# Supplementary material for: Magnetotactic Bdellovibrionota from a ferruginous spring
Source: ISME Commun. 2026 Apr 24;6(1):ycag116. doi: 10.1093/ismeco/ycag116 (PMC13200544; doi:10.1093/ismeco/ycag116)
Supplement: Supplementary_material_ycag116(23) [file supplementary_material_ycag116(23).zip]

Archive with 24 entries (23 files):
- Supplementary_material_ycag116/
- __MACOSX/._Supplementary_material_ycag116
- Supplementary_material_ycag116/Supplementary_Information.docx
- __MACOSX/Supplementary_material_ycag116/._Supplementary_Information.docx
- Supplementary_material_ycag116/Table_S7_PyHMMER_results.xlsx
- __MACOSX/Supplementary_material_ycag116/._Table_S7_PyHMMER_results.xlsx
- Supplementary_material_ycag116/Table_S3_List_Bdellovibrionota_Kil_genes.xlsx
- __MACOSX/Supplementary_material_ycag116/._Table_S3_List_Bdellovibrionota_Kil_genes.xlsx
- Supplementary_material_ycag116/Table_S6_FeGenie_Output.xlsx
- __MACOSX/Supplementary_material_ycag116/._Table_S6_FeGenie_Output.xlsx
- Supplementary_material_ycag116/.DS_Store
- __MACOSX/Supplementary_material_ycag116/._.DS_Store
- Supplementary_material_ycag116/Table_S4_Metabolic_pathways_UBA1018.xlsx
- __MACOSX/Supplementary_material_ycag116/._Table_S4_Metabolic_pathways_UBA1018.xlsx
- Supplementary_material_ycag116/Data_S1_Full_tree.nwk.treefile
- __MACOSX/Supplementary_material_ycag116/._Data_S1_Full_tree.nwk.treefile
- Supplementary_material_ycag116/Data_S2_UBA1018_tree.nwk.treefile
- __MACOSX/Supplementary_material_ycag116/._Data_S2_UBA1018_tree.nwk.treefile
- Supplementary_material_ycag116/Table_S5_List_KO_FG_genomes.xlsx
- __MACOSX/Supplementary_material_ycag116/._Table_S5_List_KO_FG_genomes.xlsx
- Supplementary_material_ycag116/Data_S3_FG-1_annotated_genome.txt
- __MACOSX/Supplementary_material_ycag116/._Data_S3_FG-1_annotated_genome.txt
- Supplementary_material_ycag116/Figure_S4_Full_tree.pdf
- __MACOSX/Supplementary_material_ycag116/._Figure_S4_Full_tree.pdf
