# Supplementary material for: Magnetotactic Bdellovibrionota from a ferruginous spring
Source: ISME Commun. 2026 Apr 24;6(1):ycag116. doi: 10.1093/ismeco/ycag116 (PMC13200544; doi:10.1093/ismeco/ycag116)
Supplement: Supplementary_material_ycag116(23) [file supplementary_material_ycag116(23).zip › Supplementary_material_ycag116/Table_S7_PyHMMER_results.xlsx]

## Sheet: FEGNIE_raw
Table S7. List of homologs to genes related to iron reduction/oxidation in Bacteria identified in Bdellovibrionota genomes. The research was performed using the HMM profiles built in FeGenie for iron reduction and oxidation with PyHMMER and a E-value < 10-5 as a minimal threshold. Description of the genes and classification are given in Garber et al. [2]. When the analysis returns a hit, it gives…
GC_number	Taxonomy (GTDB)	Genes for potential dissimilatory iron oxidation and reduction																																										x
		Cyc1	Cyc2_repCluster1	Cyc2_repCluster2	Cyc2_repCluster3	CymA	DFE_0448	DFE_0449	DFE_0450	DFE_0451	DFE_0461	DFE_0462	DFE_0463	DFE_0464	DFE_0465	DmkA	DmkB	EetA	EetB	FmnA	FmnB	FoxA	FoxB	FoxC	FoxE	FoxY	FoxZ	GACE_1843	GACE_1844	GACE_1845	GACE_1846	GACE_1847	MtoA	MtrA	MtrB_TIGR03509	MtrC_TIGR03507	Ndh2	OmcF	OmcS	OmcZ	PplA	sulfocyanin	t4ap	x
																																												x
GCA_002786895.1	d__Bacteria;p__Bdellovibrionota;c__Bacteriovoracia;o__Bacteriovoracales;f__Bacteriovoracaceae;g__21-14-all-39-27;s__21-14-all-39-27	03378|1.2229903780634989e-17|21-14-all-39-27_CG12_big_fil_rev_8_21_14_0_65_39_13_|GCA_002786895.1	NA	NA	NA	NA	02746|5.091044667344437e-16|21-14-all-39-27_CG12_big_fil_rev_8_21_14_0_65_39_13_|GCA_002786895.1	02746|1.1480018691680538e-22|21-14-all-39-27_CG12_big_fil_rev_8_21_14_0_65_39_13_|GCA_002786895.1	NA	NA	02747|1.187090670956718e-31|21-14-all-39-27_CG12_big_fil_rev_8_21_14_0_65_39_13_|GCA_002786895.1	02747|2.5824586282185485e-27|21-14-all-39-27_CG12_big_fil_rev_8_21_14_0_65_39_13_|GCA_002786895.1	NA	NA	NA	03307|1.2840634273663777e-14|21-14-all-39-27_CG12_big_fil_rev_8_21_14_0_65_39_13_|GCA_002786895.1	03311|1.598612951040534e-19|21-14-all-39-27_CG12_big_fil_rev_8_21_14_0_65_39_13_|GCA_002786895.1	NA	NA	NA	02329|2.3029836142734464e-34|21-14-all-39-27_CG12_big_fil_rev_8_21_14_0_65_39_13_|GCA_002786895.1	01918|1.4032343162210584e-12|21-14-all-39-27_CG12_big_fil_rev_8_21_14_0_65_39_13_|GCA_002786895.1	01917|3.260136467849809e-10|21-14-all-39-27_CG12_big_fil_rev_8_21_14_0_65_39_13_|GCA_002786895.1	NA	NA	02306|1.8716743029607915e-12|21-14-all-39-27_CG12_big_fil_rev_8_21_14_0_65_39_13_|GCA_002786895.1	NA	NA	NA	NA	02746|2.368995562256344e-09|21-14-all-39-27_CG12_big_fil_rev_8_21_14_0_65_39_13_|GCA_002786895.1	NA	NA	00537|3.6266062674701e-12|21-14-all-39-27_CG12_big_fil_rev_8_21_14_0_65_39_13_|GCA_002786895.1	NA	02747|4.848897357206415e-18|21-14-all-39-27_CG12_big_fil_rev_8_21_14_0_65_39_13_|GCA_002786895.1	NA	NA	NA	NA	NA	NA	02150|2.621213910167479e-20|21-14-all-39-27_CG12_big_fil_rev_8_21_14_0_65_39_13_|GCA_002786895.1	x
GCF_002872415.1	d__Bacteria;p__Bdellovibrionota;c__Bacteriovoracia;o__Bacteriovoracales;f__Bacteriovoracaceae;g__Bacteriovorax;s__Bacteriovorax	02167|9.793609320413261e-18|Bacteriovorax_DSM_|GCF_002872415.1	NA	NA	NA	NA	NA	NA	NA	02569|1.776072733328364e-09|Bacteriovorax_DSM_|GCF_002872415.1	00480|4.327108533193189e-06|Bacteriovorax_DSM_|GCF_002872415.1	NA	02569|2.7226441792152194e-07|Bacteriovorax_DSM_|GCF_002872415.1	00816|3.1356319529855795e-06|Bacteriovorax_DSM_|GCF_002872415.1	NA	01841|4.4360392743225705e-08|Bacteriovorax_DSM_|GCF_002872415.1	01845|5.216504988247833e-24|Bacteriovorax_DSM_|GCF_002872415.1	NA	NA	NA	01571|3.1164455176357763e-31|Bacteriovorax_DSM_|GCF_002872415.1	00233|1.1854950454200346e-14|Bacteriovorax_DSM_|GCF_002872415.1	00232|4.486328968517427e-12|Bacteriovorax_DSM_|GCF_002872415.1	NA	NA	02234|8.041200156857642e-08|Bacteriovorax_DSM_|GCF_002872415.1	03375|2.133479174861822e-29|Bacteriovorax_DSM_|GCF_002872415.1	NA	NA	NA	NA	NA	NA	NA	NA	NA	01100|1.5678159329235006e-52|Bacteriovorax_DSM_|GCF_002872415.1	NA	NA	NA	NA	NA	00131|1.4136899270836051e-19|Bacteriovorax_DSM_|GCF_002872415.1	x
GCF_028649655.1	d__Bacteria;p__Bdellovibrionota;c__Bacteriovoracia;o__Bacteriovoracales;f__Bacteriovoracaceae;g__BSW11-IV;s__BSW11-IV	00926|2.681388976512822e-17|BSW11-IV_GB3_|GCF_028649655.1	NA	NA	NA	NA	NA	NA	NA	NA	NA	NA	NA	NA	NA	01516|1.0279441287451933e-11|BSW11-IV_GB3_|GCF_028649655.1	01512|3.4363252370849204e-24|BSW11-IV_GB3_|GCF_028649655.1	NA	NA	NA	02105|2.598080875839827e-32|BSW11-IV_GB3_|GCF_028649655.1	03109|4.6613911387044384e-12|BSW11-IV_GB3_|GCF_028649655.1	03110|6.275390603282184e-06|BSW11-IV_GB3_|GCF_028649655.1	NA	NA	01825|1.4804041009464597e-11|BSW11-IV_GB3_|GCF_028649655.1	00322|5.781517926683859e-17|BSW11-IV_GB3_|GCF_028649655.1	NA	NA	NA	NA	NA	NA	NA	NA	NA	03267|3.3785716859818454e-40|BSW11-IV_GB3_|GCF_028649655.1	NA	NA	NA	NA	NA	03199|1.3803742321711217e-22|BSW11-IV_GB3_|GCF_028649655.1	x
GCA_937120495.1	d__Bacteria;p__Bdellovibrionota;c__Bacteriovoracia;o__Bacteriovoracales;f__Bacteriovoracaceae;g__CAKZJW01;s__CAKZJW01	00682|3.4728125477384958e-28|CAKZJW01_ERR2094166_bin.32_CONCOCT_v1.1_MAG_|GCA_937120495.1	NA	NA	NA	NA	NA	02155|5.488560895594538e-06|CAKZJW01_ERR2094166_bin.32_CONCOCT_v1.1_MAG_|GCA_937120495.1	NA	NA	00966|9.874246849952933e-08|CAKZJW01_ERR2094166_bin.32_CONCOCT_v1.1_MAG_|GCA_937120495.1	00966|3.34582042727957e-07|CAKZJW01_ERR2094166_bin.32_CONCOCT_v1.1_MAG_|GCA_937120495.1	NA	NA	NA	NA	01680|2.846387772603891e-13|CAKZJW01_ERR2094166_bin.32_CONCOCT_v1.1_MAG_|GCA_937120495.1	NA	NA	NA	02251|6.505480779780671e-34|CAKZJW01_ERR2094166_bin.32_CONCOCT_v1.1_MAG_|GCA_937120495.1	00333|9.2338614417095e-21|CAKZJW01_ERR2094166_bin.32_CONCOCT_v1.1_MAG_|GCA_937120495.1	00332|2.901806097416181e-15|CAKZJW01_ERR2094166_bin.32_CONCOCT_v1.1_MAG_|GCA_937120495.1	NA	NA	02915|4.89566734696571e-12|CAKZJW01_ERR2094166_bin.32_CONCOCT_v1.1_MAG_|GCA_937120495.1	02727|6.0934906507960834e-27|CAKZJW01_ERR2094166_bin.32_CONCOCT_v1.1_MAG_|GCA_937120495.1	NA	NA	NA	NA	NA	NA	NA	NA	NA	02054|1.9150401259597684e-43|CAKZJW01_ERR2094166_bin.32_CONCOCT_v1.1_MAG_|GCA_937120495.1	NA	NA	NA	NA	NA	00069|1.795886939615859e-20|CAKZJW01_ERR2094166_bin.32_CONCOCT_v1.1_MAG_|GCA_937120495.1	x
GCA_030431635.1	d__Bacteria;p__Bdellovibrionota;c__Bacteriovoracia;o__Bacteriovoracales;f__Bacteriovoracaceae;g__CALFYV01;s__CALFYV01	00944|2.9171027433549943e-16|CALFYV01_Co_bin.260_|GCA_030431635.1	NA	NA	NA	NA	NA	NA	NA	NA	NA	NA	NA	NA	NA	NA	01411|7.721464963064931e-12|CALFYV01_Co_bin.260_|GCA_030431635.1	NA	NA	NA	00609|3.447983666906784e-34|CALFYV01_Co_bin.260_|GCA_030431635.1	03013|7.134574425865457e-19|CALFYV01_Co_bin.260_|GCA_030431635.1	03012|4.100305621414879e-08|CALFYV01_Co_bin.260_|GCA_030431635.1	NA	NA	01560|1.65629453763043e-15|CALFYV01_Co_bin.260_|GCA_030431635.1	02078|3.937020211809712e-08|CALFYV01_Co_bin.260_|GCA_030431635.1	NA	NA	NA	NA	NA	NA	NA	NA	03007|6.349741215106675e-07|CALFYV01_Co_bin.260_|GCA_030431635.1	NA	NA	NA	NA	NA	NA	02919|1.147486142043537e-21|CALFYV01_Co_bin.260_|GCA_030431635.1	x
GCA_030638415.1	d__Bacteria;p__Bdellovibrionota;c__Bacteriovoracia;o__Bacteriovoracales;f__Bacteriovoracaceae;g__DAOWEO01;s__DAOWEO01	02322|2.7568870657780114e-19|DAOWEO01_CSMAG_1941_|GCA_030638415.1	NA	NA	NA	02287|8.178982953783656e-18|DAOWEO01_CSMAG_1941_|GCA_030638415.1	01302|5.110931056154912e-08|DAOWEO01_CSMAG_1941_|GCA_030638415.1	NA	NA	NA	NA	01302|3.1633004341029784e-06|DAOWEO01_CSMAG_1941_|GCA_030638415.1	NA	NA	NA	01991|8.40082999407568e-10|DAOWEO01_CSMAG_1941_|GCA_030638415.1	01987|2.206710839048033e-20|DAOWEO01_CSMAG_1941_|GCA_030638415.1	NA	NA	NA	02229|1.3872588232472716e-38|DAOWEO01_CSMAG_1941_|GCA_030638415.1	02311|1.7166510501704046e-09|DAOWEO01_CSMAG_1941_|GCA_030638415.1	NA	NA	NA	00538|2.4461195180298193e-11|DAOWEO01_CSMAG_1941_|GCA_030638415.1	NA	NA	NA	NA	NA	NA	02286|9.657143549977666e-06|DAOWEO01_CSMAG_1941_|GCA_030638415.1	02286|4.850433911489475e-06|DAOWEO01_CSMAG_1941_|GCA_030638415.1	NA	NA	NA	NA	NA	NA	NA	NA	01411|1.2101776601853864e-20|DAOWEO01_CSMAG_1941_|GCA_030638415.1	x
GCA_020720455.1	d__Bacteria;p__Bdellovibrionota;c__Bacteriovoracia;o__Bacteriovoracales;f__Bacteriovoracaceae;g__DYOQ01;s__DYOQ01	NA	NA	NA	NA	NA	00836|3.2121359113342813e-07|DYOQ01_SulCav_GS09_5_2_36_46_|GCA_020720455.1	00836|1.256746465340109e-09|DYOQ01_SulCav_GS09_5_2_36_46_|GCA_020720455.1	NA	00968|2.1018054023431024e-06|DYOQ01_SulCav_GS09_5_2_36_46_|GCA_020720455.1	02003|2.3450414912199325e-14|DYOQ01_SulCav_GS09_5_2_36_46_|GCA_020720455.1	02003|5.515680029269196e-15|DYOQ01_SulCav_GS09_5_2_36_46_|GCA_020720455.1	NA	02003|2.1627804491478185e-07|DYOQ01_SulCav_GS09_5_2_36_46_|GCA_020720455.1	NA	00742|1.803667098509404e-09|DYOQ01_SulCav_GS09_5_2_36_46_|GCA_020720455.1	00747|3.1977329121817175e-27|DYOQ01_SulCav_GS09_5_2_36_46_|GCA_020720455.1	NA	NA	NA	02017|5.8639435814532845e-43|DYOQ01_SulCav_GS09_5_2_36_46_|GCA_020720455.1	NA	NA	NA	NA	00985|5.270844920626774e-12|DYOQ01_SulCav_GS09_5_2_36_46_|GCA_020720455.1	NA	NA	NA	NA	NA	NA	02003|8.857019159457277e-10|DYOQ01_SulCav_GS09_5_2_36_46_|GCA_020720455.1	00752|1.699003062099313e-13|DYOQ01_SulCav_GS09_5_2_36_46_|GCA_020720455.1	NA	NA	NA	NA	NA	NA	NA	NA	02092|2.597591242178203e-22|DYOQ01_SulCav_GS09_5_2_36_46_|GCA_020720455.1	x
GCA_022729855.1	d__Bacteria;p__Bdellovibrionota;c__Bacteriovoracia;o__Bacteriovoracales;f__Bacteriovoracaceae;g__DZBG01;s__DZBG01	NA	NA	NA	NA	NA	NA	NA	NA	NA	NA	NA	NA	NA	NA	NA	01531|6.825324923336946e-13|DZBG01_SulCav_PC08_66_38_37_2_|GCA_022729855.1	NA	NA	NA	01226|3.864508313071027e-39|DZBG01_SulCav_PC08_66_38_37_2_|GCA_022729855.1	02312|1.5229585705966753e-09|DZBG01_SulCav_PC08_66_38_37_2_|GCA_022729855.1	NA	NA	NA	00196|5.502928826996344e-15|DZBG01_SulCav_PC08_66_38_37_2_|GCA_022729855.1	02118|7.14733585613965e-17|DZBG01_SulCav_PC08_66_38_37_2_|GCA_022729855.1	NA	NA	NA	NA	NA	NA	NA	NA	NA	01139|1.0111291587108436e-47|DZBG01_SulCav_PC08_66_38_37_2_|GCA_022729855.1	NA	NA	NA	NA	NA	00136|1.1394439951603192e-22|DZBG01_SulCav_PC08_66_38_37_2_|GCA_022729855.1	x
GCA_913058265.1	d__Bacteria;p__Bdellovibrionota;c__Bacteriovoracia;o__Bacteriovoracales;f__Bacteriovoracaceae;g__GCA-2706205;s__GCA-2706205	01261|7.399357810679717e-27|GCA-2706205_SRR3933286_bin.5_MetaBAT_v2.12.1_MAG_|GCA_913058265.1	NA	NA	NA	NA	NA	NA	NA	NA	NA	00722|8.358394537134524e-06|GCA-2706205_SRR3933286_bin.5_MetaBAT_v2.12.1_MAG_|GCA_913058265.1	NA	NA	NA	NA	00064|1.1992464288178765e-20|GCA-2706205_SRR3933286_bin.5_MetaBAT_v2.12.1_MAG_|GCA_913058265.1	NA	NA	NA	02143|2.794952827966965e-36|GCA-2706205_SRR3933286_bin.5_MetaBAT_v2.12.1_MAG_|GCA_913058265.1	00215|1.0998975956480654e-18|GCA-2706205_SRR3933286_bin.5_MetaBAT_v2.12.1_MAG_|GCA_913058265.1	00216|1.3398257280684313e-14|GCA-2706205_SRR3933286_bin.5_MetaBAT_v2.12.1_MAG_|GCA_913058265.1	NA	NA	01013|3.344290630519326e-10|GCA-2706205_SRR3933286_bin.5_MetaBAT_v2.12.1_MAG_|GCA_913058265.1	00400|2.379461437896653e-25|GCA-2706205_SRR3933286_bin.5_MetaBAT_v2.12.1_MAG_|GCA_913058265.1	NA	NA	NA	NA	NA	NA	NA	NA	NA	NA	NA	NA	NA	NA	NA	01658|1.7419814039465496e-20|GCA-2706205_SRR3933286_bin.5_MetaBAT_v2.12.1_MAG_|GCA_913058265.1	x
GCA_950054155.1	d__Bacteria;p__Bdellovibrionota;c__Bacteriovoracia;o__Bacteriovoracales;f__Bacteriovoracaceae;g__GCA-2712005;s__GCA-2712005	01406|1.6303979062064755e-17|GCA-2712005_SRR3960578_bin.10_MetaWRAP_v1.3_MAG_|GCA_950054155.1	NA	NA	NA	NA	NA	NA	NA	NA	NA	NA	NA	NA	NA	01640|4.002398396955447e-08|GCA-2712005_SRR3960578_bin.10_MetaWRAP_v1.3_MAG_|GCA_950054155.1	01636|7.33770085332723e-20|GCA-2712005_SRR3960578_bin.10_MetaWRAP_v1.3_MAG_|GCA_950054155.1	NA	NA	NA	01515|8.145527271893496e-39|GCA-2712005_SRR3960578_bin.10_MetaWRAP_v1.3_MAG_|GCA_950054155.1	00260|1.193467214181368e-11|GCA-2712005_SRR3960578_bin.10_MetaWRAP_v1.3_MAG_|GCA_950054155.1	NA	NA	NA	03269|6.00390687071333e-11|GCA-2712005_SRR3960578_bin.10_MetaWRAP_v1.3_MAG_|GCA_950054155.1	NA	NA	NA	NA	NA	NA	NA	NA	NA	NA	NA	NA	NA	NA	NA	NA	01083|1.1789978819278946e-21|GCA-2712005_SRR3960578_bin.10_MetaWRAP_v1.3_MAG_|GCA_950054155.1	x
GCA_002720865.1	d__Bacteria;p__Bdellovibrionota;c__Bacteriovoracia;o__Bacteriovoracales;f__Bacteriovoracaceae;g__GCA-2720865;s__GCA-2720865	00416|4.617258799536334e-18|GCA-2720865_SP2999_|GCA_002720865.1	NA	NA	NA	NA	02228|6.659372825499544e-07|GCA-2720865_SP2999_|GCA_002720865.1	03003|3.400155607305785e-06|GCA-2720865_SP2999_|GCA_002720865.1	NA	NA	03003|1.54119493024399e-07|GCA-2720865_SP2999_|GCA_002720865.1	02228|1.1924670681641403e-07|GCA-2720865_SP2999_|GCA_002720865.1	NA	NA	NA	02918|4.58824581486923e-10|GCA-2720865_SP2999_|GCA_002720865.1	02914|3.4403359362501193e-22|GCA-2720865_SP2999_|GCA_002720865.1	NA	NA	NA	00364|6.666546602314784e-37|GCA-2720865_SP2999_|GCA_002720865.1	01297|1.0923575347494722e-12|GCA-2720865_SP2999_|GCA_002720865.1	01298|4.2918203602099374e-11|GCA-2720865_SP2999_|GCA_002720865.1	NA	NA	03383|6.384757429422973e-18|GCA-2720865_SP2999_|GCA_002720865.1	02279|9.880048537527306e-15|GCA-2720865_SP2999_|GCA_002720865.1	NA	NA	NA	NA	NA	NA	NA	NA	NA	NA	NA	NA	NA	NA	NA	01398|3.113701685073956e-22|GCA-2720865_SP2999_|GCA_002720865.1	x
GCA_016187935.1	d__Bacteria;p__Bdellovibrionota;c__Bacteriovoracia;o__Bacteriovoracales;f__Bacteriovoracaceae;g__GWA2-49-15;s__GWA2-49-15	00173|1.51346441944647e-14|GWA2-49-15_NC_groundwater_449_Ag_S-0.1um_43_11_|GCA_016187935.1	03475|7.059586973448516e-07|GWA2-49-15_NC_groundwater_449_Ag_S-0.1um_43_11_|GCA_016187935.1	03475|4.244404310420069e-09|GWA2-49-15_NC_groundwater_449_Ag_S-0.1um_43_11_|GCA_016187935.1	03474|1.5599669246472078e-12|GWA2-49-15_NC_groundwater_449_Ag_S-0.1um_43_11_|GCA_016187935.1	NA	00373|1.8000424059975549e-12|GWA2-49-15_NC_groundwater_449_Ag_S-0.1um_43_11_|GCA_016187935.1	00373|4.3689332890941256e-13|GWA2-49-15_NC_groundwater_449_Ag_S-0.1um_43_11_|GCA_016187935.1	03505|2.8382088272006817e-06|GWA2-49-15_NC_groundwater_449_Ag_S-0.1um_43_11_|GCA_016187935.1	03506|2.747608157770865e-26|GWA2-49-15_NC_groundwater_449_Ag_S-0.1um_43_11_|GCA_016187935.1	00369|2.1247701195481511e-38|GWA2-49-15_NC_groundwater_449_Ag_S-0.1um_43_11_|GCA_016187935.1	00369|6.196395857041828e-51|GWA2-49-15_NC_groundwater_449_Ag_S-0.1um_43_11_|GCA_016187935.1	03495|7.254567961579917e-39|GWA2-49-15_NC_groundwater_449_Ag_S-0.1um_43_11_|GCA_016187935.1	03505|8.227657728039448e-07|GWA2-49-15_NC_groundwater_449_Ag_S-0.1um_43_11_|GCA_016187935.1	03301|8.191335967573115e-08|GWA2-49-15_NC_groundwater_449_Ag_S-0.1um_43_11_|GCA_016187935.1	NA	02573|8.481669809191864e-18|GWA2-49-15_NC_groundwater_449_Ag_S-0.1um_43_11_|GCA_016187935.1	NA	NA	NA	03959|7.382512843238046e-46|GWA2-49-15_NC_groundwater_449_Ag_S-0.1um_43_11_|GCA_016187935.1	00177|4.0058154407060723e-16|GWA2-49-15_NC_groundwater_449_Ag_S-0.1um_43_11_|GCA_016187935.1	00176|2.2583605047659394e-09|GWA2-49-15_NC_groundwater_449_Ag_S-0.1um_43_11_|GCA_016187935.1	NA	NA	01471|5.19489085445586e-16|GWA2-49-15_NC_groundwater_449_Ag_S-0.1um_43_11_|GCA_016187935.1	NA	NA	NA	NA	NA	NA	03301|3.3806801867538217e-21|GWA2-49-15_NC_groundwater_449_Ag_S-0.1um_43_11_|GCA_016187935.1	03301|3.329516907039272e-17|GWA2-49-15_NC_groundwater_449_Ag_S-0.1um_43_11_|GCA_016187935.1	NA	03301|1.1971488572387237e-09|GWA2-49-15_NC_groundwater_449_Ag_S-0.1um_43_11_|GCA_016187935.1	NA	NA	NA	NA	NA	NA	02343|9.809313275728044e-21|GWA2-49-15_NC_groundwater_449_Ag_S-0.1um_43_11_|GCA_016187935.1	x
GCF_003346865.1	d__Bacteria;p__Bdellovibrionota;c__Bacteriovoracia;o__Bacteriovoracales;f__Bacteriovoracaceae;g__Halobacteriovorax_A;s__Halobacteriovorax_A	02514|5.848386903784824e-18|Halobacteriovorax_Halobacteriovorax_A_BL9_|GCF_003346865.1	NA	NA	NA	NA	NA	NA	NA	NA	NA	NA	NA	NA	NA	02273|1.4730733233891744e-06|Halobacteriovorax_Halobacteriovorax_A_BL9_|GCF_003346865.1	02277|1.379309666354054e-28|Halobacteriovorax_Halobacteriovorax_A_BL9_|GCF_003346865.1	NA	NA	NA	00635|6.939183716584127e-38|Halobacteriovorax_Halobacteriovorax_A_BL9_|GCF_003346865.1	01156|2.9936108553334003e-16|Halobacteriovorax_Halobacteriovorax_A_BL9_|GCF_003346865.1	01155|1.4126094453666622e-06|Halobacteriovorax_Halobacteriovorax_A_BL9_|GCF_003346865.1	NA	NA	02546|3.001877140365248e-12|Halobacteriovorax_Halobacteriovorax_A_BL9_|GCF_003346865.1	NA	NA	NA	NA	NA	NA	NA	NA	NA	NA	NA	NA	NA	NA	NA	NA	01068|3.491648371564576e-22|Halobacteriovorax_Halobacteriovorax_A_BL9_|GCF_003346865.1	x
GCF_000210915.2	d__Bacteria;p__Bdellovibrionota;c__Bacteriovoracia;o__Bacteriovoracales;f__Bacteriovoracaceae;g__Halobacteriovorax;s__Halobacteriovorax	01977|2.6325280393427577e-18|Halobacteriovorax_SJ_|GCF_000210915.2	NA	NA	NA	NA	NA	NA	NA	NA	NA	NA	NA	NA	NA	01591|5.540983060329375e-11|Halobacteriovorax_SJ_|GCF_000210915.2	01595|3.8581620253663944e-24|Halobacteriovorax_SJ_|GCF_000210915.2	NA	NA	NA	02160|3.723154195004079e-26|Halobacteriovorax_SJ_|GCF_000210915.2	00216|4.341503773357977e-12|Halobacteriovorax_SJ_|GCF_000210915.2	00215|4.0036353810580704e-09|Halobacteriovorax_SJ_|GCF_000210915.2	NA	NA	01917|2.6365705903991326e-14|Halobacteriovorax_SJ_|GCF_000210915.2	NA	NA	NA	NA	NA	NA	NA	NA	NA	NA	01914|5.562720974369743e-41|Halobacteriovorax_SJ_|GCF_000210915.2	NA	NA	NA	NA	NA	00123|7.261861197425529e-22|Halobacteriovorax_SJ_|GCF_000210915.2	x
GCA_024229115.1	d__Bacteria;p__Bdellovibrionota;c__Bacteriovoracia;o__Bacteriovoracales;f__Bacteriovoracaceae;g__JAAEST01;s__JAAEST01	01420|4.965203704080963e-16|JAAEST01_Ust_19_|GCA_024229115.1	NA	NA	NA	NA	NA	NA	NA	NA	NA	NA	NA	NA	NA	01914|3.479270978553398e-11|JAAEST01_Ust_19_|GCA_024229115.1	01910|1.004702178685601e-19|JAAEST01_Ust_19_|GCA_024229115.1	NA	NA	NA	00135|3.277392024843313e-40|JAAEST01_Ust_19_|GCA_024229115.1	02511|4.820937907207731e-15|JAAEST01_Ust_19_|GCA_024229115.1	02510|1.8862934994245157e-11|JAAEST01_Ust_19_|GCA_024229115.1	NA	NA	00594|2.7584746047076933e-13|JAAEST01_Ust_19_|GCA_024229115.1	01432|2.4260702562591143e-07|JAAEST01_Ust_19_|GCA_024229115.1	NA	NA	NA	NA	NA	NA	NA	NA	02493|9.985071905691556e-07|JAAEST01_Ust_19_|GCA_024229115.1	NA	NA	NA	NA	NA	NA	02410|4.4908931218133614e-20|JAAEST01_Ust_19_|GCA_024229115.1	x
GCA_018645025.1	d__Bacteria;p__Bdellovibrionota;c__Bacteriovoracia;o__Bacteriovoracales;f__Bacteriovoracaceae;g__JABGUH01;s__JABGUH01	00353|5.463448448440347e-29|JABGUH01_co234_bin28_|GCA_018645025.1	NA	NA	NA	NA	02627|7.015351630754342e-09|JABGUH01_co234_bin28_|GCA_018645025.1	00440|9.307725458600599e-11|JABGUH01_co234_bin28_|GCA_018645025.1	NA	NA	02629|1.5479449749518121e-28|JABGUH01_co234_bin28_|GCA_018645025.1	02629|1.0659809354641796e-25|JABGUH01_co234_bin28_|GCA_018645025.1	NA	NA	NA	00597|3.060643748754219e-11|JABGUH01_co234_bin28_|GCA_018645025.1	00582|9.96431043309832e-19|JABGUH01_co234_bin28_|GCA_018645025.1	NA	NA	NA	00852|9.97465301636312e-32|JABGUH01_co234_bin28_|GCA_018645025.1	00344|4.940714025858071e-13|JABGUH01_co234_bin28_|GCA_018645025.1	00341|5.502645525474225e-08|JABGUH01_co234_bin28_|GCA_018645025.1	NA	NA	01162|2.886181274487974e-11|JABGUH01_co234_bin28_|GCA_018645025.1	00630|5.0095300524041374e-06|JABGUH01_co234_bin28_|GCA_018645025.1	NA	NA	NA	NA	NA	02629|1.668263485182215e-16|JABGUH01_co234_bin28_|GCA_018645025.1	02627|1.4426508520012207e-13|JABGUH01_co234_bin28_|GCA_018645025.1	NA	02423|1.0281572033122526e-06|JABGUH01_co234_bin28_|GCA_018645025.1	NA	NA	NA	NA	NA	NA	00017|4.923964618886811e-23|JABGUH01_co234_bin28_|GCA_018645025.1	x
GCA_018646675.1	d__Bacteria;p__Bdellovibrionota;c__Bacteriovoracia;o__Bacteriovoracales;f__Bacteriovoracaceae;g__JABGUH01;s__JABGUH01	01184|5.519315869104934e-29|JABGUH01_SI034_bin15_|GCA_018646675.1	NA	NA	NA	NA	00779|7.087088301167556e-09|JABGUH01_SI034_bin15_|GCA_018646675.1	00503|9.402903187197008e-11|JABGUH01_SI034_bin15_|GCA_018646675.1	NA	NA	00781|1.5637737493783292e-28|JABGUH01_SI034_bin15_|GCA_018646675.1	00781|1.0768813046914227e-25|JABGUH01_SI034_bin15_|GCA_018646675.1	NA	NA	NA	00058|3.091940881587037e-11|JABGUH01_SI034_bin15_|GCA_018646675.1	00073|1.0066202182943119e-18|JABGUH01_SI034_bin15_|GCA_018646675.1	NA	NA	NA	00393|1.0076650526050893e-31|JABGUH01_SI034_bin15_|GCA_018646675.1	01193|4.99123613684181e-13|JABGUH01_SI034_bin15_|GCA_018646675.1	01196|5.558913762511867e-08|JABGUH01_SI034_bin15_|GCA_018646675.1	NA	NA	01138|2.915694411638944e-11|JABGUH01_SI034_bin15_|GCA_018646675.1	00025|5.060755853363136e-06|JABGUH01_SI034_bin15_|GCA_018646675.1	NA	NA	NA	NA	NA	00781|1.685322596984149e-16|JABGUH01_SI034_bin15_|GCA_018646675.1	00779|1.457402923477961e-13|JABGUH01_SI034_bin15_|GCA_018646675.1	NA	00858|1.0386707995379421e-06|JABGUH01_SI034_bin15_|GCA_018646675.1	NA	NA	NA	NA	NA	NA	02184|5.0516630188085745e-23|JABGUH01_SI034_bin15_|GCA_018646675.1	x
GCA_018672895.1	d__Bacteria;p__Bdellovibrionota;c__Bacteriovoracia;o__Bacteriovoracales;f__Bacteriovoracaceae;g__JABGUH01;s__JABGUH01	00693|1.1038960079506534e-18|JABGUH01_SI037_bin14_|GCA_018672895.1	NA	NA	NA	NA	01102|6.283142856881534e-09|JABGUH01_SI037_bin14_|GCA_018672895.1	01086|8.336256228788971e-11|JABGUH01_SI037_bin14_|GCA_018672895.1	NA	NA	00320|1.3863823118397753e-28|JABGUH01_SI037_bin14_|GCA_018672895.1	00320|9.547219943861129e-26|JABGUH01_SI037_bin14_|GCA_018672895.1	NA	NA	NA	NA	00810|8.924311882958297e-19|JABGUH01_SI037_bin14_|GCA_018672895.1	NA	NA	NA	00761|8.933574986446517e-32|JABGUH01_SI037_bin14_|GCA_018672895.1	00684|4.4250400654723206e-13|JABGUH01_SI037_bin14_|GCA_018672895.1	00681|4.928321450883121e-08|JABGUH01_SI037_bin14_|GCA_018672895.1	NA	NA	00405|3.1161546808552576e-11|JABGUH01_SI037_bin14_|GCA_018672895.1	00744|4.486673601236428e-06|JABGUH01_SI037_bin14_|GCA_018672895.1	NA	NA	NA	NA	NA	00320|1.4941428957555806e-16|JABGUH01_SI037_bin14_|GCA_018672895.1	01102|1.2920779845144923e-13|JABGUH01_SI037_bin14_|GCA_018672895.1	NA	NA	NA	NA	NA	NA	NA	NA	01209|4.41003883355871e-23|JABGUH01_SI037_bin14_|GCA_018672895.1	x
GCA_018674685.1	d__Bacteria;p__Bdellovibrionota;c__Bacteriovoracia;o__Bacteriovoracales;f__Bacteriovoracaceae;g__JABGUH01;s__JABGUH01	00970|4.6254371384715346e-29|JABGUH01_SI036_bin37_|GCA_018674685.1	NA	NA	NA	NA	01789|6.681543650732519e-09|JABGUH01_SI036_bin37_|GCA_018674685.1	01789|9.85027037470055e-07|JABGUH01_SI036_bin37_|GCA_018674685.1	NA	NA	01787|1.2522360369186148e-28|JABGUH01_SI036_bin37_|GCA_018674685.1	01787|1.2545591726138966e-25|JABGUH01_SI036_bin37_|GCA_018674685.1	NA	NA	NA	NA	00807|7.246470875344109e-09|JABGUH01_SI036_bin37_|GCA_018674685.1	NA	NA	NA	NA	01287|4.182882361101985e-13|JABGUH01_SI036_bin37_|GCA_018674685.1	01290|4.658621969909596e-08|JABGUH01_SI036_bin37_|GCA_018674685.1	NA	NA	02019|7.411219366321552e-07|JABGUH01_SI036_bin37_|GCA_018674685.1	02214|4.241143038019159e-06|JABGUH01_SI036_bin37_|GCA_018674685.1	NA	NA	NA	NA	NA	01787|5.92141368668193e-17|JABGUH01_SI036_bin37_|GCA_018674685.1	01787|1.0851604265139511e-13|JABGUH01_SI036_bin37_|GCA_018674685.1	NA	02317|8.704532599269107e-07|JABGUH01_SI036_bin37_|GCA_018674685.1	NA	NA	NA	NA	NA	NA	01855|4.1475591085750047e-23|JABGUH01_SI036_bin37_|GCA_018674685.1	x
GCA_018646195.1	d__Bacteria;p__Bdellovibrionota;c__Bacteriovoracia;o__Bacteriovoracales;f__Bacteriovoracaceae;g__JABGVH01;s__JABGVH01	02316|7.512171225752167e-17|JABGVH01_SI034_bin23_|GCA_018646195.1	01830|9.568195566826278e-07|JABGVH01_SI034_bin23_|GCA_018646195.1	NA	NA	NA	NA	02197|1.0697737453311105e-06|JABGVH01_SI034_bin23_|GCA_018646195.1	NA	NA	NA	01418|5.606557076399084e-07|JABGVH01_SI034_bin23_|GCA_018646195.1	NA	NA	NA	03569|3.326258466170384e-09|JABGVH01_SI034_bin23_|GCA_018646195.1	03565|2.39932233213416e-23|JABGVH01_SI034_bin23_|GCA_018646195.1	NA	NA	NA	00886|2.4276226096804663e-28|JABGVH01_SI034_bin23_|GCA_018646195.1	00511|3.7501381755894345e-16|JABGVH01_SI034_bin23_|GCA_018646195.1	00510|6.300982598296896e-11|JABGVH01_SI034_bin23_|GCA_018646195.1	NA	NA	01977|1.3045381407390724e-12|JABGVH01_SI034_bin23_|GCA_018646195.1	NA	NA	NA	NA	03027|9.562662808427022e-07|JABGVH01_SI034_bin23_|GCA_018646195.1	NA	NA	NA	NA	02267|6.316911254612078e-06|JABGVH01_SI034_bin23_|GCA_018646195.1	NA	NA	NA	NA	NA	NA	02438|8.43835125221444e-21|JABGVH01_SI034_bin23_|GCA_018646195.1	x
GCA_018649885.1	d__Bacteria;p__Bdellovibrionota;c__Bacteriovoracia;o__Bacteriovoracales;f__Bacteriovoracaceae;g__JABIHA01;s__JABIHA01	00090|2.428779681359082e-36|JABIHA01_SI053_bin57_|GCA_018649885.1	NA	NA	NA	NA	00549|1.491726360177636e-19|JABIHA01_SI053_bin57_|GCA_018649885.1	00549|8.60800691438277e-17|JABIHA01_SI053_bin57_|GCA_018649885.1	NA	01068|2.177702205378062e-42|JABIHA01_SI053_bin57_|GCA_018649885.1	00551|8.431711742709378e-18|JABIHA01_SI053_bin57_|GCA_018649885.1	00549|2.1916837201545086e-27|JABIHA01_SI053_bin57_|GCA_018649885.1	01068|1.4289793044447304e-42|JABIHA01_SI053_bin57_|GCA_018649885.1	NA	NA	NA	01896|1.382392842067248e-12|JABIHA01_SI053_bin57_|GCA_018649885.1	NA	NA	NA	04582|1.035880548657022e-36|JABIHA01_SI053_bin57_|GCA_018649885.1	00759|8.251226759944906e-23|JABIHA01_SI053_bin57_|GCA_018649885.1	04489|4.290650607021812e-11|JABIHA01_SI053_bin57_|GCA_018649885.1	NA	NA	04189|1.822322842815178e-16|JABIHA01_SI053_bin57_|GCA_018649885.1	03804|4.808402701058688e-08|JABIHA01_SI053_bin57_|GCA_018649885.1	NA	NA	NA	04944|5.665639562832505e-07|JABIHA01_SI053_bin57_|GCA_018649885.1	NA	00549|3.045342410721901e-14|JABIHA01_SI053_bin57_|GCA_018649885.1	01745|9.778919763313795e-10|JABIHA01_SI053_bin57_|GCA_018649885.1	NA	04760|5.3763743185172e-08|JABIHA01_SI053_bin57_|GCA_018649885.1	NA	NA	NA	NA	NA	NA	02981|3.7632475134043314e-23|JABIHA01_SI053_bin57_|GCA_018649885.1	x
GCA_020635135.1	d__Bacteria;p__Bdellovibrionota;c__Bacteriovoracia;o__Bacteriovoracales;f__Bacteriovoracaceae;g__JACKAJ01;s__JACKAJ01	02589|2.543972943465288e-15|JACKAJ01_HK-STAS-BDEL-2_|GCA_020635135.1	NA	NA	NA	NA	NA	NA	NA	01953|5.533152622868649e-43|JACKAJ01_HK-STAS-BDEL-2_|GCA_020635135.1	NA	NA	01953|1.5683329548613671e-37|JACKAJ01_HK-STAS-BDEL-2_|GCA_020635135.1	NA	NA	NA	00506|6.465024052059356e-16|JACKAJ01_HK-STAS-BDEL-2_|GCA_020635135.1	NA	NA	NA	00633|7.161201116680107e-28|JACKAJ01_HK-STAS-BDEL-2_|GCA_020635135.1	01086|7.151873123368012e-18|JACKAJ01_HK-STAS-BDEL-2_|GCA_020635135.1	01087|1.3226885818062607e-09|JACKAJ01_HK-STAS-BDEL-2_|GCA_020635135.1	NA	NA	00795|2.0577348697831328e-09|JACKAJ01_HK-STAS-BDEL-2_|GCA_020635135.1	01589|7.106225317787622e-09|JACKAJ01_HK-STAS-BDEL-2_|GCA_020635135.1	NA	NA	NA	NA	NA	NA	NA	NA	NA	NA	NA	NA	NA	NA	NA	01184|3.1692619848979004e-21|JACKAJ01_HK-STAS-BDEL-2_|GCA_020635135.1	x
GCA_020635115.1	d__Bacteria;p__Bdellovibrionota;c__Bacteriovoracia;o__Bacteriovoracales;f__Bacteriovoracaceae;g__JACKAK01;s__JACKAK01	00328|3.1915886124867492e-15|JACKAK01_HK-STAS-BDEL-3_|GCA_020635115.1	NA	NA	NA	NA	NA	NA	NA	NA	02219|1.9410717040791118e-08|JACKAK01_HK-STAS-BDEL-3_|GCA_020635115.1	02219|4.9603140631834535e-08|JACKAK01_HK-STAS-BDEL-3_|GCA_020635115.1	02426|3.566959748630223e-06|JACKAK01_HK-STAS-BDEL-3_|GCA_020635115.1	NA	NA	01575|6.170669374512785e-13|JACKAK01_HK-STAS-BDEL-3_|GCA_020635115.1	01571|1.0322849046110161e-21|JACKAK01_HK-STAS-BDEL-3_|GCA_020635115.1	NA	NA	NA	01862|2.2709854614288945e-31|JACKAK01_HK-STAS-BDEL-3_|GCA_020635115.1	00415|2.707341218802172e-18|JACKAK01_HK-STAS-BDEL-3_|GCA_020635115.1	NA	NA	NA	02565|3.7045481508956896e-11|JACKAK01_HK-STAS-BDEL-3_|GCA_020635115.1	00035|6.141918941367045e-26|JACKAK01_HK-STAS-BDEL-3_|GCA_020635115.1	NA	NA	NA	02360|2.045505039087793e-07|JACKAK01_HK-STAS-BDEL-3_|GCA_020635115.1	NA	NA	NA	NA	00049|6.235153641941639e-07|JACKAK01_HK-STAS-BDEL-3_|GCA_020635115.1	03639|1.6569079914520572e-09|JACKAK01_HK-STAS-BDEL-3_|GCA_020635115.1	NA	NA	NA	NA	NA	01128|1.6219575535913748e-17|JACKAK01_HK-STAS-BDEL-3_|GCA_020635115.1	x
GCA_015232015.1	d__Bacteria;p__Bdellovibrionota;c__Bacteriovoracia;o__Bacteriovoracales;f__Bacteriovoracaceae;g__JADFZW01;s__JADFZW01	NA	NA	NA	NA	NA	NA	NA	NA	NA	NA	NA	NA	NA	NA	00567|6.711118761839339e-14|JADFZW01_nN3bin16_|GCA_015232015.1	01335|1.3530542237314319e-20|JADFZW01_nN3bin16_|GCA_015232015.1	NA	NA	NA	NA	03153|2.713701715308774e-13|JADFZW01_nN3bin16_|GCA_015232015.1	NA	NA	NA	02943|3.011384872457591e-13|JADFZW01_nN3bin16_|GCA_015232015.1	03346|3.1205664966098254e-06|JADFZW01_nN3bin16_|GCA_015232015.1	NA	NA	NA	NA	NA	NA	NA	NA	NA	03441|3.900629688567753e-54|JADFZW01_nN3bin16_|GCA_015232015.1	NA	NA	NA	NA	NA	03911|9.824909538371353e-20|JADFZW01_nN3bin16_|GCA_015232015.1	x
GCA_015232355.1	d__Bacteria;p__Bdellovibrionota;c__Bacteriovoracia;o__Bacteriovoracales;f__Bacteriovoracaceae;g__JADFZW01;s__JADFZW01	NA	NA	NA	NA	NA	00432|9.41152504236164e-10|JADFZW01_nKLKbin12_|GCA_015232355.1	00432|1.3471399589579832e-09|JADFZW01_nKLKbin12_|GCA_015232355.1	NA	NA	00432|1.4306388231995033e-26|JADFZW01_nKLKbin12_|GCA_015232355.1	00432|5.030656521203963e-25|JADFZW01_nKLKbin12_|GCA_015232355.1	NA	NA	NA	00449|2.260194297268398e-11|JADFZW01_nKLKbin12_|GCA_015232355.1	01186|4.7593397528481484e-26|JADFZW01_nKLKbin12_|GCA_015232355.1	NA	NA	NA	00424|1.9349988259728514e-32|JADFZW01_nKLKbin12_|GCA_015232355.1	NA	NA	NA	NA	03919|3.3114059348490123e-15|JADFZW01_nKLKbin12_|GCA_015232355.1	NA	NA	NA	NA	NA	NA	00432|7.649132790245287e-60|JADFZW01_nKLKbin12_|GCA_015232355.1	00432|1.1702010988089346e-59|JADFZW01_nKLKbin12_|GCA_015232355.1	00431|1.1019217681212719e-44|JADFZW01_nKLKbin12_|GCA_015232355.1	NA	NA	NA	NA	NA	NA	NA	00302|8.064037378710624e-21|JADFZW01_nKLKbin12_|GCA_015232355.1	x
GCA_015231325.1	d__Bacteria;p__Bdellovibrionota;c__Bacteriovoracia;o__Bacteriovoracales;f__Bacteriovoracaceae;g__JADGAN01;s__JADGAN01	NA	NA	NA	NA	NA	NA	NA	NA	NA	NA	NA	NA	NA	NA	NA	00677|7.1042975163912e-22|JADGAN01_nW3bin19_|GCA_015231325.1	NA	NA	NA	NA	02644|9.970577494441614e-13|JADGAN01_nW3bin19_|GCA_015231325.1	NA	NA	NA	NA	NA	NA	NA	NA	NA	NA	NA	NA	NA	NA	02115|6.40567416963252e-28|JADGAN01_nW3bin19_|GCA_015231325.1	NA	NA	NA	NA	NA	NA	x
GCA_015231955.1	d__Bacteria;p__Bdellovibrionota;c__Bacteriovoracia;o__Bacteriovoracales;f__Bacteriovoracaceae;g__JADGAN01;s__JADGAN01	NA	NA	NA	NA	04782|3.038593033933096e-06|JADGAN01_nN3bin31_|GCA_015231955.1	00334|4.933385007483106e-09|JADGAN01_nN3bin31_|GCA_015231955.1	00336|1.754753981650563e-11|JADGAN01_nN3bin31_|GCA_015231955.1	NA	NA	00334|4.636964532863583e-26|JADGAN01_nN3bin31_|GCA_015231955.1	00334|5.764912666229204e-26|JADGAN01_nN3bin31_|GCA_015231955.1	NA	NA	NA	01437|1.1431109853700384e-08|JADGAN01_nN3bin31_|GCA_015231955.1	01495|5.971553266151761e-23|JADGAN01_nN3bin31_|GCA_015231955.1	NA	NA	NA	NA	02850|6.481893617169165e-20|JADGAN01_nN3bin31_|GCA_015231955.1	00637|3.1064145316033276e-08|JADGAN01_nN3bin31_|GCA_015231955.1	NA	NA	01753|1.5696311354565716e-15|JADGAN01_nN3bin31_|GCA_015231955.1	00414|6.908463513177239e-12|JADGAN01_nN3bin31_|GCA_015231955.1	NA	NA	NA	NA	NA	00336|7.614074266815945e-64|JADGAN01_nN3bin31_|GCA_015231955.1	00336|4.106568473408582e-63|JADGAN01_nN3bin31_|GCA_015231955.1	00333|6.203118385393126e-41|JADGAN01_nN3bin31_|GCA_015231955.1	NA	00198|6.358835357688178e-35|JADGAN01_nN3bin31_|GCA_015231955.1	NA	NA	NA	NA	NA	00967|5.302208211895719e-20|JADGAN01_nN3bin31_|GCA_015231955.1	x
GCA_015232255.1	d__Bacteria;p__Bdellovibrionota;c__Bacteriovoracia;o__Bacteriovoracales;f__Bacteriovoracaceae;g__JADGAN01;s__JADGAN01	NA	NA	NA	NA	02486|2.207822394530159e-06|JADGAN01_nKLKbin5_|GCA_015232255.1	NA	NA	NA	NA	NA	02486|9.362551083828901e-06|JADGAN01_nKLKbin5_|GCA_015232255.1	NA	NA	NA	03460|9.149184395329625e-09|JADGAN01_nKLKbin5_|GCA_015232255.1	02640|4.7794870889872e-23|JADGAN01_nKLKbin5_|GCA_015232255.1	NA	NA	NA	NA	02463|5.1879511870138675e-20|JADGAN01_nKLKbin5_|GCA_015232255.1	03358|2.4894181266225287e-08|JADGAN01_nKLKbin5_|GCA_015232255.1	NA	NA	01100|9.641918976157336e-16|JADGAN01_nKLKbin5_|GCA_015232255.1	03668|4.741093221534764e-12|JADGAN01_nKLKbin5_|GCA_015232255.1	NA	NA	NA	NA	NA	NA	NA	NA	NA	00319|5.095842761032571e-35|JADGAN01_nKLKbin5_|GCA_015232255.1	NA	NA	NA	NA	NA	03862|3.699363616162099e-12|JADGAN01_nKLKbin5_|GCA_015232255.1	x
GCA_016784965.1	d__Bacteria;p__Bdellovibrionota;c__Bacteriovoracia;o__Bacteriovoracales;f__Bacteriovoracaceae;g__JADHTQ01;s__JADHTQ01	04129|1.6219755495202708e-10|JADHTQ01_BS150m-G24_|GCA_016784965.1	NA	NA	NA	03307|7.938563988661583e-16|JADHTQ01_BS150m-G24_|GCA_016784965.1	03123|1.8692532051446417e-09|JADHTQ01_BS150m-G24_|GCA_016784965.1	01400|2.8975883428929936e-10|JADHTQ01_BS150m-G24_|GCA_016784965.1	NA	03144|3.012661717609592e-06|JADHTQ01_BS150m-G24_|GCA_016784965.1	03144|8.956900894014541e-21|JADHTQ01_BS150m-G24_|GCA_016784965.1	03144|3.699521976472987e-18|JADHTQ01_BS150m-G24_|GCA_016784965.1	NA	NA	NA	01221|1.4140163840318546e-10|JADHTQ01_BS150m-G24_|GCA_016784965.1	01226|1.8116418082070482e-22|JADHTQ01_BS150m-G24_|GCA_016784965.1	NA	NA	NA	02769|5.54116825733835e-36|JADHTQ01_BS150m-G24_|GCA_016784965.1	NA	NA	NA	NA	02425|6.641527239044542e-11|JADHTQ01_BS150m-G24_|GCA_016784965.1	01281|5.420470220241456e-24|JADHTQ01_BS150m-G24_|GCA_016784965.1	NA	NA	NA	NA	NA	03144|9.95424319180055e-13|JADHTQ01_BS150m-G24_|GCA_016784965.1	03123|2.1933978599007343e-12|JADHTQ01_BS150m-G24_|GCA_016784965.1	NA	NA	NA	NA	NA	NA	NA	NA	00915|2.0776363811987467e-20|JADHTQ01_BS150m-G24_|GCA_016784965.1	x
GCA_016786485.1	d__Bacteria;p__Bdellovibrionota;c__Bacteriovoracia;o__Bacteriovoracales;f__Bacteriovoracaceae;g__JAEUWD01;s__JAEUWD01	02707|2.7555093228262205e-14|JAEUWD01_new_|GCA_016786485.1	NA	NA	NA	NA	NA	NA	NA	NA	NA	NA	01552|2.4460294748172635e-08|JAEUWD01_new_|GCA_016786485.1	NA	NA	NA	00277|1.0477699007938451e-18|JAEUWD01_new_|GCA_016786485.1	NA	NA	NA	NA	00929|2.929615323199283e-17|JAEUWD01_new_|GCA_016786485.1	00928|1.7902015669391313e-08|JAEUWD01_new_|GCA_016786485.1	NA	NA	02228|2.3167711120291423e-14|JAEUWD01_new_|GCA_016786485.1	02040|6.60080024400679e-27|JAEUWD01_new_|GCA_016786485.1	NA	NA	NA	NA	NA	NA	NA	NA	NA	NA	NA	NA	NA	NA	NA	00841|1.0218554972207775e-19|JAEUWD01_new_|GCA_016786485.1	x
GCA_030634085.1	d__Bacteria;p__Bdellovibrionota;c__Bacteriovoracia;o__Bacteriovoracales;f__Bacteriovoracaceae;g__JAGLPP01;s__JAGLPP01	NA	NA	NA	NA	NA	NA	NA	NA	NA	NA	NA	NA	NA	NA	NA	01194|1.678626756876684e-43|JAGLPP01_CSMAG_1859_|GCA_030634085.1	NA	NA	NA	02067|4.885312051680446e-39|JAGLPP01_CSMAG_1859_|GCA_030634085.1	NA	NA	NA	NA	NA	01585|8.577825557097481e-08|JAGLPP01_CSMAG_1859_|GCA_030634085.1	NA	NA	NA	NA	NA	NA	NA	NA	NA	00148|4.764501111181449e-07|JAGLPP01_CSMAG_1859_|GCA_030634085.1	NA	NA	NA	NA	NA	02618|3.828065762735056e-21|JAGLPP01_CSMAG_1859_|GCA_030634085.1	x
GCA_018060635.1	d__Bacteria;p__Bdellovibrionota;c__Bacteriovoracia;o__Bacteriovoracales;f__Bacteriovoracaceae;g__JAGOVR01;s__JAGOVR01	00710|2.6110766619787282e-15|JAGOVR01_Gw_Eff_bin_76_|GCA_018060635.1	NA	NA	NA	NA	NA	NA	NA	00876|7.1309370924978e-07|JAGOVR01_Gw_Eff_bin_76_|GCA_018060635.1	NA	NA	NA	NA	NA	NA	00163|6.4818927074943245e-12|JAGOVR01_Gw_Eff_bin_76_|GCA_018060635.1	NA	NA	NA	NA	01250|1.8747029054361e-14|JAGOVR01_Gw_Eff_bin_76_|GCA_018060635.1	00566|2.5708839705207413e-10|JAGOVR01_Gw_Eff_bin_76_|GCA_018060635.1	NA	NA	00430|3.0781509313393634e-09|JAGOVR01_Gw_Eff_bin_76_|GCA_018060635.1	00786|8.080944258599687e-29|JAGOVR01_Gw_Eff_bin_76_|GCA_018060635.1	NA	NA	NA	NA	NA	NA	NA	NA	NA	NA	NA	NA	NA	NA	NA	01289|1.939439877378416e-15|JAGOVR01_Gw_Eff_bin_76_|GCA_018060635.1	x
GCA_938034385.1	d__Bacteria;p__Bdellovibrionota;c__Bacteriovoracia;o__Bacteriovoracales;f__Bacteriovoracaceae;g__JAHDHG01;s__JAHDHG01	01067|1.3260725167552888e-14|JAHDHG01_R4_Bin_Bin_87_1_|GCA_938034385.1	NA	NA	NA	NA	NA	NA	NA	NA	NA	NA	NA	NA	NA	NA	01413|8.701558724663714e-11|JAHDHG01_R4_Bin_Bin_87_1_|GCA_938034385.1	NA	NA	NA	00164|2.913298300793505e-35|JAHDHG01_R4_Bin_Bin_87_1_|GCA_938034385.1	01782|4.344354136151911e-16|JAHDHG01_R4_Bin_Bin_87_1_|GCA_938034385.1	01783|5.088133428034035e-11|JAHDHG01_R4_Bin_Bin_87_1_|GCA_938034385.1	NA	NA	01138|7.286530864097176e-08|JAHDHG01_R4_Bin_Bin_87_1_|GCA_938034385.1	01166|3.8145524083294786e-17|JAHDHG01_R4_Bin_Bin_87_1_|GCA_938034385.1	NA	NA	NA	NA	NA	NA	NA	NA	NA	02025|6.09351400585178e-06|JAHDHG01_R4_Bin_Bin_87_1_|GCA_938034385.1	NA	NA	NA	NA	NA	01495|3.500472905049698e-22|JAHDHG01_R4_Bin_Bin_87_1_|GCA_938034385.1	x
GCA_026713835.1	d__Bacteria;p__Bdellovibrionota;c__Bacteriovoracia;o__Bacteriovoracales;f__Bacteriovoracaceae;g__JAPONP01;s__JAPONP01	00164|1.8846112696805344e-16|JAPONP01_APA_bin_12_|GCA_026713835.1	NA	NA	NA	NA	NA	NA	NA	NA	NA	NA	NA	NA	NA	01646|1.3104666139560323e-09|JAPONP01_APA_bin_12_|GCA_026713835.1	01651|5.0593634269873645e-21|JAPONP01_APA_bin_12_|GCA_026713835.1	NA	NA	NA	00918|3.864798469958185e-25|JAPONP01_APA_bin_12_|GCA_026713835.1	00996|2.6127897728803067e-15|JAPONP01_APA_bin_12_|GCA_026713835.1	00215|3.658807688269368e-08|JAPONP01_APA_bin_12_|GCA_026713835.1	NA	NA	00054|7.045506351636592e-11|JAPONP01_APA_bin_12_|GCA_026713835.1	NA	NA	NA	NA	NA	NA	00927|1.5280594444136037e-06|JAPONP01_APA_bin_12_|GCA_026713835.1	NA	NA	NA	NA	NA	NA	NA	NA	NA	02153|5.640673323755307e-10|JAPONP01_APA_bin_12_|GCA_026713835.1	x
GCA_029865945.1	d__Bacteria;p__Bdellovibrionota;c__Bacteriovoracia;o__Bacteriovoracales;f__Bacteriovoracaceae;g__JARXAH01;s__JARXAH01	00125|5.614861372103185e-16|JARXAH01_B02.bin.3_|GCA_029865945.1	NA	NA	NA	NA	NA	NA	NA	NA	NA	NA	02231|8.049195010248635e-08|JARXAH01_B02.bin.3_|GCA_029865945.1	NA	NA	NA	02648|3.553529325430014e-27|JARXAH01_B02.bin.3_|GCA_029865945.1	NA	NA	NA	NA	02472|5.742601187586078e-16|JARXAH01_B02.bin.3_|GCA_029865945.1	02473|3.878298518820199e-10|JARXAH01_B02.bin.3_|GCA_029865945.1	NA	NA	02702|2.289535013845326e-10|JARXAH01_B02.bin.3_|GCA_029865945.1	00259|1.2926833587945697e-25|JARXAH01_B02.bin.3_|GCA_029865945.1	NA	NA	NA	NA	NA	NA	NA	NA	NA	NA	NA	NA	NA	NA	NA	01501|3.9844091467106855e-22|JARXAH01_B02.bin.3_|GCA_029865945.1	x
GCA_030425045.1	d__Bacteria;p__Bdellovibrionota;c__Bacteriovoracia;o__Bacteriovoracales;f__Bacteriovoracaceae;g__JAUHVL01;s__JAUHVL01	01583|1.0876740855187938e-15|JAUHVL01_1_bin.12_|GCA_030425045.1	NA	NA	NA	NA	NA	NA	NA	NA	NA	NA	NA	NA	NA	03601|7.484180536981546e-12|JAUHVL01_1_bin.12_|GCA_030425045.1	03605|2.1051539615971293e-21|JAUHVL01_1_bin.12_|GCA_030425045.1	NA	NA	NA	01148|3.310028325926853e-36|JAUHVL01_1_bin.12_|GCA_030425045.1	02855|5.993443471020667e-13|JAUHVL01_1_bin.12_|GCA_030425045.1	02856|1.8386298347566385e-10|JAUHVL01_1_bin.12_|GCA_030425045.1	NA	03329|6.2284109709762175e-06|JAUHVL01_1_bin.12_|GCA_030425045.1	01248|6.862588999900292e-15|JAUHVL01_1_bin.12_|GCA_030425045.1	02216|4.34637049874299e-09|JAUHVL01_1_bin.12_|GCA_030425045.1	NA	NA	NA	NA	NA	NA	NA	NA	NA	NA	NA	NA	NA	NA	NA	03286|5.819617857299971e-19|JAUHVL01_1_bin.12_|GCA_030425045.1	x
GCA_030426585.1	d__Bacteria;p__Bdellovibrionota;c__Bacteriovoracia;o__Bacteriovoracales;f__Bacteriovoracaceae;g__JAUHYH01;s__JAUHYH01	01983|7.858248000235259e-17|JAUHYH01_3_bin.48_|GCA_030426585.1	NA	NA	NA	NA	NA	NA	NA	02435|3.2542517745211655e-06|JAUHYH01_3_bin.48_|GCA_030426585.1	NA	NA	02435|6.603760265657826e-09|JAUHYH01_3_bin.48_|GCA_030426585.1	NA	NA	NA	02264|2.6729217489369943e-17|JAUHYH01_3_bin.48_|GCA_030426585.1	NA	NA	NA	02218|1.0168741732712914e-32|JAUHYH01_3_bin.48_|GCA_030426585.1	01128|1.0834133834454537e-21|JAUHYH01_3_bin.48_|GCA_030426585.1	01127|3.077387798592449e-11|JAUHYH01_3_bin.48_|GCA_030426585.1	NA	NA	NA	01486|1.7778251316601677e-11|JAUHYH01_3_bin.48_|GCA_030426585.1	NA	NA	NA	NA	NA	NA	NA	NA	NA	00942|6.380325976836032e-07|JAUHYH01_3_bin.48_|GCA_030426585.1	NA	NA	NA	NA	NA	01309|3.0843011346464134e-21|JAUHYH01_3_bin.48_|GCA_030426585.1	x
GCA_030828105.1	d__Bacteria;p__Bdellovibrionota;c__Bacteriovoracia;o__Bacteriovoracales;f__Bacteriovoracaceae;g__JAURDE01;s__JAURDE01	02280|6.148784575550636e-18|JAURDE01_SFB_34D_100_58_|GCA_030828105.1	NA	NA	NA	NA	NA	NA	NA	NA	NA	01415|4.941570201100582e-07|JAURDE01_SFB_34D_100_58_|GCA_030828105.1	NA	NA	NA	02441|1.1357630335397022e-10|JAURDE01_SFB_34D_100_58_|GCA_030828105.1	02437|9.168750801074314e-22|JAURDE01_SFB_34D_100_58_|GCA_030828105.1	NA	NA	NA	00411|3.0924286314141083e-34|JAURDE01_SFB_34D_100_58_|GCA_030828105.1	02055|2.838457806815111e-14|JAURDE01_SFB_34D_100_58_|GCA_030828105.1	02056|1.3046909353619585e-11|JAURDE01_SFB_34D_100_58_|GCA_030828105.1	NA	NA	01903|2.382224192719956e-11|JAURDE01_SFB_34D_100_58_|GCA_030828105.1	00072|2.4840684350952353e-07|JAURDE01_SFB_34D_100_58_|GCA_030828105.1	NA	NA	NA	NA	NA	NA	NA	NA	NA	NA	NA	NA	NA	NA	NA	NA	x
GCA_006226755.1	d__Bacteria;p__Bdellovibrionota;c__Bacteriovoracia;o__Bacteriovoracales;f__Bacteriovoracaceae;g__M0603;s__M0603	02825|1.7976908688911834e-16|M0603_M0603_|GCA_006226755.1	NA	NA	NA	NA	NA	NA	NA	NA	NA	NA	NA	NA	NA	01552|2.6500454793289615e-12|M0603_M0603_|GCA_006226755.1	03612|3.688847951014521e-23|M0603_M0603_|GCA_006226755.1	NA	NA	NA	02778|2.6051788668436206e-36|M0603_M0603_|GCA_006226755.1	03054|1.3173909365491905e-14|M0603_M0603_|GCA_006226755.1	03055|1.1709624398728028e-10|M0603_M0603_|GCA_006226755.1	NA	NA	00040|1.2258692216520747e-10|M0603_M0603_|GCA_006226755.1	NA	NA	NA	NA	NA	NA	NA	NA	NA	NA	NA	NA	NA	NA	NA	NA	01403|1.462044308886294e-19|M0603_M0603_|GCA_006226755.1	x
GCA_003650085.1	d__Bacteria;p__Bdellovibrionota;c__Bacteriovoracia;o__Bacteriovoracales;f__Bacteriovoracaceae;g__SMWT01;s__SMWT01	00711|1.063976559407116e-26|SMWT01_B35_G6_|GCA_003650085.1	NA	NA	NA	NA	NA	NA	NA	NA	00223|7.258382690278455e-09|SMWT01_B35_G6_|GCA_003650085.1	00223|3.493290073585694e-08|SMWT01_B35_G6_|GCA_003650085.1	NA	NA	NA	01622|1.155881251108675e-16|SMWT01_B35_G6_|GCA_003650085.1	01618|8.433692858597175e-22|SMWT01_B35_G6_|GCA_003650085.1	NA	NA	NA	00180|1.3627492158130735e-42|SMWT01_B35_G6_|GCA_003650085.1	02607|1.1368008615884896e-16|SMWT01_B35_G6_|GCA_003650085.1	00413|4.745361685102965e-12|SMWT01_B35_G6_|GCA_003650085.1	NA	NA	00764|1.8423610218804527e-13|SMWT01_B35_G6_|GCA_003650085.1	02958|6.242627848282402e-07|SMWT01_B35_G6_|GCA_003650085.1	NA	NA	NA	NA	NA	NA	NA	NA	01366|1.2707427275104585e-07|SMWT01_B35_G6_|GCA_003650085.1	NA	NA	NA	NA	NA	NA	00334|1.8929687366679363e-20|SMWT01_B35_G6_|GCA_003650085.1	x
GCA_945905815.1	d__Bacteria;p__Bdellovibrionota;c__Bacteriovoracia;o__Bacteriovoracales;f__Bacteriovoracaceae;g__UBA4096;s__UBA4096	NA	NA	NA	NA	NA	NA	NA	NA	NA	NA	NA	01570|2.976151430418447e-06|UBA4096_ZE-03apr19-180_|GCA_945905815.1	NA	NA	01594|9.212929342215571e-09|UBA4096_ZE-03apr19-180_|GCA_945905815.1	01601|1.4811003095562244e-24|UBA4096_ZE-03apr19-180_|GCA_945905815.1	NA	NA	NA	NA	02611|6.071450897074604e-16|UBA4096_ZE-03apr19-180_|GCA_945905815.1	01077|2.144886883804497e-11|UBA4096_ZE-03apr19-180_|GCA_945905815.1	NA	NA	02729|1.2634156931858918e-14|UBA4096_ZE-03apr19-180_|GCA_945905815.1	NA	NA	NA	NA	NA	NA	NA	NA	NA	NA	NA	NA	NA	NA	NA	NA	01990|8.737525227592079e-22|UBA4096_ZE-03apr19-180_|GCA_945905815.1	x
GCA_002771665.1	d__Bacteria;p__Bdellovibrionota;c__Bacteriovoracia;o__Bacteriovoracales;f__Bacteriovoracaceae;g__UBA4207;s__UBA4207	02216|1.0660276753143257e-16|UBA4207_CG22_combo_CG10-13_8_21_14_all_38_13_|GCA_002771665.1	NA	NA	NA	NA	NA	NA	NA	NA	NA	NA	NA	02475|3.92923950781036e-06|UBA4207_CG22_combo_CG10-13_8_21_14_all_38_13_|GCA_002771665.1	NA	02785|3.9025917620917593e-07|UBA4207_CG22_combo_CG10-13_8_21_14_all_38_13_|GCA_002771665.1	01488|1.3302075299676747e-19|UBA4207_CG22_combo_CG10-13_8_21_14_all_38_13_|GCA_002771665.1	NA	NA	NA	00239|6.025383069788139e-39|UBA4207_CG22_combo_CG10-13_8_21_14_all_38_13_|GCA_002771665.1	03035|4.7159233618377924e-15|UBA4207_CG22_combo_CG10-13_8_21_14_all_38_13_|GCA_002771665.1	03036|1.2430222567182076e-12|UBA4207_CG22_combo_CG10-13_8_21_14_all_38_13_|GCA_002771665.1	NA	NA	02161|1.1561816327143857e-16|UBA4207_CG22_combo_CG10-13_8_21_14_all_38_13_|GCA_002771665.1	03270|2.3811800406373053e-17|UBA4207_CG22_combo_CG10-13_8_21_14_all_38_13_|GCA_002771665.1	NA	NA	NA	NA	NA	NA	NA	NA	NA	00984|8.419083572673527e-49|UBA4207_CG22_combo_CG10-13_8_21_14_all_38_13_|GCA_002771665.1	NA	NA	NA	NA	NA	02543|2.1978076313149865e-20|UBA4207_CG22_combo_CG10-13_8_21_14_all_38_13_|GCA_002771665.1	x
GCA_019752535.1	d__Bacteria;p__Bdellovibrionota;c__Bacteriovoracia;o__Bacteriovoracales;f__Bacteriovoracaceae;g__UBA6144;s__UBA6144	03109|7.281660633349326e-06|UBA6144_co.spades.CONCOCT.2.5kb_010_|GCA_019752535.1	NA	NA	NA	NA	NA	NA	NA	NA	NA	NA	NA	NA	NA	01220|3.593923544064891e-07|UBA6144_co.spades.CONCOCT.2.5kb_010_|GCA_019752535.1	02142|4.123532873269799e-22|UBA6144_co.spades.CONCOCT.2.5kb_010_|GCA_019752535.1	NA	NA	NA	00569|8.057781018205757e-24|UBA6144_co.spades.CONCOCT.2.5kb_010_|GCA_019752535.1	00341|3.734081356254702e-16|UBA6144_co.spades.CONCOCT.2.5kb_010_|GCA_019752535.1	00340|1.2032620900215996e-10|UBA6144_co.spades.CONCOCT.2.5kb_010_|GCA_019752535.1	NA	NA	03328|4.593136707302524e-16|UBA6144_co.spades.CONCOCT.2.5kb_010_|GCA_019752535.1	02010|6.9628202252945774e-09|UBA6144_co.spades.CONCOCT.2.5kb_010_|GCA_019752535.1	NA	NA	NA	NA	NA	NA	NA	NA	NA	01202|2.9292685470914503e-06|UBA6144_co.spades.CONCOCT.2.5kb_010_|GCA_019752535.1	NA	NA	NA	NA	NA	00823|1.0706572033791441e-22|UBA6144_co.spades.CONCOCT.2.5kb_010_|GCA_019752535.1	x
GCA_002435795.1	d__Bacteria;p__Bdellovibrionota;c__Bacteriovoracia;o__Bacteriovoracales;f__Bacteriovoracaceae;g__UBA6166;s__UBA6166	01322|2.674948980839578e-16|UBA6166_UBA6166_|GCA_002435795.1	NA	NA	NA	NA	NA	NA	NA	NA	NA	NA	NA	NA	NA	00826|4.891472817001545e-10|UBA6166_UBA6166_|GCA_002435795.1	00822|2.0599814464750474e-13|UBA6166_UBA6166_|GCA_002435795.1	NA	NA	NA	01153|1.4985099876009254e-44|UBA6166_UBA6166_|GCA_002435795.1	00294|6.778434597384898e-12|UBA6166_UBA6166_|GCA_002435795.1	00293|6.09126533056175e-11|UBA6166_UBA6166_|GCA_002435795.1	NA	NA	03598|9.512723100200755e-13|UBA6166_UBA6166_|GCA_002435795.1	NA	NA	NA	NA	NA	NA	NA	NA	NA	NA	NA	NA	NA	NA	NA	NA	00194|3.5432837305552603e-19|UBA6166_UBA6166_|GCA_002435795.1	x
GCA_937911275.1	d__Bacteria;p__Bdellovibrionota;c__Bacteriovoracia;o__Bacteriovoracales;f__Bacteriovoracaceae;g__UBA7317;s__UBA7317	02178|2.117025733822823e-17|UBA7317_ERR599160_bin.188_CONCOCT_v1.1_MAG_|GCA_937911275.1	NA	NA	NA	NA	NA	NA	NA	NA	NA	NA	NA	NA	NA	00785|1.9672721648547147e-06|UBA7317_ERR599160_bin.188_CONCOCT_v1.1_MAG_|GCA_937911275.1	00481|1.6163834484051466e-20|UBA7317_ERR599160_bin.188_CONCOCT_v1.1_MAG_|GCA_937911275.1	NA	NA	NA	02441|5.516977242722658e-37|UBA7317_ERR599160_bin.188_CONCOCT_v1.1_MAG_|GCA_937911275.1	00268|7.286739206098894e-12|UBA7317_ERR599160_bin.188_CONCOCT_v1.1_MAG_|GCA_937911275.1	00267|2.842158580774333e-11|UBA7317_ERR599160_bin.188_CONCOCT_v1.1_MAG_|GCA_937911275.1	NA	NA	03378|3.6674931766673034e-13|UBA7317_ERR599160_bin.188_CONCOCT_v1.1_MAG_|GCA_937911275.1	02408|4.925633675520707e-34|UBA7317_ERR599160_bin.188_CONCOCT_v1.1_MAG_|GCA_937911275.1	NA	NA	NA	NA	NA	NA	NA	NA	NA	NA	NA	NA	NA	NA	NA	NA	x
GCA_937895225.1	d__Bacteria;p__Bdellovibrionota;c__Bacteriovoracia;o__Bacteriovoracales;f__Bacteriovoracaceae;g__UBA845;s__UBA845	02226|1.504203821932657e-12|UBA845_ERR599015_bin.95_CONCOCT_v1.1_MAG_|GCA_937895225.1	NA	NA	NA	NA	00719|3.649868328830426e-07|UBA845_ERR599015_bin.95_CONCOCT_v1.1_MAG_|GCA_937895225.1	00719|1.0048994993241617e-06|UBA845_ERR599015_bin.95_CONCOCT_v1.1_MAG_|GCA_937895225.1	NA	NA	00719|1.2881567094002054e-08|UBA845_ERR599015_bin.95_CONCOCT_v1.1_MAG_|GCA_937895225.1	00719|1.74858726149115e-08|UBA845_ERR599015_bin.95_CONCOCT_v1.1_MAG_|GCA_937895225.1	NA	NA	NA	NA	01899|2.99253395591344e-18|UBA845_ERR599015_bin.95_CONCOCT_v1.1_MAG_|GCA_937895225.1	NA	NA	NA	02897|5.269957826752766e-20|UBA845_ERR599015_bin.95_CONCOCT_v1.1_MAG_|GCA_937895225.1	00806|3.0388879752761933e-12|UBA845_ERR599015_bin.95_CONCOCT_v1.1_MAG_|GCA_937895225.1	01309|7.498601534893548e-14|UBA845_ERR599015_bin.95_CONCOCT_v1.1_MAG_|GCA_937895225.1	NA	NA	00862|3.3073583091345475e-10|UBA845_ERR599015_bin.95_CONCOCT_v1.1_MAG_|GCA_937895225.1	01286|2.6026392869946495e-15|UBA845_ERR599015_bin.95_CONCOCT_v1.1_MAG_|GCA_937895225.1	NA	NA	NA	NA	NA	NA	NA	NA	NA	NA	NA	NA	NA	NA	NA	02030|7.855362669983303e-22|UBA845_ERR599015_bin.95_CONCOCT_v1.1_MAG_|GCA_937895225.1	x
GCA_001770015.1	d__Bacteria;p__Bdellovibrionota;c__Bacteriovoracia;o__Bacteriovoracales;f__Bacteriovoracaceae;g__XYC1-FULL-37-79;s__XYC1-FULL-37-79	NA	NA	NA	NA	NA	NA	NA	NA	NA	NA	03094|3.1147049549490595e-08|XYC1-FULL-37-79_none_|GCA_001770015.1	NA	NA	NA	NA	02216|3.969609723220441e-11|XYC1-FULL-37-79_none_|GCA_001770015.1	NA	NA	NA	00106|2.4243065885187482e-37|XYC1-FULL-37-79_none_|GCA_001770015.1	03535|8.220939935959039e-09|XYC1-FULL-37-79_none_|GCA_001770015.1	NA	NA	NA	01436|2.851160426491559e-13|XYC1-FULL-37-79_none_|GCA_001770015.1	NA	NA	NA	NA	NA	NA	NA	NA	NA	NA	NA	NA	NA	NA	NA	NA	02635|7.691157676093051e-22|XYC1-FULL-37-79_none_|GCA_001770015.1	x
GCA_001771845.1	d__Bacteria;p__Bdellovibrionota;c__Bacteriovoracia;o__Bacteriovoracales;f__Bacteriovoracaceae;g__YD12-FULL-39-22;s__YD12-FULL-39-22	NA	NA	NA	NA	03438|3.5460684715465204e-07|YD12-FULL-39-22_none_|GCA_001771845.1	02263|1.7883805645369513e-11|YD12-FULL-39-22_none_|GCA_001771845.1	03062|1.284282458051167e-13|YD12-FULL-39-22_none_|GCA_001771845.1	NA	02857|6.771354375852762e-13|YD12-FULL-39-22_none_|GCA_001771845.1	00105|5.927248840042605e-22|YD12-FULL-39-22_none_|GCA_001771845.1	02263|1.7314633216331473e-20|YD12-FULL-39-22_none_|GCA_001771845.1	02857|9.056486048575092e-08|YD12-FULL-39-22_none_|GCA_001771845.1	01851|4.6650090483571833e-07|YD12-FULL-39-22_none_|GCA_001771845.1	NA	01105|2.011175569751085e-12|YD12-FULL-39-22_none_|GCA_001771845.1	01937|1.2999757565989612e-24|YD12-FULL-39-22_none_|GCA_001771845.1	NA	NA	NA	NA	NA	NA	NA	NA	01148|3.984396010176982e-15|YD12-FULL-39-22_none_|GCA_001771845.1	NA	NA	NA	NA	NA	NA	01337|7.638965377651963e-15|YD12-FULL-39-22_none_|GCA_001771845.1	01337|1.674598678910963e-19|YD12-FULL-39-22_none_|GCA_001771845.1	NA	00105|3.7185154992681917e-10|YD12-FULL-39-22_none_|GCA_001771845.1	NA	NA	NA	NA	NA	NA	01013|2.612160141241251e-19|YD12-FULL-39-22_none_|GCA_001771845.1	x
GCA_002778785.1	d__Bacteria;p__Bdellovibrionota;c__Bdellovibrionia;o__Bdellovibrionales;f__1-14-0-10-45-34;g__1-14-0-10-45-34;s__1-14-0-10-45-34	NA	NA	NA	NA	NA	NA	NA	NA	01498|6.99699593562021e-08|1-14-0-10-45-34_CG10_big_fil_rev_8_21_14_0_10_45_34_|GCA_002778785.1	NA	NA	01498|8.734158596907918e-07|1-14-0-10-45-34_CG10_big_fil_rev_8_21_14_0_10_45_34_|GCA_002778785.1	NA	NA	NA	01549|1.6017619963788283e-17|1-14-0-10-45-34_CG10_big_fil_rev_8_21_14_0_10_45_34_|GCA_002778785.1	NA	NA	NA	NA	00506|1.450326998620552e-12|1-14-0-10-45-34_CG10_big_fil_rev_8_21_14_0_10_45_34_|GCA_002778785.1	00507|3.860003135138376e-16|1-14-0-10-45-34_CG10_big_fil_rev_8_21_14_0_10_45_34_|GCA_002778785.1	NA	NA	02290|2.471238648894563e-22|1-14-0-10-45-34_CG10_big_fil_rev_8_21_14_0_10_45_34_|GCA_002778785.1	00288|2.553157060400599e-07|1-14-0-10-45-34_CG10_big_fil_rev_8_21_14_0_10_45_34_|GCA_002778785.1	NA	NA	NA	NA	NA	NA	NA	NA	NA	00525|1.3865031614737112e-41|1-14-0-10-45-34_CG10_big_fil_rev_8_21_14_0_10_45_34_|GCA_002778785.1	NA	NA	NA	NA	NA	02273|9.022828642746332e-23|1-14-0-10-45-34_CG10_big_fil_rev_8_21_14_0_10_45_34_|GCA_002778785.1	x
GCF_022814725.1	d__Bacteria;p__Bdellovibrionota;c__Bdellovibrionia;o__Bdellovibrionales;f__Bdellovibrionaceae;g__Bdellovibrio;s__Bdellovibrio	NA	NA	NA	NA	NA	NA	NA	NA	01485|1.4919633896019758e-60|Bdellovibrio_LBG001_|GCF_022814725.1	NA	NA	01485|4.234821337020381e-63|Bdellovibrio_LBG001_|GCF_022814725.1	NA	NA	01891|2.1362640637719382e-08|Bdellovibrio_LBG001_|GCF_022814725.1	01884|1.5882559561675903e-20|Bdellovibrio_LBG001_|GCF_022814725.1	NA	NA	NA	NA	02127|5.862371595388605e-13|Bdellovibrio_LBG001_|GCF_022814725.1	02128|1.953735743338657e-15|Bdellovibrio_LBG001_|GCF_022814725.1	NA	NA	00671|1.0112802041537727e-25|Bdellovibrio_LBG001_|GCF_022814725.1	02151|1.8472338354151911e-07|Bdellovibrio_LBG001_|GCF_022814725.1	NA	NA	NA	NA	NA	NA	NA	NA	NA	NA	NA	NA	NA	NA	NA	01319|8.923897458706633e-20|Bdellovibrio_LBG001_|GCF_022814725.1	x
GCA_903843195.1	d__Bacteria;p__Bdellovibrionota;c__Bdellovibrionia;o__Bdellovibrionales;f__Bdellovibrionaceae;g__CAIYID01;s__CAIYID01	01573|8.265344103340292e-36|CAIYID01_Ki1-2-2m_bin-107_|GCA_903843195.1	00727|8.391536091629703e-11|CAIYID01_Ki1-2-2m_bin-107_|GCA_903843195.1	00932|1.2852175563241421e-10|CAIYID01_Ki1-2-2m_bin-107_|GCA_903843195.1	00932|5.237707590881923e-18|CAIYID01_Ki1-2-2m_bin-107_|GCA_903843195.1	NA	02145|2.3073025214513724e-16|CAIYID01_Ki1-2-2m_bin-107_|GCA_903843195.1	02145|8.473003671365032e-20|CAIYID01_Ki1-2-2m_bin-107_|GCA_903843195.1	NA	02210|1.1351969087907284e-38|CAIYID01_Ki1-2-2m_bin-107_|GCA_903843195.1	00791|7.829790347741742e-46|CAIYID01_Ki1-2-2m_bin-107_|GCA_903843195.1	02214|3.7822029177267776e-48|CAIYID01_Ki1-2-2m_bin-107_|GCA_903843195.1	02210|2.7874061882717752e-33|CAIYID01_Ki1-2-2m_bin-107_|GCA_903843195.1	02214|1.0197028249735672e-10|CAIYID01_Ki1-2-2m_bin-107_|GCA_903843195.1	NA	03144|2.9230225405330366e-10|CAIYID01_Ki1-2-2m_bin-107_|GCA_903843195.1	03149|1.33685806152173e-18|CAIYID01_Ki1-2-2m_bin-107_|GCA_903843195.1	NA	NA	NA	NA	00023|1.2773317873847271e-09|CAIYID01_Ki1-2-2m_bin-107_|GCA_903843195.1	NA	NA	NA	00051|2.2165841097742585e-19|CAIYID01_Ki1-2-2m_bin-107_|GCA_903843195.1	NA	NA	NA	NA	02143|8.562133375306052e-10|CAIYID01_Ki1-2-2m_bin-107_|GCA_903843195.1	NA	02214|3.223748312730368e-23|CAIYID01_Ki1-2-2m_bin-107_|GCA_903843195.1	00791|1.4424357467865515e-22|CAIYID01_Ki1-2-2m_bin-107_|GCA_903843195.1	NA	NA	NA	NA	NA	NA	NA	NA	01348|1.393005747092181e-20|CAIYID01_Ki1-2-2m_bin-107_|GCA_903843195.1	x
GCA_903897095.1	d__Bacteria;p__Bdellovibrionota;c__Bdellovibrionia;o__Bdellovibrionales;f__Bdellovibrionaceae;g__CAIYID01;s__CAIYID01	01876|8.060900962974984e-36|CAIYID01_Ki1-2-7m_bin-172_|GCA_903897095.1	01451|8.183971594663598e-11|CAIYID01_Ki1-2-7m_bin-172_|GCA_903897095.1	02831|1.2534277227754885e-10|CAIYID01_Ki1-2-7m_bin-172_|GCA_903897095.1	02831|5.108152986160462e-18|CAIYID01_Ki1-2-7m_bin-172_|GCA_903897095.1	NA	03058|2.250231434348335e-16|CAIYID01_Ki1-2-7m_bin-172_|GCA_903897095.1	03058|8.26342407525353e-20|CAIYID01_Ki1-2-7m_bin-172_|GCA_903897095.1	NA	01607|1.1071178333082722e-38|CAIYID01_Ki1-2-7m_bin-172_|GCA_903897095.1	01603|7.706225743023735e-44|CAIYID01_Ki1-2-7m_bin-172_|GCA_903897095.1	01603|3.6886501953801786e-48|CAIYID01_Ki1-2-7m_bin-172_|GCA_903897095.1	01607|2.718459745452332e-33|CAIYID01_Ki1-2-7m_bin-172_|GCA_903897095.1	01603|9.94480493613797e-11|CAIYID01_Ki1-2-7m_bin-172_|GCA_903897095.1	NA	02297|2.8507216296364595e-10|CAIYID01_Ki1-2-7m_bin-172_|GCA_903897095.1	02292|1.3037909009893903e-18|CAIYID01_Ki1-2-7m_bin-172_|GCA_903897095.1	NA	NA	NA	NA	01625|1.2457370081914653e-09|CAIYID01_Ki1-2-7m_bin-172_|GCA_903897095.1	NA	NA	NA	00657|2.1617569409812554e-19|CAIYID01_Ki1-2-7m_bin-172_|GCA_903897095.1	NA	NA	NA	NA	03060|8.350349157542297e-10|CAIYID01_Ki1-2-7m_bin-172_|GCA_903897095.1	NA	01603|3.144008955171666e-23|CAIYID01_Ki1-2-7m_bin-172_|GCA_903897095.1	01603|2.8870905013854614e-20|CAIYID01_Ki1-2-7m_bin-172_|GCA_903897095.1	NA	NA	NA	NA	NA	NA	NA	NA	01344|1.358549774549265e-20|CAIYID01_Ki1-2-7m_bin-172_|GCA_903897095.1	x
GCA_903926205.1	d__Bacteria;p__Bdellovibrionota;c__Bdellovibrionia;o__Bdellovibrionales;f__Bdellovibrionaceae;g__CAIYID01;s__CAIYID01	00019|8.241448151869021e-36|CAIYID01_Kiruna_bin-06382_|GCA_903926205.1	02482|8.367275306270029e-11|CAIYID01_Kiruna_bin-06382_|GCA_903926205.1	02448|1.2815018614937802e-10|CAIYID01_Kiruna_bin-06382_|GCA_903926205.1	02448|5.2225648448755185e-18|CAIYID01_Kiruna_bin-06382_|GCA_903926205.1	NA	00268|2.300631874906861e-16|CAIYID01_Kiruna_bin-06382_|GCA_903926205.1	00268|8.448507354936416e-20|CAIYID01_Kiruna_bin-06382_|GCA_903926205.1	NA	02976|1.1319149389291426e-38|CAIYID01_Kiruna_bin-06382_|GCA_903926205.1	02546|7.807153626530797e-46|CAIYID01_Kiruna_bin-06382_|GCA_903926205.1	02980|3.7712681839460065e-48|CAIYID01_Kiruna_bin-06382_|GCA_903926205.1	02976|2.779347513137035e-33|CAIYID01_Kiruna_bin-06382_|GCA_903926205.1	02980|1.0167547602691784e-10|CAIYID01_Kiruna_bin-06382_|GCA_903926205.1	NA	03101|2.914571784713956e-10|CAIYID01_Kiruna_bin-06382_|GCA_903926205.1	03106|1.3329930687322357e-18|CAIYID01_Kiruna_bin-06382_|GCA_903926205.1	NA	NA	NA	NA	02425|1.2736388911153848e-09|CAIYID01_Kiruna_bin-06382_|GCA_903926205.1	NA	NA	NA	01177|2.2101757393958554e-19|CAIYID01_Kiruna_bin-06382_|GCA_903926205.1	NA	NA	NA	NA	00266|8.537379375827171e-10|CAIYID01_Kiruna_bin-06382_|GCA_903926205.1	NA	02980|3.2144281280806496e-23|CAIYID01_Kiruna_bin-06382_|GCA_903926205.1	02546|1.438265518157872e-22|CAIYID01_Kiruna_bin-06382_|GCA_903926205.1	NA	NA	NA	NA	NA	NA	NA	NA	00379|1.388978425626126e-20|CAIYID01_Kiruna_bin-06382_|GCA_903926205.1	x
GCA_937900305.1	d__Bacteria;p__Bdellovibrionota;c__Bdellovibrionia;o__Bdellovibrionales;f__Bdellovibrionaceae;g__CALCCV01;s__CALCCV01	NA	NA	NA	NA	NA	NA	NA	NA	NA	NA	NA	NA	NA	NA	00303|1.4091151889713569e-06|CALCCV01_SRR6231203_bin.33_CONCOCT_v1.1_MAG_|GCA_937900305.1	02745|2.0461578312475813e-15|CALCCV01_SRR6231203_bin.33_CONCOCT_v1.1_MAG_|GCA_937900305.1	NA	NA	NA	NA	01821|4.999267805644243e-10|CALCCV01_SRR6231203_bin.33_CONCOCT_v1.1_MAG_|GCA_937900305.1	00894|5.250411309615051e-16|CALCCV01_SRR6231203_bin.33_CONCOCT_v1.1_MAG_|GCA_937900305.1	NA	NA	00318|1.2356277341278017e-21|CALCCV01_SRR6231203_bin.33_CONCOCT_v1.1_MAG_|GCA_937900305.1	NA	NA	NA	NA	NA	NA	NA	NA	NA	NA	02570|6.724263562783693e-45|CALCCV01_SRR6231203_bin.33_CONCOCT_v1.1_MAG_|GCA_937900305.1	NA	NA	NA	NA	NA	00686|2.266428342227874e-17|CALCCV01_SRR6231203_bin.33_CONCOCT_v1.1_MAG_|GCA_937900305.1	x
GCA_943330705.2	d__Bacteria;p__Bdellovibrionota;c__Bdellovibrionia;o__Bdellovibrionales;f__Bdellovibrionaceae;g__CALQIT02;s__CALQIT02	NA	NA	NA	NA	NA	NA	NA	NA	NA	NA	NA	NA	NA	NA	00899|1.9856663201842368e-13|CALQIT02_HRS-HS12-bin-158_|GCA_943330705.2	00894|3.356528708812507e-18|CALQIT02_HRS-HS12-bin-158_|GCA_943330705.2	NA	NA	NA	NA	01938|2.2713173613861122e-13|CALQIT02_HRS-HS12-bin-158_|GCA_943330705.2	01939|3.913828536875523e-12|CALQIT02_HRS-HS12-bin-158_|GCA_943330705.2	NA	NA	02744|8.322748142561248e-24|CALQIT02_HRS-HS12-bin-158_|GCA_943330705.2	00432|2.330836380626842e-12|CALQIT02_HRS-HS12-bin-158_|GCA_943330705.2	NA	NA	NA	NA	NA	NA	NA	NA	NA	NA	NA	NA	NA	NA	NA	03017|8.573052414445805e-21|CALQIT02_HRS-HS12-bin-158_|GCA_943330705.2	x
GCA_963170155.1	d__Bacteria;p__Bdellovibrionota;c__Bdellovibrionia;o__Bdellovibrionales;f__Bdellovibrionaceae;g__CAUJGP01;s__CAUJGP01	NA	NA	NA	NA	NA	NA	NA	NA	NA	NA	NA	NA	NA	NA	00652|2.3626272967480664e-13|CAUJGP01_KLAP115_|GCA_963170155.1	00528|2.827660386126917e-20|CAUJGP01_KLAP115_|GCA_963170155.1	NA	NA	NA	NA	01726|2.260200460459177e-15|CAUJGP01_KLAP115_|GCA_963170155.1	01725|4.093424692487573e-15|CAUJGP01_KLAP115_|GCA_963170155.1	NA	NA	02554|4.6876079258984997e-26|CAUJGP01_KLAP115_|GCA_963170155.1	02108|2.1945531657173462e-07|CAUJGP01_KLAP115_|GCA_963170155.1	NA	NA	NA	NA	NA	NA	NA	NA	NA	01812|2.1225581426819118e-52|CAUJGP01_KLAP115_|GCA_963170155.1	00526|5.112345066454935e-09|CAUJGP01_KLAP115_|GCA_963170155.1	NA	NA	NA	NA	00362|8.513810353308857e-21|CAUJGP01_KLAP115_|GCA_963170155.1	x
GCA_020720425.1	d__Bacteria;p__Bdellovibrionota;c__Bdellovibrionia;o__Bdellovibrionales;f__Bdellovibrionaceae;g__DYOP01;s__DYOP01	NA	NA	NA	NA	NA	01083|3.188026602590858e-06|DYOP01_SulCav_GS09_5_38_36_|GCA_020720425.1	NA	NA	NA	01083|5.121516315587347e-07|DYOP01_SulCav_GS09_5_38_36_|GCA_020720425.1	01083|8.233343196295336e-10|DYOP01_SulCav_GS09_5_38_36_|GCA_020720425.1	NA	NA	NA	01478|1.2415035589897426e-09|DYOP01_SulCav_GS09_5_38_36_|GCA_020720425.1	01475|2.0842944569313906e-20|DYOP01_SulCav_GS09_5_38_36_|GCA_020720425.1	NA	NA	NA	NA	NA	NA	NA	NA	01608|5.4577748232262084e-18|DYOP01_SulCav_GS09_5_38_36_|GCA_020720425.1	NA	NA	NA	NA	NA	NA	01083|2.0641464926688114e-07|DYOP01_SulCav_GS09_5_38_36_|GCA_020720425.1	NA	NA	NA	NA	NA	NA	NA	NA	NA	00405|4.9366727007427836e-17|DYOP01_SulCav_GS09_5_38_36_|GCA_020720425.1	x
GCA_030158485.1	d__Bacteria;p__Bdellovibrionota;c__Bdellovibrionia;o__Bdellovibrionales;f__Bdellovibrionaceae;g__Ga0074139;s__Ga0074139	NA	NA	NA	NA	NA	NA	NA	NA	NA	NA	NA	NA	NA	NA	00991|8.151486460431365e-10|Ga0074139_AF21_PE0_C1_S7_39_13_|GCA_030158485.1	00996|1.7955465969902227e-23|Ga0074139_AF21_PE0_C1_S7_39_13_|GCA_030158485.1	NA	NA	NA	NA	01646|2.4075239349709274e-14|Ga0074139_AF21_PE0_C1_S7_39_13_|GCA_030158485.1	01645|5.2077488124336845e-15|Ga0074139_AF21_PE0_C1_S7_39_13_|GCA_030158485.1	NA	NA	00227|1.0253846122328221e-24|Ga0074139_AF21_PE0_C1_S7_39_13_|GCA_030158485.1	NA	NA	NA	NA	NA	NA	NA	NA	NA	NA	00360|1.6781478840757498e-10|Ga0074139_AF21_PE0_C1_S7_39_13_|GCA_030158485.1	NA	NA	NA	NA	NA	01392|5.4716023173677895e-21|Ga0074139_AF21_PE0_C1_S7_39_13_|GCA_030158485.1	x
GCA_018266295.1	d__Bacteria;p__Bdellovibrionota;c__Bdellovibrionia;o__Bdellovibrionales;f__Bdellovibrionaceae;g__JACMRP01;s__JACMRP01	01337|6.357993309435347e-64|JACMRP01_SZAS-3_|GCA_018266295.1	NA	NA	NA	NA	NA	NA	NA	NA	NA	NA	00156|2.2222864283924514e-10|JACMRP01_SZAS-3_|GCA_018266295.1	NA	NA	03925|7.345771681359369e-11|JACMRP01_SZAS-3_|GCA_018266295.1	03933|6.322444689226151e-20|JACMRP01_SZAS-3_|GCA_018266295.1	NA	NA	NA	NA	03261|4.8626344710980594e-12|JACMRP01_SZAS-3_|GCA_018266295.1	03260|9.504911512606175e-16|JACMRP01_SZAS-3_|GCA_018266295.1	NA	03222|1.304587039395877e-07|JACMRP01_SZAS-3_|GCA_018266295.1	01768|1.4111482800463789e-25|JACMRP01_SZAS-3_|GCA_018266295.1	NA	NA	NA	NA	NA	NA	NA	NA	NA	NA	03307|1.5902027809637796e-46|JACMRP01_SZAS-3_|GCA_018266295.1	NA	NA	NA	NA	NA	00610|1.2321519382263744e-18|JACMRP01_SZAS-3_|GCA_018266295.1	x
GCA_016786545.1	d__Bacteria;p__Bdellovibrionota;c__Bdellovibrionia;o__Bdellovibrionales;f__Bdellovibrionaceae;g__JADJOV01;s__JADJOV01	02985|2.8692852366260696e-30|JADJOV01_new_|GCA_016786545.1	NA	NA	NA	00143|1.7473341586385746e-06|JADJOV01_new_|GCA_016786545.1	00143|6.126550718420301e-06|JADJOV01_new_|GCA_016786545.1	NA	NA	01000|2.2677627977331588e-07|JADJOV01_new_|GCA_016786545.1	NA	NA	01000|1.622920058104431e-11|JADJOV01_new_|GCA_016786545.1	NA	NA	03543|3.1676061197323364e-12|JADJOV01_new_|GCA_016786545.1	00484|3.168359481430652e-20|JADJOV01_new_|GCA_016786545.1	NA	NA	NA	01774|2.7498119346902083e-19|JADJOV01_new_|GCA_016786545.1	02189|3.8638930408724255e-19|JADJOV01_new_|GCA_016786545.1	02190|1.689291712343823e-17|JADJOV01_new_|GCA_016786545.1	NA	NA	02887|7.325010555632817e-18|JADJOV01_new_|GCA_016786545.1	NA	NA	NA	NA	NA	NA	NA	NA	NA	NA	NA	NA	NA	NA	NA	NA	02785|4.185254295988071e-19|JADJOV01_new_|GCA_016786545.1	x
GCA_019637955.1	d__Bacteria;p__Bdellovibrionota;c__Bdellovibrionia;o__Bdellovibrionales;f__Bdellovibrionaceae;g__JAHBUS01;s__JAHBUS01	NA	NA	NA	NA	NA	NA	NA	NA	NA	NA	NA	01813|3.435850639256283e-06|JAHBUS01_ACE_BDE3_|GCA_019637955.1	NA	NA	02286|5.499919377522943e-12|JAHBUS01_ACE_BDE3_|GCA_019637955.1	02277|1.7304188085608067e-17|JAHBUS01_ACE_BDE3_|GCA_019637955.1	NA	NA	NA	NA	01184|8.678627957627595e-12|JAHBUS01_ACE_BDE3_|GCA_019637955.1	01185|1.0289018036838835e-15|JAHBUS01_ACE_BDE3_|GCA_019637955.1	NA	NA	03228|3.1022585318505824e-24|JAHBUS01_ACE_BDE3_|GCA_019637955.1	01833|9.316590321290282e-08|JAHBUS01_ACE_BDE3_|GCA_019637955.1	NA	NA	NA	NA	NA	NA	NA	NA	NA	01375|1.9460669942498163e-47|JAHBUS01_ACE_BDE3_|GCA_019637955.1	NA	NA	NA	NA	NA	00593|7.23153739153045e-18|JAHBUS01_ACE_BDE3_|GCA_019637955.1	x
GCA_019637915.1	d__Bacteria;p__Bdellovibrionota;c__Bdellovibrionia;o__Bdellovibrionales;f__Bdellovibrionaceae;g__JAHBUV01;s__JAHBUV01	NA	NA	NA	NA	NA	NA	NA	NA	NA	NA	NA	NA	NA	NA	02276|7.416344431491779e-09|JAHBUV01_ACE_BDE1_|GCA_019637915.1	02282|2.4734236189364154e-21|JAHBUV01_ACE_BDE1_|GCA_019637915.1	NA	NA	NA	NA	01546|2.191235176835131e-15|JAHBUV01_ACE_BDE1_|GCA_019637915.1	01547|1.586461376859556e-13|JAHBUV01_ACE_BDE1_|GCA_019637915.1	NA	NA	00250|5.311525606890223e-24|JAHBUV01_ACE_BDE1_|GCA_019637915.1	NA	NA	NA	NA	NA	NA	NA	NA	NA	NA	02799|1.0964633780878485e-49|JAHBUV01_ACE_BDE1_|GCA_019637915.1	NA	NA	NA	NA	NA	00759|1.498601595134589e-19|JAHBUV01_ACE_BDE1_|GCA_019637915.1	x
GCA_021300175.1	d__Bacteria;p__Bdellovibrionota;c__Bdellovibrionia;o__Bdellovibrionales;f__Bdellovibrionaceae;g__JAJTIC01;s__JAJTIC01	NA	NA	NA	NA	NA	NA	NA	NA	NA	NA	NA	NA	NA	NA	00032|9.039229009991822e-08|JAJTIC01_CoA8_M100_|GCA_021300175.1	00027|8.451890626992834e-25|JAJTIC01_CoA8_M100_|GCA_021300175.1	NA	NA	NA	NA	01370|1.473048944364908e-19|JAJTIC01_CoA8_M100_|GCA_021300175.1	01371|1.489602867057577e-16|JAJTIC01_CoA8_M100_|GCA_021300175.1	NA	NA	00950|1.3787277196604115e-24|JAJTIC01_CoA8_M100_|GCA_021300175.1	01314|1.2447802907285093e-06|JAJTIC01_CoA8_M100_|GCA_021300175.1	NA	NA	NA	NA	NA	NA	NA	NA	NA	NA	NA	NA	NA	NA	NA	01743|6.205673286799071e-16|JAJTIC01_CoA8_M100_|GCA_021300175.1	x
GCA_025055135.1	d__Bacteria;p__Bdellovibrionota;c__Bdellovibrionia;o__Bdellovibrionales;f__Bdellovibrionaceae;g__JANWYU01;s__JANWYU01	NA	NA	NA	NA	NA	NA	NA	NA	NA	NA	NA	NA	NA	NA	00175|3.3394335616270908e-15|JANWYU01_SKYG79_|GCA_025055135.1	00178|5.8648845169934884e-21|JANWYU01_SKYG79_|GCA_025055135.1	NA	NA	NA	NA	01127|3.317369047632349e-09|JANWYU01_SKYG79_|GCA_025055135.1	NA	NA	NA	NA	NA	NA	NA	NA	NA	NA	NA	NA	NA	NA	NA	NA	NA	NA	NA	NA	00300|5.408353597593143e-13|JANWYU01_SKYG79_|GCA_025055135.1	x
GCA_025359945.1	d__Bacteria;p__Bdellovibrionota;c__Bdellovibrionia;o__Bdellovibrionales;f__Bdellovibrionaceae;g__JANYDD01;s__JANYDD01	00241|1.0303655339542492e-16|JANYDD01_336R_metabinner_40_|GCA_025359945.1	NA	NA	NA	NA	NA	NA	NA	NA	NA	NA	NA	NA	NA	00578|4.558613113271855e-09|JANYDD01_336R_metabinner_40_|GCA_025359945.1	01668|1.7528358585374338e-17|JANYDD01_336R_metabinner_40_|GCA_025359945.1	NA	NA	NA	NA	00406|2.4896274327373556e-11|JANYDD01_336R_metabinner_40_|GCA_025359945.1	00405|5.2824071914806785e-17|JANYDD01_336R_metabinner_40_|GCA_025359945.1	NA	NA	00298|5.122189405545519e-22|JANYDD01_336R_metabinner_40_|GCA_025359945.1	01299|1.016276003447571e-06|JANYDD01_336R_metabinner_40_|GCA_025359945.1	NA	NA	NA	NA	NA	NA	NA	NA	NA	01638|1.069487015645129e-33|JANYDD01_336R_metabinner_40_|GCA_025359945.1	NA	NA	NA	NA	NA	NA	x
GCF_000348725.1	d__Bacteria;p__Bdellovibrionota;c__Bdellovibrionia;o__Bdellovibrionales;f__Bdellovibrionaceae;g__Pseudobdellovibrio;s__Pseudobdellovibrio	NA	NA	NA	NA	NA	NA	NA	NA	NA	NA	NA	NA	NA	NA	00582|1.2073335951713543e-07|Pseudobdellovibrio_JSS_|GCF_000348725.1	02328|6.173929624374945e-21|Pseudobdellovibrio_JSS_|GCF_000348725.1	NA	NA	NA	NA	00452|4.779163059339494e-13|Pseudobdellovibrio_JSS_|GCF_000348725.1	00451|1.0426120933246218e-14|Pseudobdellovibrio_JSS_|GCF_000348725.1	NA	NA	01327|1.4734040076938576e-26|Pseudobdellovibrio_JSS_|GCF_000348725.1	02518|1.3257169608418391e-20|Pseudobdellovibrio_JSS_|GCF_000348725.1	NA	NA	NA	NA	NA	NA	NA	NA	NA	01796|2.0154960108516715e-63|Pseudobdellovibrio_JSS_|GCF_000348725.1	NA	NA	NA	NA	NA	01654|3.077836358218542e-21|Pseudobdellovibrio_JSS_|GCF_000348725.1	x
GCA_019637875.1	d__Bacteria;p__Bdellovibrionota;c__Bdellovibrionia;o__Bdellovibrionales;f__Bdellovibrionaceae;g__PSRN01;s__PSRN01	NA	NA	NA	NA	NA	NA	NA	NA	NA	NA	NA	NA	NA	NA	03369|1.6783246782132086e-07|PSRN01_ACE_BDE6_|GCA_019637875.1	03375|4.802531267304865e-18|PSRN01_ACE_BDE6_|GCA_019637875.1	NA	NA	NA	NA	01690|1.2106019246992104e-13|PSRN01_ACE_BDE6_|GCA_019637875.1	01691|3.056332451588298e-14|PSRN01_ACE_BDE6_|GCA_019637875.1	NA	NA	01195|2.7812248054711113e-23|PSRN01_ACE_BDE6_|GCA_019637875.1	02144|2.7644225702348778e-12|PSRN01_ACE_BDE6_|GCA_019637875.1	NA	NA	NA	NA	NA	NA	NA	NA	NA	02400|4.923105476818303e-58|PSRN01_ACE_BDE6_|GCA_019637875.1	NA	NA	NA	NA	NA	01356|6.560813193646097e-15|PSRN01_ACE_BDE6_|GCA_019637875.1	x
GCA_937975795.1	d__Bacteria;p__Bdellovibrionota;c__Bdellovibrionia;o__Bdellovibrionales;f__Bdellovibrionaceae;g__UBA2316;s__UBA2316	00721|1.2778172707520846e-17|UBA2316_SRR1506988_bin.90_CONCOCT_v1.1_MAG_|GCA_937975795.1	NA	NA	NA	NA	02858|2.083817848796675e-07|UBA2316_SRR1506988_bin.90_CONCOCT_v1.1_MAG_|GCA_937975795.1	02858|7.575681998146495e-07|UBA2316_SRR1506988_bin.90_CONCOCT_v1.1_MAG_|GCA_937975795.1	NA	NA	02858|6.613208869300995e-06|UBA2316_SRR1506988_bin.90_CONCOCT_v1.1_MAG_|GCA_937975795.1	NA	02984|8.103195187082408e-07|UBA2316_SRR1506988_bin.90_CONCOCT_v1.1_MAG_|GCA_937975795.1	NA	NA	02668|6.932466219882836e-08|UBA2316_SRR1506988_bin.90_CONCOCT_v1.1_MAG_|GCA_937975795.1	03493|1.3185924630915747e-19|UBA2316_SRR1506988_bin.90_CONCOCT_v1.1_MAG_|GCA_937975795.1	NA	NA	NA	NA	03206|7.803765085037143e-15|UBA2316_SRR1506988_bin.90_CONCOCT_v1.1_MAG_|GCA_937975795.1	03205|1.4123465022877085e-14|UBA2316_SRR1506988_bin.90_CONCOCT_v1.1_MAG_|GCA_937975795.1	NA	NA	01894|1.6629782196547028e-18|UBA2316_SRR1506988_bin.90_CONCOCT_v1.1_MAG_|GCA_937975795.1	01632|3.149132760067393e-08|UBA2316_SRR1506988_bin.90_CONCOCT_v1.1_MAG_|GCA_937975795.1	NA	NA	NA	NA	NA	02858|3.8792643739010616e-07|UBA2316_SRR1506988_bin.90_CONCOCT_v1.1_MAG_|GCA_937975795.1	NA	NA	NA	01183|1.5569055121398558e-45|UBA2316_SRR1506988_bin.90_CONCOCT_v1.1_MAG_|GCA_937975795.1	NA	NA	NA	NA	NA	04065|2.422220978747688e-18|UBA2316_SRR1506988_bin.90_CONCOCT_v1.1_MAG_|GCA_937975795.1	x
GCA_021731025.1	d__Bacteria;p__Bdellovibrionota;c__Bdellovibrionia;o__Bdellovibrionales;f__Bdellovibrionaceae;g__UBA5009;s__UBA5009	NA	NA	NA	NA	NA	NA	NA	NA	NA	NA	NA	00702|3.750760878342048e-06|UBA5009_ND5_Bin_38_1_|GCA_021731025.1	NA	NA	01147|2.3853847030527824e-10|UBA5009_ND5_Bin_38_1_|GCA_021731025.1	01154|1.1422760446795299e-21|UBA5009_ND5_Bin_38_1_|GCA_021731025.1	NA	NA	NA	NA	02303|1.7140799483846704e-12|UBA5009_ND5_Bin_38_1_|GCA_021731025.1	02302|7.47476505041094e-15|UBA5009_ND5_Bin_38_1_|GCA_021731025.1	NA	NA	02235|6.066569995644217e-25|UBA5009_ND5_Bin_38_1_|GCA_021731025.1	NA	NA	NA	NA	NA	NA	NA	NA	NA	NA	02962|9.406423217435908e-55|UBA5009_ND5_Bin_38_1_|GCA_021731025.1	NA	NA	NA	NA	NA	00959|5.51823289823791e-19|UBA5009_ND5_Bin_38_1_|GCA_021731025.1	x
GCA_015163855.1	d__Bacteria;p__Bdellovibrionota;c__Bdellovibrionia;o__Bdellovibrionales;f__JACOND01;g__JAAOIH01;s__JAAOIH01	00917|1.1562384138555198e-21|JAAOIH01_HC_Bin3_|GCA_015163855.1	NA	NA	NA	NA	NA	NA	NA	NA	NA	NA	NA	NA	NA	01151|5.021516753911499e-07|JAAOIH01_HC_Bin3_|GCA_015163855.1	01148|8.637971516277695e-19|JAAOIH01_HC_Bin3_|GCA_015163855.1	NA	NA	NA	NA	00900|6.9512233771477415e-09|JAAOIH01_HC_Bin3_|GCA_015163855.1	00901|1.1974230565303365e-16|JAAOIH01_HC_Bin3_|GCA_015163855.1	NA	NA	NA	NA	NA	NA	NA	NA	NA	NA	NA	NA	NA	NA	00972|2.860801586626898e-06|JAAOIH01_HC_Bin3_|GCA_015163855.1	NA	NA	NA	NA	00354|1.5991883241064816e-06|JAAOIH01_HC_Bin3_|GCA_015163855.1	x
GCA_028819305.1	d__Bacteria;p__Bdellovibrionota;c__Bdellovibrionia;o__Bdellovibrionales;f__JACOND01;g__JANQSP01;s__JANQSP01	01416|2.876252421658204e-19|JANQSP01_RHO3_bin_33_|GCA_028819305.1	NA	NA	NA	NA	NA	NA	NA	NA	NA	NA	NA	NA	NA	01067|9.0380018047733e-08|JANQSP01_RHO3_bin_33_|GCA_028819305.1	01070|9.415365781785134e-16|JANQSP01_RHO3_bin_33_|GCA_028819305.1	NA	NA	NA	NA	00608|7.995850052481198e-20|JANQSP01_RHO3_bin_33_|GCA_028819305.1	00609|6.85031619181466e-13|JANQSP01_RHO3_bin_33_|GCA_028819305.1	NA	NA	01608|1.764591793889347e-21|JANQSP01_RHO3_bin_33_|GCA_028819305.1	NA	NA	NA	NA	NA	NA	NA	NA	NA	NA	NA	NA	NA	NA	NA	NA	01553|1.8562621076532867e-12|JANQSP01_RHO3_bin_33_|GCA_028819305.1	x
GCA_028819545.1	d__Bacteria;p__Bdellovibrionota;c__Bdellovibrionia;o__Bdellovibrionales;f__JACOND01;g__JAPPLG01;s__JAPPLG01	NA	NA	NA	NA	NA	NA	NA	NA	NA	NA	NA	NA	NA	NA	00634|1.6984445878008053e-09|JAPPLG01_RHO3_bin_17_|GCA_028819545.1	00108|5.509366754425955e-16|JAPPLG01_RHO3_bin_17_|GCA_028819545.1	NA	NA	NA	NA	00020|8.829793883629593e-19|JAPPLG01_RHO3_bin_17_|GCA_028819545.1	00021|1.4219983791661823e-12|JAPPLG01_RHO3_bin_17_|GCA_028819545.1	NA	NA	00760|2.5717683037139562e-15|JAPPLG01_RHO3_bin_17_|GCA_028819545.1	NA	NA	NA	NA	NA	NA	NA	NA	NA	NA	00909|1.3164133239886656e-46|JAPPLG01_RHO3_bin_17_|GCA_028819545.1	NA	NA	NA	NA	NA	01334|1.0131571234709007e-18|JAPPLG01_RHO3_bin_17_|GCA_028819545.1	x
GCA_014584465.1	d__Bacteria;p__Bdellovibrionota;c__Bdellovibrionia;o__Bdellovibrionales;f__JACTMU01;g__JACTMU01;s__JACTMU01	01293|6.92224294236252e-21|JACTMU01_BJ13_|GCA_014584465.1	NA	NA	NA	NA	03366|4.592763080238167e-09|JACTMU01_BJ13_|GCA_014584465.1	03366|1.850549537915712e-12|JACTMU01_BJ13_|GCA_014584465.1	NA	NA	03367|5.388806382777141e-37|JACTMU01_BJ13_|GCA_014584465.1	03367|4.055537001250502e-34|JACTMU01_BJ13_|GCA_014584465.1	NA	NA	NA	03061|4.674538721680406e-09|JACTMU01_BJ13_|GCA_014584465.1	03116|5.515312697347499e-21|JACTMU01_BJ13_|GCA_014584465.1	NA	NA	NA	01717|1.863029463434786e-32|JACTMU01_BJ13_|GCA_014584465.1	01295|5.459629895140142e-25|JACTMU01_BJ13_|GCA_014584465.1	01294|1.1209600463284561e-06|JACTMU01_BJ13_|GCA_014584465.1	NA	00426|4.796407471075897e-10|JACTMU01_BJ13_|GCA_014584465.1	01925|2.1701605059360375e-22|JACTMU01_BJ13_|GCA_014584465.1	02145|3.1277641821925463e-10|JACTMU01_BJ13_|GCA_014584465.1	NA	NA	NA	NA	NA	03367|6.627127243094133e-18|JACTMU01_BJ13_|GCA_014584465.1	03367|1.2396097908828024e-16|JACTMU01_BJ13_|GCA_014584465.1	NA	NA	02548|1.029138754418472e-46|JACTMU01_BJ13_|GCA_014584465.1	NA	NA	NA	NA	NA	02041|9.037576214113009e-18|JACTMU01_BJ13_|GCA_014584465.1	x
GCA_963169805.1	d__Bacteria;p__Bdellovibrionota;c__Bdellovibrionia;o__Bdellovibrionales;f__JAEYZS01;g__CAUJDY01;s__CAUJDY01	NA	NA	NA	NA	NA	NA	NA	NA	01627|6.352657532685156e-07|CAUJDY01_KLAP26_|GCA_963169805.1	NA	01618|6.034765216409328e-07|CAUJDY01_KLAP26_|GCA_963169805.1	NA	NA	NA	00483|3.52481709495858e-11|CAUJDY01_KLAP26_|GCA_963169805.1	00495|1.8533804378805991e-25|CAUJDY01_KLAP26_|GCA_963169805.1	NA	NA	NA	NA	01988|8.686279256326983e-16|CAUJDY01_KLAP26_|GCA_963169805.1	01987|3.39813876636647e-14|CAUJDY01_KLAP26_|GCA_963169805.1	NA	NA	01630|2.1913122998368217e-22|CAUJDY01_KLAP26_|GCA_963169805.1	01143|2.895921337457763e-31|CAUJDY01_KLAP26_|GCA_963169805.1	NA	NA	NA	NA	NA	NA	NA	NA	NA	NA	NA	NA	NA	NA	NA	00591|8.882442629003081e-22|CAUJDY01_KLAP26_|GCA_963169805.1	x
GCA_963169515.1	d__Bacteria;p__Bdellovibrionota;c__Bdellovibrionia;o__Bdellovibrionales;f__JAEYZS01;g__CAUJEF01;s__CAUJEF01	00410|6.65933870237491e-27|CAUJEF01_KLAP141_|GCA_963169515.1	NA	NA	NA	NA	NA	NA	NA	NA	NA	NA	NA	NA	NA	00594|4.702156389693614e-10|CAUJEF01_KLAP141_|GCA_963169515.1	01416|1.9529919800960302e-13|CAUJEF01_KLAP141_|GCA_963169515.1	NA	NA	NA	NA	01318|1.6184497574142118e-18|CAUJEF01_KLAP141_|GCA_963169515.1	01319|6.825940815665721e-16|CAUJEF01_KLAP141_|GCA_963169515.1	NA	NA	02078|1.6829645733363514e-33|CAUJEF01_KLAP141_|GCA_963169515.1	NA	NA	NA	NA	NA	NA	NA	NA	NA	NA	00295|4.357543099427926e-50|CAUJEF01_KLAP141_|GCA_963169515.1	NA	NA	NA	NA	NA	NA	x
GCA_020435205.1	d__Bacteria;p__Bdellovibrionota;c__Bdellovibrionia;o__Bdellovibrionales;f__JAGQZY01;g__JAGQZY01;s__JAGQZY01	NA	NA	NA	NA	NA	NA	NA	NA	01493|5.658854795427848e-12|JAGQZY01_HKST-UBA04_|GCA_020435205.1	NA	NA	NA	NA	NA	01534|1.099526319817313e-09|JAGQZY01_HKST-UBA04_|GCA_020435205.1	01382|2.3085990290522298e-25|JAGQZY01_HKST-UBA04_|GCA_020435205.1	NA	NA	NA	NA	02483|1.4831569988175842e-07|JAGQZY01_HKST-UBA04_|GCA_020435205.1	02397|3.984313213135685e-09|JAGQZY01_HKST-UBA04_|GCA_020435205.1	NA	NA	02614|6.0731437247157935e-21|JAGQZY01_HKST-UBA04_|GCA_020435205.1	NA	NA	NA	NA	NA	NA	NA	NA	NA	NA	NA	NA	NA	NA	NA	NA	00223|6.379649560682012e-15|JAGQZY01_HKST-UBA04_|GCA_020435205.1	x
GCA_019750295.1	d__Bacteria;p__Bdellovibrionota;c__Bdellovibrionia;o__Bdellovibrionales;f__JAGQZY01;g__JAIEOS01;s__JAIEOS01	NA	NA	NA	NA	NA	NA	NA	NA	NA	NA	NA	NA	NA	NA	NA	02755|1.4017796893251687e-17|JAIEOS01_co.spades.DASTOOL.1kb_134_|GCA_019750295.1	NA	NA	NA	NA	02792|7.51506319433151e-15|JAIEOS01_co.spades.DASTOOL.1kb_134_|GCA_019750295.1	02791|6.890312310815952e-08|JAIEOS01_co.spades.DASTOOL.1kb_134_|GCA_019750295.1	NA	NA	02476|1.1313249363897683e-20|JAIEOS01_co.spades.DASTOOL.1kb_134_|GCA_019750295.1	01632|1.679512234266454e-20|JAIEOS01_co.spades.DASTOOL.1kb_134_|GCA_019750295.1	NA	NA	NA	NA	NA	NA	NA	NA	NA	02029|2.1510764946541667e-49|JAIEOS01_co.spades.DASTOOL.1kb_134_|GCA_019750295.1	NA	NA	NA	NA	NA	02673|4.84625110638884e-16|JAIEOS01_co.spades.DASTOOL.1kb_134_|GCA_019750295.1	x
GCA_030427805.1	d__Bacteria;p__Bdellovibrionota;c__Bdellovibrionia;o__Bdellovibrionales;f__JAGQZY01;g__JAUHWN01;s__JAUHWN01	NA	NA	NA	NA	NA	NA	NA	NA	00888|4.5803030297541064e-18|JAUHWN01_7_bin.39_|GCA_030427805.1	NA	NA	02868|8.795464299611472e-13|JAUHWN01_7_bin.39_|GCA_030427805.1	NA	NA	02298|1.5734554490248461e-09|JAUHWN01_7_bin.39_|GCA_030427805.1	02303|2.7859199258432997e-19|JAUHWN01_7_bin.39_|GCA_030427805.1	NA	NA	NA	NA	00790|7.55578482462019e-14|JAUHWN01_7_bin.39_|GCA_030427805.1	00791|7.469268974509407e-08|JAUHWN01_7_bin.39_|GCA_030427805.1	NA	NA	03474|1.6439977853652085e-23|JAUHWN01_7_bin.39_|GCA_030427805.1	NA	NA	NA	NA	NA	NA	NA	NA	NA	NA	NA	NA	NA	NA	NA	NA	01373|3.084902585981443e-16|JAUHWN01_7_bin.39_|GCA_030427805.1	x
GCA_937936325.1	d__Bacteria;p__Bdellovibrionota;c__Bdellovibrionia;o__Bdellovibrionales;f__JAMLIO01;g__CALGWV01;s__CALGWV01	NA	NA	NA	NA	NA	NA	NA	NA	NA	NA	NA	NA	NA	NA	01110|9.839552809522997e-09|CALGWV01_R1_Bin_METABAT__256_1_|GCA_937936325.1	01366|6.405415265575003e-20|CALGWV01_R1_Bin_METABAT__256_1_|GCA_937936325.1	NA	NA	NA	NA	00632|5.790809736036172e-13|CALGWV01_R1_Bin_METABAT__256_1_|GCA_937936325.1	00631|2.7889790120453935e-17|CALGWV01_R1_Bin_METABAT__256_1_|GCA_937936325.1	NA	NA	00416|1.218768924272462e-06|CALGWV01_R1_Bin_METABAT__256_1_|GCA_937936325.1	NA	NA	NA	NA	NA	NA	NA	NA	NA	NA	NA	NA	NA	NA	NA	NA	01698|1.0886479099495369e-19|CALGWV01_R1_Bin_METABAT__256_1_|GCA_937936325.1	x
GCA_938002015.1	d__Bacteria;p__Bdellovibrionota;c__Bdellovibrionia;o__Bdellovibrionales;f__JAMLIO01;g__JALZUR01;s__JALZUR01	NA	NA	NA	NA	NA	NA	NA	NA	NA	NA	NA	NA	NA	NA	02449|7.803250982747193e-07|JALZUR01_L2_Bin_MAXBIN__129_1_|GCA_938002015.1	02444|2.1822910448115344e-26|JALZUR01_L2_Bin_MAXBIN__129_1_|GCA_938002015.1	NA	NA	NA	NA	01045|5.968648477303347e-16|JALZUR01_L2_Bin_MAXBIN__129_1_|GCA_938002015.1	01046|3.082704569003322e-11|JALZUR01_L2_Bin_MAXBIN__129_1_|GCA_938002015.1	NA	NA	02166|4.4666090446614426e-15|JALZUR01_L2_Bin_MAXBIN__129_1_|GCA_938002015.1	NA	NA	NA	NA	NA	NA	NA	NA	NA	NA	NA	NA	NA	NA	NA	NA	00915|1.5461737639770564e-18|JALZUR01_L2_Bin_MAXBIN__129_1_|GCA_938002015.1	x
GCA_023954155.1	d__Bacteria;p__Bdellovibrionota;c__Bdellovibrionia;o__Bdellovibrionales;f__JAMLIO01;g__JAMLIO01;s__JAMLIO01	NA	NA	NA	NA	NA	NA	NA	NA	NA	NA	NA	NA	NA	NA	00524|2.606904298405591e-06|JAMLIO01_ACE_NR_PROT2_|GCA_023954155.1	00529|1.338017503911952e-19|JAMLIO01_ACE_NR_PROT2_|GCA_023954155.1	NA	NA	NA	01201|4.467897287808393e-43|JAMLIO01_ACE_NR_PROT2_|GCA_023954155.1	00415|7.231561228142229e-15|JAMLIO01_ACE_NR_PROT2_|GCA_023954155.1	00414|4.3324222675096036e-16|JAMLIO01_ACE_NR_PROT2_|GCA_023954155.1	NA	NA	02180|2.1511103341439795e-12|JAMLIO01_ACE_NR_PROT2_|GCA_023954155.1	NA	NA	NA	NA	NA	NA	NA	NA	NA	NA	01193|2.6059410442468983e-57|JAMLIO01_ACE_NR_PROT2_|GCA_023954155.1	NA	NA	NA	NA	NA	01427|9.280517867580547e-20|JAMLIO01_ACE_NR_PROT2_|GCA_023954155.1	x
GCA_913774795.1	d__Bacteria;p__Bdellovibrionota;c__Bdellovibrionia;o__Bdellovibrionales;f__JAMPXM01;g__CAJYOV01;s__CAJYOV01	NA	NA	NA	NA	NA	NA	NA	NA	NA	NA	NA	NA	NA	NA	00119|2.3234730936911553e-09|CAJYOV01_maxbin_SP188_3.010_|GCA_913774795.1	01776|2.7495299398122112e-18|CAJYOV01_maxbin_SP188_3.010_|GCA_913774795.1	NA	NA	NA	02532|1.0214883985021317e-26|CAJYOV01_maxbin_SP188_3.010_|GCA_913774795.1	02414|6.023270353377126e-12|CAJYOV01_maxbin_SP188_3.010_|GCA_913774795.1	NA	NA	01001|1.965678748867012e-08|CAJYOV01_maxbin_SP188_3.010_|GCA_913774795.1	02629|9.523252012514493e-20|CAJYOV01_maxbin_SP188_3.010_|GCA_913774795.1	01048|4.2392210757004055e-12|CAJYOV01_maxbin_SP188_3.010_|GCA_913774795.1	NA	NA	NA	NA	NA	NA	NA	NA	NA	00745|6.608063518220027e-43|CAJYOV01_maxbin_SP188_3.010_|GCA_913774795.1	NA	NA	NA	NA	NA	01375|7.87102311892107e-20|CAJYOV01_maxbin_SP188_3.010_|GCA_913774795.1	x
GCA_937927435.1	d__Bacteria;p__Bdellovibrionota;c__Bdellovibrionia;o__Bdellovibrionales;f__JAMPXM01;g__CALBDW01;s__CALBDW01	NA	NA	NA	NA	NA	NA	NA	NA	NA	NA	NA	NA	NA	NA	00963|8.52582659815243e-09|CALBDW01_SRR5251193_bin.21_CONCOCT_v1.1_MAG_|GCA_937927435.1	01029|1.7512859387935378e-19|CALBDW01_SRR5251193_bin.21_CONCOCT_v1.1_MAG_|GCA_937927435.1	NA	NA	NA	NA	00835|9.328146269608738e-19|CALBDW01_SRR5251193_bin.21_CONCOCT_v1.1_MAG_|GCA_937927435.1	00836|4.491463676995563e-07|CALBDW01_SRR5251193_bin.21_CONCOCT_v1.1_MAG_|GCA_937927435.1	NA	NA	00374|3.384617835313637e-21|CALBDW01_SRR5251193_bin.21_CONCOCT_v1.1_MAG_|GCA_937927435.1	01751|1.6658909294056183e-09|CALBDW01_SRR5251193_bin.21_CONCOCT_v1.1_MAG_|GCA_937927435.1	NA	NA	NA	NA	NA	NA	NA	NA	NA	01407|7.35422260614373e-51|CALBDW01_SRR5251193_bin.21_CONCOCT_v1.1_MAG_|GCA_937927435.1	NA	NA	NA	NA	NA	02499|9.648931059655532e-21|CALBDW01_SRR5251193_bin.21_CONCOCT_v1.1_MAG_|GCA_937927435.1	x
GCA_017302795.1	d__Bacteria;p__Bdellovibrionota;c__Bdellovibrionia;o__Bdellovibrionales;f__JAMPXM01;g__Ga0074137;s__Ga0074137	NA	NA	NA	NA	NA	NA	NA	NA	02792|1.807710392672671e-06|Ga0074137_UWPOB_DELTA2_|GCA_017302795.1	NA	NA	02871|6.966979825022717e-06|Ga0074137_UWPOB_DELTA2_|GCA_017302795.1	NA	NA	02142|2.1315194655954887e-12|Ga0074137_UWPOB_DELTA2_|GCA_017302795.1	01489|2.4045084616403115e-21|Ga0074137_UWPOB_DELTA2_|GCA_017302795.1	NA	NA	NA	01714|6.5156636246578124e-43|Ga0074137_UWPOB_DELTA2_|GCA_017302795.1	00281|1.7315246155774216e-13|Ga0074137_UWPOB_DELTA2_|GCA_017302795.1	NA	NA	NA	00685|9.413633033344297e-26|Ga0074137_UWPOB_DELTA2_|GCA_017302795.1	03332|6.19600898698112e-06|Ga0074137_UWPOB_DELTA2_|GCA_017302795.1	NA	NA	NA	NA	NA	NA	NA	NA	NA	01465|2.4244787150557143e-56|Ga0074137_UWPOB_DELTA2_|GCA_017302795.1	NA	NA	NA	NA	NA	00796|3.9072902973347447e-19|Ga0074137_UWPOB_DELTA2_|GCA_017302795.1	x
GCA_021463345.1	d__Bacteria;p__Bdellovibrionota;c__Bdellovibrionia;o__Bdellovibrionales;f__JAMPXM01;g__JAMPXM01;s__JAMPXM01	NA	NA	NA	NA	NA	NA	NA	NA	NA	NA	02583|4.542849347593184e-07|JAMPXM01_DTUPRO1_|GCA_021463345.1	NA	NA	NA	00862|3.676486341456111e-09|JAMPXM01_DTUPRO1_|GCA_021463345.1	00866|2.482579681521595e-22|JAMPXM01_DTUPRO1_|GCA_021463345.1	NA	NA	NA	00215|1.512836737138788e-40|JAMPXM01_DTUPRO1_|GCA_021463345.1	00818|3.1968662627252056e-19|JAMPXM01_DTUPRO1_|GCA_021463345.1	00817|2.063602004125155e-07|JAMPXM01_DTUPRO1_|GCA_021463345.1	NA	NA	01570|6.63066518329e-24|JAMPXM01_DTUPRO1_|GCA_021463345.1	NA	NA	NA	NA	NA	NA	NA	NA	NA	NA	01817|3.9239166729512797e-47|JAMPXM01_DTUPRO1_|GCA_021463345.1	01305|2.3282074353944806e-06|JAMPXM01_DTUPRO1_|GCA_021463345.1	NA	NA	NA	NA	00407|1.9299876124901275e-21|JAMPXM01_DTUPRO1_|GCA_021463345.1	x
GCA_005808505.1	d__Bacteria;p__Bdellovibrionota;c__Bdellovibrionia;o__Bdellovibrionales;f__JAMPXM01;g__SYLX01;s__SYLX01	01493|6.330815811723966e-15|SYLX01_F1-80-MAGs081_|GCA_005808505.1	NA	NA	NA	NA	NA	NA	NA	NA	NA	NA	03134|8.298575670525783e-07|SYLX01_F1-80-MAGs081_|GCA_005808505.1	NA	NA	02357|9.77456128132294e-09|SYLX01_F1-80-MAGs081_|GCA_005808505.1	04147|5.739285474705338e-22|SYLX01_F1-80-MAGs081_|GCA_005808505.1	NA	NA	NA	NA	04268|9.492775985438929e-16|SYLX01_F1-80-MAGs081_|GCA_005808505.1	NA	NA	01417|5.839456373580198e-08|SYLX01_F1-80-MAGs081_|GCA_005808505.1	04719|7.422499351065266e-20|SYLX01_F1-80-MAGs081_|GCA_005808505.1	03589|1.119300496916374e-06|SYLX01_F1-80-MAGs081_|GCA_005808505.1	NA	NA	NA	NA	NA	NA	NA	NA	NA	01215|1.5156135789028748e-54|SYLX01_F1-80-MAGs081_|GCA_005808505.1	NA	NA	NA	NA	NA	00404|2.2729293705896596e-19|SYLX01_F1-80-MAGs081_|GCA_005808505.1	x
GCA_937960775.1	d__Bacteria;p__Bdellovibrionota;c__Bdellovibrionia;o__Bdellovibrionales;f__JAMPXM01;g__UBA2339;s__UBA2339	NA	NA	NA	NA	NA	NA	NA	NA	NA	NA	NA	NA	NA	NA	01045|3.175475553944238e-10|UBA2339_SRR1506983_bin.120_CONCOCT_v1.1_MAG_|GCA_937960775.1	01052|2.8895641760137166e-22|UBA2339_SRR1506983_bin.120_CONCOCT_v1.1_MAG_|GCA_937960775.1	NA	NA	NA	01938|1.5797784265191096e-34|UBA2339_SRR1506983_bin.120_CONCOCT_v1.1_MAG_|GCA_937960775.1	02672|1.5301910170616633e-12|UBA2339_SRR1506983_bin.120_CONCOCT_v1.1_MAG_|GCA_937960775.1	NA	NA	NA	03203|8.972327814942958e-12|UBA2339_SRR1506983_bin.120_CONCOCT_v1.1_MAG_|GCA_937960775.1	NA	NA	NA	NA	NA	NA	NA	NA	NA	NA	NA	NA	NA	NA	NA	NA	00958|2.0047311171963632e-20|UBA2339_SRR1506983_bin.120_CONCOCT_v1.1_MAG_|GCA_937960775.1	x
GCA_030427965.1	d__Bacteria;p__Bdellovibrionota;c__Bdellovibrionia;o__Bdellovibrionales;f__JAUICD01;g__JAUICD01;s__JAUICD01	NA	NA	NA	NA	NA	NA	NA	NA	01259|3.604819350773576e-11|JAUICD01_7_bin.11_|GCA_030427965.1	NA	01551|4.102222691382401e-06|JAUICD01_7_bin.11_|GCA_030427965.1	01259|1.341084121597223e-08|JAUICD01_7_bin.11_|GCA_030427965.1	NA	NA	NA	01328|2.6462966379294947e-16|JAUICD01_7_bin.11_|GCA_030427965.1	NA	NA	NA	00453|6.512045211591006e-56|JAUICD01_7_bin.11_|GCA_030427965.1	01866|3.4034983301068306e-12|JAUICD01_7_bin.11_|GCA_030427965.1	NA	NA	00018|4.7301264367335615e-06|JAUICD01_7_bin.11_|GCA_030427965.1	02383|1.1938387166239845e-20|JAUICD01_7_bin.11_|GCA_030427965.1	NA	NA	NA	NA	NA	NA	NA	NA	NA	01551|6.623582413245311e-06|JAUICD01_7_bin.11_|GCA_030427965.1	00636|5.9100006700699175e-52|JAUICD01_7_bin.11_|GCA_030427965.1	NA	NA	NA	NA	NA	00911|2.8776730726375024e-20|JAUICD01_7_bin.11_|GCA_030427965.1	x
GCA_002083485.1	d__Bacteria;p__Bdellovibrionota;c__Bdellovibrionia;o__Bdellovibrionales;f__SG-bin7;g__SG-bin7;s__SG-bin7	NA	NA	NA	NA	NA	NA	02863|1.0850769854366614e-06|SG-bin7_SG_bin7_|GCA_002083485.1	NA	NA	NA	02863|5.40368540441632e-06|SG-bin7_SG_bin7_|GCA_002083485.1	NA	NA	NA	00933|6.634688636250836e-12|SG-bin7_SG_bin7_|GCA_002083485.1	00938|5.215917476870551e-23|SG-bin7_SG_bin7_|GCA_002083485.1	NA	NA	NA	NA	01717|7.928725858466891e-14|SG-bin7_SG_bin7_|GCA_002083485.1	01718|1.1859113749608755e-12|SG-bin7_SG_bin7_|GCA_002083485.1	NA	NA	00219|5.195357195661691e-25|SG-bin7_SG_bin7_|GCA_002083485.1	NA	NA	NA	NA	NA	NA	NA	NA	NA	NA	00002|2.6839668852662405e-49|SG-bin7_SG_bin7_|GCA_002083485.1	02096|4.3463501126403117e-07|SG-bin7_SG_bin7_|GCA_002083485.1	NA	NA	NA	NA	01948|2.5041158901656034e-18|SG-bin7_SG_bin7_|GCA_002083485.1	x
GCA_023898385.1	d__Bacteria;p__Bdellovibrionota;c__Bdellovibrionia;o__Bdellovibrionales;f__UBA1609;g__G023898385;s__G023898385	00753|2.7705496919757777e-21|G023898385_HK-STAS-BDEL-7_|GCA_023898385.1	NA	NA	NA	NA	NA	NA	NA	00891|2.305550541374763e-06|G023898385_HK-STAS-BDEL-7_|GCA_023898385.1	NA	NA	NA	NA	NA	02031|2.792954521558129e-13|G023898385_HK-STAS-BDEL-7_|GCA_023898385.1	02162|4.732123502554497e-19|G023898385_HK-STAS-BDEL-7_|GCA_023898385.1	NA	NA	NA	NA	02121|4.0008201276490116e-13|G023898385_HK-STAS-BDEL-7_|GCA_023898385.1	02122|3.0053051183088583e-13|G023898385_HK-STAS-BDEL-7_|GCA_023898385.1	NA	NA	00723|2.2163108904014926e-20|G023898385_HK-STAS-BDEL-7_|GCA_023898385.1	NA	NA	NA	NA	NA	NA	NA	NA	NA	NA	02608|2.238502477041139e-52|G023898385_HK-STAS-BDEL-7_|GCA_023898385.1	00753|2.1328893134022594e-07|G023898385_HK-STAS-BDEL-7_|GCA_023898385.1	NA	NA	NA	NA	00118|1.5475438858260277e-24|G023898385_HK-STAS-BDEL-7_|GCA_023898385.1	x
GCA_018663505.1	d__Bacteria;p__Bdellovibrionota;c__Bdellovibrionia;o__Bdellovibrionales;f__UBA1609;g__JABJQG01;s__JABJQG01	00015|2.3824628678520772e-26|JABJQG01_SI075_bin85_|GCA_018663505.1	NA	NA	NA	NA	02993|3.274220138929989e-18|JABJQG01_SI075_bin85_|GCA_018663505.1	00578|1.2796665209839836e-21|JABJQG01_SI075_bin85_|GCA_018663505.1	00180|1.2902342023271459e-06|JABJQG01_SI075_bin85_|GCA_018663505.1	00273|4.6886965253941725e-73|JABJQG01_SI075_bin85_|GCA_018663505.1	00578|1.7502904210634236e-35|JABJQG01_SI075_bin85_|GCA_018663505.1	00180|1.1443198282282682e-33|JABJQG01_SI075_bin85_|GCA_018663505.1	00273|1.1214410487066203e-77|JABJQG01_SI075_bin85_|GCA_018663505.1	NA	00180|6.948559588588105e-07|JABJQG01_SI075_bin85_|GCA_018663505.1	03343|8.556628855785219e-11|JABJQG01_SI075_bin85_|GCA_018663505.1	03178|6.332506078859458e-18|JABJQG01_SI075_bin85_|GCA_018663505.1	NA	NA	NA	NA	02592|4.173049731495386e-19|JABJQG01_SI075_bin85_|GCA_018663505.1	NA	NA	NA	03278|6.6962523295272635e-06|JABJQG01_SI075_bin85_|GCA_018663505.1	NA	NA	NA	NA	00181|3.0322759053336314e-06|JABJQG01_SI075_bin85_|GCA_018663505.1	NA	00180|3.111265601137241e-17|JABJQG01_SI075_bin85_|GCA_018663505.1	00180|1.2940887258801988e-18|JABJQG01_SI075_bin85_|GCA_018663505.1	NA	00180|2.5992661199620295e-11|JABJQG01_SI075_bin85_|GCA_018663505.1	00008|1.449528237363846e-14|JABJQG01_SI075_bin85_|GCA_018663505.1	00015|2.2080153061638256e-06|JABJQG01_SI075_bin85_|GCA_018663505.1	NA	NA	NA	NA	00567|2.5923220766323024e-20|JABJQG01_SI075_bin85_|GCA_018663505.1	x
GCA_013216195.1	d__Bacteria;p__Bdellovibrionota;c__Bdellovibrionia;o__Bdellovibrionales;f__UBA1609;g__JABSOQ01;s__JABSOQ01	NA	NA	NA	NA	NA	NA	NA	NA	01600|1.6942227072310942e-20|JABSOQ01_DT_12_|GCA_013216195.1	NA	NA	02526|2.6611766028298006e-22|JABSOQ01_DT_12_|GCA_013216195.1	NA	NA	02052|4.096012634806594e-06|JABSOQ01_DT_12_|GCA_013216195.1	01613|2.5237192855235664e-22|JABSOQ01_DT_12_|GCA_013216195.1	NA	NA	NA	NA	03087|2.212952389955142e-13|JABSOQ01_DT_12_|GCA_013216195.1	03085|3.311542233805497e-15|JABSOQ01_DT_12_|GCA_013216195.1	NA	NA	02668|4.580598457296405e-24|JABSOQ01_DT_12_|GCA_013216195.1	02480|1.3467188447938845e-06|JABSOQ01_DT_12_|GCA_013216195.1	NA	NA	NA	NA	NA	NA	NA	NA	NA	NA	01836|3.921043445634366e-06|JABSOQ01_DT_12_|GCA_013216195.1	NA	NA	NA	NA	02429|1.5073232655218308e-21|JABSOQ01_DT_12_|GCA_013216195.1	x
GCA_020435005.1	d__Bacteria;p__Bdellovibrionota;c__Bdellovibrionia;o__Bdellovibrionales;f__UBA1609;g__JACKAN01;s__JACKAN01	01173|4.4022281040134587e-23|JACKAN01_HKST-UBA10_|GCA_020435005.1	02630|4.585791608387173e-07|JACKAN01_HKST-UBA10_|GCA_020435005.1	02630|1.4380712993652665e-08|JACKAN01_HKST-UBA10_|GCA_020435005.1	02630|1.6214807717012133e-16|JACKAN01_HKST-UBA10_|GCA_020435005.1	NA	NA	NA	NA	02338|1.6291484702033485e-06|JACKAN01_HKST-UBA10_|GCA_020435005.1	NA	NA	NA	NA	NA	02647|7.924211822426896e-09|JACKAN01_HKST-UBA10_|GCA_020435005.1	02642|3.2835833195457213e-19|JACKAN01_HKST-UBA10_|GCA_020435005.1	NA	NA	NA	NA	02099|1.0760501859134559e-17|JACKAN01_HKST-UBA10_|GCA_020435005.1	02100|3.230553839679165e-14|JACKAN01_HKST-UBA10_|GCA_020435005.1	NA	NA	02621|6.111247447068383e-27|JACKAN01_HKST-UBA10_|GCA_020435005.1	NA	NA	NA	NA	NA	NA	NA	NA	NA	NA	02184|1.470172775745895e-37|JACKAN01_HKST-UBA10_|GCA_020435005.1	00416|1.0859511305851365e-06|JACKAN01_HKST-UBA10_|GCA_020435005.1	NA	NA	NA	NA	00098|2.1398278418930494e-18|JACKAN01_HKST-UBA10_|GCA_020435005.1	x
GCA_016714165.1	d__Bacteria;p__Bdellovibrionota;c__Bdellovibrionia;o__Bdellovibrionales;f__UBA1609;g__JADJVA01;s__JADJVA01	00189|2.2475861715092275e-29|JADJVA01_EsbW_18-Q3-R4-48_MAXAC.295_|GCA_016714165.1	NA	NA	NA	NA	NA	NA	NA	NA	NA	NA	00354|4.751544002904845e-07|JADJVA01_EsbW_18-Q3-R4-48_MAXAC.295_|GCA_016714165.1	NA	NA	NA	01857|5.955837149257639e-20|JADJVA01_EsbW_18-Q3-R4-48_MAXAC.295_|GCA_016714165.1	NA	NA	NA	01371|1.1296230498334678e-13|JADJVA01_EsbW_18-Q3-R4-48_MAXAC.295_|GCA_016714165.1	01188|3.896760432699452e-08|JADJVA01_EsbW_18-Q3-R4-48_MAXAC.295_|GCA_016714165.1	02093|2.5811564877142765e-15|JADJVA01_EsbW_18-Q3-R4-48_MAXAC.295_|GCA_016714165.1	NA	NA	00590|5.8795885715491554e-27|JADJVA01_EsbW_18-Q3-R4-48_MAXAC.295_|GCA_016714165.1	NA	NA	NA	NA	NA	NA	NA	NA	NA	NA	02213|6.318256176532261e-48|JADJVA01_EsbW_18-Q3-R4-48_MAXAC.295_|GCA_016714165.1	NA	NA	NA	NA	NA	03615|6.079310676973683e-21|JADJVA01_EsbW_18-Q3-R4-48_MAXAC.295_|GCA_016714165.1	x
GCA_020850475.1	d__Bacteria;p__Bdellovibrionota;c__Bdellovibrionia;o__Bdellovibrionales;f__UBA1609;g__JADZEO01;s__JADZEO01	01239|9.898282230104147e-33|JADZEO01_SJ826_|GCA_020850475.1	NA	NA	NA	NA	03235|2.9162074669321615e-10|JADZEO01_SJ826_|GCA_020850475.1	03235|2.0354086829684192e-12|JADZEO01_SJ826_|GCA_020850475.1	NA	NA	03235|1.658850902084444e-33|JADZEO01_SJ826_|GCA_020850475.1	03235|5.9671764958607525e-31|JADZEO01_SJ826_|GCA_020850475.1	NA	NA	NA	00392|5.162116791936166e-10|JADZEO01_SJ826_|GCA_020850475.1	00911|1.6531191108594237e-18|JADZEO01_SJ826_|GCA_020850475.1	NA	NA	NA	00419|1.6109102419771725e-11|JADZEO01_SJ826_|GCA_020850475.1	02602|1.3110669940718569e-23|JADZEO01_SJ826_|GCA_020850475.1	02514|4.128334549885926e-10|JADZEO01_SJ826_|GCA_020850475.1	NA	NA	02116|5.8210138480869575e-30|JADZEO01_SJ826_|GCA_020850475.1	00884|1.0304256927733355e-06|JADZEO01_SJ826_|GCA_020850475.1	NA	NA	NA	NA	NA	03235|3.4264303578708165e-09|JADZEO01_SJ826_|GCA_020850475.1	03235|1.2487929030838256e-21|JADZEO01_SJ826_|GCA_020850475.1	NA	NA	00044|2.47805685059169e-51|JADZEO01_SJ826_|GCA_020850475.1	NA	NA	NA	NA	NA	00686|1.1881050600346962e-13|JADZEO01_SJ826_|GCA_020850475.1	x
GCA_020630675.1	d__Bacteria;p__Bdellovibrionota;c__Bdellovibrionia;o__Bdellovibrionales;f__UBA1609;g__JAHDIR01;s__JAHDIR01	NA	NA	NA	NA	NA	NA	NA	NA	NA	NA	NA	NA	NA	NA	01420|1.7308308407924445e-13|JAHDIR01_MAG-98_|GCA_020630675.1	01914|4.1156566725031395e-20|JAHDIR01_MAG-98_|GCA_020630675.1	NA	NA	NA	00328|4.6862373756138645e-11|JAHDIR01_MAG-98_|GCA_020630675.1	00139|7.577186581901158e-17|JAHDIR01_MAG-98_|GCA_020630675.1	00138|3.3157140683415324e-14|JAHDIR01_MAG-98_|GCA_020630675.1	NA	NA	01257|2.8565294995648676e-24|JAHDIR01_MAG-98_|GCA_020630675.1	NA	NA	NA	NA	NA	NA	NA	NA	NA	NA	01926|8.65385981522185e-06|JAHDIR01_MAG-98_|GCA_020630675.1	NA	NA	NA	NA	NA	02181|5.759227447180838e-20|JAHDIR01_MAG-98_|GCA_020630675.1	x
GCA_019695175.1	d__Bacteria;p__Bdellovibrionota;c__Bdellovibrionia;o__Bdellovibrionales;f__UBA1609;g__JAIBAM01;s__JAIBAM01	01479|2.961575653512954e-23|JAIBAM01_SSF45_|GCA_019695175.1	NA	NA	NA	NA	NA	NA	NA	NA	NA	NA	NA	NA	NA	01389|1.0576261326096976e-08|JAIBAM01_SSF45_|GCA_019695175.1	01384|2.854957071341839e-20|JAIBAM01_SSF45_|GCA_019695175.1	NA	NA	NA	01447|3.9267826393427574e-07|JAIBAM01_SSF45_|GCA_019695175.1	00172|1.8263207143189078e-17|JAIBAM01_SSF45_|GCA_019695175.1	00171|6.641251266544245e-13|JAIBAM01_SSF45_|GCA_019695175.1	NA	NA	02038|1.4377599493601282e-24|JAIBAM01_SSF45_|GCA_019695175.1	NA	NA	NA	NA	NA	NA	NA	NA	NA	00864|1.7013588419184374e-06|JAIBAM01_SSF45_|GCA_019695175.1	NA	NA	NA	NA	NA	NA	01038|9.265443139554721e-09|JAIBAM01_SSF45_|GCA_019695175.1	x
GCA_022450595.1	d__Bacteria;p__Bdellovibrionota;c__Bdellovibrionia;o__Bdellovibrionales;f__UBA1609;g__JAKUPT01;s__JAKUPT01	01667|1.0159916474207908e-33|JAKUPT01_ALOHA_A2.5_10_|GCA_022450595.1	NA	NA	NA	NA	NA	NA	NA	NA	NA	NA	NA	NA	NA	00919|7.3324129960464795e-09|JAKUPT01_ALOHA_A2.5_10_|GCA_022450595.1	01250|3.52428625817494e-20|JAKUPT01_ALOHA_A2.5_10_|GCA_022450595.1	NA	NA	NA	01144|4.551594314087443e-07|JAKUPT01_ALOHA_A2.5_10_|GCA_022450595.1	01113|1.690695298180842e-17|JAKUPT01_ALOHA_A2.5_10_|GCA_022450595.1	01112|4.309418027675586e-13|JAKUPT01_ALOHA_A2.5_10_|GCA_022450595.1	NA	NA	00061|1.5662217910877323e-20|JAKUPT01_ALOHA_A2.5_10_|GCA_022450595.1	02879|3.0683552288110296e-11|JAKUPT01_ALOHA_A2.5_10_|GCA_022450595.1	NA	NA	NA	NA	NA	NA	NA	NA	NA	00190|1.0327519682575145e-55|JAKUPT01_ALOHA_A2.5_10_|GCA_022450595.1	01196|4.8408801663803415e-06|JAKUPT01_ALOHA_A2.5_10_|GCA_022450595.1	NA	NA	NA	NA	00154|8.481366861470498e-21|JAKUPT01_ALOHA_A2.5_10_|GCA_022450595.1	x
GCA_019637855.1	d__Bacteria;p__Bdellovibrionota;c__Bdellovibrionia;o__Bdellovibrionales;f__UBA1609;g__JALHOQ01;s__JALHOQ01	NA	NA	NA	NA	NA	NA	NA	NA	01886|3.522197043259565e-14|JALHOQ01_ACE_BDE2_|GCA_019637855.1	NA	NA	01886|7.995333347911596e-11|JALHOQ01_ACE_BDE2_|GCA_019637855.1	NA	NA	01726|1.5835879862860695e-09|JALHOQ01_ACE_BDE2_|GCA_019637855.1	01730|2.9693206705210003e-18|JALHOQ01_ACE_BDE2_|GCA_019637855.1	NA	NA	NA	NA	00285|2.257229658903597e-12|JALHOQ01_ACE_BDE2_|GCA_019637855.1	00286|1.675558246092148e-14|JALHOQ01_ACE_BDE2_|GCA_019637855.1	NA	NA	03274|1.2425868076590032e-28|JALHOQ01_ACE_BDE2_|GCA_019637855.1	NA	NA	NA	NA	NA	NA	NA	NA	NA	NA	02224|8.861364484862901e-57|JALHOQ01_ACE_BDE2_|GCA_019637855.1	NA	NA	NA	NA	NA	02976|2.4433768729155967e-23|JALHOQ01_ACE_BDE2_|GCA_019637855.1	x
GCA_023299885.1	d__Bacteria;p__Bdellovibrionota;c__Bdellovibrionia;o__Bdellovibrionales;f__UBA1609;g__JALZUS01;s__JALZUS01	NA	NA	NA	NA	NA	NA	NA	NA	NA	NA	NA	NA	NA	NA	00082|3.9888742603728634e-08|JALZUS01_g2_MAG_00005_|GCA_023299885.1	00079|1.8372451073848019e-19|JALZUS01_g2_MAG_00005_|GCA_023299885.1	NA	NA	NA	NA	00309|1.5317108452747563e-16|JALZUS01_g2_MAG_00005_|GCA_023299885.1	00310|1.5376938027267127e-13|JALZUS01_g2_MAG_00005_|GCA_023299885.1	NA	NA	00210|1.037799760987344e-16|JALZUS01_g2_MAG_00005_|GCA_023299885.1	00301|1.491739703499496e-30|JALZUS01_g2_MAG_00005_|GCA_023299885.1	NA	NA	NA	NA	NA	NA	NA	NA	NA	NA	NA	NA	NA	NA	NA	00631|5.428694018898131e-23|JALZUS01_g2_MAG_00005_|GCA_023299885.1	x
GCA_030591685.1	d__Bacteria;p__Bdellovibrionota;c__Bdellovibrionia;o__Bdellovibrionales;f__UBA1609;g__JAUVAX01;s__JAUVAX01	01635|5.010083964981263e-24|JAUVAX01_CSMAG_230_|GCA_030591685.1	NA	NA	NA	NA	NA	NA	NA	NA	NA	NA	NA	NA	NA	00440|4.189524558968717e-09|JAUVAX01_CSMAG_230_|GCA_030591685.1	00445|4.531500303602508e-21|JAUVAX01_CSMAG_230_|GCA_030591685.1	NA	NA	NA	NA	00127|1.1211642606675712e-17|JAUVAX01_CSMAG_230_|GCA_030591685.1	00128|1.1026760589913741e-13|JAUVAX01_CSMAG_230_|GCA_030591685.1	NA	NA	00376|5.156105427846518e-22|JAUVAX01_CSMAG_230_|GCA_030591685.1	NA	NA	NA	NA	NA	NA	NA	NA	NA	NA	NA	NA	NA	NA	NA	NA	02033|3.1411217667103706e-21|JAUVAX01_CSMAG_230_|GCA_030591685.1	x
GCA_027459485.1	d__Bacteria;p__Bdellovibrionota;c__Bdellovibrionia;o__Bdellovibrionales;f__UBA1609;g__RBG-16-40-8;s__RBG-16-40-8	00812|6.1614288680351324e-46|RBG-16-40-8_clean15_|GCA_027459485.1	01531|1.0185027834747701e-06|RBG-16-40-8_clean15_|GCA_027459485.1	01531|7.130640456492814e-10|RBG-16-40-8_clean15_|GCA_027459485.1	01531|4.4863295607421765e-11|RBG-16-40-8_clean15_|GCA_027459485.1	NA	NA	NA	NA	01276|1.395036134530552e-38|RBG-16-40-8_clean15_|GCA_027459485.1	NA	NA	01276|1.1873547546983893e-35|RBG-16-40-8_clean15_|GCA_027459485.1	NA	NA	01474|2.629270249639537e-14|RBG-16-40-8_clean15_|GCA_027459485.1	01470|2.1126491030811345e-18|RBG-16-40-8_clean15_|GCA_027459485.1	NA	NA	NA	NA	02508|2.0364339072420007e-11|RBG-16-40-8_clean15_|GCA_027459485.1	02509|3.7848992506068705e-15|RBG-16-40-8_clean15_|GCA_027459485.1	NA	NA	01076|1.6808973857690735e-24|RBG-16-40-8_clean15_|GCA_027459485.1	NA	NA	NA	NA	NA	NA	NA	NA	NA	00368|6.289938608361964e-06|RBG-16-40-8_clean15_|GCA_027459485.1	01831|1.2435188922863126e-44|RBG-16-40-8_clean15_|GCA_027459485.1	NA	NA	NA	NA	NA	00252|3.156928447603154e-19|RBG-16-40-8_clean15_|GCA_027459485.1	x
GCA_007128005.1	d__Bacteria;p__Bdellovibrionota;c__Bdellovibrionia;o__Bdellovibrionales;f__UBA1609;g__SKYF01;s__SKYF01	02306|2.301514957158233e-18|SKYF01_CSSed162cmB_279_|GCA_007128005.1	NA	NA	NA	NA	NA	NA	NA	NA	NA	NA	NA	NA	NA	02022|6.013665179830894e-13|SKYF01_CSSed162cmB_279_|GCA_007128005.1	00692|3.126163399408018e-19|SKYF01_CSSed162cmB_279_|GCA_007128005.1	NA	NA	NA	NA	01481|2.898821523322416e-18|SKYF01_CSSed162cmB_279_|GCA_007128005.1	01480|2.735783666283225e-15|SKYF01_CSSed162cmB_279_|GCA_007128005.1	NA	NA	00280|2.4197805037146784e-24|SKYF01_CSSed162cmB_279_|GCA_007128005.1	NA	NA	NA	NA	NA	NA	NA	NA	NA	NA	NA	NA	NA	NA	NA	NA	00022|5.7741885455466246e-24|SKYF01_CSSed162cmB_279_|GCA_007128005.1	x
GCA_002321895.1	d__Bacteria;p__Bdellovibrionota;c__Bdellovibrionia;o__Bdellovibrionales;f__UBA1609;g__UBA1609;s__UBA1609	03138|3.77042169340087e-15|UBA1609_UBA1609_|GCA_002321895.1	NA	NA	NA	NA	NA	NA	NA	00583|3.774526280702629e-08|UBA1609_UBA1609_|GCA_002321895.1	NA	NA	NA	NA	NA	00293|2.1786865853218503e-10|UBA1609_UBA1609_|GCA_002321895.1	00298|1.2313979058944375e-18|UBA1609_UBA1609_|GCA_002321895.1	NA	NA	NA	01356|1.225187576939271e-11|UBA1609_UBA1609_|GCA_002321895.1	01794|2.1251814668524295e-14|UBA1609_UBA1609_|GCA_002321895.1	01793|1.4000172029303486e-11|UBA1609_UBA1609_|GCA_002321895.1	NA	01143|1.4565103075086396e-07|UBA1609_UBA1609_|GCA_002321895.1	00698|1.1505955789355992e-26|UBA1609_UBA1609_|GCA_002321895.1	01129|5.544891680136479e-12|UBA1609_UBA1609_|GCA_002321895.1	NA	NA	NA	NA	NA	NA	NA	NA	NA	NA	NA	NA	NA	NA	NA	03115|4.538972965237547e-16|UBA1609_UBA1609_|GCA_002321895.1	x
GCA_937914855.1	d__Bacteria;p__Bdellovibrionota;c__Bdellovibrionia;o__Bdellovibrionales;f__UBA1609;g__UBA6776;s__UBA6776	NA	NA	NA	NA	NA	NA	NA	NA	01824|7.874345760130974e-16|UBA6776_ERR599038_bin.107_CONCOCT_v1.1_MAG_|GCA_937914855.1	NA	NA	00953|3.7345213478755346e-07|UBA6776_ERR599038_bin.107_CONCOCT_v1.1_MAG_|GCA_937914855.1	NA	NA	01749|2.079908860419033e-08|UBA6776_ERR599038_bin.107_CONCOCT_v1.1_MAG_|GCA_937914855.1	01760|5.278163643302457e-18|UBA6776_ERR599038_bin.107_CONCOCT_v1.1_MAG_|GCA_937914855.1	NA	NA	NA	NA	00712|5.644673058470408e-17|UBA6776_ERR599038_bin.107_CONCOCT_v1.1_MAG_|GCA_937914855.1	00711|5.369847009433388e-12|UBA6776_ERR599038_bin.107_CONCOCT_v1.1_MAG_|GCA_937914855.1	NA	NA	02125|7.656446877607699e-26|UBA6776_ERR599038_bin.107_CONCOCT_v1.1_MAG_|GCA_937914855.1	NA	NA	NA	NA	NA	NA	NA	NA	NA	NA	NA	NA	NA	NA	NA	NA	01414|2.5159983063119346e-22|UBA6776_ERR599038_bin.107_CONCOCT_v1.1_MAG_|GCA_937914855.1	x
GCA_937911755.1	d__Bacteria;p__Bdellovibrionota;c__Bdellovibrionia;o__Bdellovibrionales;f__UBA840;g__UBA3535;s__UBA3535	01385|1.6121464229053288e-28|UBA3535_ERR599142_bin.147_CONCOCT_v1.1_MAG_|GCA_937911755.1	NA	NA	NA	NA	NA	NA	NA	NA	NA	NA	02492|2.3420205456807245e-06|UBA3535_ERR599142_bin.147_CONCOCT_v1.1_MAG_|GCA_937911755.1	NA	NA	00223|1.8172741405651136e-09|UBA3535_ERR599142_bin.147_CONCOCT_v1.1_MAG_|GCA_937911755.1	00219|1.656762585495425e-17|UBA3535_ERR599142_bin.147_CONCOCT_v1.1_MAG_|GCA_937911755.1	NA	NA	NA	NA	00943|3.486208936578896e-13|UBA3535_ERR599142_bin.147_CONCOCT_v1.1_MAG_|GCA_937911755.1	00944|2.475924624450655e-16|UBA3535_ERR599142_bin.147_CONCOCT_v1.1_MAG_|GCA_937911755.1	NA	NA	01161|9.188193976137686e-18|UBA3535_ERR599142_bin.147_CONCOCT_v1.1_MAG_|GCA_937911755.1	NA	NA	NA	NA	NA	NA	NA	NA	NA	NA	01960|1.114137086948956e-47|UBA3535_ERR599142_bin.147_CONCOCT_v1.1_MAG_|GCA_937911755.1	NA	NA	NA	NA	NA	01844|1.0439928324566744e-19|UBA3535_ERR599142_bin.147_CONCOCT_v1.1_MAG_|GCA_937911755.1	x
GCA_002436415.1	d__Bacteria;p__Bdellovibrionota;c__Bdellovibrionia;o__Bdellovibrionales;f__UBA840;g__UBA6502;s__UBA6502	03010|2.80460550116947e-18|UBA6502_UBA6502_|GCA_002436415.1	NA	NA	NA	NA	NA	NA	NA	01457|1.6895519077181366e-11|UBA6502_UBA6502_|GCA_002436415.1	NA	NA	01824|3.546733195205845e-13|UBA6502_UBA6502_|GCA_002436415.1	NA	NA	NA	01549|2.2595136441384586e-17|UBA6502_UBA6502_|GCA_002436415.1	NA	NA	NA	02196|7.165052523697607e-39|UBA6502_UBA6502_|GCA_002436415.1	00075|3.669970310589008e-13|UBA6502_UBA6502_|GCA_002436415.1	00074|2.0882041031347603e-13|UBA6502_UBA6502_|GCA_002436415.1	NA	NA	02962|1.9846952836288753e-18|UBA6502_UBA6502_|GCA_002436415.1	02496|6.874847449501848e-32|UBA6502_UBA6502_|GCA_002436415.1	NA	NA	NA	NA	NA	NA	NA	NA	NA	NA	NA	NA	NA	NA	NA	00526|4.771593633071373e-20|UBA6502_UBA6502_|GCA_002436415.1	x
GCA_016715815.1	d__Bacteria;p__Bdellovibrionota;c__Bdellovibrionia;o__JABDDW01;f__JABDDW01;g__JADJXN01;s__JADJXN01	00409|2.6559634856479417e-26|JADJXN01_Kalu_18-Q3-R12-55_MAXAC.131_|GCA_016715815.1	NA	NA	NA	NA	NA	02265|3.198986800213711e-06|JADJXN01_Kalu_18-Q3-R12-55_MAXAC.131_|GCA_016715815.1	NA	02265|7.440371774096472e-07|JADJXN01_Kalu_18-Q3-R12-55_MAXAC.131_|GCA_016715815.1	02265|9.900601074628617e-12|JADJXN01_Kalu_18-Q3-R12-55_MAXAC.131_|GCA_016715815.1	02265|1.0771896663381715e-12|JADJXN01_Kalu_18-Q3-R12-55_MAXAC.131_|GCA_016715815.1	NA	NA	NA	01978|8.997755042983492e-11|JADJXN01_Kalu_18-Q3-R12-55_MAXAC.131_|GCA_016715815.1	02316|1.2775360226041393e-31|JADJXN01_Kalu_18-Q3-R12-55_MAXAC.131_|GCA_016715815.1	NA	NA	NA	NA	00412|1.7207465254632826e-23|JADJXN01_Kalu_18-Q3-R12-55_MAXAC.131_|GCA_016715815.1	00411|9.349967118772574e-06|JADJXN01_Kalu_18-Q3-R12-55_MAXAC.131_|GCA_016715815.1	NA	NA	01244|7.511630819772331e-25|JADJXN01_Kalu_18-Q3-R12-55_MAXAC.131_|GCA_016715815.1	01474|2.2571710729129077e-08|JADJXN01_Kalu_18-Q3-R12-55_MAXAC.131_|GCA_016715815.1	NA	NA	NA	NA	NA	NA	NA	NA	NA	NA	NA	NA	NA	NA	NA	00455|1.6084235391864617e-23|JADJXN01_Kalu_18-Q3-R12-55_MAXAC.131_|GCA_016715815.1	x
GCA_020847095.1	d__Bacteria;p__Bdellovibrionota;c__Bdellovibrionia;o__JABDDW01;f__JABDDW01;g__JADLCR01;s__JADLCR01	NA	NA	NA	NA	NA	NA	02415|3.806801717901567e-06|JADLCR01_SJ240_|GCA_020847095.1	NA	NA	02415|1.7441231741019712e-15|JADLCR01_SJ240_|GCA_020847095.1	02415|5.9513583168706725e-18|JADLCR01_SJ240_|GCA_020847095.1	02433|4.1462951272686156e-07|JADLCR01_SJ240_|GCA_020847095.1	NA	NA	NA	01042|3.9895477506046906e-13|JADLCR01_SJ240_|GCA_020847095.1	NA	NA	NA	NA	01311|2.918691690355707e-17|JADLCR01_SJ240_|GCA_020847095.1	01312|5.85894867723284e-13|JADLCR01_SJ240_|GCA_020847095.1	NA	NA	00069|4.2311005181306265e-28|JADLCR01_SJ240_|GCA_020847095.1	00029|2.4877302916102504e-08|JADLCR01_SJ240_|GCA_020847095.1	NA	NA	NA	NA	NA	02415|2.8853365780675187e-13|JADLCR01_SJ240_|GCA_020847095.1	02415|8.789019348812369e-13|JADLCR01_SJ240_|GCA_020847095.1	NA	NA	02248|2.3020861271388548e-45|JADLCR01_SJ240_|GCA_020847095.1	01309|2.229062179134776e-06|JADLCR01_SJ240_|GCA_020847095.1	NA	NA	NA	NA	00273|5.691074207878118e-23|JADLCR01_SJ240_|GCA_020847095.1	x
GCA_023250675.1	d__Bacteria;p__Bdellovibrionota;c__Bdellovibrionia;o__JABDDW01;f__JABDDW01;g__JAHFAE01;s__JAHFAE01	NA	NA	NA	NA	NA	NA	NA	NA	NA	NA	NA	NA	NA	NA	NA	02072|1.4854951982188486e-08|JAHFAE01_nzgw168_|GCA_023250675.1	NA	NA	NA	02252|9.317523029475965e-51|JAHFAE01_nzgw168_|GCA_023250675.1	00829|8.648889646420662e-17|JAHFAE01_nzgw168_|GCA_023250675.1	NA	NA	NA	02589|6.427196003938393e-25|JAHFAE01_nzgw168_|GCA_023250675.1	00700|1.2715854592616857e-26|JAHFAE01_nzgw168_|GCA_023250675.1	NA	NA	NA	NA	NA	NA	NA	NA	NA	NA	NA	NA	NA	NA	NA	01256|8.352949638871818e-20|JAHFAE01_nzgw168_|GCA_023250675.1	x
GCA_020435295.1	d__Bacteria;p__Bdellovibrionota;c__FAC87;o__UBA2466;f__JACKAF01;g__JACKAF01;s__JACKAF01	NA	NA	NA	NA	NA	NA	NA	NA	00277|1.9189399244575213e-07|JACKAF01_HKST-UBA01_|GCA_020435295.1	02977|2.154912208600597e-09|JACKAF01_HKST-UBA01_|GCA_020435295.1	02977|2.0965191046279863e-07|JACKAF01_HKST-UBA01_|GCA_020435295.1	01813|7.485769330090699e-11|JACKAF01_HKST-UBA01_|GCA_020435295.1	NA	NA	NA	00186|1.7742937529251524e-15|JACKAF01_HKST-UBA01_|GCA_020435295.1	NA	NA	NA	02735|1.2009450668009928e-19|JACKAF01_HKST-UBA01_|GCA_020435295.1	01501|1.712617024147072e-21|JACKAF01_HKST-UBA01_|GCA_020435295.1	NA	NA	01110|7.918756979154756e-08|JACKAF01_HKST-UBA01_|GCA_020435295.1	00444|1.7657746552377269e-19|JACKAF01_HKST-UBA01_|GCA_020435295.1	01837|2.4971821456898325e-23|JACKAF01_HKST-UBA01_|GCA_020435295.1	NA	NA	NA	NA	NA	NA	NA	NA	NA	03283|3.9440455726668426e-52|JACKAF01_HKST-UBA01_|GCA_020435295.1	02982|9.823992675746481e-06|JACKAF01_HKST-UBA01_|GCA_020435295.1	NA	NA	NA	NA	01161|3.2833324421747685e-18|JACKAF01_HKST-UBA01_|GCA_020435295.1	x
GCA_937903155.1	d__Bacteria;p__Bdellovibrionota;c__FAC87;o__UBA2466;f__UBA2466;g__CALCZU01;s__CALCZU01	NA	NA	NA	NA	NA	NA	NA	NA	NA	03295|2.548396376119199e-10|CALCZU01_SRR6231156_bin.99_CONCOCT_v1.1_MAG_|GCA_937903155.1	03295|4.644072764610421e-08|CALCZU01_SRR6231156_bin.99_CONCOCT_v1.1_MAG_|GCA_937903155.1	NA	NA	NA	NA	01404|1.9807849631647095e-14|CALCZU01_SRR6231156_bin.99_CONCOCT_v1.1_MAG_|GCA_937903155.1	NA	NA	NA	NA	02828|4.2119692723724555e-26|CALCZU01_SRR6231156_bin.99_CONCOCT_v1.1_MAG_|GCA_937903155.1	02827|1.7229317132848013e-06|CALCZU01_SRR6231156_bin.99_CONCOCT_v1.1_MAG_|GCA_937903155.1	NA	03536|2.118406700403905e-12|CALCZU01_SRR6231156_bin.99_CONCOCT_v1.1_MAG_|GCA_937903155.1	00232|1.70819586793707e-20|CALCZU01_SRR6231156_bin.99_CONCOCT_v1.1_MAG_|GCA_937903155.1	03883|1.1011746454601237e-30|CALCZU01_SRR6231156_bin.99_CONCOCT_v1.1_MAG_|GCA_937903155.1	NA	NA	NA	NA	NA	NA	NA	NA	NA	01918|5.715711239743229e-48|CALCZU01_SRR6231156_bin.99_CONCOCT_v1.1_MAG_|GCA_937903155.1	NA	NA	NA	NA	NA	03067|8.855838331284921e-11|CALCZU01_SRR6231156_bin.99_CONCOCT_v1.1_MAG_|GCA_937903155.1	x
GCA_016196825.1	d__Bacteria;p__Bdellovibrionota;c__FAC87;o__UBA2466;f__UBA2466;g__JACPWY01;s__JACPWY01	NA	NA	NA	NA	NA	02070|3.754203877588831e-22|JACPWY01_NC_groundwater_823_Pr1_B-0.1um_55_34_|GCA_016196825.1	02070|4.980012012886404e-21|JACPWY01_NC_groundwater_823_Pr1_B-0.1um_55_34_|GCA_016196825.1	NA	NA	02070|1.0575007261283903e-18|JACPWY01_NC_groundwater_823_Pr1_B-0.1um_55_34_|GCA_016196825.1	02070|4.749317849114866e-19|JACPWY01_NC_groundwater_823_Pr1_B-0.1um_55_34_|GCA_016196825.1	NA	NA	NA	NA	00772|2.1805607739503345e-13|JACPWY01_NC_groundwater_823_Pr1_B-0.1um_55_34_|GCA_016196825.1	NA	NA	NA	NA	00807|1.535178037071172e-21|JACPWY01_NC_groundwater_823_Pr1_B-0.1um_55_34_|GCA_016196825.1	00808|5.2812877501878165e-09|JACPWY01_NC_groundwater_823_Pr1_B-0.1um_55_34_|GCA_016196825.1	NA	00944|1.1628599288876483e-07|JACPWY01_NC_groundwater_823_Pr1_B-0.1um_55_34_|GCA_016196825.1	01829|2.883164245919057e-20|JACPWY01_NC_groundwater_823_Pr1_B-0.1um_55_34_|GCA_016196825.1	00358|1.8831976306518936e-14|JACPWY01_NC_groundwater_823_Pr1_B-0.1um_55_34_|GCA_016196825.1	NA	NA	NA	NA	NA	NA	NA	NA	02070|6.369390856942453e-06|JACPWY01_NC_groundwater_823_Pr1_B-0.1um_55_34_|GCA_016196825.1	02067|2.7494082898679085e-50|JACPWY01_NC_groundwater_823_Pr1_B-0.1um_55_34_|GCA_016196825.1	NA	NA	NA	NA	NA	01884|4.365447049836596e-18|JACPWY01_NC_groundwater_823_Pr1_B-0.1um_55_34_|GCA_016196825.1	x
GCA_016207775.1	d__Bacteria;p__Bdellovibrionota;c__FAC87;o__UBA2466;f__UBA2466;g__JACQOU01;s__JACQOU01	NA	01176|1.2465728236965516e-09|JACQOU01_NC_groundwater_1289_Ag_S-0.2um_48_23_|GCA_016207775.1	01176|3.374428201745742e-07|JACQOU01_NC_groundwater_1289_Ag_S-0.2um_48_23_|GCA_016207775.1	01176|2.5779339132628668e-20|JACQOU01_NC_groundwater_1289_Ag_S-0.2um_48_23_|GCA_016207775.1	NA	00337|1.153425088193419e-16|JACQOU01_NC_groundwater_1289_Ag_S-0.2um_48_23_|GCA_016207775.1	00334|3.7664804931406667e-17|JACQOU01_NC_groundwater_1289_Ag_S-0.2um_48_23_|GCA_016207775.1	NA	01656|5.735434237903816e-50|JACQOU01_NC_groundwater_1289_Ag_S-0.2um_48_23_|GCA_016207775.1	00337|4.539325319187505e-24|JACQOU01_NC_groundwater_1289_Ag_S-0.2um_48_23_|GCA_016207775.1	00337|4.876137555232857e-22|JACQOU01_NC_groundwater_1289_Ag_S-0.2um_48_23_|GCA_016207775.1	01656|1.511738743039918e-39|JACQOU01_NC_groundwater_1289_Ag_S-0.2um_48_23_|GCA_016207775.1	NA	NA	NA	00516|9.448409239660039e-14|JACQOU01_NC_groundwater_1289_Ag_S-0.2um_48_23_|GCA_016207775.1	NA	NA	NA	NA	01306|4.4518281149716164e-11|JACQOU01_NC_groundwater_1289_Ag_S-0.2um_48_23_|GCA_016207775.1	NA	NA	NA	02392|4.3478533802189166e-18|JACQOU01_NC_groundwater_1289_Ag_S-0.2um_48_23_|GCA_016207775.1	NA	NA	NA	NA	00334|3.6967174134178787e-07|JACQOU01_NC_groundwater_1289_Ag_S-0.2um_48_23_|GCA_016207775.1	NA	00337|1.3292281617807502e-10|JACQOU01_NC_groundwater_1289_Ag_S-0.2um_48_23_|GCA_016207775.1	00337|1.330201853143898e-15|JACQOU01_NC_groundwater_1289_Ag_S-0.2um_48_23_|GCA_016207775.1	NA	01034|7.418508765959612e-06|JACQOU01_NC_groundwater_1289_Ag_S-0.2um_48_23_|GCA_016207775.1	00970|3.792241454079494e-44|JACQOU01_NC_groundwater_1289_Ag_S-0.2um_48_23_|GCA_016207775.1	NA	NA	NA	NA	NA	02118|1.953550832340481e-12|JACQOU01_NC_groundwater_1289_Ag_S-0.2um_48_23_|GCA_016207775.1	x
GCA_019750655.1	d__Bacteria;p__Bdellovibrionota;c__FAC87;o__UBA2466;f__UBA2466;g__JAIEOG01;s__JAIEOG01	02085|8.278808856530038e-14|JAIEOG01_co.spades.DASTOOL.1kb_089_|GCA_019750655.1	NA	NA	NA	NA	NA	NA	NA	01998|5.336185271697107e-19|JAIEOG01_co.spades.DASTOOL.1kb_089_|GCA_019750655.1	NA	NA	01998|1.6191142192662458e-16|JAIEOG01_co.spades.DASTOOL.1kb_089_|GCA_019750655.1	NA	NA	NA	02708|1.60878429085932e-14|JAIEOG01_co.spades.DASTOOL.1kb_089_|GCA_019750655.1	NA	NA	NA	NA	01190|1.92726848289107e-17|JAIEOG01_co.spades.DASTOOL.1kb_089_|GCA_019750655.1	01191|4.467512557847023e-14|JAIEOG01_co.spades.DASTOOL.1kb_089_|GCA_019750655.1	NA	NA	01023|2.0686319570047713e-13|JAIEOG01_co.spades.DASTOOL.1kb_089_|GCA_019750655.1	02242|1.3398759135047275e-27|JAIEOG01_co.spades.DASTOOL.1kb_089_|GCA_019750655.1	NA	NA	NA	NA	NA	NA	NA	NA	NA	01575|1.4387473459139396e-55|JAIEOG01_co.spades.DASTOOL.1kb_089_|GCA_019750655.1	NA	NA	NA	NA	NA	NA	x
GCA_009927005.1	d__Bacteria;p__Bdellovibrionota;c__FAC87;o__UBA2466;f__UBA2466;g__RFNO01;s__RFNO01	NA	NA	NA	NA	NA	NA	NA	NA	NA	NA	NA	NA	NA	NA	NA	00182|1.1535855031952565e-14|RFNO01_LLD_334_|GCA_009927005.1	NA	NA	NA	NA	00453|6.007323911414101e-18|RFNO01_LLD_334_|GCA_009927005.1	00452|3.4682662260580438e-06|RFNO01_LLD_334_|GCA_009927005.1	NA	NA	00784|8.475838622409891e-26|RFNO01_LLD_334_|GCA_009927005.1	NA	NA	NA	NA	NA	NA	NA	NA	NA	NA	NA	NA	NA	NA	NA	NA	01995|5.453209765965783e-17|RFNO01_LLD_334_|GCA_009927005.1	x
GCA_009926805.1	d__Bacteria;p__Bdellovibrionota;c__FAC87;o__UBA2466;f__UBA2466;g__UBA2466;s__UBA2466	NA	NA	NA	NA	NA	NA	NA	NA	01123|8.449699924514941e-07|UBA2466_WB4_3_0070_|GCA_009926805.1	NA	NA	01123|2.9997204740896066e-06|UBA2466_WB4_3_0070_|GCA_009926805.1	NA	NA	NA	00584|1.3567776482499105e-14|UBA2466_WB4_3_0070_|GCA_009926805.1	NA	NA	NA	NA	00076|2.471150220190546e-19|UBA2466_WB4_3_0070_|GCA_009926805.1	NA	NA	NA	01562|2.809535256228301e-19|UBA2466_WB4_3_0070_|GCA_009926805.1	NA	NA	NA	NA	NA	NA	NA	NA	NA	NA	NA	NA	NA	NA	NA	NA	01476|1.3627102680826419e-12|UBA2466_WB4_3_0070_|GCA_009926805.1	x
GCA_029262815.1	d__Bacteria;p__Bdellovibrionota;c__JAJCYS01;o__JAJCYS01;f__JAJCYS01;g__JAJCYS01;s__JAJCYS01	NA	NA	NA	NA	NA	NA	NA	NA	NA	00246|3.8375762036980324e-07|JAJCYS01_OFTM216_|GCA_029262815.1	00695|7.229613798485831e-06|JAJCYS01_OFTM216_|GCA_029262815.1	NA	NA	NA	NA	00598|3.852421819724271e-13|JAJCYS01_OFTM216_|GCA_029262815.1	NA	NA	NA	NA	01187|1.6365810821159393e-14|JAJCYS01_OFTM216_|GCA_029262815.1	01186|4.942832304481371e-13|JAJCYS01_OFTM216_|GCA_029262815.1	NA	NA	00123|1.0227146730845362e-09|JAJCYS01_OFTM216_|GCA_029262815.1	00477|2.2103379584632413e-15|JAJCYS01_OFTM216_|GCA_029262815.1	NA	NA	NA	NA	NA	NA	NA	NA	NA	00049|2.755817322962298e-43|JAJCYS01_OFTM216_|GCA_029262815.1	01916|3.730457081536376e-07|JAJCYS01_OFTM216_|GCA_029262815.1	NA	NA	NA	NA	01050|1.563194804956471e-15|JAJCYS01_OFTM216_|GCA_029262815.1	x
GCA_001798085.1	d__Bacteria;p__Bdellovibrionota;c__O2-12-FULL-43-9;o__2-02-FULL-40-11;f__2-02-FULL-40-11;g__2-02-FULL-38-15-A;s__2-02-FULL-38-15-A	NA	01404|1.589504339314165e-06|2-02-FULL-38-15-A_none_|GCA_001798085.1	01404|1.5119109577091005e-11|2-02-FULL-38-15-A_none_|GCA_001798085.1	01404|3.8053947855268616e-20|2-02-FULL-38-15-A_none_|GCA_001798085.1	00283|7.150311678603233e-06|2-02-FULL-38-15-A_none_|GCA_001798085.1	NA	00353|6.651831501911436e-10|2-02-FULL-38-15-A_none_|GCA_001798085.1	NA	00130|4.4873148490516666e-11|2-02-FULL-38-15-A_none_|GCA_001798085.1	00279|6.840734458888746e-29|2-02-FULL-38-15-A_none_|GCA_001798085.1	00279|7.394650586692509e-26|2-02-FULL-38-15-A_none_|GCA_001798085.1	00130|5.426140516176264e-15|2-02-FULL-38-15-A_none_|GCA_001798085.1	00594|1.2623672756879127e-06|2-02-FULL-38-15-A_none_|GCA_001798085.1	NA	NA	01835|2.3057252712457695e-19|2-02-FULL-38-15-A_none_|GCA_001798085.1	NA	NA	NA	NA	00416|1.7989156284075767e-17|2-02-FULL-38-15-A_none_|GCA_001798085.1	00415|1.8701242774268678e-16|2-02-FULL-38-15-A_none_|GCA_001798085.1	NA	NA	00885|2.233255374455422e-23|2-02-FULL-38-15-A_none_|GCA_001798085.1	NA	NA	NA	NA	NA	NA	00279|2.5865219286417018e-33|2-02-FULL-38-15-A_none_|GCA_001798085.1	00279|7.548134884180844e-35|2-02-FULL-38-15-A_none_|GCA_001798085.1	NA	00284|7.187765393276623e-06|2-02-FULL-38-15-A_none_|GCA_001798085.1	00457|4.813946409753094e-11|2-02-FULL-38-15-A_none_|GCA_001798085.1	NA	NA	NA	NA	NA	00125|3.4515067816775717e-07|2-02-FULL-38-15-A_none_|GCA_001798085.1	x
GCA_016193105.1	d__Bacteria;p__Bdellovibrionota;c__O2-12-FULL-43-9;o__2-02-FULL-40-11;f__2-02-FULL-40-11;g__JACPST01;s__JACPST01	NA	00484|2.0863664270519684e-06|JACPST01_NC_groundwater_714_Ag_S-0.2um_40_7_|GCA_016193105.1	00484|9.35027402193483e-09|JACPST01_NC_groundwater_714_Ag_S-0.2um_40_7_|GCA_016193105.1	00484|1.857094545400716e-17|JACPST01_NC_groundwater_714_Ag_S-0.2um_40_7_|GCA_016193105.1	01076|2.524744510273078e-07|JACPST01_NC_groundwater_714_Ag_S-0.2um_40_7_|GCA_016193105.1	01749|6.345189780098907e-07|JACPST01_NC_groundwater_714_Ag_S-0.2um_40_7_|GCA_016193105.1	01749|6.166291363266102e-08|JACPST01_NC_groundwater_714_Ag_S-0.2um_40_7_|GCA_016193105.1	NA	00429|8.27903607716764e-21|JACPST01_NC_groundwater_714_Ag_S-0.2um_40_7_|GCA_016193105.1	01105|2.0871984345972376e-21|JACPST01_NC_groundwater_714_Ag_S-0.2um_40_7_|GCA_016193105.1	01105|1.8489135928081823e-24|JACPST01_NC_groundwater_714_Ag_S-0.2um_40_7_|GCA_016193105.1	01404|6.479544757470147e-14|JACPST01_NC_groundwater_714_Ag_S-0.2um_40_7_|GCA_016193105.1	NA	NA	NA	NA	NA	NA	NA	NA	NA	00724|3.820276883574521e-14|JACPST01_NC_groundwater_714_Ag_S-0.2um_40_7_|GCA_016193105.1	NA	NA	00304|3.8683470781410283e-22|JACPST01_NC_groundwater_714_Ag_S-0.2um_40_7_|GCA_016193105.1	01181|3.777678298028904e-26|JACPST01_NC_groundwater_714_Ag_S-0.2um_40_7_|GCA_016193105.1	NA	NA	NA	NA	NA	01073|3.2267753617234175e-34|JACPST01_NC_groundwater_714_Ag_S-0.2um_40_7_|GCA_016193105.1	01073|3.4306037405197153e-33|JACPST01_NC_groundwater_714_Ag_S-0.2um_40_7_|GCA_016193105.1	NA	NA	NA	NA	NA	NA	NA	NA	01409|3.4997969221049366e-09|JACPST01_NC_groundwater_714_Ag_S-0.2um_40_7_|GCA_016193105.1	x
GCA_016198185.1	d__Bacteria;p__Bdellovibrionota;c__O2-12-FULL-43-9;o__2-02-FULL-40-11;f__2-02-FULL-40-11;g__JACQJD01;s__JACQJD01	NA	00383|3.055539015094338e-06|JACQJD01_NC_groundwater_1142_Ag_S-0.1um_42_85_|GCA_016198185.1	00383|2.814827700552253e-06|JACQJD01_NC_groundwater_1142_Ag_S-0.1um_42_85_|GCA_016198185.1	00383|6.903968551659733e-24|JACQJD01_NC_groundwater_1142_Ag_S-0.1um_42_85_|GCA_016198185.1	00074|6.4715830903448825e-06|JACQJD01_NC_groundwater_1142_Ag_S-0.1um_42_85_|GCA_016198185.1	NA	NA	NA	00229|2.4415102863186327e-47|JACQJD01_NC_groundwater_1142_Ag_S-0.1um_42_85_|GCA_016198185.1	00379|4.858619058620516e-07|JACQJD01_NC_groundwater_1142_Ag_S-0.1um_42_85_|GCA_016198185.1	NA	00229|1.2237480011221746e-57|JACQJD01_NC_groundwater_1142_Ag_S-0.1um_42_85_|GCA_016198185.1	NA	NA	NA	01215|3.454661262635728e-17|JACQJD01_NC_groundwater_1142_Ag_S-0.1um_42_85_|GCA_016198185.1	NA	NA	NA	NA	00391|7.385303852463077e-13|JACQJD01_NC_groundwater_1142_Ag_S-0.1um_42_85_|GCA_016198185.1	00392|1.479336193227749e-13|JACQJD01_NC_groundwater_1142_Ag_S-0.1um_42_85_|GCA_016198185.1	NA	NA	01362|7.902804934027118e-21|JACQJD01_NC_groundwater_1142_Ag_S-0.1um_42_85_|GCA_016198185.1	NA	NA	NA	NA	NA	NA	NA	00074|6.784069926572442e-06|JACQJD01_NC_groundwater_1142_Ag_S-0.1um_42_85_|GCA_016198185.1	NA	NA	NA	NA	NA	NA	NA	NA	01023|3.898221199350044e-09|JACQJD01_NC_groundwater_1142_Ag_S-0.1um_42_85_|GCA_016198185.1	x
GCA_016186995.1	d__Bacteria;p__Bdellovibrionota;c__O2-12-FULL-43-9;o__JACOXK01;f__JACOXK01;g__JACPKQ01;s__JACPKQ01	00834|6.237127207615259e-07|JACPKQ01_NC_groundwater_499_Ag_S-0.1um_36_10_|GCA_016186995.1	01322|2.2936421377438075e-07|JACPKQ01_NC_groundwater_499_Ag_S-0.1um_36_10_|GCA_016186995.1	NA	01322|1.8527158598120886e-22|JACPKQ01_NC_groundwater_499_Ag_S-0.1um_36_10_|GCA_016186995.1	NA	00771|7.007438523587748e-07|JACPKQ01_NC_groundwater_499_Ag_S-0.1um_36_10_|GCA_016186995.1	00766|2.804039018299066e-07|JACPKQ01_NC_groundwater_499_Ag_S-0.1um_36_10_|GCA_016186995.1	NA	00316|4.4171103839792665e-13|JACPKQ01_NC_groundwater_499_Ag_S-0.1um_36_10_|GCA_016186995.1	00771|8.190819463789818e-25|JACPKQ01_NC_groundwater_499_Ag_S-0.1um_36_10_|GCA_016186995.1	00766|9.538296274807088e-26|JACPKQ01_NC_groundwater_499_Ag_S-0.1um_36_10_|GCA_016186995.1	00316|1.0042604109972555e-15|JACPKQ01_NC_groundwater_499_Ag_S-0.1um_36_10_|GCA_016186995.1	NA	NA	NA	00062|3.2457441834074075e-17|JACPKQ01_NC_groundwater_499_Ag_S-0.1um_36_10_|GCA_016186995.1	NA	NA	NA	NA	00833|3.246262754296675e-12|JACPKQ01_NC_groundwater_499_Ag_S-0.1um_36_10_|GCA_016186995.1	00834|3.075195421061197e-09|JACPKQ01_NC_groundwater_499_Ag_S-0.1um_36_10_|GCA_016186995.1	NA	NA	00983|4.045870715166108e-26|JACPKQ01_NC_groundwater_499_Ag_S-0.1um_36_10_|GCA_016186995.1	01263|4.860384096343666e-27|JACPKQ01_NC_groundwater_499_Ag_S-0.1um_36_10_|GCA_016186995.1	NA	NA	NA	NA	NA	00402|3.474787690719085e-36|JACPKQ01_NC_groundwater_499_Ag_S-0.1um_36_10_|GCA_016186995.1	00402|8.997042708302264e-37|JACPKQ01_NC_groundwater_499_Ag_S-0.1um_36_10_|GCA_016186995.1	NA	00774|5.1487166316810766e-06|JACPKQ01_NC_groundwater_499_Ag_S-0.1um_36_10_|GCA_016186995.1	NA	00266|3.4767611192340365e-06|JACPKQ01_NC_groundwater_499_Ag_S-0.1um_36_10_|GCA_016186995.1	NA	NA	NA	NA	NA	x
GCA_016186945.1	d__Bacteria;p__Bdellovibrionota;c__Oligoflexia;o__Oligoflexales;f__Bog-1112;g__BOG-1112;s__BOG-1112	NA	00380|3.09435159029889e-07|BOG-1112_NC_groundwater_500_Ag_S-0.1um_48_30_|GCA_016186945.1	00380|3.5348803597524306e-06|BOG-1112_NC_groundwater_500_Ag_S-0.1um_48_30_|GCA_016186945.1	00380|1.7115307173577934e-13|BOG-1112_NC_groundwater_500_Ag_S-0.1um_48_30_|GCA_016186945.1	NA	NA	NA	NA	NA	NA	01732|6.932968181487478e-07|BOG-1112_NC_groundwater_500_Ag_S-0.1um_48_30_|GCA_016186945.1	NA	NA	NA	NA	01523|9.355821924262227e-36|BOG-1112_NC_groundwater_500_Ag_S-0.1um_48_30_|GCA_016186945.1	NA	NA	NA	NA	02126|5.96754114287035e-12|BOG-1112_NC_groundwater_500_Ag_S-0.1um_48_30_|GCA_016186945.1	02127|4.344447670437424e-12|BOG-1112_NC_groundwater_500_Ag_S-0.1um_48_30_|GCA_016186945.1	NA	NA	00220|1.0439759800467351e-13|BOG-1112_NC_groundwater_500_Ag_S-0.1um_48_30_|GCA_016186945.1	NA	NA	NA	NA	NA	NA	NA	NA	NA	01718|6.801253776643047e-10|BOG-1112_NC_groundwater_500_Ag_S-0.1um_48_30_|GCA_016186945.1	NA	NA	NA	NA	NA	NA	01744|1.4647024309448633e-21|BOG-1112_NC_groundwater_500_Ag_S-0.1um_48_30_|GCA_016186945.1	x
GCA_937896265.1	d__Bacteria;p__Bdellovibrionota;c__Oligoflexia;o__Oligoflexales;f__Bog-1112;g__CALBMD01;s__CALBMD01	00538|2.4403299756278515e-14|CALBMD01_SRR6231156_bin.83_CONCOCT_v1.1_MAG_|GCA_937896265.1	NA	NA	NA	NA	NA	NA	NA	NA	NA	02621|1.7868836421213332e-06|CALBMD01_SRR6231156_bin.83_CONCOCT_v1.1_MAG_|GCA_937896265.1	00194|2.3643305645349656e-06|CALBMD01_SRR6231156_bin.83_CONCOCT_v1.1_MAG_|GCA_937896265.1	NA	NA	NA	00598|1.147561247076901e-37|CALBMD01_SRR6231156_bin.83_CONCOCT_v1.1_MAG_|GCA_937896265.1	NA	NA	NA	NA	00180|4.659798693939027e-23|CALBMD01_SRR6231156_bin.83_CONCOCT_v1.1_MAG_|GCA_937896265.1	00536|3.6186713647108996e-06|CALBMD01_SRR6231156_bin.83_CONCOCT_v1.1_MAG_|GCA_937896265.1	NA	NA	01163|3.676182597379816e-08|CALBMD01_SRR6231156_bin.83_CONCOCT_v1.1_MAG_|GCA_937896265.1	NA	NA	NA	NA	02621|1.1365948744169781e-06|CALBMD01_SRR6231156_bin.83_CONCOCT_v1.1_MAG_|GCA_937896265.1	NA	NA	NA	NA	NA	NA	NA	NA	NA	NA	NA	01780|2.1844235376460172e-20|CALBMD01_SRR6231156_bin.83_CONCOCT_v1.1_MAG_|GCA_937896265.1	x
GCA_947475005.1	d__Bacteria;p__Bdellovibrionota;c__Oligoflexia;o__Oligoflexales;f__Bog-1112;g__CANIBL01;s__CANIBL01	NA	NA	NA	NA	NA	NA	NA	NA	NA	NA	00910|1.510613121950971e-06|CANIBL01_RH-23may17-178_|GCA_947475005.1	NA	NA	NA	NA	01124|1.2786751933350604e-38|CANIBL01_RH-23may17-178_|GCA_947475005.1	NA	NA	NA	NA	00419|7.602276879469864e-25|CANIBL01_RH-23may17-178_|GCA_947475005.1	00418|3.701252993568468e-08|CANIBL01_RH-23may17-178_|GCA_947475005.1	NA	NA	00625|6.154752527713647e-11|CANIBL01_RH-23may17-178_|GCA_947475005.1	01127|2.951483172060897e-06|CANIBL01_RH-23may17-178_|GCA_947475005.1	NA	NA	NA	NA	NA	NA	NA	NA	NA	NA	NA	NA	NA	NA	NA	01592|3.522082246411676e-18|CANIBL01_RH-23may17-178_|GCA_947475005.1	x
GCA_013215275.1	d__Bacteria;p__Bdellovibrionota;c__Oligoflexia;o__Oligoflexales;f__Bog-1112;g__JABSRF01;s__JABSRF01	01809|1.5350076848131395e-10|JABSRF01_DT_79_|GCA_013215275.1	NA	NA	NA	NA	NA	NA	NA	NA	04131|6.399435439050868e-07|JABSRF01_DT_79_|GCA_013215275.1	04131|1.788665514841371e-07|JABSRF01_DT_79_|GCA_013215275.1	NA	NA	NA	NA	04175|1.5923933680240247e-44|JABSRF01_DT_79_|GCA_013215275.1	NA	NA	NA	00081|6.766087370957132e-30|JABSRF01_DT_79_|GCA_013215275.1	02805|5.360827329135494e-24|JABSRF01_DT_79_|GCA_013215275.1	02804|2.6844024015747877e-08|JABSRF01_DT_79_|GCA_013215275.1	NA	NA	00944|2.495775113841755e-15|JABSRF01_DT_79_|GCA_013215275.1	02778|1.416490471857283e-09|JABSRF01_DT_79_|GCA_013215275.1	NA	NA	NA	NA	NA	NA	NA	NA	NA	01708|6.2364615486949515e-53|JABSRF01_DT_79_|GCA_013215275.1	NA	NA	NA	NA	NA	00357|7.218226348125542e-20|JABSRF01_DT_79_|GCA_013215275.1	x
GCA_017985985.1	d__Bacteria;p__Bdellovibrionota;c__Oligoflexia;o__Oligoflexales;f__Bog-1112;g__JAGNWK01;s__JAGNWK01	NA	NA	NA	NA	NA	NA	NA	NA	00890|1.437793401654979e-16|JAGNWK01_Go_Eff_bin_111_|GCA_017985985.1	NA	00369|1.8680576259154748e-06|JAGNWK01_Go_Eff_bin_111_|GCA_017985985.1	00890|2.2869069335586976e-15|JAGNWK01_Go_Eff_bin_111_|GCA_017985985.1	NA	NA	NA	01892|4.450414950671761e-18|JAGNWK01_Go_Eff_bin_111_|GCA_017985985.1	NA	NA	NA	NA	01345|1.692916595029201e-13|JAGNWK01_Go_Eff_bin_111_|GCA_017985985.1	01344|1.244669356686928e-14|JAGNWK01_Go_Eff_bin_111_|GCA_017985985.1	NA	NA	02334|4.2532076892387567e-17|JAGNWK01_Go_Eff_bin_111_|GCA_017985985.1	NA	NA	NA	NA	00369|2.7385415355711845e-06|JAGNWK01_Go_Eff_bin_111_|GCA_017985985.1	NA	NA	NA	NA	NA	NA	NA	NA	NA	NA	NA	01441|7.128834734576071e-21|JAGNWK01_Go_Eff_bin_111_|GCA_017985985.1	x
GCA_023250635.1	d__Bacteria;p__Bdellovibrionota;c__Oligoflexia;o__Oligoflexales;f__Bog-1112;g__JAHFAI01;s__JAHFAI01	00784|2.951849942646164e-22|JAHFAI01_nzgw171_|GCA_023250635.1	NA	NA	NA	NA	NA	NA	NA	NA	NA	01562|9.445794455715539e-06|JAHFAI01_nzgw171_|GCA_023250635.1	NA	NA	NA	NA	02143|5.048706684036241e-38|JAHFAI01_nzgw171_|GCA_023250635.1	NA	NA	NA	NA	00787|2.6990313573653458e-20|JAHFAI01_nzgw171_|GCA_023250635.1	NA	NA	NA	00747|3.4587634714717068e-15|JAHFAI01_nzgw171_|GCA_023250635.1	NA	NA	NA	NA	NA	NA	NA	NA	NA	NA	NA	NA	NA	NA	NA	NA	00425|2.5112753176609812e-20|JAHFAI01_nzgw171_|GCA_023250635.1	x
GCA_028817975.1	d__Bacteria;p__Bdellovibrionota;c__Oligoflexia;o__Oligoflexales;f__Bog-1112;g__JAPPOJ01;s__JAPPOJ01	01601|1.0080436493228923e-23|JAPPOJ01_SB9152_S1_bin_19_|GCA_028817975.1	NA	NA	NA	NA	NA	NA	NA	NA	00622|9.416324757936348e-07|JAPPOJ01_SB9152_S1_bin_19_|GCA_028817975.1	00622|1.385814304321512e-08|JAPPOJ01_SB9152_S1_bin_19_|GCA_028817975.1	NA	NA	NA	NA	01624|1.7021817706083002e-15|JAPPOJ01_SB9152_S1_bin_19_|GCA_028817975.1	NA	NA	NA	00563|1.4506148506021363e-21|JAPPOJ01_SB9152_S1_bin_19_|GCA_028817975.1	01016|4.245368362546194e-22|JAPPOJ01_SB9152_S1_bin_19_|GCA_028817975.1	01017|1.8037441240982623e-07|JAPPOJ01_SB9152_S1_bin_19_|GCA_028817975.1	NA	NA	01236|1.7830951833492207e-10|JAPPOJ01_SB9152_S1_bin_19_|GCA_028817975.1	NA	NA	NA	NA	NA	NA	NA	NA	NA	NA	01932|1.2405707469378938e-57|JAPPOJ01_SB9152_S1_bin_19_|GCA_028817975.1	NA	NA	NA	NA	NA	01584|1.0188671410027749e-19|JAPPOJ01_SB9152_S1_bin_19_|GCA_028817975.1	x
GCA_903844895.1	d__Bacteria;p__Bdellovibrionota;c__Oligoflexia;o__Oligoflexales;f__CAIMVM01;g__CAIMVM01;s__CAIMVM01	NA	NA	NA	NA	NA	NA	NA	NA	NA	NA	NA	NA	NA	NA	NA	02055|1.4234300350710922e-44|CAIMVM01_ErkenSummer_bin-3819_|GCA_903844895.1	NA	NA	NA	NA	00649|1.2040226151833126e-30|CAIMVM01_ErkenSummer_bin-3819_|GCA_903844895.1	00650|2.02087531586504e-06|CAIMVM01_ErkenSummer_bin-3819_|GCA_903844895.1	NA	NA	01370|1.3480892157273315e-18|CAIMVM01_ErkenSummer_bin-3819_|GCA_903844895.1	NA	NA	NA	NA	NA	NA	NA	NA	NA	NA	01782|1.3140900320177655e-43|CAIMVM01_ErkenSummer_bin-3819_|GCA_903844895.1	NA	NA	NA	NA	NA	00527|3.075973542495897e-17|CAIMVM01_ErkenSummer_bin-3819_|GCA_903844895.1	x
GCA_018060885.1	d__Bacteria;p__Bdellovibrionota;c__Oligoflexia;o__Oligoflexales;f__JAGOVF01;g__JAGOVF01;s__JAGOVF01	02696|6.931136744413091e-17|JAGOVF01_Gw_Eff_bin_545_|GCA_018060885.1	NA	NA	NA	NA	NA	NA	NA	NA	NA	NA	NA	NA	NA	NA	02648|7.532548816287604e-47|JAGOVF01_Gw_Eff_bin_545_|GCA_018060885.1	NA	NA	NA	NA	01073|1.056963325233834e-17|JAGOVF01_Gw_Eff_bin_545_|GCA_018060885.1	01074|1.0204482700600456e-14|JAGOVF01_Gw_Eff_bin_545_|GCA_018060885.1	NA	NA	03038|3.430201357237215e-34|JAGOVF01_Gw_Eff_bin_545_|GCA_018060885.1	NA	NA	NA	NA	NA	NA	NA	00824|3.910420827925206e-06|JAGOVF01_Gw_Eff_bin_545_|GCA_018060885.1	NA	NA	NA	NA	NA	NA	NA	NA	01722|1.1093635050335788e-16|JAGOVF01_Gw_Eff_bin_545_|GCA_018060885.1	x
GCA_030432875.1	d__Bacteria;p__Bdellovibrionota;c__Oligoflexia;o__Oligoflexales;f__JAGOVF01;g__JAUILP01;s__JAUILP01	01740|2.516149108131064e-21|JAUILP01_Co_bin.49_|GCA_030432875.1	NA	NA	NA	NA	02401|9.86290493403077e-10|JAUILP01_Co_bin.49_|GCA_030432875.1	02401|7.923590658330865e-10|JAUILP01_Co_bin.49_|GCA_030432875.1	NA	NA	00901|9.125972901115522e-11|JAUILP01_Co_bin.49_|GCA_030432875.1	02400|1.1500016571063747e-21|JAUILP01_Co_bin.49_|GCA_030432875.1	03198|2.3774465800624877e-08|JAUILP01_Co_bin.49_|GCA_030432875.1	NA	NA	NA	01525|2.219281841366441e-48|JAUILP01_Co_bin.49_|GCA_030432875.1	NA	NA	NA	02815|4.72755247782011e-19|JAUILP01_Co_bin.49_|GCA_030432875.1	00893|2.3832808945700953e-13|JAUILP01_Co_bin.49_|GCA_030432875.1	00892|1.4559144477608386e-13|JAUILP01_Co_bin.49_|GCA_030432875.1	NA	NA	00488|3.542994092012537e-14|JAUILP01_Co_bin.49_|GCA_030432875.1	NA	NA	NA	NA	NA	NA	NA	00901|3.997626747502554e-11|JAUILP01_Co_bin.49_|GCA_030432875.1	NA	01730|2.3984777750816928e-40|JAUILP01_Co_bin.49_|GCA_030432875.1	NA	NA	NA	NA	NA	NA	03009|5.599405958459877e-18|JAUILP01_Co_bin.49_|GCA_030432875.1	x
GCA_023301565.1	d__Bacteria;p__Bdellovibrionota;c__Oligoflexia;o__Oligoflexales;f__JALZUO01;g__JALZUO01;s__JALZUO01	NA	NA	NA	NA	NA	NA	NA	NA	NA	NA	NA	NA	NA	NA	NA	00835|1.729683653227381e-27|JALZUO01_g2_MAG_00001_|GCA_023301565.1	NA	NA	NA	01689|6.290270087073509e-29|JALZUO01_g2_MAG_00001_|GCA_023301565.1	00200|2.0126006524316369e-22|JALZUO01_g2_MAG_00001_|GCA_023301565.1	NA	NA	NA	02231|8.244262031390323e-12|JALZUO01_g2_MAG_00001_|GCA_023301565.1	01855|6.911184496008512e-11|JALZUO01_g2_MAG_00001_|GCA_023301565.1	NA	NA	NA	NA	NA	NA	NA	NA	NA	02328|2.458847542701536e-07|JALZUO01_g2_MAG_00001_|GCA_023301565.1	NA	NA	NA	NA	NA	02071|2.7706674788405247e-19|JALZUO01_g2_MAG_00001_|GCA_023301565.1	x
GCA_023301465.1	d__Bacteria;p__Bdellovibrionota;c__Oligoflexia;o__Oligoflexales;f__JALZUQ01;g__JALZUQ01;s__JALZUQ01	00583|7.427593759067473e-24|JALZUQ01_g2_MAG_00003_|GCA_023301465.1	NA	NA	NA	NA	NA	NA	NA	NA	00367|6.523935173853506e-09|JALZUQ01_g2_MAG_00003_|GCA_023301465.1	00367|4.060841936527816e-07|JALZUQ01_g2_MAG_00003_|GCA_023301465.1	NA	NA	NA	NA	01135|5.369676681939053e-38|JALZUQ01_g2_MAG_00003_|GCA_023301465.1	NA	NA	NA	00664|3.140897067641006e-41|JALZUQ01_g2_MAG_00003_|GCA_023301465.1	00581|1.6449562758757729e-21|JALZUQ01_g2_MAG_00003_|GCA_023301465.1	NA	NA	NA	02268|1.5355294142748094e-06|JALZUQ01_g2_MAG_00003_|GCA_023301465.1	01607|3.2286751299448697e-21|JALZUQ01_g2_MAG_00003_|GCA_023301465.1	NA	NA	NA	NA	NA	NA	NA	NA	NA	01710|3.755165749200743e-10|JALZUQ01_g2_MAG_00003_|GCA_023301465.1	NA	NA	NA	NA	NA	01378|1.2931473408980085e-21|JALZUQ01_g2_MAG_00003_|GCA_023301465.1	x
GCA_028282865.1	d__Bacteria;p__Bdellovibrionota;c__Oligoflexia;o__Oligoflexales;f__JANQHA01;g__JANQHA01;s__JANQHA01	NA	NA	NA	NA	NA	01110|2.499769637115626e-08|JANQHA01_PL23b_bin.73_|GCA_028282865.1	01110|8.674510277326516e-07|JANQHA01_PL23b_bin.73_|GCA_028282865.1	NA	NA	NA	NA	NA	NA	NA	NA	00216|1.5847118092397058e-23|JANQHA01_PL23b_bin.73_|GCA_028282865.1	NA	NA	NA	02100|1.2416814491370316e-32|JANQHA01_PL23b_bin.73_|GCA_028282865.1	NA	NA	NA	NA	NA	NA	NA	NA	NA	NA	NA	NA	NA	NA	NA	00763|2.958669859963861e-55|JANQHA01_PL23b_bin.73_|GCA_028282865.1	NA	NA	NA	NA	NA	00954|7.741584151414023e-07|JANQHA01_PL23b_bin.73_|GCA_028282865.1	x
GCA_958296095.1	d__Bacteria;p__Bdellovibrionota;c__Oligoflexia;o__Oligoflexales;f__JAPPIL01;g__G958296095;s__G958296095	02027|6.154520646530056e-23|G958296095_none_|GCA_958296095.1	NA	NA	NA	NA	01490|5.849488144888726e-07|G958296095_none_|GCA_958296095.1	NA	NA	NA	NA	01490|6.206955293667668e-06|G958296095_none_|GCA_958296095.1	NA	NA	NA	NA	01873|1.3767235584678042e-38|G958296095_none_|GCA_958296095.1	NA	NA	NA	NA	02025|4.1569950730378716e-22|G958296095_none_|GCA_958296095.1	02026|1.1456289954152214e-06|G958296095_none_|GCA_958296095.1	NA	NA	00473|2.475573338233489e-17|G958296095_none_|GCA_958296095.1	NA	NA	NA	NA	NA	NA	NA	NA	NA	NA	NA	NA	NA	NA	NA	NA	00604|3.552205108970486e-17|G958296095_none_|GCA_958296095.1	x
GCA_015232735.1	d__Bacteria;p__Bdellovibrionota;c__Oligoflexia;o__Oligoflexales;f__Oligoflexaceae;g__JADFZC01;s__JADFZC01	NA	NA	NA	NA	NA	NA	NA	NA	02919|1.526682094671169e-08|JADFZC01_nHA4bin4_|GCA_015232735.1	NA	NA	02894|1.3305650371791927e-06|JADFZC01_nHA4bin4_|GCA_015232735.1	NA	NA	NA	01936|2.400673842238736e-19|JADFZC01_nHA4bin4_|GCA_015232735.1	NA	NA	NA	NA	00078|3.457758246984251e-13|JADFZC01_nHA4bin4_|GCA_015232735.1	NA	NA	NA	01390|4.481141580531086e-12|JADFZC01_nHA4bin4_|GCA_015232735.1	00900|1.0671889001041255e-07|JADFZC01_nHA4bin4_|GCA_015232735.1	NA	NA	NA	NA	NA	NA	NA	NA	NA	00314|3.254601309249793e-50|JADFZC01_nHA4bin4_|GCA_015232735.1	NA	NA	NA	NA	NA	01293|2.1296801940290804e-19|JADFZC01_nHA4bin4_|GCA_015232735.1	x
GCF_001748245.1	d__Bacteria;p__Bdellovibrionota;c__Oligoflexia;o__Oligoflexales;f__Oligoflexaceae;g__Oligoflexus;s__Oligoflexus	05052|5.43045121399479e-32|Oligoflexus_Shr3_|GCF_001748245.1	NA	NA	NA	NA	02259|6.646281160207586e-09|Oligoflexus_Shr3_|GCF_001748245.1	02259|1.3969989115698985e-15|Oligoflexus_Shr3_|GCF_001748245.1	NA	NA	02258|5.528038241980737e-08|Oligoflexus_Shr3_|GCF_001748245.1	02259|3.034159491883329e-11|Oligoflexus_Shr3_|GCF_001748245.1	NA	NA	NA	NA	04545|1.8032349053215546e-21|Oligoflexus_Shr3_|GCF_001748245.1	NA	NA	NA	02129|1.245839163558206e-32|Oligoflexus_Shr3_|GCF_001748245.1	05663|2.864014208777291e-20|Oligoflexus_Shr3_|GCF_001748245.1	05662|2.8088497214121422e-08|Oligoflexus_Shr3_|GCF_001748245.1	NA	NA	05405|6.946416242685962e-12|Oligoflexus_Shr3_|GCF_001748245.1	00991|7.505194428257699e-36|Oligoflexus_Shr3_|GCF_001748245.1	NA	NA	NA	NA	NA	NA	NA	NA	00847|2.22409528368516e-07|Oligoflexus_Shr3_|GCF_001748245.1	04554|4.1207529211090395e-51|Oligoflexus_Shr3_|GCF_001748245.1	NA	NA	NA	NA	NA	05676|1.4044129975575755e-15|Oligoflexus_Shr3_|GCF_001748245.1	x
GCF_004346105.1	d__Bacteria;p__Bdellovibrionota;c__Oligoflexia;o__Oligoflexales;f__Oligoflexaceae;g__Pseudobacteriovorax;s__Pseudobacteriovorax	02590|2.3247692320667033e-12|Pseudobacteriovorax_DSM_|GCF_004346105.1	NA	NA	NA	NA	03226|4.524178021184049e-12|Pseudobacteriovorax_DSM_|GCF_004346105.1	03226|9.184014541545515e-21|Pseudobacteriovorax_DSM_|GCF_004346105.1	NA	NA	03226|3.462555957938412e-25|Pseudobacteriovorax_DSM_|GCF_004346105.1	03226|2.635628774350096e-23|Pseudobacteriovorax_DSM_|GCF_004346105.1	NA	NA	NA	00883|4.194234804915975e-11|Pseudobacteriovorax_DSM_|GCF_004346105.1	03327|1.0791868543249817e-22|Pseudobacteriovorax_DSM_|GCF_004346105.1	NA	NA	NA	01804|1.6917870818454745e-29|Pseudobacteriovorax_DSM_|GCF_004346105.1	02354|2.1977721831857906e-26|Pseudobacteriovorax_DSM_|GCF_004346105.1	NA	NA	NA	04181|8.184629874493459e-18|Pseudobacteriovorax_DSM_|GCF_004346105.1	01490|7.755511404279345e-06|Pseudobacteriovorax_DSM_|GCF_004346105.1	NA	NA	NA	NA	NA	NA	03226|2.0376876442704667e-10|Pseudobacteriovorax_DSM_|GCF_004346105.1	NA	03226|1.8342840452689364e-07|Pseudobacteriovorax_DSM_|GCF_004346105.1	03172|1.8935919418409528e-57|Pseudobacteriovorax_DSM_|GCF_004346105.1	NA	NA	NA	NA	NA	04215|3.712812341187062e-16|Pseudobacteriovorax_DSM_|GCF_004346105.1	x
GCA_903832105.1	d__Bacteria;p__Bdellovibrionota;c__Oligoflexia;o__Oligoflexales;f__RGVZ01;g__CAILAO01;s__CAILAO01	NA	NA	NA	NA	NA	NA	NA	NA	NA	NA	NA	NA	NA	NA	NA	01416|1.0025918450535817e-17|CAILAO01_LJ_bin-0460_|GCA_903832105.1	NA	NA	NA	NA	NA	NA	NA	NA	03001|1.8094868357208015e-14|CAILAO01_LJ_bin-0460_|GCA_903832105.1	NA	NA	NA	NA	NA	NA	NA	NA	NA	NA	NA	NA	NA	NA	NA	NA	00115|2.212325307234701e-10|CAILAO01_LJ_bin-0460_|GCA_903832105.1	x
GCA_016874735.1	d__Bacteria;p__Bdellovibrionota;c__Oligoflexia;o__Oligoflexales;f__RGVZ01;g__CAIYRB01;s__CAIYRB01	02762|6.507483623480357e-26|CAIYRB01_K_Offshore_80m_m2_119_|GCA_016874735.1	NA	NA	NA	NA	00347|1.4253169216484636e-25|CAIYRB01_K_Offshore_80m_m2_119_|GCA_016874735.1	00347|2.9351009624446803e-25|CAIYRB01_K_Offshore_80m_m2_119_|GCA_016874735.1	NA	NA	00347|5.026520789338684e-23|CAIYRB01_K_Offshore_80m_m2_119_|GCA_016874735.1	00347|3.340382130479952e-24|CAIYRB01_K_Offshore_80m_m2_119_|GCA_016874735.1	NA	NA	NA	NA	01179|3.89353500039345e-43|CAIYRB01_K_Offshore_80m_m2_119_|GCA_016874735.1	NA	NA	NA	NA	02764|3.546812898089464e-18|CAIYRB01_K_Offshore_80m_m2_119_|GCA_016874735.1	NA	NA	NA	02387|9.871893925335839e-16|CAIYRB01_K_Offshore_80m_m2_119_|GCA_016874735.1	NA	NA	NA	NA	00347|1.9022088700393842e-07|CAIYRB01_K_Offshore_80m_m2_119_|GCA_016874735.1	NA	NA	00347|3.9036929739862683e-11|CAIYRB01_K_Offshore_80m_m2_119_|GCA_016874735.1	NA	00347|5.473849357829849e-11|CAIYRB01_K_Offshore_80m_m2_119_|GCA_016874735.1	04114|5.473769109407524e-49|CAIYRB01_K_Offshore_80m_m2_119_|GCA_016874735.1	NA	NA	NA	NA	NA	02424|2.267564925998413e-22|CAIYRB01_K_Offshore_80m_m2_119_|GCA_016874735.1	x
GCA_947494335.1	d__Bacteria;p__Bdellovibrionota;c__Oligoflexia;o__Oligoflexales;f__RGVZ01;g__CAMDKS01;s__CAMDKS01	NA	NA	NA	NA	NA	NA	NA	NA	00978|2.6102590214163717e-21|CAMDKS01_ZE-Jul18-111_|GCA_947494335.1	01707|2.5983080384851126e-06|CAMDKS01_ZE-Jul18-111_|GCA_947494335.1	NA	00978|2.9721297498283204e-10|CAMDKS01_ZE-Jul18-111_|GCA_947494335.1	NA	NA	NA	01949|1.6011735408082964e-39|CAMDKS01_ZE-Jul18-111_|GCA_947494335.1	NA	NA	NA	NA	00193|2.0846417704395692e-22|CAMDKS01_ZE-Jul18-111_|GCA_947494335.1	00192|1.6146984926242754e-06|CAMDKS01_ZE-Jul18-111_|GCA_947494335.1	NA	NA	00452|7.702096497437684e-15|CAMDKS01_ZE-Jul18-111_|GCA_947494335.1	01123|3.911897614675088e-06|CAMDKS01_ZE-Jul18-111_|GCA_947494335.1	NA	NA	NA	NA	NA	NA	NA	NA	NA	02203|8.359303635415155e-51|CAMDKS01_ZE-Jul18-111_|GCA_947494335.1	NA	NA	NA	NA	NA	00756|6.168956445471584e-15|CAMDKS01_ZE-Jul18-111_|GCA_947494335.1	x
GCA_947465875.1	d__Bacteria;p__Bdellovibrionota;c__Oligoflexia;o__Oligoflexales;f__RGVZ01;g__RGVZ01;s__RGVZ01	NA	NA	NA	NA	NA	NA	NA	NA	NA	NA	NA	NA	NA	NA	NA	NA	NA	NA	NA	NA	00469|6.794124883533972e-22|RGVZ01_RE-9nov16-204_|GCA_947465875.1	00470|5.21052728412421e-07|RGVZ01_RE-9nov16-204_|GCA_947465875.1	NA	NA	01428|1.2810820086873484e-13|RGVZ01_RE-9nov16-204_|GCA_947465875.1	NA	NA	NA	NA	NA	NA	NA	NA	NA	NA	NA	NA	NA	NA	NA	NA	00715|1.672473247731758e-20|RGVZ01_RE-9nov16-204_|GCA_947465875.1	x
GCA_903875115.1	d__Bacteria;p__Bdellovibrionota;c__Oligoflexia;o__Silvanigrellales;f__Silvanigrellaceae;g__CAIZES01;s__CAIZES01	NA	NA	NA	NA	NA	NA	NA	NA	NA	01123|5.337304036944218e-06|CAIZES01_Umea1_bin-3728_|GCA_903875115.1	01123|6.2824215452415966e-06|CAIZES01_Umea1_bin-3728_|GCA_903875115.1	NA	NA	NA	NA	01541|9.739598384311179e-39|CAIZES01_Umea1_bin-3728_|GCA_903875115.1	NA	NA	02316|8.23721055075293e-08|CAIZES01_Umea1_bin-3728_|GCA_903875115.1	NA	00019|8.181184608703537e-10|CAIZES01_Umea1_bin-3728_|GCA_903875115.1	00022|1.1154818364198357e-08|CAIZES01_Umea1_bin-3728_|GCA_903875115.1	NA	NA	03151|3.729852666489407e-11|CAIZES01_Umea1_bin-3728_|GCA_903875115.1	02754|1.8284463921774732e-16|CAIZES01_Umea1_bin-3728_|GCA_903875115.1	NA	NA	NA	NA	NA	NA	NA	NA	NA	03006|1.168626698072922e-06|CAIZES01_Umea1_bin-3728_|GCA_903875115.1	NA	NA	NA	NA	NA	01580|9.995298811073756e-17|CAIZES01_Umea1_bin-3728_|GCA_903875115.1	x
GCA_020247005.1	d__Bacteria;p__Bdellovibrionota;c__Oligoflexia;o__Silvanigrellales;f__Silvanigrellaceae;g__JADCJN01;s__JADCJN01	NA	NA	NA	NA	NA	NA	NA	NA	NA	NA	01231|4.011248875911109e-06|JADCJN01_M112S1SP1A16QC_|GCA_020247005.1	NA	NA	NA	NA	01777|1.0257428048182138e-37|JADCJN01_M112S1SP1A16QC_|GCA_020247005.1	NA	NA	NA	NA	01725|6.903612197993774e-13|JADCJN01_M112S1SP1A16QC_|GCA_020247005.1	02985|3.141682057293606e-11|JADCJN01_M112S1SP1A16QC_|GCA_020247005.1	NA	NA	01558|9.317997500700133e-10|JADCJN01_M112S1SP1A16QC_|GCA_020247005.1	01961|4.5226850873712165e-35|JADCJN01_M112S1SP1A16QC_|GCA_020247005.1	NA	NA	NA	NA	NA	NA	NA	NA	NA	00493|4.130804780965633e-46|JADCJN01_M112S1SP1A16QC_|GCA_020247005.1	00229|1.1150951704104641e-07|JADCJN01_M112S1SP1A16QC_|GCA_020247005.1	NA	NA	NA	NA	02402|8.34732928352319e-12|JADCJN01_M112S1SP1A16QC_|GCA_020247005.1	x
GCA_903933385.1	d__Bacteria;p__Bdellovibrionota;c__Oligoflexia;o__Silvanigrellales;f__Silvanigrellaceae;g__RFOM01;s__RFOM01	NA	NA	NA	NA	NA	NA	NA	NA	NA	NA	NA	NA	NA	NA	NA	01683|7.239749949476536e-38|RFOM01_Loc090721-4m_bin-0602_|GCA_903933385.1	NA	NA	NA	NA	02781|1.0554170299303136e-15|RFOM01_Loc090721-4m_bin-0602_|GCA_903933385.1	02780|8.853028090756784e-12|RFOM01_Loc090721-4m_bin-0602_|GCA_903933385.1	NA	NA	02730|1.4230840620038484e-11|RFOM01_Loc090721-4m_bin-0602_|GCA_903933385.1	01748|2.9277570885025384e-07|RFOM01_Loc090721-4m_bin-0602_|GCA_903933385.1	NA	NA	NA	NA	NA	NA	NA	NA	NA	NA	01266|3.24732638738683e-07|RFOM01_Loc090721-4m_bin-0602_|GCA_903933385.1	NA	NA	NA	NA	00921|3.1064951093373595e-19|RFOM01_Loc090721-4m_bin-0602_|GCA_903933385.1	x
GCF_009208585.1	d__Bacteria;p__Bdellovibrionota;c__Oligoflexia;o__Silvanigrellales;f__Silvanigrellaceae;g__Silvanigrella;s__Silvanigrella	NA	NA	NA	NA	NA	NA	NA	NA	01659|1.6808578398579234e-07|Silvanigrella_33A1-SZDP_|GCF_009208585.1	01702|1.2184068077845328e-07|Silvanigrella_33A1-SZDP_|GCF_009208585.1	NA	01659|9.986456329430115e-10|Silvanigrella_33A1-SZDP_|GCF_009208585.1	NA	NA	01744|1.2813936597056557e-09|Silvanigrella_33A1-SZDP_|GCF_009208585.1	01649|1.1246999778996856e-44|Silvanigrella_33A1-SZDP_|GCF_009208585.1	NA	NA	NA	NA	01710|2.0502638725845308e-20|Silvanigrella_33A1-SZDP_|GCF_009208585.1	01709|3.1726649242705516e-09|Silvanigrella_33A1-SZDP_|GCF_009208585.1	NA	NA	00119|3.9215284319454585e-20|Silvanigrella_33A1-SZDP_|GCF_009208585.1	01800|8.806742652932407e-12|Silvanigrella_33A1-SZDP_|GCF_009208585.1	NA	NA	NA	NA	NA	NA	NA	NA	NA	00595|7.441883754153543e-56|Silvanigrella_33A1-SZDP_|GCF_009208585.1	NA	NA	NA	NA	NA	00016|3.0637243455349908e-06|Silvanigrella_33A1-SZDP_|GCF_009208585.1	x
GCA_021730855.1	d__Bacteria;p__Bdellovibrionota;c__UBA1018;o__CAIPTA01;f__CAIPTA01;g__JAKFYM01;s__JAKFYM01	NA	NA	NA	NA	NA	NA	NA	NA	NA	NA	00756|2.238529781790021e-06|JAKFYM01_ND5_Bin_65_|GCA_021730855.1	NA	NA	NA	02251|6.99885903520472e-09|JAKFYM01_ND5_Bin_65_|GCA_021730855.1	00598|4.431285409961417e-24|JAKFYM01_ND5_Bin_65_|GCA_021730855.1	NA	NA	NA	NA	00090|4.328494993264371e-07|JAKFYM01_ND5_Bin_65_|GCA_021730855.1	NA	NA	NA	01695|3.6690703478828227e-19|JAKFYM01_ND5_Bin_65_|GCA_021730855.1	NA	NA	NA	NA	NA	NA	NA	NA	NA	NA	02573|2.400382860373388e-49|JAKFYM01_ND5_Bin_65_|GCA_021730855.1	NA	NA	NA	NA	NA	01410|2.661153968707396e-20|JAKFYM01_ND5_Bin_65_|GCA_021730855.1	x
GCA_023954355.1	d__Bacteria;p__Bdellovibrionota;c__UBA1018;o__CAIPTA01;f__CAIPTA01;g__JAMLID01;s__JAMLID01	NA	NA	NA	NA	NA	NA	NA	NA	NA	NA	NA	NA	NA	NA	01963|3.307976090351543e-07|JAMLID01_ACE_NR_PROT1_|GCA_023954355.1	00497|1.127314625618346e-25|JAMLID01_ACE_NR_PROT1_|GCA_023954355.1	NA	NA	NA	NA	01549|1.2097585394940162e-15|JAMLID01_ACE_NR_PROT1_|GCA_023954355.1	01550|1.612937745739174e-15|JAMLID01_ACE_NR_PROT1_|GCA_023954355.1	NA	NA	02813|3.8147541511182654e-22|JAMLID01_ACE_NR_PROT1_|GCA_023954355.1	01230|3.3655986086636974e-06|JAMLID01_ACE_NR_PROT1_|GCA_023954355.1	NA	NA	NA	NA	NA	NA	NA	NA	NA	01913|2.162277193095381e-46|JAMLID01_ACE_NR_PROT1_|GCA_023954355.1	NA	NA	NA	NA	NA	02735|2.666894457742393e-20|JAMLID01_ACE_NR_PROT1_|GCA_023954355.1	x
GCA_027488515.1	d__Bacteria;p__Bdellovibrionota;c__UBA1018;o__UBA1018;f__CAIMNF01;g__CAIMNF01;s__CAIMNF01	NA	NA	NA	NA	NA	NA	NA	NA	NA	NA	NA	01447|1.988044354635045e-06|CAIMNF01_E1_MAG_00048_|GCA_027488515.1	NA	NA	NA	01424|3.443900996743233e-10|CAIMNF01_E1_MAG_00048_|GCA_027488515.1	NA	NA	NA	NA	01952|1.0854820226731627e-10|CAIMNF01_E1_MAG_00048_|GCA_027488515.1	01953|1.9743532144508313e-14|CAIMNF01_E1_MAG_00048_|GCA_027488515.1	NA	NA	02403|2.450239121746917e-16|CAIMNF01_E1_MAG_00048_|GCA_027488515.1	02510|6.379290249542313e-22|CAIMNF01_E1_MAG_00048_|GCA_027488515.1	NA	NA	NA	NA	NA	NA	NA	NA	NA	NA	NA	NA	NA	NA	NA	01646|1.1232412942050403e-18|CAIMNF01_E1_MAG_00048_|GCA_027488515.1	x
GCA_027486675.1	d__Bacteria;p__Bdellovibrionota;c__UBA1018;o__UBA1018;f__CAIMNF01;g__JAIXOQ01;s__JAIXOQ01	NA	NA	NA	NA	NA	NA	NA	NA	01416|1.749738497595573e-83|JAIXOQ01_C1_MAG_00031_|GCA_027486675.1	NA	00460|8.146027802499985e-06|JAIXOQ01_C1_MAG_00031_|GCA_027486675.1	01416|1.1410359677223535e-70|JAIXOQ01_C1_MAG_00031_|GCA_027486675.1	NA	NA	NA	01739|7.95774463421532e-11|JAIXOQ01_C1_MAG_00031_|GCA_027486675.1	NA	NA	NA	NA	02192|5.615483489835756e-15|JAIXOQ01_C1_MAG_00031_|GCA_027486675.1	02191|1.1588080066470084e-14|JAIXOQ01_C1_MAG_00031_|GCA_027486675.1	NA	NA	02539|1.448372772162622e-17|JAIXOQ01_C1_MAG_00031_|GCA_027486675.1	00293|1.0293961525204922e-18|JAIXOQ01_C1_MAG_00031_|GCA_027486675.1	NA	NA	NA	NA	NA	NA	NA	NA	NA	00684|4.0462094564177043e-50|JAIXOQ01_C1_MAG_00031_|GCA_027486675.1	NA	NA	NA	NA	NA	00236|9.795420815639129e-20|JAIXOQ01_C1_MAG_00031_|GCA_027486675.1	x
GCA_903898645.1	d__Bacteria;p__Bdellovibrionota;c__UBA1018;o__UBA1018;f__CAIUGE01;g__CAIUGE01;s__CAIUGE01	NA	NA	NA	NA	NA	NA	NA	NA	NA	NA	NA	NA	NA	NA	01019|4.0861800433151163e-11|CAIUGE01_MJ-time_bin-1391_|GCA_903898645.1	01981|9.323601308178406e-22|CAIUGE01_MJ-time_bin-1391_|GCA_903898645.1	NA	NA	NA	NA	00709|4.907825461957898e-19|CAIUGE01_MJ-time_bin-1391_|GCA_903898645.1	01962|4.992889420659153e-13|CAIUGE01_MJ-time_bin-1391_|GCA_903898645.1	NA	NA	00317|2.9487906920030613e-22|CAIUGE01_MJ-time_bin-1391_|GCA_903898645.1	NA	NA	NA	NA	NA	NA	NA	01952|6.46198238351527e-07|CAIUGE01_MJ-time_bin-1391_|GCA_903898645.1	NA	NA	NA	NA	NA	NA	NA	NA	01888|2.0087280782677445e-22|CAIUGE01_MJ-time_bin-1391_|GCA_903898645.1	x
GCA_963169695.1	d__Bacteria;p__Bdellovibrionota;c__UBA1018;o__UBA1018;f__CAUJDS01;g__CAUJDS01;s__CAUJDS01	NA	NA	NA	NA	NA	NA	NA	NA	NA	NA	02495|1.8570684296943209e-07|CAUJDS01_KLAP30_|GCA_963169695.1	NA	NA	NA	02068|7.538741335456983e-10|CAUJDS01_KLAP30_|GCA_963169695.1	02057|5.629939376485446e-20|CAUJDS01_KLAP30_|GCA_963169695.1	NA	NA	NA	NA	02510|3.393679894173326e-18|CAUJDS01_KLAP30_|GCA_963169695.1	02509|1.0085831658865526e-18|CAUJDS01_KLAP30_|GCA_963169695.1	NA	NA	02221|9.75898602450974e-22|CAUJDS01_KLAP30_|GCA_963169695.1	01213|2.6417648362259295e-26|CAUJDS01_KLAP30_|GCA_963169695.1	NA	NA	NA	NA	NA	NA	NA	NA	NA	NA	NA	NA	NA	NA	NA	00081|1.2676725120676717e-20|CAUJDS01_KLAP30_|GCA_963169695.1	x
GCA_023657465.1	d__Bacteria;p__Bdellovibrionota;c__UBA1018;o__UBA1018;f__JAGTJX01;g__JAGTJX01;s__JAGTJX01	NA	NA	NA	NA	NA	NA	NA	NA	NA	NA	NA	01756|2.8521323790023006e-06|JAGTJX01_WA131c_|GCA_023657465.1	NA	NA	NA	03014|3.414306216616524e-18|JAGTJX01_WA131c_|GCA_023657465.1	NA	NA	NA	NA	01436|6.006672271687413e-12|JAGTJX01_WA131c_|GCA_023657465.1	01437|1.354771924804453e-15|JAGTJX01_WA131c_|GCA_023657465.1	NA	NA	00708|4.216534530981398e-21|JAGTJX01_WA131c_|GCA_023657465.1	00507|9.505233942806518e-30|JAGTJX01_WA131c_|GCA_023657465.1	NA	NA	NA	01446|1.132185126469045e-06|JAGTJX01_WA131c_|GCA_023657465.1	NA	NA	NA	NA	NA	00402|7.106892018957034e-50|JAGTJX01_WA131c_|GCA_023657465.1	NA	NA	NA	NA	NA	01733|1.157370258294949e-23|JAGTJX01_WA131c_|GCA_023657465.1	x
GCA_947447665.1	d__Bacteria;p__Bdellovibrionota;c__UBA1018;o__UBA1018;f__UBA1018;g__CAINWE01;s__CAINWE01	NA	NA	NA	NA	NA	NA	NA	NA	02219|2.066286070885732e-43|CAINWE01_Jr-11may16-290_|GCA_947447665.1	NA	01272|9.20329363274084e-06|CAINWE01_Jr-11may16-290_|GCA_947447665.1	02219|1.2259272506431557e-31|CAINWE01_Jr-11may16-290_|GCA_947447665.1	NA	NA	02115|5.159624726593055e-09|CAINWE01_Jr-11may16-290_|GCA_947447665.1	01363|5.247388645491012e-24|CAINWE01_Jr-11may16-290_|GCA_947447665.1	NA	NA	NA	NA	01261|6.073470120531149e-12|CAINWE01_Jr-11may16-290_|GCA_947447665.1	01262|1.1350826053915254e-16|CAINWE01_Jr-11may16-290_|GCA_947447665.1	NA	NA	00637|3.024181135738273e-25|CAINWE01_Jr-11may16-290_|GCA_947447665.1	NA	NA	NA	NA	01272|5.864285334980726e-06|CAINWE01_Jr-11may16-290_|GCA_947447665.1	NA	NA	01272|1.1109294108026742e-07|CAINWE01_Jr-11may16-290_|GCA_947447665.1	NA	NA	00147|1.0904570567764788e-53|CAINWE01_Jr-11may16-290_|GCA_947447665.1	NA	NA	NA	NA	NA	01154|1.3665658264959569e-17|CAINWE01_Jr-11may16-290_|GCA_947447665.1	x
GCA_945860415.1	d__Bacteria;p__Bdellovibrionota;c__UBA1018;o__UBA1018;f__UBA1018;g__CAIOHW01;s__CAIOHW01	NA	NA	NA	NA	NA	NA	NA	NA	NA	NA	01590|2.0618261247290327e-09|CAIOHW01_AE-24oct19-148_|GCA_945860415.1	NA	NA	NA	NA	00441|1.2140466124650168e-12|CAIOHW01_AE-24oct19-148_|GCA_945860415.1	NA	NA	NA	NA	01580|4.476786628322956e-16|CAIOHW01_AE-24oct19-148_|GCA_945860415.1	01581|3.014441163535678e-17|CAIOHW01_AE-24oct19-148_|GCA_945860415.1	NA	NA	01307|1.0248213117407315e-16|CAIOHW01_AE-24oct19-148_|GCA_945860415.1	01921|1.8029381576016064e-07|CAIOHW01_AE-24oct19-148_|GCA_945860415.1	NA	NA	NA	NA	NA	NA	NA	NA	01590|9.309692550905612e-06|CAIOHW01_AE-24oct19-148_|GCA_945860415.1	NA	NA	NA	NA	NA	NA	00006|9.548666094941451e-20|CAIOHW01_AE-24oct19-148_|GCA_945860415.1	x
GCA_051382295.1	d__Bacteria;p__Bdellovibrionota;c__UBA1018;o__UBA1018;f__UBA1018;g__CAIRTR01;s__	NA	NA	NA	NA	NA	02784|2.8043140819846136e-18|CAIRTR01_FG1_|FG1	02784|9.61664407540639e-19|CAIRTR01_FG1_|FG1	NA	NA	02784|4.231079564552716e-45|CAIRTR01_FG1_|FG1	02784|1.119133294334589e-44|CAIRTR01_FG1_|FG1	NA	NA	NA	NA	03060|1.4755261476055102e-14|CAIRTR01_FG1_|FG1	NA	NA	NA	NA	00848|5.608546922481966e-07|CAIRTR01_FG1_|FG1	NA	NA	NA	02178|5.07115790063379e-23|CAIRTR01_FG1_|FG1	03186|3.8619885730761885e-19|CAIRTR01_FG1_|FG1	NA	NA	NA	NA	NA	02586|7.178587232825668e-69|CAIRTR01_FG1_|FG1	02586|7.649757234434907e-64|CAIRTR01_FG1_|FG1	02585|4.57487940434685e-46|CAIRTR01_FG1_|FG1	01945|5.212516283748744e-06|CAIRTR01_FG1_|FG1	NA	00242|7.107113309427139e-06|CAIRTR01_FG1_|FG1	NA	NA	NA	NA	02846|3.447277520589191e-21|CAIRTR01_FG1_|FG1	x
GCA_051382305.1	d__Bacteria;p__Bdellovibrionota;c__UBA1018;o__UBA1018;f__UBA1018;g__CAIRTR01;s__	NA	NA	NA	NA	NA	01245|2.1326707296764367e-15|CAIRTR01_FG2_|FG2	01245|9.046017754842855e-17|CAIRTR01_FG2_|FG2	NA	NA	03912|2.219915130601181e-36|CAIRTR01_FG2_|FG2	03147|3.9248461116644817e-44|CAIRTR01_FG2_|FG2	NA	04386|1.7054622902273174e-06|CAIRTR01_FG2_|FG2	03147|9.088464276994117e-06|CAIRTR01_FG2_|FG2	NA	01752|2.5740209896802063e-11|CAIRTR01_FG2_|FG2	NA	NA	NA	NA	02120|9.681377140700294e-12|CAIRTR01_FG2_|FG2	NA	NA	NA	04139|1.135848666450183e-21|CAIRTR01_FG2_|FG2	02731|6.249681106772462e-09|CAIRTR01_FG2_|FG2	NA	NA	NA	NA	NA	00986|1.4655931499193768e-22|CAIRTR01_FG2_|FG2	04386|7.704495952920708e-16|CAIRTR01_FG2_|FG2	NA	NA	NA	NA	NA	NA	NA	NA	00001|2.6398277904330093e-22|CAIRTR01_FG2_|FG2	x
GCA_903853655.1	d__Bacteria;p__Bdellovibrionota;c__UBA1018;o__UBA1018;f__UBA1018;g__CAIRTR01;s__CAIRTR01	NA	NA	NA	NA	NA	03621|7.750273798185922e-25|CAIRTR01_Kiruna_bin-02793_|GCA_903853655.1	03621|1.592015611109805e-19|CAIRTR01_Kiruna_bin-02793_|GCA_903853655.1	NA	00846|6.45336525541957e-06|CAIRTR01_Kiruna_bin-02793_|GCA_903853655.1	03621|4.166912925384766e-44|CAIRTR01_Kiruna_bin-02793_|GCA_903853655.1	02595|5.44421296341454e-38|CAIRTR01_Kiruna_bin-02793_|GCA_903853655.1	00939|3.2722215268656124e-11|CAIRTR01_Kiruna_bin-02793_|GCA_903853655.1	00195|2.0440822150202462e-07|CAIRTR01_Kiruna_bin-02793_|GCA_903853655.1	02634|1.1068166181048169e-08|CAIRTR01_Kiruna_bin-02793_|GCA_903853655.1	NA	01102|3.3305423881256504e-13|CAIRTR01_Kiruna_bin-02793_|GCA_903853655.1	NA	NA	NA	NA	01629|3.675744597531459e-10|CAIRTR01_Kiruna_bin-02793_|GCA_903853655.1	03339|1.4967055810650606e-13|CAIRTR01_Kiruna_bin-02793_|GCA_903853655.1	NA	NA	04188|1.9079351575986882e-24|CAIRTR01_Kiruna_bin-02793_|GCA_903853655.1	03596|1.3765113678311791e-09|CAIRTR01_Kiruna_bin-02793_|GCA_903853655.1	NA	NA	NA	NA	NA	02644|2.681444348538661e-70|CAIRTR01_Kiruna_bin-02793_|GCA_903853655.1	02644|4.6933139083747053e-63|CAIRTR01_Kiruna_bin-02793_|GCA_903853655.1	02645|2.5182387397714206e-41|CAIRTR01_Kiruna_bin-02793_|GCA_903853655.1	02634|2.0068555194337912e-10|CAIRTR01_Kiruna_bin-02793_|GCA_903853655.1	NA	NA	NA	NA	NA	NA	04236|1.329962893327415e-22|CAIRTR01_Kiruna_bin-02793_|GCA_903853655.1	x
GCA_903881565.1	d__Bacteria;p__Bdellovibrionota;c__UBA1018;o__UBA1018;f__UBA1018;g__CAIRTR01;s__CAIRTR01	NA	NA	NA	NA	NA	02766|7.849100771203717e-25|CAIRTR01_Kiruna3_bin-3974_|GCA_903881565.1	02766|1.612298723687476e-19|CAIRTR01_Kiruna3_bin-3974_|GCA_903881565.1	NA	02209|3.032729118752304e-31|CAIRTR01_Kiruna3_bin-3974_|GCA_903881565.1	02766|4.2198658391777796e-44|CAIRTR01_Kiruna3_bin-3974_|GCA_903881565.1	00605|5.513397739982886e-38|CAIRTR01_Kiruna3_bin-3974_|GCA_903881565.1	02209|4.2026958993632485e-37|CAIRTR01_Kiruna3_bin-3974_|GCA_903881565.1	00062|2.0700583060151893e-07|CAIRTR01_Kiruna3_bin-3974_|GCA_903881565.1	01538|1.1208819864032839e-08|CAIRTR01_Kiruna3_bin-3974_|GCA_903881565.1	NA	01908|3.3728667484183747e-13|CAIRTR01_Kiruna3_bin-3974_|GCA_903881565.1	NA	NA	NA	NA	01830|8.404094852669883e-14|CAIRTR01_Kiruna3_bin-3974_|GCA_903881565.1	01831|1.5157256381257303e-13|CAIRTR01_Kiruna3_bin-3974_|GCA_903881565.1	NA	NA	02177|1.932181098834346e-24|CAIRTR01_Kiruna3_bin-3974_|GCA_903881565.1	01882|1.3940040030508451e-09|CAIRTR01_Kiruna3_bin-3974_|GCA_903881565.1	NA	NA	NA	NA	NA	01528|2.281699391563899e-70|CAIRTR01_Kiruna3_bin-3974_|GCA_903881565.1	01528|1.2685101994704865e-63|CAIRTR01_Kiruna3_bin-3974_|GCA_903881565.1	01527|1.2344791488670036e-41|CAIRTR01_Kiruna3_bin-3974_|GCA_903881565.1	01538|2.0323585355079268e-10|CAIRTR01_Kiruna3_bin-3974_|GCA_903881565.1	NA	NA	NA	NA	NA	NA	00966|1.3468639929422506e-22|CAIRTR01_Kiruna3_bin-3974_|GCA_903881565.1	x
GCA_903918395.1	d__Bacteria;p__Bdellovibrionota;c__UBA1018;o__UBA1018;f__UBA1018;g__CAIRTR01;s__CAIRTR01	NA	NA	NA	NA	NA	03672|7.88849849353237e-25|CAIRTR01_Ki3-D4_bin-355_|GCA_903918395.1	03672|1.6203914847919992e-19|CAIRTR01_Ki3-D4_bin-355_|GCA_903918395.1	NA	02652|6.568177899751203e-06|CAIRTR01_Ki3-D4_bin-355_|GCA_903918395.1	03672|4.241047004694985e-44|CAIRTR01_Ki3-D4_bin-355_|GCA_903918395.1	03654|5.541071650610224e-38|CAIRTR01_Ki3-D4_bin-355_|GCA_903918395.1	NA	00832|2.0804487424131664e-07|CAIRTR01_Ki3-D4_bin-355_|GCA_903918395.1	00112|1.1265081337226707e-08|CAIRTR01_Ki3-D4_bin-355_|GCA_903918395.1	NA	04426|3.389796492535464e-13|CAIRTR01_Ki3-D4_bin-355_|GCA_903918395.1	NA	NA	NA	NA	02335|8.446278308466994e-14|CAIRTR01_Ki3-D4_bin-355_|GCA_903918395.1	02334|1.523333660949998e-13|CAIRTR01_Ki3-D4_bin-355_|GCA_903918395.1	NA	NA	00804|1.9418794753286095e-24|CAIRTR01_Ki3-D4_bin-355_|GCA_903918395.1	03395|1.4010010571387115e-09|CAIRTR01_Ki3-D4_bin-355_|GCA_903918395.1	NA	NA	NA	NA	NA	00122|2.3577586512420366e-70|CAIRTR01_Ki3-D4_bin-355_|GCA_903918395.1	00122|1.0981975663111343e-63|CAIRTR01_Ki3-D4_bin-355_|GCA_903918395.1	00123|2.563041046370866e-41|CAIRTR01_Ki3-D4_bin-355_|GCA_903918395.1	00112|2.042559741937581e-10|CAIRTR01_Ki3-D4_bin-355_|GCA_903918395.1	NA	NA	NA	NA	NA	NA	01300|1.3536244327881848e-22|CAIRTR01_Ki3-D4_bin-355_|GCA_903918395.1	x
GCA_903840645.1	d__Bacteria;p__Bdellovibrionota;c__UBA1018;o__UBA1018;f__UBA1018;g__CAITVN01;s__CAITVN01	NA	NA	NA	NA	NA	02862|2.6835334101903685e-20|CAITVN01_LJ-7-9m_bin-0457_|GCA_903840645.1	02862|3.553216770013666e-19|CAITVN01_LJ-7-9m_bin-0457_|GCA_903840645.1	NA	NA	03471|1.2076284423710288e-35|CAITVN01_LJ-7-9m_bin-0457_|GCA_903840645.1	03471|3.273249500207364e-35|CAITVN01_LJ-7-9m_bin-0457_|GCA_903840645.1	NA	03393|4.324930827424299e-08|CAITVN01_LJ-7-9m_bin-0457_|GCA_903840645.1	03471|6.095762933512197e-08|CAITVN01_LJ-7-9m_bin-0457_|GCA_903840645.1	NA	02311|4.3829821736260256e-10|CAITVN01_LJ-7-9m_bin-0457_|GCA_903840645.1	NA	NA	NA	NA	00732|4.0808334600811814e-11|CAITVN01_LJ-7-9m_bin-0457_|GCA_903840645.1	03967|2.601568453791008e-11|CAITVN01_LJ-7-9m_bin-0457_|GCA_903840645.1	NA	00164|5.978018881374224e-06|CAITVN01_LJ-7-9m_bin-0457_|GCA_903840645.1	03916|1.119805358120488e-09|CAITVN01_LJ-7-9m_bin-0457_|GCA_903840645.1	NA	NA	NA	NA	03514|7.842400425584963e-06|CAITVN01_LJ-7-9m_bin-0457_|GCA_903840645.1	NA	00081|5.723192509409288e-68|CAITVN01_LJ-7-9m_bin-0457_|GCA_903840645.1	00081|1.3941351620261795e-60|CAITVN01_LJ-7-9m_bin-0457_|GCA_903840645.1	NA	03471|3.5263950751466833e-09|CAITVN01_LJ-7-9m_bin-0457_|GCA_903840645.1	NA	NA	NA	NA	NA	NA	03536|1.9795495099267448e-22|CAITVN01_LJ-7-9m_bin-0457_|GCA_903840645.1	x
GCA_903879355.1	d__Bacteria;p__Bdellovibrionota;c__UBA1018;o__UBA1018;f__UBA1018;g__CAITVN01;s__CAITVN01	NA	NA	NA	NA	NA	00018|7.831694586409455e-24|CAITVN01_LJ-3-65m_bin-0968_|GCA_903879355.1	00018|2.1865706118341925e-21|CAITVN01_LJ-3-65m_bin-0968_|GCA_903879355.1	NA	03292|5.628551997314484e-08|CAITVN01_LJ-3-65m_bin-0968_|GCA_903879355.1	01535|1.2609995034887165e-35|CAITVN01_LJ-3-65m_bin-0968_|GCA_903879355.1	01535|3.41791055074209e-35|CAITVN01_LJ-3-65m_bin-0968_|GCA_903879355.1	NA	01731|4.5160708663811776e-08|CAITVN01_LJ-3-65m_bin-0968_|GCA_903879355.1	01535|6.365164783177691e-08|CAITVN01_LJ-3-65m_bin-0968_|GCA_903879355.1	NA	01610|4.5766877880839367e-10|CAITVN01_LJ-3-65m_bin-0968_|GCA_903879355.1	NA	NA	NA	NA	03345|4.2611856316327864e-11|CAITVN01_LJ-3-65m_bin-0968_|GCA_903879355.1	03046|2.7165446038032717e-11|CAITVN01_LJ-3-65m_bin-0968_|GCA_903879355.1	NA	04255|6.4949973053134195e-06|CAITVN01_LJ-3-65m_bin-0968_|GCA_903879355.1	03567|1.7285537869451976e-18|CAITVN01_LJ-3-65m_bin-0968_|GCA_903879355.1	NA	NA	NA	NA	02570|8.038627783630288e-09|CAITVN01_LJ-3-65m_bin-0968_|GCA_903879355.1	NA	01535|2.598786958956074e-21|CAITVN01_LJ-3-65m_bin-0968_|GCA_903879355.1	01535|1.5496944750862825e-16|CAITVN01_LJ-3-65m_bin-0968_|GCA_903879355.1	03156|9.202025521806119e-31|CAITVN01_LJ-3-65m_bin-0968_|GCA_903879355.1	00018|6.831132748098811e-10|CAITVN01_LJ-3-65m_bin-0968_|GCA_903879355.1	NA	NA	NA	NA	NA	NA	00799|1.2393510517368862e-12|CAITVN01_LJ-3-65m_bin-0968_|GCA_903879355.1	x
GCA_903895855.1	d__Bacteria;p__Bdellovibrionota;c__UBA1018;o__UBA1018;f__UBA1018;g__CAITVN01;s__CAITVN01	NA	NA	NA	NA	NA	01592|8.596767473253847e-24|CAITVN01_LJ_bin-4497_|GCA_903895855.1	01592|2.4001751991719185e-21|CAITVN01_LJ_bin-4497_|GCA_903895855.1	NA	03803|1.2957049495772076e-07|CAITVN01_LJ_bin-4497_|GCA_903895855.1	01743|1.3841856823927847e-35|CAITVN01_LJ_bin-4497_|GCA_903895855.1	01743|3.7518038944087275e-35|CAITVN01_LJ_bin-4497_|GCA_903895855.1	NA	01052|4.9572427400816496e-08|CAITVN01_LJ_bin-4497_|GCA_903895855.1	01743|6.986973376729938e-08|CAITVN01_LJ_bin-4497_|GCA_903895855.1	NA	04353|5.023781287400303e-10|CAITVN01_LJ_bin-4497_|GCA_903895855.1	NA	NA	NA	NA	03984|4.67745794110595e-11|CAITVN01_LJ_bin-4497_|GCA_903895855.1	03013|2.981921987885632e-11|CAITVN01_LJ_bin-4497_|GCA_903895855.1	NA	02192|6.852014952898596e-06|CAITVN01_LJ_bin-4497_|GCA_903895855.1	04291|1.8974150239677552e-18|CAITVN01_LJ_bin-4497_|GCA_903895855.1	NA	NA	NA	NA	00606|8.823915832957703e-09|CAITVN01_LJ_bin-4497_|GCA_903895855.1	NA	04454|6.559932551396503e-68|CAITVN01_LJ_bin-4497_|GCA_903895855.1	04454|1.5979599874346893e-60|CAITVN01_LJ_bin-4497_|GCA_903895855.1	04448|1.7162419614692983e-47|CAITVN01_LJ_bin-4497_|GCA_903895855.1	01592|7.498461433396955e-10|CAITVN01_LJ_bin-4497_|GCA_903895855.1	NA	NA	NA	NA	NA	NA	02651|2.2689628639819687e-22|CAITVN01_LJ_bin-4497_|GCA_903895855.1	x
GCA_903928955.1	d__Bacteria;p__Bdellovibrionota;c__UBA1018;o__UBA1018;f__UBA1018;g__CAIYTD01;s__CAIYTD01	NA	NA	NA	NA	NA	NA	NA	NA	NA	NA	00099|6.378279382931143e-06|CAIYTD01_Umea1_bin-2153_|GCA_903928955.1	NA	NA	NA	01902|6.17624327580739e-10|CAIYTD01_Umea1_bin-2153_|GCA_903928955.1	01285|4.2283575629074317e-23|CAIYTD01_Umea1_bin-2153_|GCA_903928955.1	NA	NA	NA	NA	00083|8.208465734565696e-22|CAIYTD01_Umea1_bin-2153_|GCA_903928955.1	00517|1.7572104146122296e-15|CAIYTD01_Umea1_bin-2153_|GCA_903928955.1	NA	NA	01513|1.7818960725925247e-26|CAIYTD01_Umea1_bin-2153_|GCA_903928955.1	NA	NA	NA	NA	00099|4.694087800199237e-06|CAIYTD01_Umea1_bin-2153_|GCA_903928955.1	NA	NA	00099|7.650245788360536e-07|CAIYTD01_Umea1_bin-2153_|GCA_903928955.1	NA	NA	00236|2.0585125600040007e-34|CAIYTD01_Umea1_bin-2153_|GCA_903928955.1	NA	NA	NA	NA	NA	01130|6.160132318621899e-07|CAIYTD01_Umea1_bin-2153_|GCA_903928955.1	x
GCA_903841205.1	d__Bacteria;p__Bdellovibrionota;c__UBA1018;o__UBA1018;f__UBA1018;g__CAIZRG01;s__CAIZRG01	NA	NA	NA	NA	NA	NA	NA	NA	NA	NA	NA	NA	NA	NA	NA	01874|8.756472684965833e-27|CAIZRG01_I2_bin-201_|GCA_903841205.1	NA	NA	NA	NA	01073|9.631612215706573e-15|CAIZRG01_I2_bin-201_|GCA_903841205.1	01074|2.7917082045944573e-14|CAIZRG01_I2_bin-201_|GCA_903841205.1	NA	NA	01793|8.361372654946843e-24|CAIZRG01_I2_bin-201_|GCA_903841205.1	00553|1.1067660531332352e-06|CAIZRG01_I2_bin-201_|GCA_903841205.1	NA	NA	NA	01082|2.6459635865533973e-08|CAIZRG01_I2_bin-201_|GCA_903841205.1	NA	NA	NA	NA	NA	01904|1.2519525308256487e-40|CAIZRG01_I2_bin-201_|GCA_903841205.1	NA	NA	NA	NA	NA	00030|1.934538323557483e-21|CAIZRG01_I2_bin-201_|GCA_903841205.1	x
GCA_003545485.1	d__Bacteria;p__Bdellovibrionota;c__UBA1018;o__UBA1018;f__UBA1018;g__GWA1-52-35;s__GWA1-52-35	NA	NA	NA	NA	NA	02352|9.173148475740639e-22|GWA1-52-35_UBA10100_|GCA_003545485.1	02674|3.8708940830112647e-22|GWA1-52-35_UBA10100_|GCA_003545485.1	NA	03208|3.923810793906824e-06|GWA1-52-35_UBA10100_|GCA_003545485.1	02019|1.6815584564648736e-41|GWA1-52-35_UBA10100_|GCA_003545485.1	02019|1.9753762530004966e-42|GWA1-52-35_UBA10100_|GCA_003545485.1	NA	02036|1.1154276568479842e-08|GWA1-52-35_UBA10100_|GCA_003545485.1	01171|1.2442790928727856e-08|GWA1-52-35_UBA10100_|GCA_003545485.1	NA	03264|5.994743138665657e-17|GWA1-52-35_UBA10100_|GCA_003545485.1	NA	NA	NA	NA	NA	NA	NA	NA	03386|4.4494065140448236e-23|GWA1-52-35_UBA10100_|GCA_003545485.1	01787|2.7009726524371017e-12|GWA1-52-35_UBA10100_|GCA_003545485.1	NA	NA	NA	00798|1.3179148205048678e-08|GWA1-52-35_UBA10100_|GCA_003545485.1	NA	01171|3.3049233282205464e-75|GWA1-52-35_UBA10100_|GCA_003545485.1	01171|9.299634960562765e-68|GWA1-52-35_UBA10100_|GCA_003545485.1	01172|2.2337664059821868e-45|GWA1-52-35_UBA10100_|GCA_003545485.1	02019|8.815559053545781e-12|GWA1-52-35_UBA10100_|GCA_003545485.1	NA	NA	NA	NA	NA	NA	01931|1.2125265204775424e-21|GWA1-52-35_UBA10100_|GCA_003545485.1	x
GCA_001769835.1	d__Bacteria;p__Bdellovibrionota;c__UBA1018;o__UBA1018;f__UBA1018;g__GWB1-55-8;s__GWB1-55-8	01998|1.4358817792481843e-07|GWB1-55-8_none_|GCA_001769835.1	NA	NA	NA	NA	00144|3.914030365346559e-22|GWB1-55-8_none_|GCA_001769835.1	00141|1.0274981855982471e-23|GWB1-55-8_none_|GCA_001769835.1	NA	NA	00120|6.172803018271301e-35|GWB1-55-8_none_|GCA_001769835.1	00120|1.0922281137023325e-42|GWB1-55-8_none_|GCA_001769835.1	NA	01150|2.1624310257101292e-08|GWB1-55-8_none_|GCA_001769835.1	00120|1.1591713515449941e-06|GWB1-55-8_none_|GCA_001769835.1	NA	03404|3.9108511575245816e-14|GWB1-55-8_none_|GCA_001769835.1	NA	NA	NA	NA	02000|1.2770051142527825e-09|GWB1-55-8_none_|GCA_001769835.1	NA	NA	NA	00780|8.361646211081897e-26|GWB1-55-8_none_|GCA_001769835.1	02784|8.593646193180065e-09|GWB1-55-8_none_|GCA_001769835.1	NA	NA	NA	NA	NA	00166|1.4275274393481896e-48|GWB1-55-8_none_|GCA_001769835.1	00166|6.452083878011413e-45|GWB1-55-8_none_|GCA_001769835.1	00165|1.3745127300927206e-40|GWB1-55-8_none_|GCA_001769835.1	00144|2.042199936069496e-11|GWB1-55-8_none_|GCA_001769835.1	NA	NA	NA	NA	NA	NA	03261|1.801070315144904e-21|GWB1-55-8_none_|GCA_001769835.1	x
GCA_014376785.1	d__Bacteria;p__Bdellovibrionota;c__UBA1018;o__UBA1018;f__UBA1018;g__JACMQW01;s__JACMQW01	NA	NA	NA	NA	NA	NA	NA	NA	NA	NA	NA	NA	NA	NA	NA	02739|3.083075144918601e-20|JACMQW01_LF-bin-469_|GCA_014376785.1	NA	NA	NA	00643|7.413265717790962e-06|JACMQW01_LF-bin-469_|GCA_014376785.1	02712|4.262241607930923e-17|JACMQW01_LF-bin-469_|GCA_014376785.1	02711|2.705516502336759e-15|JACMQW01_LF-bin-469_|GCA_014376785.1	NA	NA	00484|4.265893807297933e-24|JACMQW01_LF-bin-469_|GCA_014376785.1	02876|4.689033604220338e-09|JACMQW01_LF-bin-469_|GCA_014376785.1	NA	NA	NA	NA	NA	NA	NA	NA	NA	02536|7.197217295275265e-52|JACMQW01_LF-bin-469_|GCA_014376785.1	NA	NA	NA	NA	NA	01714|1.555090659652287e-20|JACMQW01_LF-bin-469_|GCA_014376785.1	x
GCA_016786465.1	d__Bacteria;p__Bdellovibrionota;c__UBA1018;o__UBA1018;f__UBA1018;g__JAEUWC01;s__JAEUWC01	NA	NA	NA	NA	NA	NA	NA	NA	01889|9.320885829842104e-12|JAEUWC01_new_|GCA_016786465.1	NA	NA	01889|4.035539784410775e-11|JAEUWC01_new_|GCA_016786465.1	NA	NA	NA	00164|9.178520804549335e-21|JAEUWC01_new_|GCA_016786465.1	NA	NA	NA	02307|2.9403488584211204e-07|JAEUWC01_new_|GCA_016786465.1	00946|8.94711723082295e-19|JAEUWC01_new_|GCA_016786465.1	00947|1.863099407761785e-15|JAEUWC01_new_|GCA_016786465.1	NA	NA	01357|9.558985628742956e-27|JAEUWC01_new_|GCA_016786465.1	02220|1.87683425622207e-08|JAEUWC01_new_|GCA_016786465.1	NA	NA	NA	NA	NA	NA	NA	NA	NA	00460|9.169112843712595e-50|JAEUWC01_new_|GCA_016786465.1	NA	NA	NA	NA	NA	03295|7.816060244735948e-20|JAEUWC01_new_|GCA_016786465.1	x
GCA_019751945.1	d__Bacteria;p__Bdellovibrionota;c__UBA1018;o__UBA1018;f__UBA1018;g__JAIEMT01;s__JAIEMT01	01969|1.2254667031124607e-25|JAIEMT01_co.spades.CONCOCT.2.5kb_126_|GCA_019751945.1	NA	NA	NA	NA	NA	NA	NA	01026|6.334536096270418e-10|JAIEMT01_co.spades.CONCOCT.2.5kb_126_|GCA_019751945.1	NA	02571|1.4083645048376486e-07|JAIEMT01_co.spades.CONCOCT.2.5kb_126_|GCA_019751945.1	01026|6.245611105177167e-10|JAIEMT01_co.spades.CONCOCT.2.5kb_126_|GCA_019751945.1	NA	NA	00778|2.6498910941746917e-11|JAIEMT01_co.spades.CONCOCT.2.5kb_126_|GCA_019751945.1	02215|5.70127949875239e-23|JAIEMT01_co.spades.CONCOCT.2.5kb_126_|GCA_019751945.1	NA	NA	NA	NA	02558|4.920116498591592e-13|JAIEMT01_co.spades.CONCOCT.2.5kb_126_|GCA_019751945.1	02559|1.4233478734052133e-16|JAIEMT01_co.spades.CONCOCT.2.5kb_126_|GCA_019751945.1	NA	NA	03176|2.8593831967568697e-26|JAIEMT01_co.spades.CONCOCT.2.5kb_126_|GCA_019751945.1	01406|4.8420869211795277e-08|JAIEMT01_co.spades.CONCOCT.2.5kb_126_|GCA_019751945.1	NA	NA	NA	NA	NA	NA	NA	NA	NA	02062|4.042727361697704e-50|JAIEMT01_co.spades.CONCOCT.2.5kb_126_|GCA_019751945.1	02556|1.5863209342464835e-06|JAIEMT01_co.spades.CONCOCT.2.5kb_126_|GCA_019751945.1	NA	NA	NA	NA	01248|1.0534688108823183e-21|JAIEMT01_co.spades.CONCOCT.2.5kb_126_|GCA_019751945.1	x
GCA_027485695.1	d__Bacteria;p__Bdellovibrionota;c__UBA1018;o__UBA1018;f__UBA1018;g__JAIXQO01;s__JAIXQO01	NA	NA	NA	NA	NA	NA	NA	NA	NA	NA	NA	03431|8.219939472060566e-13|JAIXQO01_C4_MAG_00031_|GCA_027485695.1	NA	NA	NA	03325|2.5847520185613962e-18|JAIXQO01_C4_MAG_00031_|GCA_027485695.1	NA	NA	NA	NA	01479|4.9176687054794476e-14|JAIXQO01_C4_MAG_00031_|GCA_027485695.1	01480|2.994971265396534e-14|JAIXQO01_C4_MAG_00031_|GCA_027485695.1	NA	NA	03558|1.3094554481227264e-21|JAIXQO01_C4_MAG_00031_|GCA_027485695.1	01423|1.7649485831561015e-27|JAIXQO01_C4_MAG_00031_|GCA_027485695.1	NA	NA	NA	NA	NA	02006|5.225720254210772e-06|JAIXQO01_C4_MAG_00031_|GCA_027485695.1	NA	NA	NA	01426|1.2646389103037267e-50|JAIXQO01_C4_MAG_00031_|GCA_027485695.1	NA	NA	NA	NA	NA	01803|2.6108363977477397e-22|JAIXQO01_C4_MAG_00031_|GCA_027485695.1	x
GCA_023701205.1	d__Bacteria;p__Bdellovibrionota;c__UBA1018;o__UBA1018;f__UBA1018;g__JAMPXJ01;s__JAMPXJ01	02775|7.682520184537395e-20|JAMPXJ01_R2F_R2FSRR_metabat.28_|GCA_023701205.1	01128|1.3604707034360967e-09|JAMPXJ01_R2F_R2FSRR_metabat.28_|GCA_023701205.1	01128|6.161137990226003e-09|JAMPXJ01_R2F_R2FSRR_metabat.28_|GCA_023701205.1	01128|2.165483121763011e-19|JAMPXJ01_R2F_R2FSRR_metabat.28_|GCA_023701205.1	02312|3.932654654239963e-61|JAMPXJ01_R2F_R2FSRR_metabat.28_|GCA_023701205.1	02317|4.14714475213654e-09|JAMPXJ01_R2F_R2FSRR_metabat.28_|GCA_023701205.1	03120|3.684085304023799e-11|JAMPXJ01_R2F_R2FSRR_metabat.28_|GCA_023701205.1	NA	01839|1.0905622492401522e-27|JAMPXJ01_R2F_R2FSRR_metabat.28_|GCA_023701205.1	01843|3.3440511980216192e-43|JAMPXJ01_R2F_R2FSRR_metabat.28_|GCA_023701205.1	01843|5.842387088478484e-41|JAMPXJ01_R2F_R2FSRR_metabat.28_|GCA_023701205.1	01839|3.389273761863373e-25|JAMPXJ01_R2F_R2FSRR_metabat.28_|GCA_023701205.1	01843|2.2122594807952576e-06|JAMPXJ01_R2F_R2FSRR_metabat.28_|GCA_023701205.1	NA	02286|3.269923348288267e-08|JAMPXJ01_R2F_R2FSRR_metabat.28_|GCA_023701205.1	02296|1.431899974021124e-21|JAMPXJ01_R2F_R2FSRR_metabat.28_|GCA_023701205.1	NA	NA	NA	NA	01700|4.278367734498309e-12|JAMPXJ01_R2F_R2FSRR_metabat.28_|GCA_023701205.1	02258|6.275587340164183e-15|JAMPXJ01_R2F_R2FSRR_metabat.28_|GCA_023701205.1	NA	NA	03014|4.061891276768396e-28|JAMPXJ01_R2F_R2FSRR_metabat.28_|GCA_023701205.1	NA	NA	NA	NA	02267|1.8268511346563877e-06|JAMPXJ01_R2F_R2FSRR_metabat.28_|GCA_023701205.1	NA	03562|1.6972144635451218e-66|JAMPXJ01_R2F_R2FSRR_metabat.28_|GCA_023701205.1	02317|1.2747547806566543e-62|JAMPXJ01_R2F_R2FSRR_metabat.28_|GCA_023701205.1	03563|4.398554456044523e-52|JAMPXJ01_R2F_R2FSRR_metabat.28_|GCA_023701205.1	NA	NA	NA	NA	NA	NA	01871|4.8160952767729244e-09|JAMPXJ01_R2F_R2FSRR_metabat.28_|GCA_023701205.1	00254|6.626250205487878e-22|JAMPXJ01_R2F_R2FSRR_metabat.28_|GCA_023701205.1	x
GCA_031292385.1	d__Bacteria;p__Bdellovibrionota;c__UBA1018;o__UBA1018;f__UBA1018;g__JARLHE01;s__JARLHE01	NA	NA	NA	NA	NA	02575|3.6999824237017326e-13|JARLHE01_MAG_CO165_|GCA_031292385.1	02575|7.324312477614068e-16|JARLHE01_MAG_CO165_|GCA_031292385.1	NA	01503|8.221619712470173e-86|JARLHE01_MAG_CO165_|GCA_031292385.1	02576|1.389993011188575e-10|JARLHE01_MAG_CO165_|GCA_031292385.1	02576|3.5294547641175917e-11|JARLHE01_MAG_CO165_|GCA_031292385.1	01503|2.7594541861162192e-90|JARLHE01_MAG_CO165_|GCA_031292385.1	NA	NA	02785|2.3922686468231116e-10|JARLHE01_MAG_CO165_|GCA_031292385.1	01612|2.8476951763035672e-24|JARLHE01_MAG_CO165_|GCA_031292385.1	NA	NA	NA	NA	02182|2.372431795165994e-18|JARLHE01_MAG_CO165_|GCA_031292385.1	00428|1.1782671944274393e-13|JARLHE01_MAG_CO165_|GCA_031292385.1	NA	NA	00037|6.366180173557641e-24|JARLHE01_MAG_CO165_|GCA_031292385.1	02098|1.0989262674139743e-10|JARLHE01_MAG_CO165_|GCA_031292385.1	NA	NA	NA	NA	NA	NA	00435|3.1128265873612346e-08|JARLHE01_MAG_CO165_|GCA_031292385.1	NA	NA	02369|5.247123967534473e-54|JARLHE01_MAG_CO165_|GCA_031292385.1	00425|2.744267108775518e-07|JARLHE01_MAG_CO165_|GCA_031292385.1	NA	NA	NA	NA	00391|8.86317936942248e-22|JARLHE01_MAG_CO165_|GCA_031292385.1	x
GCA_014378465.1	d__Bacteria;p__Bdellovibrionota;c__UBA1018;o__UBA1018;f__UBA1018;g__UBA1018;s__UBA1018	03622|8.286356468213198e-06|UBA1018_LF-bin-178_|GCA_014378465.1	NA	NA	NA	NA	NA	NA	NA	NA	NA	NA	NA	NA	NA	NA	00268|7.776241368903098e-26|UBA1018_LF-bin-178_|GCA_014378465.1	NA	NA	NA	NA	01919|6.756457577472471e-10|UBA1018_LF-bin-178_|GCA_014378465.1	01920|5.5686078711280013e-14|UBA1018_LF-bin-178_|GCA_014378465.1	NA	NA	02787|6.1611053279824934e-24|UBA1018_LF-bin-178_|GCA_014378465.1	01908|5.01952976638956e-11|UBA1018_LF-bin-178_|GCA_014378465.1	NA	NA	NA	NA	NA	NA	NA	NA	02267|4.7021262189476823e-07|UBA1018_LF-bin-178_|GCA_014378465.1	01272|1.0243414244052959e-49|UBA1018_LF-bin-178_|GCA_014378465.1	NA	NA	NA	NA	NA	02490|9.237186285908516e-20|UBA1018_LF-bin-178_|GCA_014378465.1	x
GCA_002722705.1	d__Bacteria;p__Bdellovibrionota;c__UBA1018;o__UBA1018;f__UBA6935;g__UBA6935;s__UBA6935	NA	NA	NA	NA	NA	NA	NA	NA	NA	NA	NA	NA	NA	NA	NA	02471|1.3123175468997502e-21|UBA6935_SP21_|GCA_002722705.1	NA	NA	NA	NA	00931|4.881090376898999e-13|UBA6935_SP21_|GCA_002722705.1	00932|4.0509499076358244e-14|UBA6935_SP21_|GCA_002722705.1	NA	NA	01061|3.21795199003472e-24|UBA6935_SP21_|GCA_002722705.1	01568|2.7176590887154787e-32|UBA6935_SP21_|GCA_002722705.1	NA	NA	NA	00943|1.2090435693407245e-06|UBA6935_SP21_|GCA_002722705.1	NA	NA	NA	NA	NA	00652|1.5815059032584626e-49|UBA6935_SP21_|GCA_002722705.1	NA	NA	NA	NA	NA	02688|8.400211545780306e-21|UBA6935_SP21_|GCA_002722705.1	x
GCA_016186905.1	d__Bacteria;p__Bdellovibrionota;c__UBA1018;o__UBA1018;f__UBA923;g__JACPKS01;s__JACPKS01	NA	NA	NA	NA	NA	00028|1.2470501600029514e-06|JACPKS01_NC_groundwater_501_Ag_S-0.1um_58_17_|GCA_016186905.1	00028|2.653842547852539e-09|JACPKS01_NC_groundwater_501_Ag_S-0.1um_58_17_|GCA_016186905.1	NA	NA	00028|5.883395291958438e-35|JACPKS01_NC_groundwater_501_Ag_S-0.1um_58_17_|GCA_016186905.1	00028|2.1069131162228358e-33|JACPKS01_NC_groundwater_501_Ag_S-0.1um_58_17_|GCA_016186905.1	NA	02099|3.7849549055306506e-10|JACPKS01_NC_groundwater_501_Ag_S-0.1um_58_17_|GCA_016186905.1	00047|3.040737875269782e-10|JACPKS01_NC_groundwater_501_Ag_S-0.1um_58_17_|GCA_016186905.1	NA	01211|2.115646756124823e-18|JACPKS01_NC_groundwater_501_Ag_S-0.1um_58_17_|GCA_016186905.1	NA	NA	NA	NA	01994|2.3139739234160684e-14|JACPKS01_NC_groundwater_501_Ag_S-0.1um_58_17_|GCA_016186905.1	01997|1.0194432819083962e-11|JACPKS01_NC_groundwater_501_Ag_S-0.1um_58_17_|GCA_016186905.1	NA	NA	01969|3.1342120048830795e-25|JACPKS01_NC_groundwater_501_Ag_S-0.1um_58_17_|GCA_016186905.1	NA	NA	NA	NA	NA	NA	02576|3.1757477925538025e-17|JACPKS01_NC_groundwater_501_Ag_S-0.1um_58_17_|GCA_016186905.1	00028|1.605355621376944e-14|JACPKS01_NC_groundwater_501_Ag_S-0.1um_58_17_|GCA_016186905.1	NA	NA	01581|1.3825978095115097e-10|JACPKS01_NC_groundwater_501_Ag_S-0.1um_58_17_|GCA_016186905.1	NA	NA	NA	NA	NA	01099|1.0521748468635205e-06|JACPKS01_NC_groundwater_501_Ag_S-0.1um_58_17_|GCA_016186905.1	x
GCA_937930045.1	d__Bacteria;p__Bdellovibrionota;c__UBA1018;o__UBA1018;f__UBA923;g__UBA923;s__UBA923	NA	NA	NA	NA	NA	NA	01113|3.6418961425274014e-07|UBA923_SRR2082609_bin.47_CONCOCT_v1.1_MAG_|GCA_937930045.1	NA	02182|9.07145155839807e-10|UBA923_SRR2082609_bin.47_CONCOCT_v1.1_MAG_|GCA_937930045.1	NA	00769|1.5008020268709166e-06|UBA923_SRR2082609_bin.47_CONCOCT_v1.1_MAG_|GCA_937930045.1	NA	NA	NA	NA	01162|2.933747485925929e-21|UBA923_SRR2082609_bin.47_CONCOCT_v1.1_MAG_|GCA_937930045.1	NA	NA	NA	NA	00760|5.2000748176428315e-17|UBA923_SRR2082609_bin.47_CONCOCT_v1.1_MAG_|GCA_937930045.1	00761|1.0863093339453146e-14|UBA923_SRR2082609_bin.47_CONCOCT_v1.1_MAG_|GCA_937930045.1	NA	NA	00075|1.766958345358697e-18|UBA923_SRR2082609_bin.47_CONCOCT_v1.1_MAG_|GCA_937930045.1	01812|2.8282334345568364e-39|UBA923_SRR2082609_bin.47_CONCOCT_v1.1_MAG_|GCA_937930045.1	NA	NA	NA	NA	NA	NA	NA	NA	NA	00284|1.0485564841001387e-57|UBA923_SRR2082609_bin.47_CONCOCT_v1.1_MAG_|GCA_937930045.1	NA	NA	NA	NA	NA	01550|3.8630720796202e-20|UBA923_SRR2082609_bin.47_CONCOCT_v1.1_MAG_|GCA_937930045.1	x
GCA_937922765.1	d__Bacteria;p__Bdellovibrionota;c__UBA2361;o__JANWWW01;f__JANWWW01;g__CALHSA01;s__CALHSA01	NA	NA	NA	NA	NA	NA	NA	NA	NA	NA	NA	NA	NA	NA	NA	00910|5.241921900918017e-26|CALHSA01_L1_Bin_METABAT__185_1_|GCA_937922765.1	NA	NA	NA	NA	01318|1.4070942378020698e-13|CALHSA01_L1_Bin_METABAT__185_1_|GCA_937922765.1	01319|6.530839108792039e-14|CALHSA01_L1_Bin_METABAT__185_1_|GCA_937922765.1	NA	NA	NA	NA	NA	NA	NA	NA	NA	NA	NA	NA	NA	NA	NA	NA	NA	NA	NA	00371|7.098376257432225e-29|CALHSA01_L1_Bin_METABAT__185_1_|GCA_937922765.1	x
GCA_020845775.1	d__Bacteria;p__Bdellovibrionota;c__UBA2361;o__SZUA-149;f__JADLFC01;g__JADLFC01;s__JADLFC01	00525|2.066627926893405e-06|JADLFC01_SJ350_|GCA_020845775.1	NA	NA	NA	NA	NA	NA	NA	NA	NA	00487|9.017159132597994e-06|JADLFC01_SJ350_|GCA_020845775.1	NA	NA	NA	NA	00198|4.488259501180176e-34|JADLFC01_SJ350_|GCA_020845775.1	NA	NA	NA	01541|1.8851766854605777e-23|JADLFC01_SJ350_|GCA_020845775.1	01226|4.9573922184973414e-17|JADLFC01_SJ350_|GCA_020845775.1	01227|2.3396011910056195e-14|JADLFC01_SJ350_|GCA_020845775.1	NA	NA	NA	NA	NA	NA	NA	NA	NA	NA	NA	NA	NA	NA	NA	NA	NA	NA	NA	01939|4.27466234268484e-26|JADLFC01_SJ350_|GCA_020845775.1	x
GCA_020852715.1	d__Bacteria;p__Bdellovibrionota;c__UBA2361;o__SZUA-149;f__JADZAE01;g__JADZAE01;s__JADZAE01	NA	NA	NA	NA	NA	01637|8.464804003687462e-07|JADZAE01_SJ607_|GCA_020852715.1	01637|9.756617035305184e-06|JADZAE01_SJ607_|GCA_020852715.1	NA	NA	01637|3.3998058775777644e-10|JADZAE01_SJ607_|GCA_020852715.1	01637|3.3688500691452033e-07|JADZAE01_SJ607_|GCA_020852715.1	NA	NA	NA	01388|7.074882597280978e-13|JADZAE01_SJ607_|GCA_020852715.1	01300|2.3317626990746464e-36|JADZAE01_SJ607_|GCA_020852715.1	NA	NA	NA	NA	NA	NA	NA	NA	NA	NA	NA	NA	NA	NA	NA	NA	NA	NA	NA	01807|3.9191653746012565e-08|JADZAE01_SJ607_|GCA_020852715.1	NA	NA	NA	NA	NA	00047|9.99029507473898e-25|JADZAE01_SJ607_|GCA_020852715.1	x
GCA_031278395.1	d__Bacteria;p__Bdellovibrionota;c__UBA2361;o__SZUA-149;f__JADZAE01;g__JAITKM01;s__JAITKM01	NA	NA	NA	NA	NA	NA	NA	NA	NA	NA	NA	NA	NA	NA	00021|1.7272029137948208e-06|JAITKM01_Pcl387_bin54_|GCA_031278395.1	00363|2.1621283132231404e-35|JAITKM01_Pcl387_bin54_|GCA_031278395.1	NA	NA	NA	NA	NA	NA	NA	NA	NA	NA	NA	NA	NA	NA	NA	NA	NA	NA	NA	NA	NA	NA	NA	NA	NA	01552|9.59384511356318e-23|JAITKM01_Pcl387_bin54_|GCA_031278395.1	x
GCA_016786595.1	d__Bacteria;p__Bdellovibrionota;c__UBA2361;o__SZUA-149;f__JAEUWB01;g__JAEUWB01;s__JAEUWB01	NA	NA	NA	NA	NA	NA	NA	NA	NA	NA	NA	NA	NA	NA	NA	01310|5.869995242721653e-45|JAEUWB01_new_|GCA_016786595.1	NA	NA	NA	02184|7.07515110835429e-18|JAEUWB01_new_|GCA_016786595.1	00430|1.670549843857261e-20|JAEUWB01_new_|GCA_016786595.1	00429|5.082305278325549e-12|JAEUWB01_new_|GCA_016786595.1	NA	NA	NA	NA	NA	NA	NA	NA	NA	NA	NA	NA	NA	NA	NA	NA	NA	NA	NA	01399|1.242851544686065e-19|JAEUWB01_new_|GCA_016786595.1	x
GCA_020434585.1	d__Bacteria;p__Bdellovibrionota;c__UBA2361;o__SZUA-149;f__JAGRAN01;g__JAGRAN01;s__JAGRAN01	NA	NA	NA	NA	NA	NA	NA	NA	NA	02787|6.916075058603583e-06|JAGRAN01_HKST-UBA19_|GCA_020434585.1	02787|3.600988874013022e-08|JAGRAN01_HKST-UBA19_|GCA_020434585.1	NA	NA	NA	NA	01900|2.0957726370702097e-31|JAGRAN01_HKST-UBA19_|GCA_020434585.1	NA	NA	NA	NA	02186|1.6092723284687396e-19|JAGRAN01_HKST-UBA19_|GCA_020434585.1	02187|1.0814118595622415e-14|JAGRAN01_HKST-UBA19_|GCA_020434585.1	NA	NA	NA	NA	NA	NA	NA	NA	NA	NA	02787|1.1858775624649971e-07|JAGRAN01_HKST-UBA19_|GCA_020434585.1	NA	NA	NA	NA	NA	NA	NA	NA	03240|1.114881325186624e-26|JAGRAN01_HKST-UBA19_|GCA_020434585.1	x
GCA_027487795.1	d__Bacteria;p__Bdellovibrionota;c__UBA2361;o__SZUA-149;f__SZUA-149;g__JAIYCX01;s__JAIYCX01	NA	NA	NA	NA	NA	NA	NA	NA	NA	NA	NA	NA	NA	NA	02391|4.058589931370263e-06|JAIYCX01_H1_MAG_00014_|GCA_027487795.1	01493|1.104618522173985e-37|JAIYCX01_H1_MAG_00014_|GCA_027487795.1	NA	NA	NA	NA	01301|7.032311455982526e-17|JAIYCX01_H1_MAG_00014_|GCA_027487795.1	01300|1.84560038646561e-16|JAIYCX01_H1_MAG_00014_|GCA_027487795.1	NA	NA	NA	NA	NA	NA	NA	NA	NA	NA	NA	NA	01907|3.1256532265093437e-06|JAIYCX01_H1_MAG_00014_|GCA_027487795.1	01150|4.472807415753413e-48|JAIYCX01_H1_MAG_00014_|GCA_027487795.1	NA	NA	NA	NA	NA	02970|6.461616977721422e-28|JAIYCX01_H1_MAG_00014_|GCA_027487795.1	x
GCA_029555385.1	d__Bacteria;p__Bdellovibrionota;c__UBA2361;o__SZUA-149;f__SZUA-149;g__JAKPSH01;s__JAKPSH01	01796|6.461964809202317e-06|JAKPSH01_JPNA_metabat.107_|GCA_029555385.1	NA	NA	NA	NA	NA	NA	NA	NA	NA	01383|7.140362671405938e-06|JAKPSH01_JPNA_metabat.107_|GCA_029555385.1	NA	NA	NA	NA	02124|1.4886063640639648e-37|JAKPSH01_JPNA_metabat.107_|GCA_029555385.1	NA	NA	NA	NA	00166|4.381089211076446e-22|JAKPSH01_JPNA_metabat.107_|GCA_029555385.1	00165|2.6045426090289113e-15|JAKPSH01_JPNA_metabat.107_|GCA_029555385.1	NA	NA	NA	NA	NA	NA	NA	NA	NA	NA	NA	NA	NA	NA	NA	NA	NA	NA	NA	01555|7.767234758098576e-28|JAKPSH01_JPNA_metabat.107_|GCA_029555385.1	x
GCA_028724725.1	d__Bacteria;p__Bdellovibrionota;c__UBA2361;o__UBA2361;f__CAKMMH01;g__CAKMMH01;s__CAKMMH01	NA	NA	NA	NA	NA	NA	NA	NA	NA	NA	NA	NA	NA	NA	NA	00235|6.561717080733872e-30|CAKMMH01_SUG1746_|GCA_028724725.1	NA	NA	NA	NA	NA	NA	NA	NA	NA	NA	NA	NA	NA	NA	NA	NA	NA	NA	NA	NA	NA	NA	NA	NA	NA	01715|8.604783084164304e-29|CAKMMH01_SUG1746_|GCA_028724725.1	x
GCA_937976335.1	d__Bacteria;p__Bdellovibrionota;c__UBA2361;o__UBA2361;f__CALJRW01;g__CALJRW01;s__CALJRW01	NA	NA	NA	NA	NA	NA	00880|5.5057386647421565e-08|CALJRW01_R1_Bin_METABAT__38_1_|GCA_937976335.1	NA	NA	00880|5.838677461393705e-07|CALJRW01_R1_Bin_METABAT__38_1_|GCA_937976335.1	00880|1.3266459397541215e-10|CALJRW01_R1_Bin_METABAT__38_1_|GCA_937976335.1	NA	NA	NA	NA	02020|5.995037323760872e-32|CALJRW01_R1_Bin_METABAT__38_1_|GCA_937976335.1	NA	NA	NA	NA	00548|1.484824136556742e-14|CALJRW01_R1_Bin_METABAT__38_1_|GCA_937976335.1	00547|1.4762326707279335e-15|CALJRW01_R1_Bin_METABAT__38_1_|GCA_937976335.1	NA	NA	NA	NA	NA	NA	NA	NA	NA	NA	NA	NA	NA	01278|8.515403703730885e-10|CALJRW01_R1_Bin_METABAT__38_1_|GCA_937976335.1	NA	NA	NA	NA	NA	01602|2.3470794698619878e-29|CALJRW01_R1_Bin_METABAT__38_1_|GCA_937976335.1	x
GCA_937864035.1	d__Bacteria;p__Bdellovibrionota;c__UBA2361;o__UBA2361;f__CALMIO01;g__CALMIO01;s__CALMIO01	NA	NA	NA	NA	NA	NA	NA	NA	NA	NA	NA	NA	NA	NA	NA	01237|1.4964802308544993e-30|CALMIO01_SRR2107179_bin.72_CONCOCT_v1.1_MAG_|GCA_937864035.1	NA	NA	NA	NA	00369|6.4775464249629645e-18|CALMIO01_SRR2107179_bin.72_CONCOCT_v1.1_MAG_|GCA_937864035.1	00368|1.4764541668976499e-16|CALMIO01_SRR2107179_bin.72_CONCOCT_v1.1_MAG_|GCA_937864035.1	NA	NA	NA	NA	NA	NA	NA	NA	NA	NA	NA	NA	NA	NA	NA	NA	NA	NA	NA	00393|1.653988131197748e-28|CALMIO01_SRR2107179_bin.72_CONCOCT_v1.1_MAG_|GCA_937864035.1	x
GCA_003696425.1	d__Bacteria;p__Bdellovibrionota;c__UBA2361;o__UBA2361;f__J046;g__J046;s__J046	01987|2.9681193089258444e-06|J046_J046_|GCA_003696425.1	02211|4.643085855219467e-15|J046_J046_|GCA_003696425.1	02211|9.277436891051754e-17|J046_J046_|GCA_003696425.1	02211|4.7248374579837357e-20|J046_J046_|GCA_003696425.1	NA	NA	NA	NA	NA	NA	NA	NA	NA	NA	01663|7.893497603932808e-14|J046_J046_|GCA_003696425.1	01611|8.844705315577453e-30|J046_J046_|GCA_003696425.1	NA	NA	NA	00680|8.839372039993877e-33|J046_J046_|GCA_003696425.1	02601|4.950575008763212e-13|J046_J046_|GCA_003696425.1	02600|6.211012182491111e-19|J046_J046_|GCA_003696425.1	NA	NA	NA	NA	NA	NA	NA	NA	NA	NA	NA	NA	NA	00761|1.1667346501414289e-07|J046_J046_|GCA_003696425.1	NA	NA	NA	NA	NA	01110|1.277475811224079e-19|J046_J046_|GCA_003696425.1	x
GCA_024102635.1	d__Bacteria;p__Bdellovibrionota;c__UBA2361;o__UBA2361;f__JAGFJO01;g__JAGFJO01;s__JAGFJO01	NA	NA	NA	NA	NA	NA	03141|2.173025842608139e-09|JAGFJO01_mag.25_|GCA_024102635.1	NA	NA	NA	03141|9.81192845926544e-13|JAGFJO01_mag.25_|GCA_024102635.1	NA	NA	NA	NA	00838|4.911759590270617e-27|JAGFJO01_mag.25_|GCA_024102635.1	NA	NA	NA	01656|9.829035864054767e-38|JAGFJO01_mag.25_|GCA_024102635.1	00294|5.5226667460557135e-21|JAGFJO01_mag.25_|GCA_024102635.1	03051|8.858969256005395e-15|JAGFJO01_mag.25_|GCA_024102635.1	NA	NA	NA	NA	NA	NA	NA	NA	NA	NA	NA	NA	NA	03128|2.995297296078907e-35|JAGFJO01_mag.25_|GCA_024102635.1	NA	NA	NA	NA	NA	02873|1.5723171361968048e-28|JAGFJO01_mag.25_|GCA_024102635.1	x
GCA_019694515.1	d__Bacteria;p__Bdellovibrionota;c__UBA2361;o__UBA2361;f__JAIBBU01;g__JAIBBU01;s__JAIBBU01	NA	NA	NA	NA	NA	NA	NA	NA	NA	NA	NA	NA	NA	NA	NA	02483|9.384723296049879e-31|JAIBBU01_SSF28_|GCA_019694515.1	NA	NA	NA	01117|6.8996228925085e-38|JAIBBU01_SSF28_|GCA_019694515.1	02518|6.564216145585501e-13|JAIBBU01_SSF28_|GCA_019694515.1	02519|2.6543287631515917e-13|JAIBBU01_SSF28_|GCA_019694515.1	NA	NA	NA	NA	NA	NA	NA	NA	NA	NA	NA	NA	NA	NA	NA	NA	NA	NA	NA	01008|1.2218133345710593e-27|JAIBBU01_SSF28_|GCA_019694515.1	x
GCA_026390555.1	d__Bacteria;p__Bdellovibrionota;c__UBA2361;o__UBA2361;f__OMII01;g__OMII01;s__OMII01	NA	NA	NA	NA	NA	NA	NA	NA	NA	NA	01946|2.1787949066897581e-07|OMII01_LacPavin_0818_WC40_MAG_50_53_|GCA_026390555.1	NA	NA	NA	NA	01196|1.7272059934208972e-33|OMII01_LacPavin_0818_WC40_MAG_50_53_|GCA_026390555.1	NA	NA	NA	NA	01381|5.3566251173661706e-17|OMII01_LacPavin_0818_WC40_MAG_50_53_|GCA_026390555.1	01380|2.1125439227090807e-14|OMII01_LacPavin_0818_WC40_MAG_50_53_|GCA_026390555.1	NA	NA	NA	NA	NA	NA	NA	NA	NA	NA	NA	NA	NA	NA	NA	NA	NA	NA	NA	01458|1.6321810160555896e-21|OMII01_LacPavin_0818_WC40_MAG_50_53_|GCA_026390555.1	x
GCA_900299085.1	d__Bacteria;p__Bdellovibrionota;c__UBA2361;o__UBA2361;f__OMIW01;g__OMIW01;s__OMIW01	NA	NA	NA	NA	NA	NA	NA	NA	NA	NA	NA	NA	NA	NA	01424|9.387988847446534e-06|OMIW01_AM_0256_|GCA_900299085.1	02142|6.0953247621607814e-24|OMIW01_AM_0256_|GCA_900299085.1	NA	NA	NA	02151|2.4853903091886737e-08|OMIW01_AM_0256_|GCA_900299085.1	01036|1.5943153617175905e-12|OMIW01_AM_0256_|GCA_900299085.1	01035|8.451375719884856e-17|OMIW01_AM_0256_|GCA_900299085.1	NA	NA	NA	NA	NA	NA	NA	NA	NA	NA	NA	NA	00069|5.116224274148628e-06|OMIW01_AM_0256_|GCA_900299085.1	NA	NA	NA	NA	NA	NA	01167|4.198771634002268e-26|OMIW01_AM_0256_|GCA_900299085.1	x
GCA_030428205.1	d__Bacteria;p__Bdellovibrionota;c__UBA2361;o__UBA2361;f__RFPC01;g__JAUIBK01;s__JAUIBK01	NA	NA	NA	NA	NA	NA	00095|9.416209367622415e-10|JAUIBK01_6_bin.32_|GCA_030428205.1	NA	NA	01805|3.369568838657713e-08|JAUIBK01_6_bin.32_|GCA_030428205.1	00095|1.5268105762937652e-06|JAUIBK01_6_bin.32_|GCA_030428205.1	NA	NA	NA	00228|6.322169481440514e-06|JAUIBK01_6_bin.32_|GCA_030428205.1	02346|4.466871235904298e-29|JAUIBK01_6_bin.32_|GCA_030428205.1	NA	NA	NA	02072|3.189280644040096e-53|JAUIBK01_6_bin.32_|GCA_030428205.1	02887|1.0968576970409794e-15|JAUIBK01_6_bin.32_|GCA_030428205.1	02886|4.96340324498288e-16|JAUIBK01_6_bin.32_|GCA_030428205.1	NA	NA	NA	NA	NA	NA	NA	NA	NA	NA	NA	NA	NA	NA	NA	NA	NA	NA	NA	00995|4.0400251031720935e-26|JAUIBK01_6_bin.32_|GCA_030428205.1	x
GCA_030431715.1	d__Bacteria;p__Bdellovibrionota;c__UBA2361;o__UBA2361;f__RFPC01;g__JAUIIO01;s__JAUIIO01	NA	NA	NA	NA	NA	NA	NA	NA	03447|7.642142501921236e-26|JAUIIO01_Co_bin.265_|GCA_030431715.1	NA	00234|9.697592060216985e-08|JAUIIO01_Co_bin.265_|GCA_030431715.1	03447|6.028565270558621e-33|JAUIIO01_Co_bin.265_|GCA_030431715.1	NA	NA	NA	00657|4.389010539474834e-25|JAUIIO01_Co_bin.265_|GCA_030431715.1	NA	NA	NA	NA	00352|1.5551672797109198e-13|JAUIIO01_Co_bin.265_|GCA_030431715.1	00353|3.844317054502933e-18|JAUIIO01_Co_bin.265_|GCA_030431715.1	NA	NA	NA	NA	NA	NA	NA	NA	NA	NA	NA	NA	NA	03069|5.794868928971137e-10|JAUIIO01_Co_bin.265_|GCA_030431715.1	NA	NA	NA	NA	NA	02284|5.243292459216655e-27|JAUIIO01_Co_bin.265_|GCA_030431715.1	x
GCA_009926305.1	d__Bacteria;p__Bdellovibrionota;c__UBA2361;o__UBA2361;f__RFPC01;g__RFPC01;s__RFPC01	NA	NA	NA	NA	NA	NA	NA	NA	NA	00244|5.1770491774300835e-11|RFPC01_WB4_4_476_|GCA_009926305.1	00244|3.150637168417736e-08|RFPC01_WB4_4_476_|GCA_009926305.1	NA	NA	NA	NA	00089|2.0302446468093916e-28|RFPC01_WB4_4_476_|GCA_009926305.1	NA	NA	NA	NA	02684|1.5485748958088985e-14|RFPC01_WB4_4_476_|GCA_009926305.1	02685|3.330406192088884e-17|RFPC01_WB4_4_476_|GCA_009926305.1	NA	NA	NA	00728|4.4538876867534634e-29|RFPC01_WB4_4_476_|GCA_009926305.1	NA	NA	NA	NA	NA	NA	NA	NA	NA	NA	NA	NA	NA	NA	NA	01310|1.912757302797693e-27|RFPC01_WB4_4_476_|GCA_009926305.1	x
GCA_002343185.1	d__Bacteria;p__Bdellovibrionota;c__UBA2361;o__UBA2361;f__UBA2361;g__UBA2361;s__UBA2361	NA	NA	NA	NA	NA	NA	NA	NA	NA	NA	NA	NA	NA	NA	02073|1.0254152243228486e-07|UBA2361_UBA2409_|GCA_002343185.1	01517|3.244637121382935e-25|UBA2361_UBA2409_|GCA_002343185.1	NA	NA	NA	NA	00555|9.58413282279367e-17|UBA2361_UBA2409_|GCA_002343185.1	00556|4.936452532811822e-16|UBA2361_UBA2409_|GCA_002343185.1	NA	NA	NA	NA	NA	NA	NA	NA	NA	NA	NA	NA	NA	NA	NA	NA	NA	NA	NA	00607|1.3552714977665056e-28|UBA2361_UBA2409_|GCA_002343185.1	x
GCA_002787535.1	d__Bacteria;p__Bdellovibrionota;c__UBA2394;o__UBA2394;f__UBA2394;g__1-14-0-20-45-16;s__1-14-0-20-45-16	NA	NA	NA	NA	NA	01411|2.223112923053156e-14|1-14-0-20-45-16_CG11_big_fil_rev_8_21_14_0_20_45_16_|GCA_002787535.1	01411|8.664233208247294e-23|1-14-0-20-45-16_CG11_big_fil_rev_8_21_14_0_20_45_16_|GCA_002787535.1	NA	NA	01411|6.713487435162225e-07|1-14-0-20-45-16_CG11_big_fil_rev_8_21_14_0_20_45_16_|GCA_002787535.1	01411|8.28391982431439e-09|1-14-0-20-45-16_CG11_big_fil_rev_8_21_14_0_20_45_16_|GCA_002787535.1	NA	NA	NA	NA	00967|6.460884544987142e-18|1-14-0-20-45-16_CG11_big_fil_rev_8_21_14_0_20_45_16_|GCA_002787535.1	NA	NA	NA	NA	02399|7.049808133484314e-19|1-14-0-20-45-16_CG11_big_fil_rev_8_21_14_0_20_45_16_|GCA_002787535.1	02398|6.131569692839518e-12|1-14-0-20-45-16_CG11_big_fil_rev_8_21_14_0_20_45_16_|GCA_002787535.1	NA	NA	02005|1.0277604131164825e-06|1-14-0-20-45-16_CG11_big_fil_rev_8_21_14_0_20_45_16_|GCA_002787535.1	NA	NA	NA	NA	NA	NA	NA	NA	NA	02391|8.883287093154166e-06|1-14-0-20-45-16_CG11_big_fil_rev_8_21_14_0_20_45_16_|GCA_002787535.1	NA	NA	NA	NA	NA	NA	01467|2.8657775293079855e-20|1-14-0-20-45-16_CG11_big_fil_rev_8_21_14_0_20_45_16_|GCA_002787535.1	x
GCA_017302715.1	d__Bacteria;p__Bdellovibrionota;c__UBA2394;o__UBA2394;f__UBA2394;g__JAFLCD01;s__JAFLCD01	NA	NA	NA	NA	NA	00635|1.0393025911188145e-18|JAFLCD01_UWPOB_DELTA4_|GCA_017302715.1	00635|3.821006684391158e-24|JAFLCD01_UWPOB_DELTA4_|GCA_017302715.1	NA	01058|7.545133876043972e-19|JAFLCD01_UWPOB_DELTA4_|GCA_017302715.1	00635|7.661391739967943e-08|JAFLCD01_UWPOB_DELTA4_|GCA_017302715.1	00635|9.92569007885346e-07|JAFLCD01_UWPOB_DELTA4_|GCA_017302715.1	01058|3.8782392243291117e-16|JAFLCD01_UWPOB_DELTA4_|GCA_017302715.1	NA	NA	NA	00538|1.1161813077433457e-22|JAFLCD01_UWPOB_DELTA4_|GCA_017302715.1	NA	NA	NA	NA	01491|7.119459685343185e-15|JAFLCD01_UWPOB_DELTA4_|GCA_017302715.1	00157|1.8803157178303205e-12|JAFLCD01_UWPOB_DELTA4_|GCA_017302715.1	NA	NA	02277|4.4585772729231895e-10|JAFLCD01_UWPOB_DELTA4_|GCA_017302715.1	00519|1.0084030369064565e-12|JAFLCD01_UWPOB_DELTA4_|GCA_017302715.1	NA	NA	NA	NA	NA	NA	NA	NA	NA	NA	NA	NA	NA	NA	NA	01347|1.1305023032905791e-18|JAFLCD01_UWPOB_DELTA4_|GCA_017302715.1	x
GCA_007693605.1	d__Bacteria;p__Bdellovibrionota;c__UBA2394;o__UBA2394;f__UBA2394;g__REDG01;s__REDG01	NA	NA	NA	NA	NA	00636|1.4469443802976016e-13|REDG01_DLM2.Bin98_|GCA_007693605.1	00636|5.1127824097010734e-20|REDG01_DLM2.Bin98_|GCA_007693605.1	NA	NA	NA	00636|2.440466034332708e-08|REDG01_DLM2.Bin98_|GCA_007693605.1	NA	NA	NA	NA	01331|7.319644167859906e-20|REDG01_DLM2.Bin98_|GCA_007693605.1	NA	NA	NA	NA	00566|9.786465341322262e-18|REDG01_DLM2.Bin98_|GCA_007693605.1	00567|1.359915008437364e-10|REDG01_DLM2.Bin98_|GCA_007693605.1	NA	NA	01617|1.9178874257590442e-10|REDG01_DLM2.Bin98_|GCA_007693605.1	01603|2.9190409627805225e-26|REDG01_DLM2.Bin98_|GCA_007693605.1	NA	NA	NA	NA	NA	NA	NA	NA	NA	NA	NA	NA	NA	NA	NA	00918|7.260932953633187e-22|REDG01_DLM2.Bin98_|GCA_007693605.1	x
GCA_937925665.1	d__Bacteria;p__Bdellovibrionota;c__UBA2394;o__UBA2394;f__UBA2394;g__UBA2394;s__UBA2394	NA	NA	NA	NA	NA	NA	00590|9.507386441544796e-08|UBA2394_SRR1506987_bin.69_CONCOCT_v1.1_MAG_|GCA_937925665.1	NA	NA	NA	NA	NA	NA	NA	NA	02232|1.1742207494220678e-19|UBA2394_SRR1506987_bin.69_CONCOCT_v1.1_MAG_|GCA_937925665.1	NA	NA	NA	NA	00412|2.778954938993358e-22|UBA2394_SRR1506987_bin.69_CONCOCT_v1.1_MAG_|GCA_937925665.1	00411|5.5753446830447e-12|UBA2394_SRR1506987_bin.69_CONCOCT_v1.1_MAG_|GCA_937925665.1	NA	NA	NA	00490|7.733163096885064e-27|UBA2394_SRR1506987_bin.69_CONCOCT_v1.1_MAG_|GCA_937925665.1	NA	NA	NA	NA	NA	NA	00590|1.6630682279363274e-06|UBA2394_SRR1506987_bin.69_CONCOCT_v1.1_MAG_|GCA_937925665.1	NA	NA	NA	NA	NA	NA	NA	NA	01824|5.111193306639509e-19|UBA2394_SRR1506987_bin.69_CONCOCT_v1.1_MAG_|GCA_937925665.1	x
GCA_945881775.1	d__Bacteria;p__Bdellovibrionota;c__UBA2428;o__UBA2428;f__UBA2428;g__CAMCVE01;s__CAMCVE01	NA	NA	NA	NA	NA	NA	NA	NA	02027|2.8413292295438757e-08|CAMCVE01_ME-21oct19-152_|GCA_945881775.1	NA	NA	02027|1.971472711906627e-12|CAMCVE01_ME-21oct19-152_|GCA_945881775.1	NA	NA	NA	00485|2.237203091606157e-21|CAMCVE01_ME-21oct19-152_|GCA_945881775.1	NA	NA	NA	NA	00645|2.136183880498493e-17|CAMCVE01_ME-21oct19-152_|GCA_945881775.1	00646|4.05537248529864e-10|CAMCVE01_ME-21oct19-152_|GCA_945881775.1	NA	NA	01577|2.571225556094844e-09|CAMCVE01_ME-21oct19-152_|GCA_945881775.1	NA	NA	NA	NA	NA	NA	NA	NA	NA	NA	01209|1.5183709078798254e-09|CAMCVE01_ME-21oct19-152_|GCA_945881775.1	NA	NA	NA	NA	NA	01105|7.264627053736672e-20|CAMCVE01_ME-21oct19-152_|GCA_945881775.1	x
GCA_009991595.1	d__Bacteria;p__Bdellovibrionota;c__UBA2428;o__UBA2428;f__UBA2428;g__JAACVK01;s__JAACVK01	NA	NA	NA	NA	NA	NA	NA	NA	NA	NA	NA	NA	NA	NA	00809|1.0648427163511433e-09|JAACVK01_CG_2015-01t_44_12_|GCA_009991595.1	02806|3.702955333429399e-25|JAACVK01_CG_2015-01t_44_12_|GCA_009991595.1	NA	NA	NA	NA	01625|3.725198200404037e-16|JAACVK01_CG_2015-01t_44_12_|GCA_009991595.1	01624|1.7107558619398522e-09|JAACVK01_CG_2015-01t_44_12_|GCA_009991595.1	NA	NA	00321|5.113455212069581e-07|JAACVK01_CG_2015-01t_44_12_|GCA_009991595.1	NA	NA	NA	NA	NA	NA	NA	NA	NA	NA	00567|1.9237057277049095e-49|JAACVK01_CG_2015-01t_44_12_|GCA_009991595.1	NA	NA	NA	NA	NA	01728|1.0859139011082314e-20|JAACVK01_CG_2015-01t_44_12_|GCA_009991595.1	x
GCA_018001635.1	d__Bacteria;p__Bdellovibrionota;c__UBA2428;o__UBA2428;f__UBA2428;g__JAGNHS01;s__JAGNHS01	NA	NA	NA	NA	NA	NA	NA	NA	NA	NA	NA	NA	NA	NA	02513|1.5017378709390354e-11|JAGNHS01_Gw_Eff_bin_446_|GCA_018001635.1	00119|2.4435350312024062e-31|JAGNHS01_Gw_Eff_bin_446_|GCA_018001635.1	NA	NA	NA	NA	01723|8.373196208309364e-16|JAGNHS01_Gw_Eff_bin_446_|GCA_018001635.1	01722|1.148638955121604e-07|JAGNHS01_Gw_Eff_bin_446_|GCA_018001635.1	NA	NA	01020|5.419480739028673e-10|JAGNHS01_Gw_Eff_bin_446_|GCA_018001635.1	NA	NA	NA	NA	NA	NA	NA	NA	NA	NA	NA	NA	NA	NA	NA	NA	02558|1.6073764918913665e-13|JAGNHS01_Gw_Eff_bin_446_|GCA_018001635.1	x
GCA_937952285.1	d__Bacteria;p__Bdellovibrionota;c__UBA2428;o__UBA2428;f__UBA2428;g__UBA2428;s__UBA2428	NA	NA	NA	NA	NA	NA	NA	NA	NA	NA	NA	NA	NA	NA	00441|1.7510483780035033e-09|UBA2428_SRR1506984_bin.117_CONCOCT_v1.1_MAG_|GCA_937952285.1	01096|4.689263778609406e-18|UBA2428_SRR1506984_bin.117_CONCOCT_v1.1_MAG_|GCA_937952285.1	NA	NA	NA	NA	01692|1.7610525411788412e-15|UBA2428_SRR1506984_bin.117_CONCOCT_v1.1_MAG_|GCA_937952285.1	01693|3.36157154320922e-07|UBA2428_SRR1506984_bin.117_CONCOCT_v1.1_MAG_|GCA_937952285.1	NA	NA	02619|1.7076931021378194e-09|UBA2428_SRR1506984_bin.117_CONCOCT_v1.1_MAG_|GCA_937952285.1	00366|3.700548549636543e-13|UBA2428_SRR1506984_bin.117_CONCOCT_v1.1_MAG_|GCA_937952285.1	NA	NA	NA	NA	NA	NA	NA	NA	NA	01219|5.63921910038203e-40|UBA2428_SRR1506984_bin.117_CONCOCT_v1.1_MAG_|GCA_937952285.1	NA	NA	NA	NA	NA	02958|2.3430187510022754e-18|UBA2428_SRR1506984_bin.117_CONCOCT_v1.1_MAG_|GCA_937952285.1	x
																																												x
																																												x
