# Supplementary material for: Magnetotactic Bdellovibrionota from a ferruginous spring
Source: ISME Commun. 2026 Apr 24;6(1):ycag116. doi: 10.1093/ismeco/ycag116 (PMC13200544; doi:10.1093/ismeco/ycag116)
Supplement: Supplementary_material_ycag116(23) [file supplementary_material_ycag116(23).zip › Supplementary_material_ycag116/Table_S3_List_Bdellovibrionota_Kil_genes.xlsx]

## Sheet: Feuil1
Table S3. List of genomes and MAGs from Figure 3 in which at least one kil-homologous gene sequence was detected using the HMM profiles built previously by Herrou et al. (2025). Each genome is associated to its accession number in NCBI and its taxonomy according to GTDB taxonomy (d__domain;p__phylum;c__class;o__order;f__family;g__genus;s__species). Only best hits with a minimal E-value of 10E-25 …
GC_number	Taxonomy	KilG_MXAN_4651			KilA_MXAN_3105		KilH_MXAN_4650			KilF_MXAN_3107			KilP_MXAN_5121		KilB_MXAN_4652			KilC_MXAN_3106
		Gene index	E -value				Gene index	E -value		Gene index	E -value				Gene index	E -value		Gene index	E -value
FG-1	d__Bacteria;p__Bdellovibrionota;c__UBA1018;o__UBA1018;f__UBA1018;g__CAIRTR01;s__	1261	9.86143e-83		NA		1276	4.40927e-70		1262	3.30654e-203		NA		1264	1.65164e-40		1263	1.99147e-65
FG-2	d__Bacteria;p__Bdellovibrionota;c__UBA1018;o__UBA1018;f__UBA1018;g__CAIRTR01;s__	333	1.06483e-78		NA		348	7.18077e-74		334	1.54441e-209		NA		336	4.9128e-42		335	6.64571e-64
GCA_001769835.1	d__Bacteria;p__Bdellovibrionota;c__UBA1018;o__UBA1018;f__UBA1018;g__GWB1-55-8;s__GWB1-55-8	NA			NA		453	7.19067e-70		2136	2.58307e-207		NA		2138	6.60903e-41		2137	1.73891e-64
GCA_001770015.1	d__Bacteria;p__Bdellovibrionota;c__Bacteriovoracia;o__Bacteriovoracales;f__Bacteriovoracaceae;g__XYC1-FULL-37-79;s__XYC1-FULL-37-79	2983	7.13177e-70		NA		3268	2.17757e-61		2984	9.55822e-188		NA		2986	8.51112e-42		2985	1.7257e-51
GCA_001771845.1	d__Bacteria;p__Bdellovibrionota;c__Bacteriovoracia;o__Bacteriovoracales;f__Bacteriovoracaceae;g__YD12-FULL-39-22;s__YD12-FULL-39-22	402	5.50337e-72		NA		1222	7.11123e-64		403	1.17472e-188		NA		405	1.97268e-35		404	4.36312e-47
GCA_001798085.1	d__Bacteria;p__Bdellovibrionota;c__O2-12-FULL-43-9;o__2-02-FULL-40-11;f__2-02-FULL-40-11;g__2-02-FULL-38-15-A;s__2-02-FULL-38-15-A	1009	4.50429e-73		NA		996	1.15779e-74		1008	5.03765e-197		NA		1006	3.28943e-53		1007	9.85158e-75
GCA_002083485.1	d__Bacteria;p__Bdellovibrionota;c__Bdellovibrionia;o__Bdellovibrionales;f__SG-bin7;g__SG-bin7;s__SG-bin7	1146	5.11876e-94		NA		1828	3.78942e-89		1145	2.37407e-212		NA		1143	9.13717e-63		1144	1.35165e-94
GCA_002321895.1	d__Bacteria;p__Bdellovibrionota;c__Bdellovibrionia;o__Bdellovibrionales;f__UBA1609;g__UBA1609;s__UBA1609	1467	2.68029e-76		NA		1193	2.82842e-81		1466	4.0376e-202		NA		1464	3.78822e-59		1465	1.49253e-94
GCA_002343185.1	d__Bacteria;p__Bdellovibrionota;c__UBA2361;o__UBA2361;f__UBA2361;g__UBA2361;s__UBA2361	NA			NA		NA			1621	9.2745e-60		NA		NA			NA
GCA_002435795.1	d__Bacteria;p__Bdellovibrionota;c__Bacteriovoracia;o__Bacteriovoracales;f__Bacteriovoracaceae;g__UBA6166;s__UBA6166	252	4.60373e-76		NA		511	8.99731e-66		251	2.12212e-190		NA		249	9.64249e-41		250	5.56273e-61
GCA_002436415.1	d__Bacteria;p__Bdellovibrionota;c__Bdellovibrionia;o__Bdellovibrionales;f__UBA840;g__UBA6502;s__UBA6502	2074	9.26751e-81		NA		3299	6.80009e-74		2075	1.71739e-205		NA		2077	1.06458e-58		2076	1.83149e-98
GCA_002720865.1	d__Bacteria;p__Bdellovibrionota;c__Bacteriovoracia;o__Bacteriovoracales;f__Bacteriovoracaceae;g__GCA-2720865;s__GCA-2720865	1341	9.72097e-74		NA		1692	5.60907e-69		1342	1.11817e-191		NA		1344	1.25459e-35		1343	2.52805e-52
GCA_002722705.1	d__Bacteria;p__Bdellovibrionota;c__UBA1018;o__UBA1018;f__UBA6935;g__UBA6935;s__UBA6935	2009	1.10711e-71		NA		2024	1.33369e-63		2010	7.50029e-208		NA		2012	2.0254e-42		2011	1.10312e-66
GCA_002771665.1	d__Bacteria;p__Bdellovibrionota;c__Bacteriovoracia;o__Bacteriovoracales;f__Bacteriovoracaceae;g__UBA4207;s__UBA4207	3068	8.55944e-74		NA		1202	2.19082e-63		3069	1.15285e-190		NA		3071	1.9692e-39		3070	4.72663e-50
GCA_002778785.1	d__Bacteria;p__Bdellovibrionota;c__Bdellovibrionia;o__Bdellovibrionales;f__1-14-0-10-45-34;g__1-14-0-10-45-34;s__1-14-0-10-45-34	1599	1.48218e-85		NA		219	1.48376e-84		1600	5.63449e-212		NA		1603	4.26572e-61		1602	7.07659e-102
GCA_002786895.1	d__Bacteria;p__Bdellovibrionota;c__Bacteriovoracia;o__Bacteriovoracales;f__Bacteriovoracaceae;g__21-14-all-39-27;s__21-14-all-39-27	1879	4.31015e-72		NA		1516	2.74832e-67		370	5.77617e-120		NA		2205	6.95306e-37		2206	8.36855e-60
GCA_002787535.1	d__Bacteria;p__Bdellovibrionota;c__UBA2394;o__UBA2394;f__UBA2394;g__1-14-0-20-45-16;s__1-14-0-20-45-16	NA			NA		125	1.55458e-68		719	3.1264e-128		NA		NA			830	5.80125e-34
GCA_003545485.1	d__Bacteria;p__Bdellovibrionota;c__UBA1018;o__UBA1018;f__UBA1018;g__GWA1-52-35;s__GWA1-52-35	1808	1.53451e-78		NA		1050	2.7016e-73		1809	6.07164e-210		NA		1811	1.63224e-37		1810	1.22677e-63
GCA_003650085.1	d__Bacteria;p__Bdellovibrionota;c__Bacteriovoracia;o__Bacteriovoracales;f__Bacteriovoracaceae;g__SMWT01;s__SMWT01	384	4.1511e-65		NA		1444	8.71554e-59		383	4.2109e-179		NA		381	6.99087e-41		382	3.99336e-53
GCA_003696425.1	d__Bacteria;p__Bdellovibrionota;c__UBA2361;o__UBA2361;f__J046;g__J046;s__J046	NA			NA		NA			1305	3.47397e-53		NA		NA			NA
GCA_005808505.1	d__Bacteria;p__Bdellovibrionota;c__Bdellovibrionia;o__Bdellovibrionales;f__JAMPXM01;g__SYLX01;s__SYLX01	4469	6.21546e-91		NA		1956	1.65557e-79		4468	1.70775e-205		NA		4466	2.34938e-62		4467	4.59329e-105
GCA_006226755.1	d__Bacteria;p__Bdellovibrionota;c__Bacteriovoracia;o__Bacteriovoracales;f__Bacteriovoracaceae;g__M0603;s__M0603	3085	5.20556e-74		NA		2129	1.75211e-67		3086	1.15817e-188		NA		3088	6.20714e-32		3087	1.78999e-63
GCA_007128005.1	d__Bacteria;p__Bdellovibrionota;c__Bdellovibrionia;o__Bdellovibrionales;f__UBA1609;g__SKYF01;s__SKYF01	949	2.65977e-79		NA		2009	2.50535e-83		948	2.15378e-214		NA		946	1.85251e-63		947	2.00312e-106
GCA_007693605.1	d__Bacteria;p__Bdellovibrionota;c__UBA2394;o__UBA2394;f__UBA2394;g__REDG01;s__REDG01	281	6.57092e-59		NA		267	2.23672e-74		280	2.72822e-196		NA		278	6.32558e-31		279	5.47259e-58
GCA_009926305.1	d__Bacteria;p__Bdellovibrionota;c__UBA2361;o__UBA2361;f__RFPC01;g__RFPC01;s__RFPC01	NA			NA		NA			2389	2.52156e-52		NA		NA			NA
GCA_009926805.1	d__Bacteria;p__Bdellovibrionota;c__FAC87;o__UBA2466;f__UBA2466;g__UBA2466;s__UBA2466	1015	8.70224e-78		NA		1322	2.5018e-72		1014	6.97371e-209		NA		1012	2.0105e-35		1013	2.07149e-51
GCA_009927005.1	d__Bacteria;p__Bdellovibrionota;c__FAC87;o__UBA2466;f__UBA2466;g__RFNO01;s__RFNO01	1038	1.00932e-72		NA		703	1.1618e-72		1037	1.37614e-211		NA		1033	4.02301e-36		1036	1.03522e-52
GCA_009991595.1	d__Bacteria;p__Bdellovibrionota;c__UBA2428;o__UBA2428;f__UBA2428;g__JAACVK01;s__JAACVK01	1045	2.38263e-75		NA		1562	9.14083e-69		1046	2.59742e-196		NA		1048	1.77717e-50		1534	8.6537e-38
GCA_013215275.1	d__Bacteria;p__Bdellovibrionota;c__Oligoflexia;o__Oligoflexales;f__Bog-1112;g__JABSRF01;s__JABSRF01	NA			NA		NA			NA			NA		NA			3451	7.2586e-30
GCA_013216195.1	d__Bacteria;p__Bdellovibrionota;c__Bdellovibrionia;o__Bdellovibrionales;f__UBA1609;g__JABSOQ01;s__JABSOQ01	NA			NA		58	1.96459e-84		224	6.10755e-115		NA		NA			3332	7.89379e-43
GCA_014376785.1	d__Bacteria;p__Bdellovibrionota;c__UBA1018;o__UBA1018;f__UBA1018;g__JACMQW01;s__JACMQW01	956	9.50181e-80		NA		1202	1.91409e-71		957	2.59074e-206		NA		1190	1.01663e-40		1189	1.04927e-58
GCA_014378465.1	d__Bacteria;p__Bdellovibrionota;c__UBA1018;o__UBA1018;f__UBA1018;g__UBA1018;s__UBA1018	3616	2.95056e-79		NA		3601	2.32731e-72		3615	1.88439e-208		NA		3613	2.01693e-45		3614	1.44917e-59
GCA_014584465.1	d__Bacteria;p__Bdellovibrionota;c__Bdellovibrionia;o__Bdellovibrionales;f__JACTMU01;g__JACTMU01;s__JACTMU01	1949	8.13149e-93		NA		3131	9.84811e-87		1948	1.53738e-208		NA		686	2.42192e-66		687	2.0499e-99
GCA_015163855.1	d__Bacteria;p__Bdellovibrionota;c__Bdellovibrionia;o__Bdellovibrionales;f__JACOND01;g__JAAOIH01;s__JAAOIH01	998	2.28062e-77		NA		1094	1.54421e-85		997	5.9092e-205		NA		775	5.76969e-62		776	7.04009e-81
GCA_015231325.1	d__Bacteria;p__Bdellovibrionota;c__Bacteriovoracia;o__Bacteriovoracales;f__Bacteriovoracaceae;g__JADGAN01;s__JADGAN01	613	2.0756e-74		NA		NA			614	1.64593e-186		NA		NA			615	1.08425e-44
GCA_015231955.1	d__Bacteria;p__Bdellovibrionota;c__Bacteriovoracia;o__Bacteriovoracales;f__Bacteriovoracaceae;g__JADGAN01;s__JADGAN01	999	2.29938e-69		NA		2831	4.5787e-66		998	7.38019e-188		NA		1006	5.77535e-38		1007	8.34286e-48
GCA_015232015.1	d__Bacteria;p__Bdellovibrionota;c__Bacteriovoracia;o__Bacteriovoracales;f__Bacteriovoracaceae;g__JADFZW01;s__JADFZW01	3676	9.49836e-68		NA		NA			3677	1.72876e-184		NA		3679	3.54039e-37		3678	2.90839e-48
GCA_015232255.1	d__Bacteria;p__Bdellovibrionota;c__Bacteriovoracia;o__Bacteriovoracales;f__Bacteriovoracaceae;g__JADGAN01;s__JADGAN01	134	1.84037e-69		NA		3382	3.66928e-66		133	5.90693e-188		NA		131	4.62825e-38		132	6.6858e-48
GCA_015232355.1	d__Bacteria;p__Bdellovibrionota;c__Bacteriovoracia;o__Bacteriovoracales;f__Bacteriovoracaceae;g__JADFZW01;s__JADFZW01	2116	3.29354e-65		NA		2175	1.59492e-61		2117	7.70103e-183		NA		2119	3.51146e-41		2118	2.91875e-50
GCA_015232735.1	d__Bacteria;p__Bdellovibrionota;c__Oligoflexia;o__Oligoflexales;f__Oligoflexaceae;g__JADFZC01;s__JADFZC01	NA			NA		NA			3075	1.31109e-37		NA		NA			NA
GCA_016186905.1	d__Bacteria;p__Bdellovibrionota;c__UBA1018;o__UBA1018;f__UBA923;g__JACPKS01;s__JACPKS01	568	2.18218e-76		NA		1889	4.43576e-68		569	3.55959e-210		NA		571	1.43943e-44		570	2.10311e-60
GCA_016186945.1	d__Bacteria;p__Bdellovibrionota;c__Oligoflexia;o__Oligoflexales;f__Bog-1112;g__BOG-1112;s__BOG-1112	NA			NA		NA			432	1.08125e-36		NA		NA			1769	9.16625e-28
GCA_016186995.1	d__Bacteria;p__Bdellovibrionota;c__O2-12-FULL-43-9;o__JACOXK01;f__JACOXK01;g__JACPKQ01;s__JACPKQ01	634	2.91298e-69		NA		616	1.89689e-75		633	1.62844e-213		NA		631	1.87194e-42		649	2.34662e-65
GCA_016187935.1	d__Bacteria;p__Bdellovibrionota;c__Bacteriovoracia;o__Bacteriovoracales;f__Bacteriovoracaceae;g__GWA2-49-15;s__GWA2-49-15	2400	5.66192e-74		NA		2005	1.43159e-62		2399	1.30254e-188		NA		2397	5.53488e-32		2398	6.09241e-65
GCA_016193105.1	d__Bacteria;p__Bdellovibrionota;c__O2-12-FULL-43-9;o__2-02-FULL-40-11;f__2-02-FULL-40-11;g__JACPST01;s__JACPST01	1253	2.67362e-73		NA		1163	1.26447e-77		1254	1.11439e-200		NA		1256	1.72329e-53		1255	3.80898e-72
GCA_016196825.1	d__Bacteria;p__Bdellovibrionota;c__FAC87;o__UBA2466;f__UBA2466;g__JACPWY01;s__JACPWY01	962	1.34121e-77		NA		1537	3.52055e-73		961	3.7723e-210		NA		958	3.39333e-40		960	4.39464e-50
GCA_016198185.1	d__Bacteria;p__Bdellovibrionota;c__O2-12-FULL-43-9;o__2-02-FULL-40-11;f__2-02-FULL-40-11;g__JACQJD01;s__JACQJD01	562	4.14573e-64		NA		588	4.5711e-71		563	1.87232e-190		NA		565	1.91428e-50		564	3.15846e-66
GCA_016207775.1	d__Bacteria;p__Bdellovibrionota;c__FAC87;o__UBA2466;f__UBA2466;g__JACQOU01;s__JACQOU01	1572	5.11444e-80		NA		1876	1.62894e-72		1571	4.63149e-209		NA		1568	1.64904e-39		1570	3.27291e-51
GCA_016714165.1	d__Bacteria;p__Bdellovibrionota;c__Bdellovibrionia;o__Bdellovibrionales;f__UBA1609;g__JADJVA01;s__JADJVA01	1971	2.1831e-92		NA		3021	9.65221e-84		1972	3.1731e-212		NA		1974	1.57492e-65		1973	1.32959e-99
GCA_016715815.1	d__Bacteria;p__Bdellovibrionota;c__Bdellovibrionia;o__JABDDW01;f__JABDDW01;g__JADJXN01;s__JADJXN01	698	2.51553e-90		NA		1532	2.34634e-75		699	2.06264e-218		NA		701	1.93418e-68		700	3.62407e-98
GCA_016784965.1	d__Bacteria;p__Bdellovibrionota;c__Bacteriovoracia;o__Bacteriovoracales;f__Bacteriovoracaceae;g__JADHTQ01;s__JADHTQ01	494	3.41434e-63		NA		354	9.20376e-65		492	6.36574e-185		NA		494	4.13478e-36		496	1.51622e-45
GCA_016786465.1	d__Bacteria;p__Bdellovibrionota;c__UBA1018;o__UBA1018;f__UBA1018;g__JAEUWC01;s__JAEUWC01	3185	1.55659e-83		NA		761	4.83166e-67		3186	2.39311e-207		NA		3188	6.16202e-39		3187	1.00681e-38
GCA_016786485.1	d__Bacteria;p__Bdellovibrionota;c__Bacteriovoracia;o__Bacteriovoracales;f__Bacteriovoracaceae;g__JAEUWD01;s__JAEUWD01	895	6.19813e-64		NA		2751	6.05732e-67		894	3.0647e-193		NA		892	2.05101e-41		893	2.7363e-59
GCA_016786545.1	d__Bacteria;p__Bdellovibrionota;c__Bdellovibrionia;o__Bdellovibrionales;f__Bdellovibrionaceae;g__JADJOV01;s__JADJOV01	1390	4.20134e-97		NA		3839	6.86185e-93		1391	4.85666e-235		NA		1393	2.45816e-80		1392	4.02783e-102
GCA_016786595.1	d__Bacteria;p__Bdellovibrionota;c__UBA2361;o__SZUA-149;f__JAEUWB01;g__JAEUWB01;s__JAEUWB01	771	6.27889e-58		NA		772	2.89279e-58		770	3.04511e-210		NA		769	3.09622e-33		NA
GCA_016874735.1	d__Bacteria;p__Bdellovibrionota;c__Oligoflexia;o__Oligoflexales;f__RGVZ01;g__CAIYRB01;s__CAIYRB01	NA			NA		NA			174	1.95364e-37		NA		NA			NA
GCA_017302715.1	d__Bacteria;p__Bdellovibrionota;c__UBA2394;o__UBA2394;f__UBA2394;g__JAFLCD01;s__JAFLCD01	1664	6.83893e-53		NA		13	1.71862e-71		1663	2.37923e-193		NA		2	1.08526e-28		1	4.16786e-50
GCA_017302795.1	d__Bacteria;p__Bdellovibrionota;c__Bdellovibrionia;o__Bdellovibrionales;f__JAMPXM01;g__Ga0074137;s__Ga0074137	3008	4.73793e-91		NA		35	8.75055e-77		3007	4.03755e-200		NA		3005	4.33608e-64		3006	2.12154e-96
GCA_017985985.1	d__Bacteria;p__Bdellovibrionota;c__Oligoflexia;o__Oligoflexales;f__Bog-1112;g__JAGNWK01;s__JAGNWK01	NA			NA		NA			880	7.40279e-27		NA		NA			952	3.32175e-27
GCA_018001635.1	d__Bacteria;p__Bdellovibrionota;c__UBA2428;o__UBA2428;f__UBA2428;g__JAGNHS01;s__JAGNHS01	2379	5.73604e-64		NA		2000	2.11491e-70		2380	3.21075e-201		NA		2382	4.44256e-56		2381	2.38703e-39
GCA_018060635.1	d__Bacteria;p__Bdellovibrionota;c__Bacteriovoracia;o__Bacteriovoracales;f__Bacteriovoracaceae;g__JAGOVR01;s__JAGOVR01	1100	6.82218e-74		NA		142	1.79971e-69		793	5.2461e-116		NA		1141	2.12661e-39		1142	5.87845e-63
GCA_018060885.1	d__Bacteria;p__Bdellovibrionota;c__Oligoflexia;o__Oligoflexales;f__JAGOVF01;g__JAGOVF01;s__JAGOVF01	NA			NA		NA			100	2.20254e-41		NA		NA			NA
GCA_018266295.1	d__Bacteria;p__Bdellovibrionota;c__Bdellovibrionia;o__Bdellovibrionales;f__Bdellovibrionaceae;g__JACMRP01;s__JACMRP01	3120	1.12548e-104		NA		3867	1.33627e-94		3121	1.83388e-246		NA		3123	3.95858e-87		3122	9.73812e-143
GCA_018645025.1	d__Bacteria;p__Bdellovibrionota;c__Bacteriovoracia;o__Bacteriovoracales;f__Bacteriovoracaceae;g__JABGUH01;s__JABGUH01	379	2.62454e-71		NA		1474	2.89429e-66		378	1.28562e-188		NA		376	1.54362e-32		377	1.58435e-53
GCA_018646195.1	d__Bacteria;p__Bdellovibrionota;c__Bacteriovoracia;o__Bacteriovoracales;f__Bacteriovoracaceae;g__JABGVH01;s__JABGVH01	1769	3.76578e-71		NA		790	4.92525e-66		1768	8.06068e-189		NA		1766	8.99106e-35		1767	4.48332e-55
GCA_018646675.1	d__Bacteria;p__Bdellovibrionota;c__Bacteriovoracia;o__Bacteriovoracales;f__Bacteriovoracaceae;g__JABGUH01;s__JABGUH01	1484	2.65138e-71		NA		2476	2.92389e-66		1485	1.29877e-188		NA		1487	1.5594e-32		1486	1.60055e-53
GCA_018649885.1	d__Bacteria;p__Bdellovibrionota;c__Bacteriovoracia;o__Bacteriovoracales;f__Bacteriovoracaceae;g__JABIHA01;s__JABIHA01	2813	5.15967e-71		NA		3782	8.36497e-67		2812	1.1477e-196		NA		2810	6.37801e-39		2811	5.81335e-60
GCA_018663505.1	d__Bacteria;p__Bdellovibrionota;c__Bdellovibrionia;o__Bdellovibrionales;f__UBA1609;g__JABJQG01;s__JABJQG01	1673	1.86763e-77		NA		1658	4.36803e-84		1674	7.66749e-208		NA		1676	4.14412e-65		1675	1.80769e-98
GCA_018672895.1	d__Bacteria;p__Bdellovibrionota;c__Bacteriovoracia;o__Bacteriovoracales;f__Bacteriovoracaceae;g__JABGUH01;s__JABGUH01	2535	2.35061e-71		NA		2260	2.59221e-66		2536	1.15144e-188		NA		2538	1.3825e-32		2537	1.41898e-53
GCA_018674685.1	d__Bacteria;p__Bdellovibrionota;c__Bacteriovoracia;o__Bacteriovoracales;f__Bacteriovoracaceae;g__JABGUH01;s__JABGUH01	166	2.22198e-71		NA		2411	2.45035e-66		460	2.01415e-90		NA		153	1.30685e-32		152	1.34133e-53
GCA_019637855.1	d__Bacteria;p__Bdellovibrionota;c__Bdellovibrionia;o__Bdellovibrionales;f__UBA1609;g__JALHOQ01;s__JALHOQ01	603	6.25995e-89		NA		833	1.03339e-85		602	8.26804e-215		NA		600	1.02189e-59		601	7.1175e-103
GCA_019637875.1	d__Bacteria;p__Bdellovibrionota;c__Bdellovibrionia;o__Bdellovibrionales;f__Bdellovibrionaceae;g__PSRN01;s__PSRN01	1847	8.52007e-86		NA		3298	1.57827e-83		1846	3.10361e-215		NA		1844	1.04887e-65		1845	1.78973e-105
GCA_019637915.1	d__Bacteria;p__Bdellovibrionota;c__Bdellovibrionia;o__Bdellovibrionales;f__Bdellovibrionaceae;g__JAHBUV01;s__JAHBUV01	1697	1.04228e-101		NA		2202	5.85361e-94		1696	7.09914e-238		NA		1694	1.32137e-82		1695	2.41697e-119
GCA_019637955.1	d__Bacteria;p__Bdellovibrionota;c__Bdellovibrionia;o__Bdellovibrionales;f__Bdellovibrionaceae;g__JAHBUS01;s__JAHBUS01	3513	1.98608e-88		NA		2345	7.31673e-79		3512	1.36723e-226		NA		3510	7.52603e-77		3511	1.2599e-110
GCA_019694515.1	d__Bacteria;p__Bdellovibrionota;c__UBA2361;o__UBA2361;f__JAIBBU01;g__JAIBBU01;s__JAIBBU01	NA			NA		NA			1232	1.05766e-53		NA		NA			NA
GCA_019695175.1	d__Bacteria;p__Bdellovibrionota;c__Bdellovibrionia;o__Bdellovibrionales;f__UBA1609;g__JAIBAM01;s__JAIBAM01	91	4.93952e-78		NA		1979	1.92669e-90		90	2.37017e-213		NA		268	1.23076e-59		89	2.4972e-62
GCA_019750295.1	d__Bacteria;p__Bdellovibrionota;c__Bdellovibrionia;o__Bdellovibrionales;f__JAGQZY01;g__JAIEOS01;s__JAIEOS01	2358	1.0695e-88		NA		2163	7.50777e-77		2357	2.85919e-193		NA		2355	7.94271e-62		2356	4.93711e-96
GCA_019750655.1	d__Bacteria;p__Bdellovibrionota;c__FAC87;o__UBA2466;f__UBA2466;g__JAIEOG01;s__JAIEOG01	242	4.64594e-76		NA		1463	1.91668e-76		2199	4.86326e-213		NA		2196	7.06322e-38		2198	2.39541e-52
GCA_019751945.1	d__Bacteria;p__Bdellovibrionota;c__UBA1018;o__UBA1018;f__UBA1018;g__JAIEMT01;s__JAIEMT01	1011	3.82586e-76		NA		2929	5.2265e-71		1012	3.99418e-208		NA		1014	6.15031e-37		1013	2.08682e-59
GCA_019752535.1	d__Bacteria;p__Bdellovibrionota;c__Bacteriovoracia;o__Bacteriovoracales;f__Bacteriovoracaceae;g__UBA6144;s__UBA6144	762	6.53244e-70		NA		193	2.52202e-70		763	4.62219e-194		NA		765	1.74556e-40		764	7.59294e-62
GCA_020247005.1	d__Bacteria;p__Bdellovibrionota;c__Oligoflexia;o__Silvanigrellales;f__Silvanigrellaceae;g__JADCJN01;s__JADCJN01	NA			NA		NA			2903	6.55556e-136		NA		NA			2899	2.80084e-46
GCA_020434585.1	d__Bacteria;p__Bdellovibrionota;c__UBA2361;o__SZUA-149;f__JAGRAN01;g__JAGRAN01;s__JAGRAN01	2412	3.18172e-54		NA		2413	1.13638e-60		2411	6.62768e-224		NA		2410	1.01587e-33		NA
GCA_020435005.1	d__Bacteria;p__Bdellovibrionota;c__Bdellovibrionia;o__Bdellovibrionales;f__UBA1609;g__JACKAN01;s__JACKAN01	829	9.66412e-86		NA		380	1.52001e-86		830	1.05283e-219		NA		832	1.26132e-65		831	1.70538e-95
GCA_020435205.1	d__Bacteria;p__Bdellovibrionota;c__Bdellovibrionia;o__Bdellovibrionales;f__JAGQZY01;g__JAGQZY01;s__JAGQZY01	1736	1.52731e-93		NA		1521	3.92316e-78		1735	3.74522e-210		NA		1733	1.12187e-55		1734	4.09675e-97
GCA_020435295.1	d__Bacteria;p__Bdellovibrionota;c__FAC87;o__UBA2466;f__JACKAF01;g__JACKAF01;s__JACKAF01	NA			NA		1794	3.44129e-78		1436	6.33037e-209		NA		NA			2985	1.53841e-34
GCA_020630675.1	d__Bacteria;p__Bdellovibrionota;c__Bdellovibrionia;o__Bdellovibrionales;f__UBA1609;g__JAHDIR01;s__JAHDIR01	1724	2.72288e-88		NA		2025	1.82032e-87		1723	6.00198e-211		NA		1721	4.49644e-55		1722	3.91115e-95
GCA_020635115.1	d__Bacteria;p__Bdellovibrionota;c__Bacteriovoracia;o__Bacteriovoracales;f__Bacteriovoracaceae;g__JACKAK01;s__JACKAK01	454	1.39901e-62		NA		1501	6.30239e-65		455	1.1828e-183		NA		457	2.16841e-38		456	1.29892e-61
GCA_020635135.1	d__Bacteria;p__Bdellovibrionota;c__Bacteriovoracia;o__Bacteriovoracales;f__Bacteriovoracaceae;g__JACKAJ01;s__JACKAJ01	1117	7.87486e-68		NA		1581	1.34991e-63		1118	3.31296e-192		NA		1120	1.37721e-37		1119	2.73057e-66
GCA_020720425.1	d__Bacteria;p__Bdellovibrionota;c__Bdellovibrionia;o__Bdellovibrionales;f__Bdellovibrionaceae;g__DYOP01;s__DYOP01	224	4.98751e-78		NA		692	1.27795e-80		225	8.7967e-219		NA		227	1.40041e-69		226	6.45401e-91
GCA_020720455.1	d__Bacteria;p__Bdellovibrionota;c__Bacteriovoracia;o__Bacteriovoracales;f__Bacteriovoracaceae;g__DYOQ01;s__DYOQ01	1980	2.78367e-72		NA		2191	1.57851e-64		1979	5.30351e-187		NA		1977	2.86851e-41		1978	4.50086e-59
GCA_020845775.1	d__Bacteria;p__Bdellovibrionota;c__UBA2361;o__SZUA-149;f__JADLFC01;g__JADLFC01;s__JADLFC01	NA			NA		NA			281	1.51012e-56		NA		NA			NA
GCA_020847095.1	d__Bacteria;p__Bdellovibrionota;c__Bdellovibrionia;o__JABDDW01;f__JABDDW01;g__JADLCR01;s__JADLCR01	1920	2.409e-89		NA		497	1.68867e-76		1919	9.01475e-200		NA		1913	7.00256e-68		1912	2.0574e-101
GCA_020850475.1	d__Bacteria;p__Bdellovibrionota;c__Bdellovibrionia;o__Bdellovibrionales;f__UBA1609;g__JADZEO01;s__JADZEO01	1261	1.96465e-89		NA		3453	1.85632e-86		1262	3.97416e-215		NA		1264	5.29687e-66		1263	1.24279e-102
GCA_020852715.1	d__Bacteria;p__Bdellovibrionota;c__UBA2361;o__SZUA-149;f__JADZAE01;g__JADZAE01;s__JADZAE01	890	3.25025e-57		NA		889	3.94474e-57		891	6.27857e-219		NA		892	1.54892e-32		NA
GCA_021300175.1	d__Bacteria;p__Bdellovibrionota;c__Bdellovibrionia;o__Bdellovibrionales;f__Bdellovibrionaceae;g__JAJTIC01;s__JAJTIC01	1864	2.37429e-97		NA		1820	1.8645e-26		1863	3.19384e-217		NA		1861	2.27721e-79		1862	1.70555e-118
GCA_021463345.1	d__Bacteria;p__Bdellovibrionota;c__Bdellovibrionia;o__Bdellovibrionales;f__JAMPXM01;g__JAMPXM01;s__JAMPXM01	1183	8.69222e-95		NA		550	1.18511e-78		1182	5.05309e-209		NA		1180	1.92407e-62		1181	2.73272e-106
GCA_021730855.1	d__Bacteria;p__Bdellovibrionota;c__UBA1018;o__CAIPTA01;f__CAIPTA01;g__JAKFYM01;s__JAKFYM01	2091	1.90538e-71		NA		387	9.30791e-73		2090	3.0348e-215		NA		2698	2.51034e-39		2089	7.59353e-26
GCA_021731025.1	d__Bacteria;p__Bdellovibrionota;c__Bdellovibrionia;o__Bdellovibrionales;f__Bdellovibrionaceae;g__UBA5009;s__UBA5009	1986	2.23666e-94		NA		1421	7.92546e-86		1987	4.08747e-238		NA		1989	8.78215e-83		1988	1.12161e-127
GCA_022450595.1	d__Bacteria;p__Bdellovibrionota;c__Bdellovibrionia;o__Bdellovibrionales;f__UBA1609;g__JAKUPT01;s__JAKUPT01	1840	5.15535e-83		NA		450	6.05828e-66		1841	3.24725e-207		NA		1843	1.64395e-58		1842	2.21417e-99
GCA_022729855.1	d__Bacteria;p__Bdellovibrionota;c__Bacteriovoracia;o__Bacteriovoracales;f__Bacteriovoracaceae;g__DZBG01;s__DZBG01	1088	1.94914e-68		NA		2575	1.32249e-66		1089	2.69121e-194		NA		1091	1.85182e-39		1090	2.66078e-56
GCA_023250635.1	d__Bacteria;p__Bdellovibrionota;c__Oligoflexia;o__Oligoflexales;f__Bog-1112;g__JAHFAI01;s__JAHFAI01	NA			NA		NA			2100	2.38137e-30		NA		NA			NA
GCA_023250675.1	d__Bacteria;p__Bdellovibrionota;c__Bdellovibrionia;o__JABDDW01;f__JABDDW01;g__JAHFAE01;s__JAHFAE01	1243	1.75839e-82		NA		2864	1.02027e-70		1244	1.70384e-209		NA		1246	1.26202e-66		1245	5.38846e-102
GCA_023299885.1	d__Bacteria;p__Bdellovibrionota;c__Bdellovibrionia;o__Bdellovibrionales;f__UBA1609;g__JALZUS01;s__JALZUS01	484	1.25657e-91		NA		161	1.15998e-86		485	1.42392e-214		NA		487	2.62044e-60		486	1.74646e-86
GCA_023657465.1	d__Bacteria;p__Bdellovibrionota;c__UBA1018;o__UBA1018;f__JAGTJX01;g__JAGTJX01;s__JAGTJX01	2970	9.44602e-79		NA		2956	1.37718e-62		2969	2.67595e-206		NA		2967	1.71819e-30		2968	4.12507e-48
GCA_023701205.1	d__Bacteria;p__Bdellovibrionota;c__UBA1018;o__UBA1018;f__UBA1018;g__JAMPXJ01;s__JAMPXJ01	3519	1.95342e-77		NA		3504	3.11043e-70		3518	1.68642e-210		NA		3516	1.64158e-45		3517	3.28577e-70
GCA_023898385.1	d__Bacteria;p__Bdellovibrionota;c__Bdellovibrionia;o__Bdellovibrionales;f__UBA1609;g__G023898385;s__G023898385	2465	7.67921e-86		NA		2766	2.25488e-83		2466	2.39733e-214		NA		2468	2.0336e-59		2467	1.05156e-92
GCA_023954155.1	d__Bacteria;p__Bdellovibrionota;c__Bdellovibrionia;o__Bdellovibrionales;f__JAMLIO01;g__JAMLIO01;s__JAMLIO01	322	1.47173e-79		NA		556	2.00372e-81		321	2.6981e-211		NA		319	1.41498e-54		320	5.46747e-81
GCA_023954355.1	d__Bacteria;p__Bdellovibrionota;c__UBA1018;o__CAIPTA01;f__CAIPTA01;g__JAMLID01;s__JAMLID01	1333	3.28726e-38		NA		1316	4.45104e-70		1331	1.23905e-213		NA		1329	5.0026e-38		1330	2.47948e-55
GCA_024102635.1	d__Bacteria;p__Bdellovibrionota;c__UBA2361;o__UBA2361;f__JAGFJO01;g__JAGFJO01;s__JAGFJO01	NA			NA		NA			2409	1.09713e-55		NA		NA			NA
GCA_024229115.1	d__Bacteria;p__Bdellovibrionota;c__Bacteriovoracia;o__Bacteriovoracales;f__Bacteriovoracaceae;g__JAAEST01;s__JAAEST01	2467	9.12436e-74		NA		1205	1.05679e-67		2466	2.02644e-187		NA		2464	6.46627e-40		2465	7.29688e-56
GCA_025055135.1	d__Bacteria;p__Bdellovibrionota;c__Bdellovibrionia;o__Bdellovibrionales;f__Bdellovibrionaceae;g__JANWYU01;s__JANWYU01	1656	3.59676e-75		NA		796	2.46433e-74		1657	1.39569e-223		NA		1659	5.5104e-72		1658	1.6561e-80
GCA_025359945.1	d__Bacteria;p__Bdellovibrionota;c__Bdellovibrionia;o__Bdellovibrionales;f__Bdellovibrionaceae;g__JANYDD01;s__JANYDD01	1995	3.81967e-89		NA		975	1.70441e-85		1996	1.22886e-220		NA		1998	4.53437e-74		1997	1.26175e-102
GCA_026390555.1	d__Bacteria;p__Bdellovibrionota;c__UBA2361;o__UBA2361;f__OMII01;g__OMII01;s__OMII01	NA			NA		NA			304	1.8987e-57		NA		NA			NA
GCA_026713835.1	d__Bacteria;p__Bdellovibrionota;c__Bacteriovoracia;o__Bacteriovoracales;f__Bacteriovoracaceae;g__JAPONP01;s__JAPONP01	26	1.61526e-72		NA		1850	8.33575e-59		27	6.25318e-188		NA		29	4.87671e-38		28	7.085e-59
GCA_027459485.1	d__Bacteria;p__Bdellovibrionota;c__Bdellovibrionia;o__Bdellovibrionales;f__UBA1609;g__RBG-16-40-8;s__RBG-16-40-8	1802	1.35566e-84		NA		NA			1801	3.40212e-213		NA		1799	1.6578e-60		1800	1.83899e-98
GCA_027485695.1	d__Bacteria;p__Bdellovibrionota;c__UBA1018;o__UBA1018;f__UBA1018;g__JAIXQO01;s__JAIXQO01	2725	5.55493e-74		NA		2706	1.47501e-70		2724	1.21319e-206		NA		2722	3.61227e-42		2723	7.29233e-51
GCA_027486675.1	d__Bacteria;p__Bdellovibrionota;c__UBA1018;o__UBA1018;f__CAIMNF01;g__JAIXOQ01;s__JAIXOQ01	608	1.88234e-68		NA		621	1.68938e-64		609	5.2686e-209		NA		611	1.05911e-39		610	1.75421e-48
GCA_027487795.1	d__Bacteria;p__Bdellovibrionota;c__UBA2361;o__SZUA-149;f__SZUA-149;g__JAIYCX01;s__JAIYCX01	NA			NA		NA			1437	9.3032e-51		NA		NA			NA
GCA_027488515.1	d__Bacteria;p__Bdellovibrionota;c__UBA1018;o__UBA1018;f__CAIMNF01;g__CAIMNF01;s__CAIMNF01	1482	1.35351e-68		NA		1495	1.08861e-67		1483	2.35695e-211		NA		1485	9.50691e-41		1484	2.31139e-37
GCA_028282865.1	d__Bacteria;p__Bdellovibrionota;c__Oligoflexia;o__Oligoflexales;f__JANQHA01;g__JANQHA01;s__JANQHA01	1715	3.55715e-48		NA		1716	1.30406e-53		1714	1.78408e-167		NA		1712	2.03607e-36		NA
GCA_028724725.1	d__Bacteria;p__Bdellovibrionota;c__UBA2361;o__UBA2361;f__CAKMMH01;g__CAKMMH01;s__CAKMMH01	NA			NA		NA			848	2.77083e-58		NA		NA			NA
GCA_028817975.1	d__Bacteria;p__Bdellovibrionota;c__Oligoflexia;o__Oligoflexales;f__Bog-1112;g__JAPPOJ01;s__JAPPOJ01	NA			NA		NA			NA			NA		NA			1782	5.05958e-28
GCA_028819305.1	d__Bacteria;p__Bdellovibrionota;c__Bdellovibrionia;o__Bdellovibrionales;f__JACOND01;g__JANQSP01;s__JANQSP01	1018	1.06987e-63		NA		1186	5.61125e-86		1017	2.91259e-212		NA		1015	9.61594e-59		1016	3.55303e-82
GCA_028819545.1	d__Bacteria;p__Bdellovibrionota;c__Bdellovibrionia;o__Bdellovibrionales;f__JACOND01;g__JAPPLG01;s__JAPPLG01	515	1.84805e-60		NA		1405	1.10239e-75		516	7.36512e-209		NA		518	6.76551e-55		517	3.0544e-76
GCA_029262815.1	d__Bacteria;p__Bdellovibrionota;c__JAJCYS01;o__JAJCYS01;f__JAJCYS01;g__JAJCYS01;s__JAJCYS01	499	7.19204e-63		NA		1586	6.21621e-76		500	8.20903e-206		NA		502	4.91603e-42		501	1.21021e-47
GCA_029555385.1	d__Bacteria;p__Bdellovibrionota;c__UBA2361;o__SZUA-149;f__SZUA-149;g__JAKPSH01;s__JAKPSH01	2432	5.13651e-59		NA		2433	1.62035e-58		2431	5.90805e-213		NA		2430	7.51616e-35		NA
GCA_029865945.1	d__Bacteria;p__Bdellovibrionota;c__Bacteriovoracia;o__Bacteriovoracales;f__Bacteriovoracaceae;g__JARXAH01;s__JARXAH01	2624	8.53583e-67		NA		1770	1.20516e-61		2625	2.75544e-193		NA		2627	2.20781e-40		2626	1.04747e-65
GCA_030158485.1	d__Bacteria;p__Bdellovibrionota;c__Bdellovibrionia;o__Bdellovibrionales;f__Bdellovibrionaceae;g__Ga0074139;s__Ga0074139	2458	4.45848e-92		NA		935	3.28294e-85		2457	2.12797e-222		NA		2455	1.0062e-78		2456	6.55666e-126
GCA_030425045.1	d__Bacteria;p__Bdellovibrionota;c__Bacteriovoracia;o__Bacteriovoracales;f__Bacteriovoracaceae;g__JAUHVL01;s__JAUHVL01	2884	6.25382e-74		NA		1049	1.55408e-66		2885	2.11169e-189		NA		2887	9.44658e-35		2886	2.58905e-59
GCA_030426585.1	d__Bacteria;p__Bdellovibrionota;c__Bacteriovoracia;o__Bacteriovoracales;f__Bacteriovoracaceae;g__JAUHYH01;s__JAUHYH01	801	3.10338e-68		NA		1589	8.57426e-60		802	9.69143e-190		NA		2452	2.51974e-40		NA
GCA_030427805.1	d__Bacteria;p__Bdellovibrionota;c__Bdellovibrionia;o__Bdellovibrionales;f__JAGQZY01;g__JAUHWN01;s__JAUHWN01	1897	5.08168e-89		NA		598	2.12198e-80		1898	6.76295e-199		NA		1900	3.419e-63		1899	1.59826e-107
GCA_030427965.1	d__Bacteria;p__Bdellovibrionota;c__Bdellovibrionia;o__Bdellovibrionales;f__JAUICD01;g__JAUICD01;s__JAUICD01	1174	7.60609e-88		NA		339	3.06723e-79		1175	7.49743e-208		NA		1177	2.99072e-64		1176	3.5362e-100
GCA_030428205.1	d__Bacteria;p__Bdellovibrionota;c__UBA2361;o__UBA2361;f__RFPC01;g__JAUIBK01;s__JAUIBK01	NA			NA		NA			887	1.87742e-53		NA		NA			NA
GCA_030431635.1	d__Bacteria;p__Bdellovibrionota;c__Bacteriovoracia;o__Bacteriovoracales;f__Bacteriovoracaceae;g__CALFYV01;s__CALFYV01	2975	1.77488e-65		NA		2106	5.1932e-70		2974	1.71517e-193		NA		2972	3.00722e-41		2973	3.24883e-58
GCA_030431715.1	d__Bacteria;p__Bdellovibrionota;c__UBA2361;o__UBA2361;f__RFPC01;g__JAUIIO01;s__JAUIIO01	NA			NA		NA			762	3.5004e-54		NA		NA			NA
GCA_030432875.1	d__Bacteria;p__Bdellovibrionota;c__Oligoflexia;o__Oligoflexales;f__JAGOVF01;g__JAUILP01;s__JAUILP01	NA			NA		NA			1570	2.47487e-31		NA		NA			2916	1.92407e-28
GCA_030591685.1	d__Bacteria;p__Bdellovibrionota;c__Bdellovibrionia;o__Bdellovibrionales;f__UBA1609;g__JAUVAX01;s__JAUVAX01	540	8.21062e-86		NA		1818	1.7974e-78		539	3.34636e-208		NA		537	8.9667e-61		538	2.349e-94
GCA_030634085.1	d__Bacteria;p__Bdellovibrionota;c__Bacteriovoracia;o__Bacteriovoracales;f__Bacteriovoracaceae;g__JAGLPP01;s__JAGLPP01	1706	8.36778e-77		NA		1478	1.82263e-61		1707	3.34464e-186		NA		1709	4.02196e-40		1708	2.51007e-50
GCA_030638415.1	d__Bacteria;p__Bdellovibrionota;c__Bacteriovoracia;o__Bacteriovoracales;f__Bacteriovoracaceae;g__DAOWEO01;s__DAOWEO01	2067	2.12588e-68		NA		467	1.56246e-67		2068	5.45198e-193		NA		2070	6.89693e-35		2069	1.2708e-53
GCA_030828105.1	d__Bacteria;p__Bdellovibrionota;c__Bacteriovoracia;o__Bacteriovoracales;f__Bacteriovoracaceae;g__JAURDE01;s__JAURDE01	1479	5.40762e-64		NA		1913	3.39389e-63		1478	2.33319e-186		NA		1476	4.01534e-40		1477	5.97325e-57
GCA_031278395.1	d__Bacteria;p__Bdellovibrionota;c__UBA2361;o__SZUA-149;f__JADZAE01;g__JAITKM01;s__JAITKM01	NA			NA		NA			923	6.36429e-51		NA		NA			NA
GCA_031292385.1	d__Bacteria;p__Bdellovibrionota;c__UBA1018;o__UBA1018;f__UBA1018;g__JARLHE01;s__JARLHE01	3016	6.42781e-80		NA		3049	5.92113e-70		3015	2.01972e-206		NA		3013	2.27144e-44		3014	2.01788e-51
GCA_900299085.1	d__Bacteria;p__Bdellovibrionota;c__UBA2361;o__UBA2361;f__OMIW01;g__OMIW01;s__OMIW01	NA			NA		NA			813	5.59744e-50		NA		NA			NA
GCA_903832105.1	d__Bacteria;p__Bdellovibrionota;c__Oligoflexia;o__Oligoflexales;f__RGVZ01;g__CAILAO01;s__CAILAO01	NA			NA		NA			4688	1.39028e-49		NA		NA			2242	2.23684e-26
GCA_903840645.1	d__Bacteria;p__Bdellovibrionota;c__UBA1018;o__UBA1018;f__UBA1018;g__CAITVN01;s__CAITVN01	1667	1.08546e-76		NA		1296	4.35863e-72		802	1.26918e-119		NA		2534	1.14184e-40		2533	8.87641e-54
GCA_903841205.1	d__Bacteria;p__Bdellovibrionota;c__UBA1018;o__UBA1018;f__UBA1018;g__CAIZRG01;s__CAIZRG01	279	1.77557e-80		NA		264	1.62887e-71		278	2.68229e-209		NA		276	2.2639e-40		277	1.933e-63
GCA_903843195.1	d__Bacteria;p__Bdellovibrionota;c__Bdellovibrionia;o__Bdellovibrionales;f__Bdellovibrionaceae;g__CAIYID01;s__CAIYID01	2289	2.09786e-85		NA		240	3.39981e-81		2288	1.29573e-223		NA		2286	7.1992e-72		2287	7.44767e-98
GCA_903853655.1	d__Bacteria;p__Bdellovibrionota;c__UBA1018;o__UBA1018;f__UBA1018;g__CAIRTR01;s__CAIRTR01	756	1.02533e-79		NA		771	2.99517e-73		757	1.09368e-206		NA		759	4.08263e-42		758	1.12917e-62
GCA_903875115.1	d__Bacteria;p__Bdellovibrionota;c__Oligoflexia;o__Silvanigrellales;f__Silvanigrellaceae;g__CAIZES01;s__CAIZES01	NA			NA		NA			2722	8.92286e-132		NA		NA			546	2.25325e-27
GCA_903879355.1	d__Bacteria;p__Bdellovibrionota;c__UBA1018;o__UBA1018;f__UBA1018;g__CAITVN01;s__CAITVN01	3323	1.13343e-76		NA		4025	4.55126e-72		3322	6.21158e-213		NA		3320	1.1923e-40		3321	9.2687e-54
GCA_903881565.1	d__Bacteria;p__Bdellovibrionota;c__UBA1018;o__UBA1018;f__UBA1018;g__CAIRTR01;s__CAIRTR01	2576	1.03836e-79		NA		3827	3.03323e-73		2577	1.10757e-206		NA		3839	4.13451e-42		2578	2.52372e-62
GCA_903895855.1	d__Bacteria;p__Bdellovibrionota;c__UBA1018;o__UBA1018;f__UBA1018;g__CAITVN01;s__CAITVN01	4045	1.24416e-76		NA		4060	4.99587e-72		4046	6.81838e-213		NA		4048	1.30878e-40		4047	1.01742e-53
GCA_903897095.1	d__Bacteria;p__Bdellovibrionota;c__Bdellovibrionia;o__Bdellovibrionales;f__Bdellovibrionaceae;g__CAIYID01;s__CAIYID01	2573	2.04597e-85		NA		2254	3.31571e-81		2574	1.26368e-223		NA		2576	7.02112e-72		2575	7.26345e-98
GCA_903898645.1	d__Bacteria;p__Bdellovibrionota;c__UBA1018;o__UBA1018;f__CAIUGE01;g__CAIUGE01;s__CAIUGE01	499	4.79049e-82		NA		512	1.53462e-70		500	1.19738e-208		NA		502	4.61622e-40		501	4.98104e-62
GCA_903918395.1	d__Bacteria;p__Bdellovibrionota;c__UBA1018;o__UBA1018;f__UBA1018;g__CAIRTR01;s__CAIRTR01	165	3.6214e-79		NA		2483	3.04846e-73		4227	1.07254e-121		NA		508	4.15526e-42		507	1.14926e-62
GCA_903926205.1	d__Bacteria;p__Bdellovibrionota;c__Bdellovibrionia;o__Bdellovibrionales;f__Bdellovibrionaceae;g__CAIYID01;s__CAIYID01	912	2.0918e-85		NA		165	3.38998e-81		911	1.29199e-223		NA		909	7.17838e-72		910	7.42614e-98
GCA_903928955.1	d__Bacteria;p__Bdellovibrionota;c__UBA1018;o__UBA1018;f__UBA1018;g__CAIYTD01;s__CAIYTD01	815	9.86921e-80		NA		1299	8.14667e-68		814	6.43462e-209		NA		812	2.37711e-42		813	2.00267e-58
GCA_903933385.1	d__Bacteria;p__Bdellovibrionota;c__Oligoflexia;o__Silvanigrellales;f__Silvanigrellaceae;g__RFOM01;s__RFOM01	NA			NA		NA			2736	5.28133e-57		NA		NA			2738	3.61465e-32
GCA_913058265.1	d__Bacteria;p__Bdellovibrionota;c__Bacteriovoracia;o__Bacteriovoracales;f__Bacteriovoracaceae;g__GCA-2706205;s__GCA-2706205	1595	7.92618e-66		NA		2578	1.88549e-57		1596	5.42203e-190		NA		1598	5.3371e-41		1597	6.70109e-58
GCA_913774795.1	d__Bacteria;p__Bdellovibrionota;c__Bdellovibrionia;o__Bdellovibrionales;f__JAMPXM01;g__CAJYOV01;s__CAJYOV01	677	1.23785e-91		NA		1099	7.43196e-75		676	1.04434e-203		NA		673	6.0594e-61		674	4.13735e-97
GCA_937120495.1	d__Bacteria;p__Bdellovibrionota;c__Bacteriovoracia;o__Bacteriovoracales;f__Bacteriovoracaceae;g__CAKZJW01;s__CAKZJW01	2125	2.11338e-68		NA		739	2.972e-57		2124	1.16585e-193		NA		2122	2.01549e-38		2123	9.98941e-56
GCA_937864035.1	d__Bacteria;p__Bdellovibrionota;c__UBA2361;o__UBA2361;f__CALMIO01;g__CALMIO01;s__CALMIO01	NA			NA		NA			1172	9.14349e-55		NA		NA			NA
GCA_937895225.1	d__Bacteria;p__Bdellovibrionota;c__Bacteriovoracia;o__Bacteriovoracales;f__Bacteriovoracaceae;g__UBA845;s__UBA845	169	3.15857e-73		NA		394	6.40516e-64		168	1.92497e-190		NA		166	2.96557e-37		167	2.40475e-59
GCA_937896265.1	d__Bacteria;p__Bdellovibrionota;c__Oligoflexia;o__Oligoflexales;f__Bog-1112;g__CALBMD01;s__CALBMD01	NA			NA		NA			1438	6.35858e-28		NA		NA			NA
GCA_937900305.1	d__Bacteria;p__Bdellovibrionota;c__Bdellovibrionia;o__Bdellovibrionales;f__Bdellovibrionaceae;g__CALCCV01;s__CALCCV01	1975	1.01459e-101		NA		387	7.3714e-90		1976	4.56317e-224		NA		2014	4.62789e-38		2013	4.37135e-107
GCA_937903155.1	d__Bacteria;p__Bdellovibrionota;c__FAC87;o__UBA2466;f__UBA2466;g__CALCZU01;s__CALCZU01	1855	3.89437e-73		NA		1138	1.94676e-69		1856	7.96149e-214		NA		1859	1.78969e-34		1857	5.29779e-48
GCA_937911275.1	d__Bacteria;p__Bdellovibrionota;c__Bacteriovoracia;o__Bacteriovoracales;f__Bacteriovoracaceae;g__UBA7317;s__UBA7317	229	3.65643e-72		NA		NA			228	2.63339e-192		NA		226	8.23933e-36		227	2.87202e-52
GCA_937911755.1	d__Bacteria;p__Bdellovibrionota;c__Bdellovibrionia;o__Bdellovibrionales;f__UBA840;g__UBA3535;s__UBA3535	2066	4.93121e-93		NA		680	2.82743e-79		2065	2.88766e-209		NA		2063	1.80184e-63		2064	1.13214e-95
GCA_937914855.1	d__Bacteria;p__Bdellovibrionota;c__Bdellovibrionia;o__Bdellovibrionales;f__UBA1609;g__UBA6776;s__UBA6776	820	1.68686e-89		NA		2469	2.5683e-84		819	2.12368e-215		NA		817	1.94041e-65		818	4.7728e-105
GCA_937922765.1	d__Bacteria;p__Bdellovibrionota;c__UBA2361;o__JANWWW01;f__JANWWW01;g__CALHSA01;s__CALHSA01	NA			NA		NA			1199	7.51168e-55		NA		NA			NA
GCA_937925665.1	d__Bacteria;p__Bdellovibrionota;c__UBA2394;o__UBA2394;f__UBA2394;g__UBA2394;s__UBA2394	2316	5.07989e-57		NA		647	2.00059e-71		2317	6.32068e-202		NA		2319	2.57356e-28		2318	9.48309e-51
GCA_937927435.1	d__Bacteria;p__Bdellovibrionota;c__Bdellovibrionia;o__Bdellovibrionales;f__JAMPXM01;g__CALBDW01;s__CALBDW01	1111	3.78286e-92		NA		2686	6.53116e-80		1110	2.39666e-208		NA		1108	9.72313e-26		1109	1.04166e-103
GCA_937930045.1	d__Bacteria;p__Bdellovibrionota;c__UBA1018;o__UBA1018;f__UBA923;g__UBA923;s__UBA923	356	4.12622e-71		NA		371	1.22062e-70		357	3.91592e-216		NA		359	3.70288e-43		358	3.60049e-56
GCA_937936325.1	d__Bacteria;p__Bdellovibrionota;c__Bdellovibrionia;o__Bdellovibrionales;f__JAMLIO01;g__CALGWV01;s__CALGWV01	1340	1.24774e-84		NA		NA			1339	6.63152e-214		NA		1360	2.27247e-56		1361	2.00407e-61
GCA_937952285.1	d__Bacteria;p__Bdellovibrionota;c__UBA2428;o__UBA2428;f__UBA2428;g__UBA2428;s__UBA2428	1070	7.9045e-68		NA		2789	6.82994e-68		1069	9.01128e-207		NA		1067	3.28163e-44		1068	3.83764e-50
GCA_937960775.1	d__Bacteria;p__Bdellovibrionota;c__Bdellovibrionia;o__Bdellovibrionales;f__JAMPXM01;g__UBA2339;s__UBA2339	761	9.55794e-90		NA		3190	1.0468e-77		3284	5.61913e-116		NA		NA			2114	4.67836e-92
GCA_937975795.1	d__Bacteria;p__Bdellovibrionota;c__Bdellovibrionia;o__Bdellovibrionales;f__Bdellovibrionaceae;g__UBA2316;s__UBA2316	1225	1.644e-88		NA		1383	1.01954e-81		1224	2.23546e-215		NA		4016	1.83731e-43		4017	5.84171e-88
GCA_937976335.1	d__Bacteria;p__Bdellovibrionota;c__UBA2361;o__UBA2361;f__CALJRW01;g__CALJRW01;s__CALJRW01	NA			NA		NA			193	4.49186e-51		NA		NA			NA
GCA_938002015.1	d__Bacteria;p__Bdellovibrionota;c__Bdellovibrionia;o__Bdellovibrionales;f__JAMLIO01;g__JALZUR01;s__JALZUR01	302	6.48252e-82		NA		537	1.99818e-87		301	1.62817e-204		NA		299	1.11188e-55		300	2.35036e-80
GCA_938034385.1	d__Bacteria;p__Bdellovibrionota;c__Bacteriovoracia;o__Bacteriovoracales;f__Bacteriovoracaceae;g__JAHDHG01;s__JAHDHG01	1810	8.32814e-63		NA		2229	1.38433e-55		1811	7.41245e-188		NA		1813	1.66457e-39		1812	3.82593e-55
GCA_943330705.2	d__Bacteria;p__Bdellovibrionota;c__Bdellovibrionia;o__Bdellovibrionales;f__Bdellovibrionaceae;g__CALQIT02;s__CALQIT02	381	1.38242e-92		NA		1688	3.3077e-83		380	2.35561e-216		NA		377	8.78246e-74		379	1.05453e-115
GCA_945860415.1	d__Bacteria;p__Bdellovibrionota;c__UBA1018;o__UBA1018;f__UBA1018;g__CAIOHW01;s__CAIOHW01	1261	1.12916e-75		NA		1276	2.93976e-73		1262	1.03711e-206		NA		1264	1.09443e-40		1263	3.95837e-64
GCA_945881775.1	d__Bacteria;p__Bdellovibrionota;c__UBA2428;o__UBA2428;f__UBA2428;g__CAMCVE01;s__CAMCVE01	1347	1.95842e-68		NA		761	2.42967e-71		1346	3.62906e-198		NA		1344	4.11833e-49		1345	4.19628e-40
GCA_945905815.1	d__Bacteria;p__Bdellovibrionota;c__Bacteriovoracia;o__Bacteriovoracales;f__Bacteriovoracaceae;g__UBA4096;s__UBA4096	1416	4.88224e-71		NA		587	7.8978e-70		1417	6.06801e-196		NA		1419	2.84862e-41		1418	5.62383e-57
GCA_947447665.1	d__Bacteria;p__Bdellovibrionota;c__UBA1018;o__UBA1018;f__UBA1018;g__CAINWE01;s__CAINWE01	262	4.18543e-81		NA		277	3.90447e-69		263	1.39783e-206		NA		265	8.72849e-40		264	1.59745e-67
GCA_950054155.1	d__Bacteria;p__Bdellovibrionota;c__Bacteriovoracia;o__Bacteriovoracales;f__Bacteriovoracaceae;g__GCA-2712005;s__GCA-2712005	2471	1.58281e-67		NA		167	2.7186e-67		2472	2.8301e-192		NA		2474	4.54103e-39		2473	3.20508e-63
GCA_958296095.1	d__Bacteria;p__Bdellovibrionota;c__Oligoflexia;o__Oligoflexales;f__JAPPIL01;g__G958296095;s__G958296095	NA			NA		NA			2216	3.65992e-38		NA		NA			NA
GCA_963169515.1	d__Bacteria;p__Bdellovibrionota;c__Bdellovibrionia;o__Bdellovibrionales;f__JAEYZS01;g__CAUJEF01;s__CAUJEF01	109	3.81521e-90		NA		2233	1.04189e-83		110	9.97146e-214		NA		112	7.86514e-63		111	7.1538e-94
GCA_963169695.1	d__Bacteria;p__Bdellovibrionota;c__UBA1018;o__UBA1018;f__CAUJDS01;g__CAUJDS01;s__CAUJDS01	1132	1.19062e-81		NA		1117	3.13225e-70		1131	8.48156e-205		NA		1129	2.93865e-41		1130	2.87835e-58
GCA_963169805.1	d__Bacteria;p__Bdellovibrionota;c__Bdellovibrionia;o__Bdellovibrionales;f__JAEYZS01;g__CAUJDY01;s__CAUJDY01	738	9.8988e-91		NA		994	1.23741e-88		737	4.67707e-216		NA		735	6.65211e-68		736	4.82886e-105
GCA_963170155.1	d__Bacteria;p__Bdellovibrionota;c__Bdellovibrionia;o__Bdellovibrionales;f__Bdellovibrionaceae;g__CAUJGP01;s__CAUJGP01	1845	4.84503e-90		NA		625	2.48509e-77		1846	1.92432e-225		NA		2419	4.26121e-70		2420	8.03967e-106
GCF_000210915.2	d__Bacteria;p__Bdellovibrionota;c__Bacteriovoracia;o__Bacteriovoracales;f__Bacteriovoracaceae;g__Halobacteriovorax;s__Halobacteriovorax	179	5.15757e-73		NA		3100	3.33842e-62		178	2.05417e-188		NA		176	1.23062e-39		177	1.08368e-60
GCF_000348725.1	d__Bacteria;p__Bdellovibrionota;c__Bdellovibrionia;o__Bdellovibrionales;f__Bdellovibrionaceae;g__Pseudobdellovibrio;s__Pseudobdellovibrio	2399	8.54599e-94		NA		533	6.47422e-92		2398	5.67101e-223		NA		2396	6.23582e-62		2397	2.24861e-57
GCF_002872415.1	d__Bacteria;p__Bdellovibrionota;c__Bacteriovoracia;o__Bacteriovoracales;f__Bacteriovoracaceae;g__Bacteriovorax;s__Bacteriovorax	198	1.2705e-73		NA		3518	3.34978e-68		197	3.15333e-189		NA		195	7.69488e-39		196	1.35878e-63
GCF_003346865.1	d__Bacteria;p__Bdellovibrionota;c__Bacteriovoracia;o__Bacteriovoracales;f__Bacteriovoracaceae;g__Halobacteriovorax_A;s__Halobacteriovorax_A	1119	2.04394e-74		NA		735	1.17131e-65		1118	2.42381e-187		NA		1116	2.70728e-34		1117	1.21573e-51
GCF_004346105.1	d__Bacteria;p__Bdellovibrionota;c__Oligoflexia;o__Oligoflexales;f__Oligoflexaceae;g__Pseudobacteriovorax;s__Pseudobacteriovorax	NA			NA		NA			3907	1.6996e-31		NA		NA			NA
GCF_009208585.1	d__Bacteria;p__Bdellovibrionota;c__Oligoflexia;o__Silvanigrellales;f__Silvanigrellaceae;g__Silvanigrella;s__Silvanigrella	NA			NA		NA			97	6.51167e-136		NA		NA			100	4.444e-40
GCF_022814725.1	d__Bacteria;p__Bdellovibrionota;c__Bdellovibrionia;o__Bdellovibrionales;f__Bdellovibrionaceae;g__Bdellovibrio;s__Bdellovibrio	2295	4.9036e-116		NA		1969	1.58865e-103		2294	1.80724e-251		NA		2292	1.2372e-106		2293	1.70367e-162
GCF_028649655.1	d__Bacteria;p__Bdellovibrionota;c__Bacteriovoracia;o__Bacteriovoracales;f__Bacteriovoracaceae;g__BSW11-IV;s__BSW11-IV	3142	5.74781e-70		NA		3043	1.58852e-66		3143	2.48017e-190		NA		3145	7.58246e-36		3144	3.83275e-60
