# Supplementary material for: Magnetotactic Bdellovibrionota from a ferruginous spring
Source: ISME Commun. 2026 Apr 24;6(1):ycag116. doi: 10.1093/ismeco/ycag116 (PMC13200544; doi:10.1093/ismeco/ycag116)
Supplement: Supplementary_material_ycag116(23) [file supplementary_material_ycag116(23).zip › Supplementary_material_ycag116/Table_S4_Metabolic_pathways_UBA1018.xlsx]

## Sheet: Feuil1
Table S4. Comparative analysis of metabolic pathways predicted in at least in one of the Bdellovibrionota genomes based on the MetaCyc pathways database. MetaCyc pathways are supported by the Pathway tools software developed by Peter Karp and his team at SRI international. These pathways were predicted using the PathoLogic module which computes an initial set of pathways by comparing a genome ann…
Pathway Ontology (https://metacyc.org)	Pathway	MetaCyc Pathway ID	Bd sp. NC_groundwater_501_Ag_S-0.1um_58_17 | GCA_016186905.1	Bd sp. LF-bin-469 | GCA_014376785.1	Bd sp. SZAS-1 | GCA_018266375.1	Bd sp. ND5_Bin_65 | GCA_021730855.1	Bd sp. WA131c | GCA_023657465.1	Bd sp. REEB465 | GCA_018969905.1	Bd sp. SZAS-2 | GCA_018266355.1	Bd sp. RE-26jul17-183 | GCA_947463705.1	Bac sp. ZE-03apr19-180 | GCA_945905815.1	Bd sp. JR-MC-C-240519-135 | GCA_947372355.1	Bd sp. HRS-ES2-bin-178 | GCA_943327105.2	Bd sp. KLAP30 | GCA_963169695.1	Bd sp. RE-26jul17-3 | GCA_947462765.1	Bd sp. SRR2082609_bin.47_CONCOCT_v1.1_MAG | GCA_937930045.1	Bd sp. ZE-Jul18-80 | GCA_947502835.1	Bd sp. MsE-30jul19-120 | GCA_945874535.1	Bd sp. AE-24oct19-148 | GCA_945860415.1	Bd sp. JR-MC-I-240519-274 | GCA_947380295.1	Bac sp. SRR3933286_bin.5_MetaBAT_v2.12.1_MAG | GCA_913058265.1	Bd sp. Jr-11may16-290 | GCA_947447665.1	Bd sp. MJ-time_bin-1391 | GCA_903898645.1	Bd sp. AlinenLipids_bin-3717 | GCA_903842755.1	Bd sp. I2_bin-201 | GCA_903841205.1	Bd sp. Umea1_bin-2153 | GCA_903928955.1	Bd sp. E1_MAG_00048 | GCA_027488515.1	Bac sp. APA_bin_12 | GCA_026713835.1	Bd sp. D4_MAG_00031 | GCA_027491115.1	Bd sp. C1_MAG_00031 | GCA_027486675.1	Bd sp. ACE_NR_PROT1 | GCA_023954355.1	Bd sp. | GCA_001769835.1	Bd sp. FG2 | GCA_051382305.1	Bac sp. o_bin.260 | GCA_030431635.1	Bac sp. ERR599160_bin.188_CONCOCT_v1.1_MAG | GCA_937911275.1	Bd sp. VK_bin-3925 | GCA_903831745.1	Bac sp. o234_bin28 | GCA_018645025.1	Bac sp. GB3 | GCF_028649655.1	Bd sp. MAG_CO165 | GCA_031292385.1	Bd sp. new_MAG-397 | GCA_016786465.1	Bd sp. C4_MAG_00031 | GCA_027485695.1	Bd sp. co.spades.CONCOCT.2.5kb_126 | GCA_019751945.1	Bd sp. AM-2014_bin-1399 | GCA_903845155.1	Bd sp. UBA10100 | GCA_003545485.1	Bac sp. Ust_19 | GCA_024229115.1	Bd sp. Kiruna_bin-02793 | GCA_903853655.1	Bd sp. FG1 | GCA_051382295.1	Bd sp. SP21 | GCA_002722705.1	Bd sp. LJ_bin-4497 | GCA_903895855.1
|Activation-Inactivation-Interconversion|;|Activation|	sulfate activation for sulfonation	PWY-5340	0	0	0	0	0	0	0	0	0	0	0	0	0	0	0	0	0	0	0	0	0	0	0	0	0	0	0	0	0	0	0	0	0	0	0	0	0	0	0	0	0	0	0	0	0	0	0
|Activation-Inactivation-Interconversion|;|Interconversion|	homocysteine and cysteine interconversion	PWY-801	1	1	0	0	1	0	0	1	0	0	0	1	0	1	0	0	1	1	0	1	0	0	0	1	0	1	0	0	1	1	1	1	1	0	1	0	1	1	1	1	0	0	1	1	1	1	0
|Biosynthesis|;|Amino-Acid-Biosynthesis|;|IND-AMINO-ACID-SYN|;|ALANINE-SYN|	L-alanine biosynthesis III	PWY0-1021	1	1	1	1	1	1	1	1	1	1	1	1	1	1	1	1	1	1	1	1	1	1	1	1	1	1	1	1	1	1	1	1	1	1	1	1	1	1	1	1	1	1	1	1	1	1	1
|Biosynthesis|;|Amino-Acid-Biosynthesis|;|IND-AMINO-ACID-SYN|;|ALANINE-SYN|	L-alanine biosynthesis I	ALANINE-VALINESYN-PWY	0	0	0	0	0	0	0	0	0	0	0	0	0	0	0	0	0	0	0	0	0	0	0	0	0	0	0	0	0	1	1	0	0	0	0	0	0	0	0	0	0	1	0	1	0	0	0
|Biosynthesis|;|Amino-Acid-Biosynthesis|;|IND-AMINO-ACID-SYN|;|ALANINE-SYN|	L-alanine biosynthesis II	ALANINE-SYN2-PWY	0	0	0	0	0	0	0	0	0	0	0	0	0	0	0	0	0	0	0	0	0	0	0	0	0	0	0	0	0	1	1	0	0	0	0	0	0	0	0	0	0	1	0	1	0	0	0
|Biosynthesis|;|Amino-Acid-Biosynthesis|;|IND-AMINO-ACID-SYN|;|ARGININE-SYN|	L-arginine biosynthesis II (acetyl cycle)	ARGSYNBSUB-PWY	1	1	0	0	1	0	1	0	1	0	0	0	0	0	0	0	0	1	0	1	1	0	0	0	0	0	0	0	0	0	0	0	0	0	0	0	1	1	1	0	0	0	0	0	0	0	0
|Biosynthesis|;|Amino-Acid-Biosynthesis|;|IND-AMINO-ACID-SYN|;|ASPARAGINE-SYN|	L-asparagine biosynthesis III (tRNA-dependent)	PWY490-4	1	1	1	1	1	1	1	1	0	1	1	1	1	1	1	1	1	1	0	1	1	1	0	1	1	1	1	1	1	1	1	1	1	1	0	0	1	1	1	1	1	1	0	1	1	1	1
|Biosynthesis|;|Amino-Acid-Biosynthesis|;|IND-AMINO-ACID-SYN|;|ASPARAGINE-SYN|	L-asparagine biosynthesis I	ASPARAGINE-BIOSYNTHESIS	0	0	0	1	1	0	1	0	1	0	0	0	0	1	0	0	0	0	1	0	0	0	1	0	0	1	0	1	1	0	1	1	1	1	0	1	1	0	0	0	0	0	1	0	0	1	1
|Biosynthesis|;|Amino-Acid-Biosynthesis|;|IND-AMINO-ACID-SYN|;|ASPARTATE-SYN|	L-aspartate biosynthesis	ASPARTATESYN-PWY	1	1	1	1	0	1	1	1	1	0	0	0	1	1	1	1	1	1	1	1	0	0	1	1	1	1	1	0	1	0	1	1	0	0	1	1	0	1	1	0	1	0	1	0	1	1	1
|Biosynthesis|;|Amino-Acid-Biosynthesis|;|IND-AMINO-ACID-SYN|;|CYSTEINE-SYN|	L-cysteine biosynthesis I	CYSTSYN-PWY	1	1	0	0	1	1	1	1	0	0	1	1	1	1	0	1	1	1	0	1	0	1	0	1	1	0	1	0	0	1	1	0	0	0	0	0	1	1	1	1	1	1	0	1	1	0	1
|Biosynthesis|;|Amino-Acid-Biosynthesis|;|IND-AMINO-ACID-SYN|;|CYSTEINE-SYN|	L-cysteine biosynthesis III (from L-homocysteine)	HOMOCYSDEGR-PWY	1	1	0	1	1	0	1	1	0	0	0	1	0	1	0	0	1	1	1	1	0	0	0	1	0	1	0	0	1	1	1	1	1	0	1	1	1	1	1	1	0	0	1	1	1	1	1
|Biosynthesis|;|Amino-Acid-Biosynthesis|;|IND-AMINO-ACID-SYN|;|GLUTAMATE-SYN|	L-arginine degradation I (arginase pathway)	ARGASEDEG-PWY	0	0	1	1	1	1	1	0	0	1	1	0	1	0	1	1	0	0	0	0	0	0	0	0	1	0	1	1	1	1	1	0	0	1	0	0	1	1	0	1	1	1	0	1	1	0	1
|Biosynthesis|;|Amino-Acid-Biosynthesis|;|IND-AMINO-ACID-SYN|;|GLUTAMATE-SYN|	L-glutamate biosynthesis II	GLUTAMATE-SYN2-PWY	0	0	0	0	0	0	0	0	0	0	0	0	0	1	0	0	0	0	0	0	0	0	0	0	0	0	0	0	0	0	0	1	0	0	0	0	0	0	0	0	0	0	0	0	0	0	1
|Biosynthesis|;|Amino-Acid-Biosynthesis|;|IND-AMINO-ACID-SYN|;|GLUTAMATE-SYN|	L-glutamate biosynthesis I	GLUTSYN-PWY	0	0	0	0	0	0	0	0	0	0	0	0	0	0	0	0	0	0	0	0	0	1	0	0	0	0	0	0	0	1	1	0	0	0	1	0	1	1	1	0	0	1	0	1	1	0	1
|Biosynthesis|;|Amino-Acid-Biosynthesis|;|IND-AMINO-ACID-SYN|;|GLUTAMATE-SYN|	L-glutamate biosynthesis III	GLUTSYNIII-PWY	0	0	0	0	0	0	0	0	0	0	0	0	0	0	0	0	0	0	0	0	0	0	0	0	0	0	0	0	0	1	1	0	0	0	1	0	0	0	0	0	0	1	0	1	1	0	1
|Biosynthesis|;|Amino-Acid-Biosynthesis|;|IND-AMINO-ACID-SYN|;|GLUTAMINE-SYN|	L-glutamine biosynthesis I	GLNSYN-PWY	1	1	1	1	1	1	1	0	1	1	1	1	1	1	1	1	1	1	1	1	0	0	1	1	1	1	1	1	1	0	0	1	1	1	0	1	0	0	0	1	1	0	1	0	0	1	0
|Biosynthesis|;|Amino-Acid-Biosynthesis|;|IND-AMINO-ACID-SYN|;|GLYCINE-SYN|	glycine biosynthesis III	GLYSYN-ALA-PWY	1	0	0	0	0	0	0	0	0	0	0	0	0	0	0	0	0	0	0	0	0	0	0	0	0	0	0	0	0	0	0	0	1	0	0	0	0	0	0	0	0	0	0	0	0	0	0
|Biosynthesis|;|Amino-Acid-Biosynthesis|;|IND-AMINO-ACID-SYN|;|GLYCINE-SYN|	glycine biosynthesis I	GLYSYN-PWY	1	1	1	1	1	1	1	1	1	1	1	1	1	1	1	1	1	1	1	1	1	1	1	1	1	1	1	1	1	1	1	1	1	1	1	1	1	1	1	1	1	1	1	1	1	1	1
|Biosynthesis|;|Amino-Acid-Biosynthesis|;|IND-AMINO-ACID-SYN|;|GLYCINE-SYN|	glycine biosynthesis IV	GLYSYN-THR-PWY	0	1	0	0	1	0	1	0	0	0	0	1	0	0	0	0	0	0	0	0	0	1	0	0	0	0	0	0	1	0	0	0	1	1	0	0	0	1	1	1	1	0	0	0	0	0	0
|Biosynthesis|;|Amino-Acid-Biosynthesis|;|IND-AMINO-ACID-SYN|;|HISTIDINE-SYN|	L-histidine biosynthesis	HISTSYN-PWY	0	0	0	0	0	0	1	0	0	0	0	1	0	1	0	0	0	0	0	0	0	1	0	0	0	0	0	0	1	0	0	0	0	0	0	0	0	1	1	0	0	0	0	0	0	0	0
|Biosynthesis|;|Amino-Acid-Biosynthesis|;|IND-AMINO-ACID-SYN|;|ISOLEUCINE-SYN|	L-isoleucine biosynthesis IV	PWY-5104	1	0	0	0	0	0	0	0	0	0	0	0	0	0	0	0	0	0	1	0	0	0	0	0	0	0	0	0	0	1	1	0	1	0	1	0	0	0	0	0	0	1	0	1	1	0	1
|Biosynthesis|;|Amino-Acid-Biosynthesis|;|IND-AMINO-ACID-SYN|;|ISOLEUCINE-SYN|	L-isoleucine biosynthesis I (from threonine)	ILEUSYN-PWY	1	1	1	0	1	1	1	1	1	1	1	1	1	1	1	1	1	1	1	1	0	1	1	1	1	1	1	1	0	1	0	0	1	1	0	1	1	1	1	1	1	1	0	0	1	1	0
|Biosynthesis|;|Amino-Acid-Biosynthesis|;|IND-AMINO-ACID-SYN|;|ISOLEUCINE-SYN|	L-isoleucine biosynthesis V	PWY-5108	0	0	0	0	0	0	0	0	0	0	0	0	0	0	0	0	0	0	0	0	0	0	0	0	0	0	0	0	0	1	0	0	0	0	1	0	0	0	0	0	0	1	0	0	1	0	1
|Biosynthesis|;|Amino-Acid-Biosynthesis|;|IND-AMINO-ACID-SYN|;|LEUCINE-SYN|	L-leucine biosynthesis	LEUSYN-PWY	0	0	0	0	0	0	0	0	0	0	0	0	0	0	0	0	0	0	0	0	0	0	0	0	0	0	0	0	0	0	0	0	1	0	0	0	0	0	0	0	1	0	0	0	0	0	0
|Biosynthesis|;|Amino-Acid-Biosynthesis|;|IND-AMINO-ACID-SYN|;|LYSINE-SYN|	L-lysine biosynthesis I	DAPLYSINESYN-PWY	1	0	0	1	0	0	0	0	0	0	0	1	0	0	0	0	0	0	1	0	0	1	0	0	0	1	0	0	1	0	0	1	1	0	1	1	1	0	0	0	0	0	1	0	1	1	1
|Biosynthesis|;|Amino-Acid-Biosynthesis|;|IND-AMINO-ACID-SYN|;|LYSINE-SYN|	L-lysine biosynthesis VI	PWY-5097	0	0	0	0	0	0	0	1	0	0	0	0	0	0	0	0	0	1	0	1	0	0	1	0	0	0	0	0	0	0	0	0	0	0	0	0	0	0	0	0	0	0	0	0	0	0	0
|Biosynthesis|;|Amino-Acid-Biosynthesis|;|IND-AMINO-ACID-SYN|;|METHIONINE-SYN|;|Methionine-De-novo-Biosynthesis|	L-methionine biosynthesis II	PWY-702	0	0	1	0	0	0	0	0	1	0	0	0	0	0	0	0	0	0	0	0	0	1	0	0	0	0	0	0	0	0	1	1	1	0	0	0	1	1	1	0	1	0	1	1	1	1	0
|Biosynthesis|;|Amino-Acid-Biosynthesis|;|IND-AMINO-ACID-SYN|;|METHIONINE-SYN|;|Methionine-De-novo-Biosynthesis|	L-methionine biosynthesis I	HOMOSER-METSYN-PWY	0	0	0	0	0	0	0	0	0	0	0	0	0	0	0	0	0	0	0	0	0	0	0	0	0	0	0	0	0	0	0	0	0	0	0	0	0	0	0	0	0	0	0	0	0	0	0
|Biosynthesis|;|Amino-Acid-Biosynthesis|;|IND-AMINO-ACID-SYN|;|METHIONINE-SYN|;|Methionine-Salvage|;|MTR-1P-Degradation|	S-methyl-5-thio-&alpha;-D-ribose 1-phosphate degradation I	PWY-4361	0	0	0	0	0	0	0	0	1	0	0	0	0	0	0	0	0	0	0	0	0	0	0	0	0	0	0	0	0	0	0	0	0	0	0	0	0	0	0	0	0	0	0	0	0	0	0
|Biosynthesis|;|Amino-Acid-Biosynthesis|;|IND-AMINO-ACID-SYN|;|PHENYLALANINE-SYN|	L-phenylalanine biosynthesis I	PHESYN	0	0	0	0	0	0	0	0	0	0	0	0	0	0	0	0	0	0	0	0	0	0	0	0	0	0	0	0	0	0	0	1	1	0	0	0	0	0	0	0	0	0	0	0	0	0	0
|Biosynthesis|;|Amino-Acid-Biosynthesis|;|IND-AMINO-ACID-SYN|;|PHENYLALANINE-SYN|	L-phenylalanine biosynthesis II	PWY-3462	0	0	0	0	0	0	0	0	0	0	0	0	0	0	0	0	0	0	0	0	0	0	0	0	0	0	0	0	0	0	0	1	1	0	0	0	0	0	0	0	0	0	0	0	0	0	0
|Biosynthesis|;|Amino-Acid-Biosynthesis|;|IND-AMINO-ACID-SYN|;|PROLINE-SYN|	L-proline biosynthesis I (from L-glutamate)	PROSYN-PWY	1	1	0	0	0	0	1	0	0	0	0	0	0	0	0	0	0	0	0	0	0	1	0	0	0	0	0	0	0	0	0	0	1	0	0	0	1	0	1	0	1	0	0	1	0	0	0
|Biosynthesis|;|Amino-Acid-Biosynthesis|;|IND-AMINO-ACID-SYN|;|SERINE-BIOSYNTHESIS|	L-serine biosynthesis I	SERSYN-PWY	1	1	1	1	1	1	1	1	1	1	1	1	1	1	1	1	1	1	1	1	0	1	0	1	1	1	1	1	1	1	1	1	1	1	1	1	1	1	1	1	1	1	1	1	1	1	1
|Biosynthesis|;|Amino-Acid-Biosynthesis|;|IND-AMINO-ACID-SYN|;|THREONINE-BIOSYNTHESIS|	L-threonine biosynthesis	HOMOSER-THRESYN-PWY	0	0	1	0	0	0	0	0	1	0	1	0	0	0	0	0	0	0	1	0	0	1	0	0	0	0	0	0	0	1	1	1	1	0	0	1	1	1	1	0	1	1	1	1	1	1	1
|Biosynthesis|;|Amino-Acid-Biosynthesis|;|IND-AMINO-ACID-SYN|;|TRYPTOPHAN-BIOSYNTHESIS|	L-tryptophan biosynthesis	TRPSYN-PWY	0	0	0	0	0	0	0	0	0	0	0	0	0	0	0	0	0	0	0	0	0	1	0	0	0	0	0	0	0	0	0	0	1	1	0	0	0	0	0	0	1	0	0	0	0	0	0
|Biosynthesis|;|Amino-Acid-Biosynthesis|;|IND-AMINO-ACID-SYN|;|TYROSINE-SYN|	L-tyrosine biosynthesis I	TYRSYN	0	0	0	0	0	0	0	0	1	0	0	0	0	0	0	0	0	0	0	0	0	0	1	0	0	0	0	0	0	0	1	0	0	0	0	0	0	0	0	1	1	1	0	1	1	0	1
|Biosynthesis|;|Amino-Acid-Biosynthesis|;|IND-AMINO-ACID-SYN|;|VALINE-BIOSYNTHESIS|	L-valine biosynthesis	VALSYN-PWY	0	0	0	1	0	0	0	0	1	0	0	1	0	1	0	0	0	0	0	0	0	1	0	1	0	0	0	0	1	0	0	1	1	0	0	1	0	0	0	0	1	0	1	0	1	0	0
|Biosynthesis|;|Amino-Acid-Biosynthesis|;|Other-Amino-Acid-Biosynthesis|	alanine racemization	PWY-8072	1	1	1	1	1	1	1	0	1	1	1	1	1	1	1	1	1	1	1	1	1	0	1	1	1	1	1	1	1	1	1	1	1	1	1	1	1	1	1	1	1	1	1	1	1	1	1
|Biosynthesis|;|Amino-Acid-Biosynthesis|;|Other-Amino-Acid-Biosynthesis|	L-homoserine biosynthesis	HOMOSERSYN-PWY	0	1	1	1	0	0	0	1	1	0	0	1	0	0	0	0	0	1	0	1	0	1	1	1	0	0	0	0	1	0	1	1	0	0	0	1	1	1	1	0	1	0	1	1	1	0	1
|Biosynthesis|;|Amino-Acid-Biosynthesis|;|Other-Amino-Acid-Biosynthesis|	L-homocysteine biosynthesis	PWY-5344	0	0	0	0	0	0	0	0	0	0	0	0	0	0	0	0	0	0	0	0	0	0	0	0	0	0	0	0	0	0	0	0	0	0	0	0	0	0	0	0	0	0	0	0	0	0	1
|Biosynthesis|;|Amino-Acid-Biosynthesis|;|Other-Amino-Acid-Biosynthesis|;|Beta-Alanine-Biosynthesis|	uracil degradation I (reductive)	PWY-3982	1	0	1	0	0	0	1	0	1	0	0	0	0	0	0	0	0	1	0	1	0	0	0	0	0	1	0	0	0	1	1	0	1	0	1	0	0	1	0	0	1	1	0	0	1	0	0
|Biosynthesis|;|Amino-Acid-Biosynthesis|;|Other-Amino-Acid-Biosynthesis|;|Beta-Alanine-Biosynthesis|	&beta;-alanine biosynthesis III	PWY-5155	0	1	0	1	0	1	0	0	0	0	1	1	0	1	1	0	1	0	0	0	0	0	0	0	0	0	0	0	1	0	0	0	1	1	0	1	1	0	1	1	0	0	1	0	0	0	1
|Biosynthesis|;|Amino-Acid-Biosynthesis|;|Other-Amino-Acid-Biosynthesis|;|L-Ornithine-Biosynthesis|	L-ornithine biosynthesis I	GLUTORN-PWY	0	0	0	0	0	0	0	0	0	0	0	0	0	0	0	0	0	0	0	0	0	0	0	0	0	0	1	0	0	0	0	0	0	0	0	0	0	0	0	0	0	0	0	0	0	0	0
|Biosynthesis|;|Aminoacyl-tRNAs-Charging|	L-asparagine biosynthesis III (tRNA-dependent)	PWY490-4	1	1	1	1	1	1	1	1	0	1	1	1	1	1	1	1	1	1	0	1	1	1	0	1	1	1	1	1	1	1	1	1	1	1	0	0	1	1	1	1	1	1	0	1	1	1	1
|Biosynthesis|;|Aminoacyl-tRNAs-Charging|	tRNA charging	TRNA-CHARGING-PWY	1	1	1	1	1	1	1	1	1	1	1	1	1	1	1	1	1	1	1	1	1	1	1	1	1	1	1	1	1	1	1	1	1	1	1	1	1	1	1	1	1	1	1	1	1	1	1
|Biosynthesis|;|Aminoacyl-tRNAs-Charging|	glutaminyl-tRNAgln biosynthesis via transamidation	PWY-5921	1	1	1	1	1	1	1	1	0	1	1	1	1	1	1	1	1	1	0	1	1	1	0	1	1	1	1	1	1	1	1	1	1	1	0	0	1	1	1	1	1	1	0	1	1	1	1
|Biosynthesis|;|AROMATIC-COMPOUNDS-BIOSYN|	3-(4-hydroxyphenyl)pyruvate biosynthesis	PWY-5886	1	1	1	0	0	1	1	1	1	0	0	0	1	1	1	1	0	1	1	1	0	0	1	1	1	0	1	0	0	0	1	1	0	0	0	0	0	1	1	0	1	0	0	0	1	1	0
|Biosynthesis|;|AROMATIC-COMPOUNDS-BIOSYN|	benzoyl-CoA biosynthesis	PWY-6458	1	0	1	0	1	1	0	1	1	1	1	0	1	1	1	1	1	0	1	1	1	1	1	1	1	0	1	1	0	1	1	1	1	0	1	0	1	1	1	0	1	1	0	1	1	1	1
|Biosynthesis|;|Carbohydrates-Biosynthesis|	adipate biosynthesis	PWY-8347	1	0	1	0	1	1	0	1	0	1	1	0	1	1	1	1	1	0	1	1	1	0	1	1	1	0	1	1	0	1	1	0	1	0	0	0	1	1	1	0	1	1	0	1	1	1	1
|Biosynthesis|;|Carbohydrates-Biosynthesis|;|CARBO-BIOSYNTHESIS|;|Disaccharide-Biosynthesis|;|Trehalose-biosynthesis|	trehalose biosynthesis I	TRESYN-PWY	1	0	1	1	0	0	1	1	1	0	0	1	0	1	0	0	1	1	0	1	0	0	0	0	0	0	0	0	0	1	1	0	0	0	0	0	1	1	0	1	0	1	0	1	1	0	0
|Biosynthesis|;|Carbohydrates-Biosynthesis|;|CARBO-BIOSYNTHESIS|;|Disaccharide-Biosynthesis|;|Trehalose-biosynthesis|	trehalose biosynthesis IV	PWY-2622	0	0	0	0	0	0	0	0	0	0	0	0	0	0	0	0	0	0	0	0	0	0	0	0	0	0	0	0	0	1	0	0	0	0	0	0	0	0	0	0	0	0	0	0	0	0	0
|Biosynthesis|;|Carbohydrates-Biosynthesis|;|CARBO-BIOSYNTHESIS|;|Gluconeogenesis|	gluconeogenesis I	GLUCONEO-PWY	0	1	0	0	1	1	1	1	1	0	1	1	1	1	1	1	1	1	1	1	1	0	1	0	1	1	1	0	1	1	1	1	1	1	1	1	1	1	1	0	1	1	1	1	1	1	1
|Biosynthesis|;|Carbohydrates-Biosynthesis|;|CARBO-BIOSYNTHESIS|;|SUGAR-NUCLEOTIDES|;|ADP-Sugar-Biosynthesis|	ADP-L-glycero-&beta;-D-manno-heptose biosynthesis	PWY0-1241	1	1	1	1	1	1	1	0	1	1	1	0	1	0	1	1	1	1	1	1	1	1	1	1	1	1	1	1	1	1	1	1	1	1	1	1	1	1	1	0	1	1	1	1	1	1	0
|Biosynthesis|;|Carbohydrates-Biosynthesis|;|CARBO-BIOSYNTHESIS|;|SUGAR-NUCLEOTIDES|;|CMP-Sugar-Biosynthesis|	CMP-pseudaminate biosynthesis	PWY-6143	0	0	0	1	0	0	0	0	0	0	0	1	0	0	0	0	0	0	0	0	0	1	0	0	0	0	0	0	0	0	0	1	0	1	1	0	0	0	1	1	0	0	0	0	0	0	1
|Biosynthesis|;|Carbohydrates-Biosynthesis|;|CARBO-BIOSYNTHESIS|;|SUGAR-NUCLEOTIDES|;|CMP-Sugar-Biosynthesis|	CMP-2-keto-3-deoxy-D-glycero-D-galacto-nononate biosynthesis	PWY-6140	0	0	0	0	0	0	0	0	0	0	0	0	0	0	0	0	0	0	0	0	0	0	0	0	0	1	0	0	0	0	0	0	0	0	0	0	0	0	0	0	0	0	0	0	0	0	0
|Biosynthesis|;|Carbohydrates-Biosynthesis|;|CARBO-BIOSYNTHESIS|;|SUGAR-NUCLEOTIDES|;|CMP-Sugar-Biosynthesis|;|CMP-KDO-Biosynthesis|	CMP-3-deoxy-D-manno-octulosonate biosynthesis	PWY-1269	1	1	1	1	1	1	1	1	1	1	1	1	1	1	1	1	1	1	1	1	1	1	1	1	1	1	1	1	1	1	1	1	1	1	1	1	1	1	1	1	1	1	1	1	1	1	1
|Biosynthesis|;|Carbohydrates-Biosynthesis|;|CARBO-BIOSYNTHESIS|;|SUGAR-NUCLEOTIDES|;|CMP-Sugar-Biosynthesis|;|CMP-Legionaminate-Biosynthesis|	CMP-legionaminate biosynthesis II	PWY-7131	0	0	0	0	0	0	0	0	0	0	0	0	0	1	0	0	0	0	0	0	0	0	0	0	0	0	0	0	1	0	0	0	0	0	0	0	0	1	0	1	0	0	0	0	0	0	1
|Biosynthesis|;|Carbohydrates-Biosynthesis|;|CARBO-BIOSYNTHESIS|;|SUGAR-NUCLEOTIDES|;|CMP-Sugar-Biosynthesis|;|CMP-Legionaminate-Biosynthesis|	CMP-legionaminate biosynthesis I	PWY-6749	0	0	0	0	0	0	0	0	0	0	0	0	0	0	0	0	0	0	0	0	0	0	0	0	0	0	0	0	1	0	0	1	0	0	0	0	0	1	0	1	0	0	0	0	0	0	1
|Biosynthesis|;|Carbohydrates-Biosynthesis|;|CARBO-BIOSYNTHESIS|;|SUGAR-NUCLEOTIDES|;|dTDP-Sugar-Biosynthesis|	dTDP-N-acetylthomosamine biosynthesis	PWY-7315	1	0	0	0	0	0	0	0	0	0	0	0	0	0	0	0	0	0	0	0	0	0	0	1	0	0	0	0	0	0	0	0	0	0	0	0	0	0	0	0	0	0	0	0	0	0	0
|Biosynthesis|;|Carbohydrates-Biosynthesis|;|CARBO-BIOSYNTHESIS|;|SUGAR-NUCLEOTIDES|;|dTDP-Sugar-Biosynthesis|	dTDP-&beta;-L-rhamnose biosynthesis	DTDPRHAMSYN-PWY	1	0	1	0	1	1	0	0	0	0	0	0	0	0	1	1	1	0	0	0	0	0	1	1	1	0	1	0	0	0	1	1	0	1	1	1	0	1	0	0	1	1	1	1	1	1	0
|Biosynthesis|;|Carbohydrates-Biosynthesis|;|CARBO-BIOSYNTHESIS|;|SUGAR-NUCLEOTIDES|;|GDP-Sugar-Biosynthesis|	GDP-L-fucose biosynthesis I (from GDP-D-mannose)	PWY-66	1	0	0	1	1	1	1	0	0	0	0	1	0	1	1	0	0	1	1	0	0	1	0	0	0	1	0	0	1	0	1	0	0	1	0	0	1	0	0	1	0	1	1	1	0	1	1
|Biosynthesis|;|Carbohydrates-Biosynthesis|;|CARBO-BIOSYNTHESIS|;|SUGAR-NUCLEOTIDES|;|GDP-Sugar-Biosynthesis|	GDP-mannose biosynthesis	PWY-5659	1	1	1	1	1	1	1	1	1	1	1	0	1	1	1	1	1	1	1	1	1	1	1	1	1	0	1	1	1	1	1	0	1	1	1	1	1	1	1	1	1	1	1	1	1	1	1
|Biosynthesis|;|Carbohydrates-Biosynthesis|;|CARBO-BIOSYNTHESIS|;|SUGAR-NUCLEOTIDES|;|GDP-Sugar-Biosynthesis|	GDP-D-perosamine biosynthesis	PWY-5739	0	1	0	1	0	1	0	0	0	0	0	0	0	0	0	0	0	0	0	0	0	0	0	0	0	0	0	0	0	0	0	0	0	0	0	0	0	0	0	1	0	0	1	0	0	0	0
|Biosynthesis|;|Carbohydrates-Biosynthesis|;|CARBO-BIOSYNTHESIS|;|SUGAR-NUCLEOTIDES|;|UDP-Sugar-Biosynthesis|	UDP-&alpha;-D-galactose biosynthesis	PWY-7344	1	1	1	1	1	1	1	0	0	1	1	1	0	1	1	1	1	1	1	1	1	0	1	1	1	1	1	1	1	1	1	0	0	1	1	1	1	1	1	1	1	1	1	1	1	1	1
|Biosynthesis|;|Carbohydrates-Biosynthesis|;|CARBO-BIOSYNTHESIS|;|SUGAR-NUCLEOTIDES|;|UDP-Sugar-Biosynthesis|	UDP-&alpha;-D-glucuronate biosynthesis (from UDP-glucose)	PWY-7346	1	1	1	1	1	1	1	0	0	1	1	1	0	1	1	1	1	1	1	1	1	1	1	0	1	1	1	1	1	1	1	1	1	1	1	1	1	1	1	1	1	1	1	1	1	1	1
|Biosynthesis|;|Carbohydrates-Biosynthesis|;|CARBO-BIOSYNTHESIS|;|SUGAR-NUCLEOTIDES|;|UDP-Sugar-Biosynthesis|	UDP-&alpha;-D-galacturonate biosynthesis I (from UDP-D-glucuronate)	PWY-4861	0	0	0	1	1	0	0	0	0	0	0	1	0	1	0	0	0	0	1	0	0	0	0	0	0	0	0	1	1	0	1	1	0	0	1	1	1	0	0	0	1	0	1	0	0	1	0
|Biosynthesis|;|Carbohydrates-Biosynthesis|;|CARBO-BIOSYNTHESIS|;|SUGAR-NUCLEOTIDES|;|UDP-Sugar-Biosynthesis|	UDP-2,3-diacetamido-2,3-dideoxy-&alpha;-D-mannuronate biosynthesis	PWY-7090	0	0	0	1	0	0	1	0	0	0	0	0	0	1	0	0	0	0	1	0	0	0	0	0	0	0	0	0	0	0	0	0	0	0	0	1	0	0	0	0	0	0	0	0	0	0	1
|Biosynthesis|;|Carbohydrates-Biosynthesis|;|CARBO-BIOSYNTHESIS|;|SUGAR-NUCLEOTIDES|;|UDP-Sugar-Biosynthesis|	UDP-N-acetyl-&alpha;-D-galactosaminuronate biosynthesis	PWY-7336	0	0	0	1	0	0	0	0	0	0	0	0	0	0	0	0	0	0	1	0	0	0	0	0	0	0	0	0	1	0	1	0	0	0	0	1	0	0	0	1	0	0	1	0	0	1	1
|Biosynthesis|;|Carbohydrates-Biosynthesis|;|CARBO-BIOSYNTHESIS|;|SUGAR-NUCLEOTIDES|;|UDP-Sugar-Biosynthesis|	UDP-N-acetyl-&beta;-L-fucosamine biosynthesis	PWY-7330	0	0	0	0	1	0	0	0	0	0	0	0	0	0	0	0	0	0	0	0	0	0	0	0	0	0	0	0	0	0	0	1	0	0	1	0	0	0	0	0	0	0	0	0	0	0	0
|Biosynthesis|;|Carbohydrates-Biosynthesis|;|CARBO-BIOSYNTHESIS|;|SUGAR-NUCLEOTIDES|;|UDP-Sugar-Biosynthesis|	UDP-&alpha;-D-glucose biosynthesis	PWY-7343	0	0	0	0	0	0	1	1	1	0	0	0	0	0	0	0	1	1	0	1	1	0	1	0	0	0	0	0	0	1	1	0	0	0	0	0	1	1	1	1	0	1	0	1	1	1	0
|Biosynthesis|;|Carbohydrates-Biosynthesis|;|CARBO-BIOSYNTHESIS|;|SUGAR-NUCLEOTIDES|;|UDP-Sugar-Biosynthesis|	UDP-N-acetyl-&alpha;-D-mannosaminouronate biosynthesis	PWY-7335	0	0	0	0	0	0	0	0	0	0	0	0	0	0	0	0	0	0	0	0	0	0	0	0	0	0	0	0	0	0	0	0	0	0	0	0	0	0	0	0	0	0	0	0	0	1	1
|Biosynthesis|;|Carbohydrates-Biosynthesis|;|CARBO-BIOSYNTHESIS|;|SUGAR-NUCLEOTIDES|;|UDP-Sugar-Biosynthesis|	UDP-N-acetyl-&alpha;-D-quinovosamine biosynthesis	PWY-7334	0	0	0	0	0	0	0	0	0	0	0	0	0	0	0	0	0	0	0	0	0	0	0	0	0	0	0	0	0	0	0	0	0	0	0	0	0	0	0	0	0	0	0	0	0	0	0
|Biosynthesis|;|Carbohydrates-Biosynthesis|;|CARBO-BIOSYNTHESIS|;|SUGAR-NUCLEOTIDES|;|UDP-Sugar-Biosynthesis|;|UDP-Nac-Galactosamine-Biosynthesis|	UDP-N-acetyl-D-galactosamine biosynthesis I	PWY-5512	1	1	1	1	1	1	1	0	0	1	1	1	0	1	1	1	1	1	1	1	1	0	1	1	1	1	1	1	1	1	1	0	0	1	1	1	1	1	1	1	1	1	1	1	1	1	1
|Biosynthesis|;|Carbohydrates-Biosynthesis|;|CARBO-BIOSYNTHESIS|;|SUGAR-NUCLEOTIDES|;|UDP-Sugar-Biosynthesis|;|UDP-NAc-Glucosamine-Biosynthesis|	UDP-N-acetyl-D-glucosamine biosynthesis I	UDPNAGSYN-PWY	1	1	1	1	1	1	1	1	1	1	1	1	1	1	1	1	1	1	1	1	1	1	1	1	1	1	1	1	1	1	1	1	1	1	1	1	1	1	1	1	1	1	1	1	1	1	1
|Biosynthesis|;|Carbohydrates-Biosynthesis|;|CARBO-BIOSYNTHESIS|;|Sugar-Phosphate-Biosynthesis|	PRPP biosynthesis	PWY0-662	1	1	1	1	1	1	1	1	1	1	1	1	1	1	1	1	1	1	1	1	1	1	1	1	1	1	1	1	1	1	1	1	1	1	1	1	1	1	1	1	1	1	1	1	1	1	1
|Biosynthesis|;|Carbohydrates-Biosynthesis|;|Polysaccharides-Biosynthesis|;|GLYCOGEN-BIOSYN|	glycogen biosynthesis III (from &alpha;-maltose 1-phosphate)	PWY-7900	0	0	0	0	0	0	0	0	0	0	0	0	0	0	0	0	0	0	0	0	0	0	0	0	0	0	0	0	0	1	0	0	0	0	0	0	0	0	0	0	0	1	0	0	0	0	0
|Biosynthesis|;|Carbohydrates-Biosynthesis|;|Polysaccharides-Biosynthesis|;|GLYCOGEN-BIOSYN|	glycogen biosynthesis I (from ADP-D-Glucose)	GLYCOGENSYNTH-PWY	0	0	0	0	0	0	0	0	0	0	0	0	0	0	0	0	0	0	0	0	0	0	0	0	0	0	0	0	0	0	0	0	0	0	0	0	0	0	0	0	1	1	0	0	0	0	0
|Biosynthesis|;|Carbohydrates-Biosynthesis|;|Sugar-Alcohols-Biosynthesis|;|Erythritol-Biosynthesis|	erythritol biosynthesis I	PWY-8372	0	1	1	1	0	1	1	1	0	1	0	1	1	0	1	1	1	1	0	1	0	1	0	1	1	0	1	1	0	1	0	0	0	1	0	1	1	1	1	1	0	1	0	0	0	0	1
|Biosynthesis|;|Carboxylate-Biosynthesis|;|3-Dehydroquinate-Biosynthesis|	3-dehydroquinate biosynthesis I	PWY-6164	0	0	1	0	0	0	0	1	1	0	0	0	0	0	0	0	0	1	0	1	0	1	1	1	0	0	0	0	0	0	1	1	1	1	0	0	1	0	0	0	1	1	0	1	1	1	1
|Biosynthesis|;|Carboxylate-Biosynthesis|;|Chorismate-Biosynthesis|	chorismate biosynthesis from 3-dehydroquinate	PWY-6163	0	0	0	1	0	0	0	1	1	0	0	1	0	0	0	0	1	1	1	1	1	1	1	1	0	1	0	0	1	0	1	1	1	1	1	1	1	0	0	1	1	1	1	1	1	1	1
|Biosynthesis|;|Carriers-Biosynthesis|;|Electron-Carrier-Biosynthesis|;|NAD-Metabolism|	NAD de novo biosynthesis IV (anaerobic)	PWY-8277	1	1	1	0	1	1	1	1	1	1	1	1	1	1	1	1	1	1	1	1	1	1	1	0	1	0	1	1	1	1	1	1	0	1	0	1	1	1	1	0	1	1	1	1	1	1	1
|Biosynthesis|;|Carriers-Biosynthesis|;|Electron-Carrier-Biosynthesis|;|NAD-Metabolism|	NAD salvage pathway IV (from nicotinamide riboside)	PWY3O-4106	1	1	1	1	1	1	1	1	0	1	1	1	1	1	1	1	1	1	0	1	1	1	1	1	1	0	1	1	1	1	1	0	0	1	0	0	1	1	1	1	1	1	0	1	1	1	0
|Biosynthesis|;|Carriers-Biosynthesis|;|Electron-Carrier-Biosynthesis|;|NAD-Metabolism|	NAD de novo biosynthesis I	PYRIDNUCSYN-PWY	1	1	1	0	1	1	1	1	1	1	1	1	1	1	1	1	1	1	1	1	1	1	1	0	1	0	1	1	1	1	1	1	0	1	0	1	1	1	1	0	1	1	1	1	1	1	1
|Biosynthesis|;|Carriers-Biosynthesis|;|Electron-Carrier-Biosynthesis|;|NAD-Metabolism|	NAD salvage pathway II (PNC IV cycle)	PWY-7761	0	0	0	1	0	0	0	0	0	0	0	0	0	0	0	0	0	0	0	0	0	0	0	1	0	1	0	0	0	0	0	0	1	0	0	0	0	0	0	0	0	0	0	0	0	0	0
|Biosynthesis|;|Carriers-Biosynthesis|;|Electron-Carrier-Biosynthesis|;|NAD-Metabolism|	NAD biosynthesis from nicotinamide	NAD-BIOSYNTHESIS-III	0	0	0	0	0	0	0	0	0	0	0	0	0	0	0	0	0	0	0	0	0	0	0	0	0	0	0	0	0	0	0	0	0	0	0	0	0	0	1	0	0	0	0	0	0	0	0
|Biosynthesis|;|Carriers-Biosynthesis|;|Electron-Carrier-Biosynthesis|;|NAD-Metabolism|	NAD biosynthesis from 2-amino-3-carboxymuconate semialdehyde	PWY-5653	0	0	0	0	0	0	0	0	0	0	0	0	0	0	0	0	0	0	0	0	0	0	0	0	0	0	0	0	0	0	0	0	0	0	0	0	0	0	0	1	0	0	0	0	0	0	0
|Biosynthesis|;|Cell-Structure-Biosynthesis|;|Cell-Wall-Biosynthesis|;|Acetylmuramoyl-Pentapeptide-Biosynthesis|	UDP-N-acetylmuramoyl-pentapeptide biosynthesis I	PWY-6387	0	0	1	1	0	0	1	1	0	1	1	0	1	0	0	1	1	1	0	1	1	0	1	1	1	0	1	0	0	1	0	0	0	0	0	0	1	0	1	1	1	1	0	0	1	0	1
|Biosynthesis|;|Cell-Structure-Biosynthesis|;|Cell-Wall-Biosynthesis|;|Peptidoglycan-Biosynthesis|	peptidoglycan maturation (meso-diaminopimelate containing)	PWY0-1586	1	1	1	1	1	1	1	1	1	1	1	1	1	1	1	1	1	1	1	1	1	1	1	1	1	1	1	1	1	1	1	1	1	1	1	1	1	1	1	1	1	1	1	1	1	1	1
|Biosynthesis|;|Cell-Structure-Biosynthesis|;|Lipopolysaccharide-Biosynthesis|;|KDO-Lipid-IV-Transfer|	Kdo transfer to lipid IVA (generic)	PWY-8284	1	0	0	0	0	0	1	1	0	0	0	0	0	0	0	0	0	0	0	1	0	0	1	0	0	0	0	0	1	0	1	0	1	0	0	0	1	0	0	0	0	0	0	1	1	0	0
|Biosynthesis|;|Cofactor-Biosynthesis|;|Carriers-Biosynthesis|;|C1-Carrier-Biosynthesis|;|Folate-Biosynthesis|	tetrahydrofolate salvage from 5,10-methenyltetrahydrofolate	PWY-6613	1	1	0	0	1	0	1	0	0	0	0	1	0	1	0	0	0	0	0	0	0	1	0	0	0	0	0	1	0	1	1	1	0	0	1	0	1	1	0	1	0	0	0	1	1	1	1
|Biosynthesis|;|Cofactor-Biosynthesis|;|Carriers-Biosynthesis|;|C1-Carrier-Biosynthesis|;|Folate-Biosynthesis|	tetrahydrofolate biosynthesis I	PWY-6614	1	1	1	0	0	1	1	1	1	1	1	1	1	1	1	1	1	1	1	1	0	1	1	1	1	1	1	1	1	1	1	1	1	1	1	1	1	1	1	0	1	1	1	1	1	1	1
|Biosynthesis|;|Cofactor-Biosynthesis|;|Carriers-Biosynthesis|;|C1-Carrier-Biosynthesis|;|Folate-Biosynthesis|;|Folate-Transformations|	folate transformations III (E. coli)	1CMET2-PWY	1	1	1	0	1	1	1	1	1	1	1	1	1	1	1	1	0	1	1	1	0	1	0	1	1	1	1	1	1	1	1	1	1	1	1	1	1	1	1	1	1	1	1	1	1	1	1
|Biosynthesis|;|Cofactor-Biosynthesis|;|Carriers-Biosynthesis|;|C1-Carrier-Biosynthesis|;|S-adenosyl-L-methionine-Biosynthesis|	S-adenosyl-L-methionine salvage II	PWY-5041	1	1	1	1	1	1	1	1	1	1	1	1	0	1	1	1	0	1	1	1	1	1	1	1	1	1	1	1	1	1	1	1	1	1	1	1	1	1	1	1	1	1	1	1	1	1	1
|Biosynthesis|;|Cofactor-Biosynthesis|;|Carriers-Biosynthesis|;|C1-Carrier-Biosynthesis|;|S-adenosyl-L-methionine-Biosynthesis|	S-adenosyl-L-methionine biosynthesis	SAM-PWY	0	0	0	0	0	0	0	0	0	0	0	0	1	0	0	0	1	0	0	0	0	0	0	0	0	0	0	0	0	0	0	0	0	0	0	0	0	0	0	0	0	0	0	0	0	0	0
|Biosynthesis|;|Cofactor-Biosynthesis|;|Carriers-Biosynthesis|;|CoA-Biosynthesis|	coenzyme A biosynthesis I (bacteria)	COA-PWY	0	1	1	1	1	1	1	0	1	1	1	1	1	1	1	1	1	1	1	1	1	1	1	1	1	1	1	1	1	1	1	1	1	1	1	1	1	1	1	1	1	1	1	1	1	1	1
|Biosynthesis|;|Cofactor-Biosynthesis|;|Carriers-Biosynthesis|;|CoA-Biosynthesis|;|Pantothenate-Biosynthesis|	phosphopantothenate biosynthesis I	PANTO-PWY	1	1	1	1	0	1	1	0	1	1	0	1	0	1	1	0	0	1	1	1	0	1	0	1	0	0	0	1	1	0	1	1	1	1	0	1	1	1	1	1	1	0	1	1	1	0	1
|Biosynthesis|;|Cofactor-Biosynthesis|;|Carriers-Biosynthesis|;|Electron-Carrier-Biosynthesis|;|Flavin-Biosynthesis|	flavin biosynthesis I (bacteria and plants)	RIBOSYN2-PWY	1	1	1	1	1	1	0	1	1	1	1	1	1	1	1	1	1	1	1	1	1	1	1	1	1	0	1	1	0	0	1	1	0	1	1	1	1	1	1	1	1	0	1	1	1	0	1
|Biosynthesis|;|Cofactor-Biosynthesis|;|Carriers-Biosynthesis|;|Electron-Carrier-Biosynthesis|;|Flavin-Biosynthesis|	flavin salvage	PWY66-366	0	0	0	0	0	0	1	0	0	0	0	0	0	0	0	0	0	0	0	0	0	0	0	0	0	1	0	0	1	1	0	0	1	0	0	0	0	0	0	0	0	1	0	0	0	1	0
|Biosynthesis|;|Cofactor-Biosynthesis|;|Carriers-Biosynthesis|;|Electron-Carrier-Biosynthesis|;|Flavin-Biosynthesis|	prenylated FMNH2 biosynthesis	PWY0-1597	0	0	0	0	0	0	0	0	0	0	0	1	0	0	0	0	0	0	0	0	0	0	0	0	0	0	0	1	0	0	0	0	0	0	0	0	0	0	0	0	0	0	0	0	0	0	0
|Biosynthesis|;|Cofactor-Biosynthesis|;|Carriers-Biosynthesis|;|Electron-Carrier-Biosynthesis|;|NAD-Metabolism|	NAD phosphorylation and transhydrogenation	NADPHOS-DEPHOS-PWY-1	1	1	1	0	1	1	1	1	1	1	1	1	1	1	1	1	1	1	1	1	0	1	1	1	1	1	1	1	1	1	1	1	1	1	1	1	1	1	1	1	0	1	1	1	1	0	1
|Biosynthesis|;|Cofactor-Biosynthesis|;|Carriers-Biosynthesis|;|Electron-Carrier-Biosynthesis|;|NAD-Metabolism|	NADP biosynthesis	PWY-8148	1	1	1	1	1	1	1	1	1	0	1	1	1	1	1	1	1	1	1	1	1	1	1	1	1	1	1	1	1	1	1	1	1	1	1	1	1	1	1	1	1	1	1	1	1	1	1
|Biosynthesis|;|Cofactor-Biosynthesis|;|Carriers-Biosynthesis|;|Electron-Carrier-Biosynthesis|;|Quinone-Biosynthesis|;|Demethylmenaquinone-Biosynthesis|	demethylmenaquinol-9 biosynthesis	PWY-5851	0	0	0	1	0	0	0	0	1	0	0	1	0	0	0	0	0	1	1	1	1	1	1	1	0	1	0	0	1	0	0	0	1	0	1	1	1	0	0	1	0	0	1	0	0	0	0
|Biosynthesis|;|Cofactor-Biosynthesis|;|Carriers-Biosynthesis|;|Electron-Carrier-Biosynthesis|;|Quinone-Biosynthesis|;|Demethylmenaquinone-Biosynthesis|;|Demethylmenaquinol-6-Biosynthesis|	demethylmenaquinol-6 biosynthesis I	PWY-5853	0	0	0	1	0	0	0	0	1	0	0	1	0	0	0	0	0	1	1	1	1	1	1	1	0	1	0	0	1	0	0	0	1	0	1	1	1	0	0	1	0	0	1	0	0	0	0
|Biosynthesis|;|Cofactor-Biosynthesis|;|Carriers-Biosynthesis|;|Electron-Carrier-Biosynthesis|;|Quinone-Biosynthesis|;|Demethylmenaquinone-Biosynthesis|;|Demethylmenaquinol-8-Biosynthesis|	demethylmenaquinol-8 biosynthesis I	PWY-5852	0	0	0	1	0	0	0	0	1	0	0	1	0	0	0	0	0	1	1	1	1	1	1	1	0	1	0	0	1	0	0	0	1	0	1	1	1	0	0	1	0	0	1	0	0	0	0
|Biosynthesis|;|Cofactor-Biosynthesis|;|Carriers-Biosynthesis|;|Electron-Carrier-Biosynthesis|;|Quinone-Biosynthesis|;|Menaquinone-Biosynthesis|	menaquinol-7 biosynthesis	PWY-5839	0	0	0	1	0	0	0	0	1	0	0	1	0	0	0	0	0	1	1	1	1	1	1	1	0	1	0	0	1	0	0	0	1	0	1	1	1	0	0	1	0	0	1	0	0	0	0
|Biosynthesis|;|Cofactor-Biosynthesis|;|Carriers-Biosynthesis|;|Electron-Carrier-Biosynthesis|;|Quinone-Biosynthesis|;|Menaquinone-Biosynthesis|	menaquinol-6 biosynthesis	PWY-5849	0	0	0	0	0	0	0	0	0	0	0	1	0	0	0	0	0	1	0	1	0	0	1	1	0	0	0	0	0	0	0	0	0	0	1	1	1	0	0	0	0	0	1	0	0	0	0
|Biosynthesis|;|Cofactor-Biosynthesis|;|Carriers-Biosynthesis|;|Electron-Carrier-Biosynthesis|;|Quinone-Biosynthesis|;|Menaquinone-Biosynthesis|	menaquinol-9 biosynthesis	PWY-5844	0	0	0	0	0	0	0	0	0	0	0	1	0	0	0	0	0	1	0	1	0	0	1	1	0	0	0	0	0	0	0	0	0	0	1	1	1	0	0	0	0	0	1	0	0	0	0
|Biosynthesis|;|Cofactor-Biosynthesis|;|Carriers-Biosynthesis|;|Electron-Carrier-Biosynthesis|;|Quinone-Biosynthesis|;|Menaquinone-Biosynthesis|	menaquinol-8 biosynthesis	MENAQUINONESYN-PWY	0	0	0	0	0	0	0	0	0	0	0	1	0	0	0	0	0	1	0	1	0	0	1	1	0	0	0	0	0	0	0	0	0	0	1	1	1	0	0	0	0	0	1	0	0	0	0
|Biosynthesis|;|Cofactor-Biosynthesis|;|Carriers-Biosynthesis|;|Lipid-Anchor-Biosynthesis|	di-trans,poly-cis-undecaprenyl phosphate biosynthesis	PWY-5785	1	1	1	1	1	1	1	1	1	1	1	1	1	1	1	1	1	1	1	1	1	1	1	1	1	1	1	1	1	1	1	1	1	1	1	1	1	1	1	1	1	1	1	1	1	1	1
|Biosynthesis|;|Cofactor-Biosynthesis|;|Enzyme-Cofactor-Biosynthesis|	[2Fe-2S] iron-sulfur cluster biosynthesis	PWY-7250	1	1	1	1	1	1	1	1	1	1	1	1	1	1	1	1	1	1	1	1	1	1	1	1	1	1	1	1	1	1	1	1	1	1	1	1	1	1	1	1	1	1	1	1	1	1	1
|Biosynthesis|;|Cofactor-Biosynthesis|;|Enzyme-Cofactor-Biosynthesis|	dipyrromethane cofactor biosynthesis	PWY-8159	1	1	1	0	0	1	1	1	1	1	1	0	1	0	1	1	0	1	1	1	1	0	1	1	1	0	1	1	1	0	1	1	1	1	1	1	1	1	1	1	1	0	1	1	1	1	1
|Biosynthesis|;|Cofactor-Biosynthesis|;|Enzyme-Cofactor-Biosynthesis|	pyrroloquinoline quinone biosynthesis	PWY-6420	0	0	0	1	0	0	0	0	0	0	0	1	0	0	0	0	0	1	0	1	0	0	1	1	0	0	0	0	0	0	0	0	0	1	0	0	0	0	0	0	0	0	0	0	0	0	0
|Biosynthesis|;|Cofactor-Biosynthesis|;|Enzyme-Cofactor-Biosynthesis|	lactate racemase nickel cofactor biosynthesis	PWY-7928	0	0	0	0	0	0	0	0	0	0	0	0	0	1	0	0	0	0	0	0	0	0	0	0	0	0	0	0	0	0	0	0	0	0	0	0	0	0	0	0	0	0	0	0	0	0	0
|Biosynthesis|;|Cofactor-Biosynthesis|;|Enzyme-Cofactor-Biosynthesis|;|BIOTIN-SYN|	biotin biosynthesis from 8-amino-7-oxononanoate I	PWY0-1507	0	0	0	1	0	0	0	1	0	0	0	0	0	0	0	0	0	1	0	1	1	1	1	1	0	0	0	0	0	0	0	0	1	0	0	0	0	0	0	1	0	0	0	0	0	0	0
|Biosynthesis|;|Cofactor-Biosynthesis|;|Enzyme-Cofactor-Biosynthesis|;|Cobalamin-Biosynthesis|;|Cobamide-Salvage|	adenosylcobalamin salvage from cobalamin	PWY-6268	0	1	1	1	1	1	1	1	1	0	1	1	1	1	1	1	1	1	1	1	0	1	1	1	1	0	1	1	1	1	1	1	1	1	1	1	1	1	0	0	1	1	1	1	1	1	1
|Biosynthesis|;|Cofactor-Biosynthesis|;|Enzyme-Cofactor-Biosynthesis|;|Cobalamin-Biosynthesis|;|Cobamide-Salvage|;|B12-Salvage-From-Cobinamide|	adenosylcobinamide-GDP salvage from cobinamide I	PWY-7971	0	1	1	1	1	1	1	1	1	0	1	0	1	1	1	1	1	1	1	1	0	1	1	1	1	0	1	1	1	1	1	1	1	1	1	1	1	1	0	0	1	1	1	1	1	1	1
|Biosynthesis|;|Cofactor-Biosynthesis|;|Enzyme-Cofactor-Biosynthesis|;|HEME-SYN|	heme a biosynthesis	PWY-7856	0	1	1	1	1	1	1	1	1	1	1	1	1	1	1	1	1	1	1	1	1	1	1	1	1	1	1	1	1	0	0	1	1	1	0	1	1	1	1	1	1	0	1	1	0	1	1
|Biosynthesis|;|Cofactor-Biosynthesis|;|Enzyme-Cofactor-Biosynthesis|;|HEME-SYN|;|Heme-b-Biosynthesis|	heme b biosynthesis II (oxygen-independent)	HEMESYN2-PWY	1	1	1	0	0	1	1	1	0	1	1	1	1	0	1	1	0	1	0	1	1	1	1	1	1	0	1	1	1	1	1	0	1	0	1	1	1	1	1	1	1	0	1	1	1	0	1
|Biosynthesis|;|Cofactor-Biosynthesis|;|Enzyme-Cofactor-Biosynthesis|;|HEME-SYN|;|Heme-b-Biosynthesis|	heme b biosynthesis V (aerobic)	HEME-BIOSYNTHESIS-II-1	0	0	0	1	0	0	1	0	0	1	0	0	0	0	0	0	0	0	0	0	0	0	0	0	0	0	0	0	0	0	0	0	0	0	0	0	0	0	0	0	0	0	0	0	0	0	0
|Biosynthesis|;|Cofactor-Biosynthesis|;|Enzyme-Cofactor-Biosynthesis|;|HEME-SYN|;|Heme-b-Biosynthesis|	heme b biosynthesis I (aerobic)	HEME-BIOSYNTHESIS-II	0	0	0	0	0	0	0	0	1	0	0	0	1	0	0	1	0	0	1	0	0	0	1	0	1	0	1	0	0	0	0	1	1	0	0	1	0	0	0	0	0	0	1	0	0	1	0
|Biosynthesis|;|Cofactor-Biosynthesis|;|Enzyme-Cofactor-Biosynthesis|;|Lipoate-Biosynthesis|	lipoate biosynthesis and incorporation I	PWY0-501	1	1	1	1	1	1	1	1	1	1	1	1	1	1	1	1	1	1	1	1	1	1	1	1	1	1	1	1	1	1	1	1	1	1	1	1	1	1	1	1	1	1	1	1	1	1	1
|Biosynthesis|;|Cofactor-Biosynthesis|;|Enzyme-Cofactor-Biosynthesis|;|Lipoate-Biosynthesis|	lipoate salvage II	PWY-6984	0	0	0	0	0	0	0	0	0	0	0	0	0	0	0	0	0	0	0	0	0	0	0	0	1	1	1	0	1	0	1	1	1	0	1	1	0	0	0	0	0	0	1	0	1	0	1
|Biosynthesis|;|Cofactor-Biosynthesis|;|Enzyme-Cofactor-Biosynthesis|;|Lipoate-Biosynthesis|	lipoate biosynthesis and incorporation II	PWY0-1275	0	0	0	0	0	0	0	0	0	0	0	0	0	0	0	0	0	0	0	0	0	0	0	0	0	1	0	0	0	0	0	0	0	0	0	1	0	0	0	0	0	0	0	0	0	0	0
|Biosynthesis|;|Cofactor-Biosynthesis|;|Enzyme-Cofactor-Biosynthesis|;|Lipoate-Biosynthesis|	lipoate salvage I	PWY0-522	0	0	0	0	0	0	0	0	0	0	0	0	0	0	0	0	0	0	0	0	0	0	0	0	0	1	0	0	0	0	0	0	0	0	0	1	0	0	0	0	0	0	0	0	0	0	0
|Biosynthesis|;|Cofactor-Biosynthesis|;|Enzyme-Cofactor-Biosynthesis|;|Molybdenum-Cofactor-Biosynthesis|	molybdopterin biosynthesis	PWY-6823	1	1	0	0	0	1	0	0	1	1	0	0	1	1	1	1	0	0	0	0	0	0	0	0	1	0	1	0	1	1	1	0	1	0	1	0	0	0	0	0	1	1	0	1	1	0	0
|Biosynthesis|;|Cofactor-Biosynthesis|;|Enzyme-Cofactor-Biosynthesis|;|Molybdenum-Cofactor-Biosynthesis|	guanylyl molybdenum cofactor biosynthesis	PWY-5964	1	1	0	0	0	0	0	0	1	0	0	0	0	1	0	0	0	0	0	0	0	0	0	0	0	0	0	0	1	1	1	0	1	0	0	0	0	0	0	0	1	1	0	1	0	0	1
|Biosynthesis|;|Cofactor-Biosynthesis|;|Enzyme-Cofactor-Biosynthesis|;|Molybdenum-Cofactor-Biosynthesis|	bis(guanylyl molybdenum cofactor) biosynthesis	PWY-7639	1	1	0	0	0	0	0	0	1	0	0	0	0	1	0	0	0	0	0	0	0	0	0	0	0	0	0	0	1	1	1	0	1	0	0	0	0	0	0	0	1	1	0	1	0	0	1
|Biosynthesis|;|Cofactor-Biosynthesis|;|Enzyme-Cofactor-Biosynthesis|;|Molybdenum-Cofactor-Biosynthesis|	bis(guanylyl molybdopterin) cofactor sulfurylation	PWY-8164	1	1	1	1	1	1	1	1	1	1	1	1	1	1	1	1	1	1	1	1	1	1	1	1	1	1	1	1	1	1	1	1	1	1	1	1	1	1	1	1	1	1	1	1	1	1	1
|Biosynthesis|;|Cofactor-Biosynthesis|;|Enzyme-Cofactor-Biosynthesis|;|Molybdenum-Cofactor-Biosynthesis|	cytidylyl molybdenum cofactor sulfurylation	PWY-8165	1	1	1	1	1	1	1	1	1	1	1	1	1	1	1	1	1	1	1	1	1	1	1	1	1	1	1	1	1	1	1	1	1	1	1	1	1	1	1	1	1	1	1	1	1	1	1
|Biosynthesis|;|Cofactor-Biosynthesis|;|Enzyme-Cofactor-Biosynthesis|;|Molybdenum-Cofactor-Biosynthesis|	bis(guanylyl tungstenpterin) cofactor biosynthesis	PWY-8168	1	1	0	0	0	0	0	0	1	0	0	0	0	1	0	0	0	0	0	0	0	0	0	0	0	0	0	0	1	1	1	0	1	0	0	0	0	0	0	0	1	1	0	1	0	0	1
|Biosynthesis|;|Cofactor-Biosynthesis|;|Enzyme-Cofactor-Biosynthesis|;|Molybdenum-Cofactor-Biosynthesis|	cytidylyl molybdenum cofactor biosynthesis	PWY-6476	1	1	0	0	0	0	0	0	0	0	0	0	0	0	0	0	0	0	0	0	0	0	0	0	0	0	0	0	0	1	1	0	0	0	1	0	0	0	0	0	0	0	0	1	1	0	0
|Biosynthesis|;|Cofactor-Biosynthesis|;|Enzyme-Cofactor-Biosynthesis|;|Molybdenum-Cofactor-Biosynthesis|	molybdenum cofactor biosynthesis	PWY-8171	1	1	0	0	0	1	0	0	1	0	0	0	1	1	1	1	0	0	0	0	0	0	0	0	1	0	1	0	1	1	1	0	1	0	1	0	0	0	0	0	1	1	0	1	1	0	0
|Biosynthesis|;|Cofactor-Biosynthesis|;|Enzyme-Cofactor-Biosynthesis|;|NAD-SYN|	NAD de novo biosynthesis IV (anaerobic)	PWY-8277	1	1	1	0	1	1	1	1	1	1	1	1	1	1	1	1	1	1	1	1	1	1	1	0	1	0	1	1	1	1	1	1	0	1	0	1	1	1	1	0	1	1	1	1	1	1	1
|Biosynthesis|;|Cofactor-Biosynthesis|;|Enzyme-Cofactor-Biosynthesis|;|NAD-SYN|	NAD salvage pathway IV (from nicotinamide riboside)	PWY3O-4106	1	1	1	1	1	1	1	1	0	1	1	1	1	1	1	1	1	1	0	1	1	1	1	1	1	0	1	1	1	1	1	0	0	1	0	0	1	1	1	1	1	1	0	1	1	1	0
|Biosynthesis|;|Cofactor-Biosynthesis|;|Enzyme-Cofactor-Biosynthesis|;|NAD-SYN|	NAD de novo biosynthesis I	PYRIDNUCSYN-PWY	1	1	1	0	1	1	1	1	1	1	1	1	1	1	1	1	1	1	1	1	1	1	1	0	1	0	1	1	1	1	1	1	0	1	0	1	1	1	1	0	1	1	1	1	1	1	1
|Biosynthesis|;|Cofactor-Biosynthesis|;|Enzyme-Cofactor-Biosynthesis|;|NAD-SYN|	NAD salvage pathway II (PNC IV cycle)	PWY-7761	0	0	0	1	0	0	0	0	0	0	0	0	0	0	0	0	0	0	0	0	0	0	0	1	0	1	0	0	0	0	0	0	1	0	0	0	0	0	0	0	0	0	0	0	0	0	0
|Biosynthesis|;|Cofactor-Biosynthesis|;|Enzyme-Cofactor-Biosynthesis|;|NAD-SYN|	NAD biosynthesis from nicotinamide	NAD-BIOSYNTHESIS-III	0	0	0	0	0	0	0	0	0	0	0	0	0	0	0	0	0	0	0	0	0	0	0	0	0	0	0	0	0	0	0	0	0	0	0	0	0	0	1	0	0	0	0	0	0	0	0
|Biosynthesis|;|Cofactor-Biosynthesis|;|Enzyme-Cofactor-Biosynthesis|;|NAD-SYN|	NAD biosynthesis from 2-amino-3-carboxymuconate semialdehyde	PWY-5653	0	0	0	0	0	0	0	0	0	0	0	0	0	0	0	0	0	0	0	0	0	0	0	0	0	0	0	0	0	0	0	0	0	0	0	0	0	0	0	1	0	0	0	0	0	0	0
|Biosynthesis|;|Cofactor-Biosynthesis|;|Enzyme-Cofactor-Biosynthesis|;|Thiamine-Biosynthesis|;|HMP-PP-Biosynthesis|	4-amino-2-methyl-5-diphosphomethylpyrimidine biosynthesis I	PWY-6890	0	0	0	0	0	0	0	0	0	0	0	1	0	0	0	0	0	0	0	0	0	0	0	0	0	0	0	0	0	0	0	0	1	0	0	0	0	0	0	0	0	0	0	0	0	0	0
|Biosynthesis|;|Cofactor-Biosynthesis|;|Enzyme-Cofactor-Biosynthesis|;|Thiamine-Biosynthesis|;|Thiamin-Diphosphate-Biosynthesis|	thiamine diphosphate biosynthesis III (Staphylococcus)	PWY-6907	0	1	0	1	1	0	1	0	1	1	1	1	0	0	0	0	1	0	0	0	0	0	0	1	0	0	0	1	1	1	0	1	1	1	0	1	1	0	1	1	0	1	1	0	1	0	0
|Biosynthesis|;|Cofactor-Biosynthesis|;|Enzyme-Cofactor-Biosynthesis|;|Thiamine-Biosynthesis|;|Thiamin-Diphosphate-Biosynthesis|	thiamine diphosphate biosynthesis I (E. coli)	PWY-6894	0	0	0	0	0	0	0	0	0	0	0	1	0	0	0	0	0	0	0	0	0	0	0	0	0	0	0	1	0	0	1	0	1	0	0	0	0	0	1	0	0	0	0	1	0	0	1
|Biosynthesis|;|Cofactor-Biosynthesis|;|Enzyme-Cofactor-Biosynthesis|;|Thiamine-Biosynthesis|;|Thiamin-Salvage|	thiamine diphosphate salvage III	PWY-6898	0	1	0	1	1	0	1	0	1	1	1	1	0	0	0	0	1	0	0	0	0	0	0	1	0	0	0	1	1	1	0	1	1	1	0	1	1	0	1	1	0	1	1	0	1	0	0
|Biosynthesis|;|Cofactor-Biosynthesis|;|Enzyme-Cofactor-Biosynthesis|;|Thiamine-Biosynthesis|;|Thiamin-Salvage|	hydroxymethylpyrimidine salvage	PWY-6910	0	0	0	0	0	0	0	0	0	0	0	1	0	0	0	0	0	0	0	0	0	0	0	0	0	0	0	1	0	0	0	0	1	0	0	0	0	0	0	0	0	0	0	0	0	0	0
|Biosynthesis|;|Cofactor-Biosynthesis|;|Enzyme-Cofactor-Biosynthesis|;|Thiamine-Biosynthesis|;|Thiazole-Biosynthesis|	thiazole component of thiamine diphosphate biosynthesis I	PWY-6892	0	1	0	0	0	0	1	0	0	0	0	0	0	0	0	0	0	0	0	0	0	0	0	0	0	0	0	0	0	1	0	0	1	0	0	0	1	0	1	0	0	1	0	0	1	0	0
|Biosynthesis|;|Cofactor-Biosynthesis|;|Enzyme-Cofactor-Biosynthesis|;|Vitamin-B6-Biosynthesis|	pyridoxal 5'-phosphate biosynthesis I	PYRIDOXSYN-PWY	0	1	0	1	1	0	1	0	1	0	0	1	0	1	0	0	1	1	0	1	0	0	0	1	0	0	0	0	1	1	1	1	0	1	1	1	1	1	1	1	0	1	1	1	1	0	1
|Biosynthesis|;|Cofactor-Biosynthesis|;|Enzyme-Cofactor-Biosynthesis|;|Vitamin-B6-Biosynthesis|	pyridoxal 5'-phosphate biosynthesis II	PWY-6466	0	0	0	1	0	0	0	0	0	0	0	0	0	0	0	0	0	0	0	0	0	0	1	0	0	0	0	0	1	0	0	0	0	0	0	0	0	0	0	0	0	0	0	0	0	0	0
|Biosynthesis|;|Cofactor-Biosynthesis|;|Enzyme-Cofactor-Biosynthesis|;|Vitamin-B6-Biosynthesis|	pyridoxal 5'-phosphate salvage I	PLPSAL-PWY	0	0	0	0	0	0	0	0	0	0	0	0	0	0	0	0	0	0	1	1	0	0	0	0	0	0	0	0	0	0	0	0	0	1	0	0	0	0	0	0	0	0	0	0	0	0	0
|Biosynthesis|;|Cyclitols-Biosynthesis|	myo-inositol biosynthesis	PWY-2301	1	1	1	1	1	1	1	1	1	1	1	1	1	1	1	1	1	1	1	1	0	1	1	1	1	0	1	1	1	1	1	1	1	1	0	1	1	1	1	1	1	1	1	1	1	1	1
|Biosynthesis|;|Enzyme-Cofactor-Biosynthesis|	NAD phosphorylation and transhydrogenation	NADPHOS-DEPHOS-PWY-1	1	1	1	0	1	1	1	1	1	1	1	1	1	1	1	1	1	1	1	1	0	1	1	1	1	1	1	1	1	1	1	1	1	1	1	1	1	1	1	1	0	1	1	1	1	0	1
|Biosynthesis|;|Enzyme-Cofactor-Biosynthesis|	NADP biosynthesis	PWY-8148	1	1	1	1	1	1	1	1	1	0	1	1	1	1	1	1	1	1	1	1	1	1	1	1	1	1	1	1	1	1	1	1	1	1	1	1	1	1	1	1	1	1	1	1	1	1	1
|Biosynthesis|;|Enzyme-Cofactor-Biosynthesis|	flavin biosynthesis I (bacteria and plants)	RIBOSYN2-PWY	1	1	1	1	1	1	0	1	1	1	1	1	1	1	1	1	1	1	1	1	1	1	1	1	1	0	1	1	0	0	1	1	0	1	1	1	1	1	1	1	1	0	1	1	1	0	1
|Biosynthesis|;|Enzyme-Cofactor-Biosynthesis|	S-adenosyl-L-methionine salvage II	PWY-5041	1	1	1	1	1	1	1	1	1	1	1	1	0	1	1	1	0	1	1	1	1	1	1	1	1	1	1	1	1	1	1	1	1	1	1	1	1	1	1	1	1	1	1	1	1	1	1
|Biosynthesis|;|Enzyme-Cofactor-Biosynthesis|	flavin salvage	PWY66-366	0	0	0	0	0	0	1	0	0	0	0	0	0	0	0	0	0	0	0	0	0	0	0	0	0	1	0	0	1	1	0	0	1	0	0	0	0	0	0	0	0	1	0	0	0	1	0
|Biosynthesis|;|Enzyme-Cofactor-Biosynthesis|	prenylated FMNH2 biosynthesis	PWY0-1597	0	0	0	0	0	0	0	0	0	0	0	1	0	0	0	0	0	0	0	0	0	0	0	0	0	0	0	1	0	0	0	0	0	0	0	0	0	0	0	0	0	0	0	0	0	0	0
|Biosynthesis|;|Enzyme-Cofactor-Biosynthesis|	S-adenosyl-L-methionine biosynthesis	SAM-PWY	0	0	0	0	0	0	0	0	0	0	0	0	1	0	0	0	1	0	0	0	0	0	0	0	0	0	0	0	0	0	0	0	0	0	0	0	0	0	0	0	0	0	0	0	0	0	0
|Biosynthesis|;|Glycan-Pathways|	Kdo transfer to lipid IVA (generic)	PWY-8284	1	0	0	0	0	0	1	1	0	0	0	0	0	0	0	0	0	0	0	1	0	0	1	0	0	0	0	0	1	0	1	0	1	0	0	0	1	0	0	0	0	0	0	1	1	0	0
|Biosynthesis|;|Glycan-Pathways|	glycogen degradation II	PWY-5941	0	1	1	0	1	1	1	1	1	1	0	1	1	0	1	1	1	1	0	1	0	1	0	1	1	0	1	1	0	1	1	1	0	0	0	0	0	1	1	0	1	1	1	1	1	0	1
|Biosynthesis|;|Glycan-Pathways|	(1,4)-&beta;-D-xylan degradation	PWY-6717	0	0	0	0	0	0	0	0	0	0	0	0	0	0	1	0	0	0	0	0	0	0	0	0	1	0	0	0	0	0	0	0	0	1	0	0	0	0	0	0	0	0	0	0	0	0	0
|Biosynthesis|;|Glycan-Pathways|	glycogen biosynthesis III (from &alpha;-maltose 1-phosphate)	PWY-7900	0	0	0	0	0	0	0	0	0	0	0	0	0	0	0	0	0	0	0	0	0	0	0	0	0	0	0	0	0	1	0	0	0	0	0	0	0	0	0	0	0	1	0	0	0	0	0
|Biosynthesis|;|Glycan-Pathways|	glycogen biosynthesis I (from ADP-D-Glucose)	GLYCOGENSYNTH-PWY	0	0	0	0	0	0	0	0	0	0	0	0	0	0	0	0	0	0	0	0	0	0	0	0	0	0	0	0	0	0	0	0	0	0	0	0	0	0	0	0	1	1	0	0	0	0	0
|Biosynthesis|;|Glycan-Pathways|;|Cell-Structure-Biosynthesis|;|Lipopolysaccharide-Biosynthesis|	lipid IVA biosynthesis (Vibrio cholerae serogroup O1 El Tor)	PWY2G6Z-2	1	1	1	1	0	1	1	1	1	1	1	1	0	1	1	1	1	1	1	1	0	1	1	1	1	1	1	1	1	1	1	1	0	1	1	1	1	1	1	1	0	1	1	1	1	1	1
|Biosynthesis|;|Glycan-Pathways|;|Cell-Structure-Biosynthesis|;|Lipopolysaccharide-Biosynthesis|	(Kdo)2-lipid A biosynthesis (P. gingivalis)	PWY-8247	1	1	0	1	1	0	1	1	0	0	0	1	0	1	0	0	1	1	0	1	0	0	1	1	0	0	0	0	1	1	1	0	0	1	0	0	1	1	0	1	0	1	0	1	1	1	0
|Biosynthesis|;|Glycan-Pathways|;|Cell-Structure-Biosynthesis|;|Lipopolysaccharide-Biosynthesis|	lipid IVA biosynthesis (generic)	PWY-8283	1	1	1	1	1	1	1	1	1	1	1	1	1	1	1	1	1	1	1	1	1	1	1	1	1	1	1	1	1	1	1	1	1	1	1	1	1	1	1	1	1	1	1	1	1	1	1
|Biosynthesis|;|Glycan-Pathways|;|Cell-Structure-Biosynthesis|;|Lipopolysaccharide-Biosynthesis|	(Kdo)2-lipid A biosynthesis (generic)	PWY-8285	1	1	0	1	1	0	1	1	0	0	0	0	0	1	0	0	1	1	0	1	0	0	1	1	0	0	0	0	1	1	1	0	0	1	0	0	1	1	0	0	0	1	0	1	1	1	0
|Biosynthesis|;|Glycan-Pathways|;|Cell-Structure-Biosynthesis|;|Lipopolysaccharide-Biosynthesis|	lipid IVA biosynthesis (P. putida)	PWY-8073	1	1	1	1	0	1	1	1	1	1	1	1	0	1	1	1	1	1	1	1	0	1	1	1	1	1	1	1	1	1	1	1	0	1	1	1	1	1	1	1	0	1	1	1	1	1	1
|Biosynthesis|;|Glycan-Pathways|;|Cell-Structure-Biosynthesis|;|Lipopolysaccharide-Biosynthesis|	lipid IVA biosynthesis (P. gingivalis)	PWY-8245	1	1	1	1	0	1	1	1	1	1	1	1	0	1	1	1	1	1	1	1	0	1	1	1	1	1	1	1	1	1	1	1	0	1	1	1	1	1	1	1	0	1	1	1	1	1	1
|Biosynthesis|;|Glycan-Pathways|;|Cell-Structure-Biosynthesis|;|Lipopolysaccharide-Biosynthesis|	(Kdo)2-lipid A biosynthesis (P. putida)	PWY-8075	1	1	0	1	1	0	1	1	0	0	0	0	0	1	0	0	1	1	0	1	0	0	1	1	0	0	0	0	1	1	1	0	0	1	0	0	1	1	0	0	0	1	0	1	1	1	0
|Biosynthesis|;|Glycan-Pathways|;|Cell-Structure-Biosynthesis|;|Lipopolysaccharide-Biosynthesis|	lipid IVA biosynthesis (E. coli)	NAGLIPASYN-PWY	1	1	1	1	1	1	1	1	1	1	1	1	1	1	1	1	1	1	1	1	1	1	1	1	1	1	1	1	1	1	1	1	1	1	1	1	1	1	1	1	1	1	1	1	1	1	1
|Biosynthesis|;|Glycan-Pathways|;|Cell-Structure-Biosynthesis|;|Lipopolysaccharide-Biosynthesis|	lipid IVA biosynthesis (H. pylori)	PWYI-14	1	1	1	1	0	1	1	1	1	1	1	1	0	1	1	1	1	1	1	1	0	1	1	1	1	1	1	1	1	1	1	1	0	1	1	1	1	1	1	1	0	1	1	1	1	1	1
|Biosynthesis|;|Glycan-Pathways|;|Cell-Structure-Biosynthesis|;|Lipopolysaccharide-Biosynthesis|	(Kdo)2-lipid A biosynthesis (E. coli)	KDO-LIPASYN-PWY	1	1	0	1	1	0	1	1	0	0	0	0	0	1	0	0	1	1	0	1	0	0	1	1	0	0	0	0	1	1	1	0	0	1	0	0	1	1	0	0	0	1	0	1	1	1	0
|Biosynthesis|;|Glycan-Pathways|;|Polymer-Degradation|	chitin degradation II (Vibrio)	PWY-6902	0	0	0	0	0	0	0	0	0	0	0	0	0	0	0	0	0	0	0	0	0	0	0	0	0	0	0	0	0	0	0	0	0	1	0	0	0	0	0	0	0	0	0	0	0	0	0
|Biosynthesis|;|HORMONE-SYN|;|Hormone-Biosynthesis|;|Plant-Hormone-Biosynthesis|;|Auxin-Biosynthesis|	indole-3-acetate biosynthesis IV (bacteria)	PWY-5025	1	1	1	0	1	1	1	1	0	1	1	0	1	1	1	1	1	1	0	1	1	1	0	1	1	1	1	1	1	1	1	0	1	1	0	0	1	1	1	0	1	1	0	1	1	1	0
|Biosynthesis|;|HORMONE-SYN|;|Hormone-Biosynthesis|;|Plant-Hormone-Biosynthesis|;|Ethylene-Biosynthesis|	ethene biosynthesis III (microbes)	PWY-6854	0	0	0	0	0	0	0	0	1	0	0	0	0	0	0	0	0	0	0	0	0	0	0	0	0	0	0	0	0	0	0	0	0	0	0	0	0	0	0	0	0	0	1	0	0	0	0
|Biosynthesis|;|Hydrocarbon-Biosynthesis|;|Alkanes-Biosynthesis|	heptadecane biosynthesis	PWY-6622	0	1	0	0	0	0	1	1	1	0	1	0	0	0	0	0	1	1	1	0	0	0	0	1	0	0	0	0	0	1	0	0	0	0	1	1	0	0	1	1	0	0	1	0	0	0	0
|Biosynthesis|;|Hydrocarbon-Biosynthesis|;|Olefins-Biosynthesis|	hentriaconta-3,6,9,12,15,19,22,25,28-nonaene biosynthesis	PWY-7027	0	0	0	0	0	0	0	0	1	0	0	0	0	0	0	0	0	0	1	0	0	0	0	0	0	0	0	0	0	0	0	1	1	0	1	1	0	0	0	0	0	0	1	0	0	0	0
|Biosynthesis|;|Hydrocarbon-Biosynthesis|;|Olefins-Biosynthesis|;|Alkenes-Biosynthesis|	cis-alkene biosynthesis	PWY-7869	0	0	0	0	0	0	0	0	1	0	0	0	0	0	0	0	0	0	1	0	0	0	0	0	0	0	0	0	0	0	0	1	1	0	1	1	0	0	0	0	0	0	1	0	0	0	0
|Biosynthesis|;|Lipid-Biosynthesis|	acyl-CoA hydrolysis	PWY-5148	1	1	1	1	1	1	1	1	1	1	1	1	1	1	1	1	1	1	1	1	1	1	1	1	1	1	1	1	1	1	1	1	1	1	1	1	1	1	1	1	1	0	1	1	1	1	1
|Biosynthesis|;|Lipid-Biosynthesis|	long-chain fatty acid activation	PWY-5143	1	1	1	1	1	1	1	1	1	1	0	0	1	1	1	1	0	1	1	1	0	1	0	1	1	1	1	1	1	1	1	1	1	0	1	1	1	1	1	1	0	1	1	1	1	1	1
|Biosynthesis|;|Lipid-Biosynthesis|	biotin-carboxyl carrier protein assembly	PWY0-1264	1	1	1	0	1	1	1	1	1	1	1	1	1	1	1	1	1	1	0	1	1	1	1	1	1	0	1	1	1	1	1	1	0	1	0	0	1	1	1	1	0	1	0	1	1	1	1
|Biosynthesis|;|Lipid-Biosynthesis|	sphingomyelin metabolism	PWY3DJ-11281	0	0	1	0	0	1	1	0	0	0	1	1	1	0	1	0	0	1	0	1	0	0	0	0	1	0	1	0	0	0	0	0	0	1	0	0	0	0	1	0	1	0	0	1	0	1	0
|Biosynthesis|;|Lipid-Biosynthesis|	epoxysqualene biosynthesis	PWY-5670	0	0	0	0	0	0	0	0	0	0	0	0	0	0	0	0	0	0	0	0	0	0	0	0	0	0	0	0	1	0	0	0	1	0	0	0	1	0	0	0	0	0	0	0	0	0	0
|Biosynthesis|;|Lipid-Biosynthesis|;|Fatty-acid-biosynthesis|	fatty acid elongation -- saturated	FASYN-ELONG-PWY	1	1	1	1	1	1	1	1	1	1	1	1	1	1	1	1	1	1	1	1	1	1	1	1	1	1	1	1	1	1	1	1	1	1	1	1	1	1	1	1	1	1	1	1	1	1	1
|Biosynthesis|;|Lipid-Biosynthesis|;|Fatty-acid-biosynthesis|	octanoyl-[acyl-carrier protein] biosynthesis (mitochondria, yeast)	PWY-7388	1	1	1	1	1	1	1	1	0	1	1	0	1	1	1	1	1	1	1	1	1	1	1	1	1	1	1	1	1	1	1	1	0	0	1	1	0	1	1	1	1	1	1	1	1	1	1
|Biosynthesis|;|Lipid-Biosynthesis|;|Fatty-acid-biosynthesis|	very long chain fatty acid biosynthesis II	PWY-7036	0	0	0	0	0	0	0	0	0	0	0	0	0	0	0	0	0	0	0	0	0	0	0	0	0	0	0	0	0	0	0	0	1	0	0	0	0	0	0	0	0	0	0	0	0	0	0
|Biosynthesis|;|Lipid-Biosynthesis|;|Fatty-acid-biosynthesis|	very long chain fatty acid biosynthesis I	PWY-5080	0	0	0	0	0	0	0	0	0	0	0	0	0	0	0	0	0	0	0	0	0	0	0	0	0	0	0	0	0	0	0	0	1	0	0	0	0	0	0	0	0	0	0	0	0	0	0
|Biosynthesis|;|Lipid-Biosynthesis|;|Fatty-acid-biosynthesis|;|Branched-Fatty-Acids-Biosynthesis|	anteiso-branched-chain fatty acid biosynthesis	PWY-8173	1	1	1	1	1	1	1	1	1	1	1	1	1	1	1	1	1	1	1	1	1	1	1	1	1	1	1	1	1	1	1	1	1	1	1	1	1	1	1	1	1	1	1	1	1	1	1
|Biosynthesis|;|Lipid-Biosynthesis|;|Fatty-acid-biosynthesis|;|Branched-Fatty-Acids-Biosynthesis|	odd iso-branched-chain fatty acid biosynthesis	PWY-8174	1	1	1	1	1	1	1	1	1	1	1	1	1	1	1	1	1	1	1	1	1	1	1	1	1	1	1	1	1	1	1	1	1	1	1	1	1	1	1	1	1	1	1	1	1	1	1
|Biosynthesis|;|Lipid-Biosynthesis|;|Fatty-acid-biosynthesis|;|Cyclopropane-fatty-acid-biosyn|	cyclopropane fatty acid (CFA) biosynthesis	PWY0-541	0	1	0	0	0	1	1	0	1	0	0	0	0	0	1	0	1	0	0	0	0	1	0	0	0	0	0	1	0	1	0	0	1	1	0	1	1	0	1	0	1	0	0	0	0	0	0
|Biosynthesis|;|Lipid-Biosynthesis|;|Fatty-acid-biosynthesis|;|Fatty-Acid-Biosyn-Initiation|	fatty acid biosynthesis initiation (type II)	PWY-4381	1	1	1	1	1	1	1	1	1	1	1	1	1	1	1	1	1	1	1	1	1	1	1	1	1	1	1	1	1	1	1	1	0	1	1	1	1	1	1	1	1	1	1	1	1	1	1
|Biosynthesis|;|Lipid-Biosynthesis|;|Fatty-acid-biosynthesis|;|Palmitate-Biosynthesis|	palmitate biosynthesis II (type II fatty acid synthase)	PWY-5971	1	1	1	1	1	1	1	1	1	1	0	0	1	1	1	1	0	1	1	1	0	1	0	1	1	1	1	1	1	1	1	1	0	0	1	1	1	1	1	1	0	1	1	1	1	1	1
|Biosynthesis|;|Lipid-Biosynthesis|;|Fatty-acid-biosynthesis|;|Palmitate-Biosynthesis|	palmitate biosynthesis III	PWY-8279	1	1	1	1	1	1	1	1	0	1	1	1	1	1	1	1	1	1	1	1	1	1	1	1	1	1	1	1	1	1	1	1	0	1	1	1	0	1	1	1	1	1	1	1	1	1	1
|Biosynthesis|;|Lipid-Biosynthesis|;|Fatty-acid-biosynthesis|;|Stearate-Biosynthesis|	stearate biosynthesis IV	PWY-8280	1	1	1	1	1	1	1	1	0	1	1	1	1	1	1	1	1	1	1	1	1	1	1	1	1	1	1	1	1	1	1	1	0	1	1	1	1	1	1	1	1	1	1	1	1	1	1
|Biosynthesis|;|Lipid-Biosynthesis|;|Fatty-acid-biosynthesis|;|Stearate-Biosynthesis|	stearate biosynthesis II (bacteria and plants)	PWY-5989	0	0	0	0	0	0	0	0	1	0	0	0	0	0	0	0	0	0	0	0	0	0	0	0	0	0	0	0	0	0	0	0	1	0	0	0	0	0	0	0	0	0	0	0	0	0	0
|Biosynthesis|;|Lipid-Biosynthesis|;|Fatty-acid-biosynthesis|;|Unsaturated-Fatty-Acids-Biosynthesis|	gondoate biosynthesis (anaerobic)	PWY-7663	1	1	1	1	1	1	1	1	1	1	1	0	1	1	1	1	1	1	1	1	1	1	1	1	1	1	1	1	1	1	1	1	0	0	1	1	0	1	1	1	1	1	1	1	1	1	1
|Biosynthesis|;|Lipid-Biosynthesis|;|Fatty-acid-biosynthesis|;|Unsaturated-Fatty-Acids-Biosynthesis|;|5Z-Dodec-5-enoate-Biosynthesis|	(5Z)-dodecenoate biosynthesis I	PWY0-862	0	0	0	1	0	0	0	0	0	0	0	0	0	0	0	0	0	0	0	0	0	0	0	0	0	0	0	0	0	0	0	0	0	0	0	0	0	0	0	0	0	0	0	0	0	0	1
|Biosynthesis|;|Lipid-Biosynthesis|;|Fatty-acid-biosynthesis|;|Unsaturated-Fatty-Acids-Biosynthesis|;|Oleate-Biosynthesis|	oleate biosynthesis IV (anaerobic)	PWY-7664	0	0	0	1	0	0	0	0	0	0	0	0	0	0	0	0	0	0	0	0	0	0	0	0	0	0	0	0	0	0	0	0	0	0	0	0	0	0	0	0	0	0	0	0	0	0	1
|Biosynthesis|;|Lipid-Biosynthesis|;|Fatty-acid-biosynthesis|;|Unsaturated-Fatty-Acids-Biosynthesis|;|Palmitoleate-Biosynthesis|	palmitoleate biosynthesis I (from (5Z)-dodec-5-enoate)	PWY-6282	0	0	0	1	0	0	0	0	0	0	0	0	0	0	0	0	0	0	0	0	0	0	0	0	0	0	0	0	0	0	0	0	0	0	0	0	0	0	0	0	0	0	0	0	0	0	1
|Biosynthesis|;|Lipid-Biosynthesis|;|Glycolipids-Biosynthesis|	&alpha;-diglucosyldiacylglycerol biosynthesis	PWY-7684	0	0	0	0	0	0	0	0	0	0	0	0	0	0	0	0	0	0	0	0	0	0	0	0	0	0	0	0	0	0	0	0	0	0	0	0	0	0	0	0	0	0	0	0	0	0	0
|Biosynthesis|;|Lipid-Biosynthesis|;|Kdo-lipid-A-Biosynthesis|	(Kdo)2-lipid A biosynthesis (P. gingivalis)	PWY-8247	1	1	0	1	1	0	1	1	0	0	0	1	0	1	0	0	1	1	0	1	0	0	1	1	0	0	0	0	1	1	1	0	0	1	0	0	1	1	0	1	0	1	0	1	1	1	0
|Biosynthesis|;|Lipid-Biosynthesis|;|Kdo-lipid-A-Biosynthesis|	(Kdo)2-lipid A biosynthesis (generic)	PWY-8285	1	1	0	1	1	0	1	1	0	0	0	0	0	1	0	0	1	1	0	1	0	0	1	1	0	0	0	0	1	1	1	0	0	1	0	0	1	1	0	0	0	1	0	1	1	1	0
|Biosynthesis|;|Lipid-Biosynthesis|;|Kdo-lipid-A-Biosynthesis|	(Kdo)2-lipid A biosynthesis (P. putida)	PWY-8075	1	1	0	1	1	0	1	1	0	0	0	0	0	1	0	0	1	1	0	1	0	0	1	1	0	0	0	0	1	1	1	0	0	1	0	0	1	1	0	0	0	1	0	1	1	1	0
|Biosynthesis|;|Lipid-Biosynthesis|;|Kdo-lipid-A-Biosynthesis|	(Kdo)2-lipid A biosynthesis (E. coli)	KDO-LIPASYN-PWY	1	1	0	1	1	0	1	1	0	0	0	0	0	1	0	0	1	1	0	1	0	0	1	1	0	0	0	0	1	1	1	0	0	1	0	0	1	1	0	0	0	1	0	1	1	1	0
|Biosynthesis|;|Lipid-Biosynthesis|;|Lipid-IV-A-Biosynthesis|	lipid IVA biosynthesis (Vibrio cholerae serogroup O1 El Tor)	PWY2G6Z-2	1	1	1	1	0	1	1	1	1	1	1	1	0	1	1	1	1	1	1	1	0	1	1	1	1	1	1	1	1	1	1	1	0	1	1	1	1	1	1	1	0	1	1	1	1	1	1
|Biosynthesis|;|Lipid-Biosynthesis|;|Lipid-IV-A-Biosynthesis|	lipid IVA biosynthesis (generic)	PWY-8283	1	1	1	1	1	1	1	1	1	1	1	1	1	1	1	1	1	1	1	1	1	1	1	1	1	1	1	1	1	1	1	1	1	1	1	1	1	1	1	1	1	1	1	1	1	1	1
|Biosynthesis|;|Lipid-Biosynthesis|;|Lipid-IV-A-Biosynthesis|	lipid IVA biosynthesis (P. putida)	PWY-8073	1	1	1	1	0	1	1	1	1	1	1	1	0	1	1	1	1	1	1	1	0	1	1	1	1	1	1	1	1	1	1	1	0	1	1	1	1	1	1	1	0	1	1	1	1	1	1
|Biosynthesis|;|Lipid-Biosynthesis|;|Lipid-IV-A-Biosynthesis|	lipid IVA biosynthesis (P. gingivalis)	PWY-8245	1	1	1	1	0	1	1	1	1	1	1	1	0	1	1	1	1	1	1	1	0	1	1	1	1	1	1	1	1	1	1	1	0	1	1	1	1	1	1	1	0	1	1	1	1	1	1
|Biosynthesis|;|Lipid-Biosynthesis|;|Lipid-IV-A-Biosynthesis|	lipid IVA biosynthesis (E. coli)	NAGLIPASYN-PWY	1	1	1	1	1	1	1	1	1	1	1	1	1	1	1	1	1	1	1	1	1	1	1	1	1	1	1	1	1	1	1	1	1	1	1	1	1	1	1	1	1	1	1	1	1	1	1
|Biosynthesis|;|Lipid-Biosynthesis|;|Lipid-IV-A-Biosynthesis|	lipid IVA biosynthesis (H. pylori)	PWYI-14	1	1	1	1	0	1	1	1	1	1	1	1	0	1	1	1	1	1	1	1	0	1	1	1	1	1	1	1	1	1	1	1	0	1	1	1	1	1	1	1	0	1	1	1	1	1	1
|Biosynthesis|;|Lipid-Biosynthesis|;|Phospholipid-Biosynthesis|;|Cardiolipin-Biosynthesis|	cardiolipin biosynthesis III	PWY0-1545	0	1	0	0	0	0	0	0	1	0	0	0	0	0	0	0	0	0	1	0	0	0	0	0	0	0	0	0	0	0	0	1	1	0	1	1	0	1	0	0	1	0	1	1	0	0	1
|Biosynthesis|;|Lipid-Biosynthesis|;|Phospholipid-Biosynthesis|;|Cardiolipin-Biosynthesis|	cardiolipin biosynthesis I	PWY-5668	0	0	0	0	0	0	0	0	1	0	0	0	0	0	0	0	0	0	1	0	0	0	0	0	0	0	0	0	0	0	0	1	1	0	0	0	0	0	0	0	0	0	0	0	0	0	0
|Biosynthesis|;|Lipid-Biosynthesis|;|Phospholipid-Biosynthesis|;|CDP-diacylglycerol-Biosynthesis|	CDP-diacylglycerol biosynthesis I	PWY-5667	1	1	1	0	0	1	1	1	1	1	1	1	1	1	1	1	1	1	1	1	1	0	1	1	1	0	1	1	1	1	1	0	0	1	0	1	0	1	1	1	1	1	1	1	1	1	1
|Biosynthesis|;|Lipid-Biosynthesis|;|Phospholipid-Biosynthesis|;|CDP-diacylglycerol-Biosynthesis|	CDP-diacylglycerol biosynthesis III	PWY-5981	1	1	0	0	0	0	1	1	0	0	0	0	0	0	0	0	1	1	0	1	0	0	0	1	0	0	0	0	1	1	1	0	0	0	0	0	0	0	0	1	0	0	0	1	1	0	0
|Biosynthesis|;|Lipid-Biosynthesis|;|Phospholipid-Biosynthesis|;|CDP-diacylglycerol-Biosynthesis|	CDP-diacylglycerol biosynthesis II	PWY0-1319	0	0	1	0	0	1	0	0	1	1	1	0	1	1	1	1	0	0	1	0	1	0	1	0	1	0	1	1	0	0	0	0	0	1	0	1	0	1	1	0	1	1	1	0	0	1	1
|Biosynthesis|;|Lipid-Biosynthesis|;|Phospholipid-Biosynthesis|;|PhosphatidylcholineBiosynthesis|	phosphatidylcholine biosynthesis V	PWY-6825	0	0	0	0	0	0	0	0	0	0	0	1	0	0	0	0	0	0	0	0	0	0	0	0	0	0	0	0	0	0	0	0	0	0	1	0	1	0	0	0	0	0	0	0	0	0	0
|Biosynthesis|;|Lipid-Biosynthesis|;|Phospholipid-Biosynthesis|;|PhosphatidylethanolamineBiosynthesis|	phosphatidylserine and phosphatidylethanolamine biosynthesis I	PWY-5669	1	1	1	1	1	1	1	1	1	1	1	1	1	1	1	1	1	1	1	1	1	1	1	1	1	1	1	1	1	1	1	1	1	1	1	1	1	1	1	1	1	1	1	1	1	1	1
|Biosynthesis|;|Lipid-Biosynthesis|;|Phospholipid-Biosynthesis|;|Phosphatidylinositol-Biosynthesis|	phosphatidylinositol biosynthesis I (bacteria)	PWY-6580	0	0	0	0	0	0	1	0	0	1	0	0	0	0	0	0	0	0	0	0	0	0	1	0	0	0	0	0	0	0	0	0	0	1	0	0	0	0	0	0	1	0	0	1	1	0	1
|Biosynthesis|;|Metabolic-Regulators|	ppGpp metabolism	PPGPPMET-PWY	1	1	1	1	1	1	1	1	1	1	1	1	1	1	1	1	1	1	1	1	1	1	1	1	1	1	1	1	1	1	1	1	1	1	1	1	1	1	1	1	1	1	1	1	1	1	1
|Biosynthesis|;|Metabolic-Regulators|;|Organic-solutes-Biosynthesis|	trehalose biosynthesis I	TRESYN-PWY	1	0	1	1	0	0	1	1	1	0	0	1	0	1	0	0	1	1	0	1	0	0	0	0	0	0	0	0	0	1	1	0	0	0	0	0	1	1	0	1	0	1	0	1	1	0	0
|Biosynthesis|;|Metabolic-Regulators|;|Organic-solutes-Biosynthesis|	trehalose biosynthesis IV	PWY-2622	0	0	0	0	0	0	0	0	0	0	0	0	0	0	0	0	0	0	0	0	0	0	0	0	0	0	0	0	0	1	0	0	0	0	0	0	0	0	0	0	0	0	0	0	0	0	0
|Biosynthesis|;|Metabolic-Regulators|;|Organic-solutes-Biosynthesis|;|Betaine-Biosynthesis|	glycine betaine biosynthesis I (Gram-negative bacteria)	BETSYN-PWY	0	0	0	0	0	0	0	0	0	0	0	0	0	0	0	0	0	0	0	0	0	0	0	0	0	0	0	0	0	0	0	0	1	0	0	0	0	0	0	0	0	0	0	0	0	0	0
|Biosynthesis|;|Nucleotide-Biosynthesis|;|Deoxyribonucleotide-Biosynthesis|;|Purine-Deoxyribonuc-De-Novo-Biosynthesis|;|Adenosine-Deoxy-Denovo-Bbiosynthesis|	adenosine deoxyribonucleotides de novo biosynthesis I	PWY-7227	1	1	1	1	1	1	1	1	1	1	1	1	1	1	1	1	1	1	1	1	1	1	1	1	1	1	1	1	0	1	1	1	1	1	1	1	1	1	1	1	1	1	1	1	1	1	1
|Biosynthesis|;|Nucleotide-Biosynthesis|;|Deoxyribonucleotide-Biosynthesis|;|Purine-Deoxyribonuc-De-Novo-Biosynthesis|;|Adenosine-Deoxy-Denovo-Bbiosynthesis|	adenosine deoxyribonucleotides de novo biosynthesis II	PWY-7220	0	0	0	0	0	0	0	0	0	0	0	0	0	0	0	0	0	0	0	0	0	0	0	0	0	0	0	0	1	0	0	0	0	0	0	0	0	0	0	0	0	0	0	0	0	0	0
|Biosynthesis|;|Nucleotide-Biosynthesis|;|Deoxyribonucleotide-Biosynthesis|;|Purine-Deoxyribonuc-De-Novo-Biosynthesis|;|Guanosine-Deoxy-Denovo-Biosynthesis|	guanosine deoxyribonucleotides de novo biosynthesis I	PWY-7226	1	1	1	1	1	1	1	1	1	1	1	1	1	1	1	1	1	1	1	1	1	1	1	1	1	1	1	1	0	1	1	1	1	1	1	1	1	1	1	1	1	1	1	1	1	1	1
|Biosynthesis|;|Nucleotide-Biosynthesis|;|Deoxyribonucleotide-Biosynthesis|;|Purine-Deoxyribonuc-De-Novo-Biosynthesis|;|Guanosine-Deoxy-Denovo-Biosynthesis|	guanosine deoxyribonucleotides de novo biosynthesis II	PWY-7222	0	0	0	0	0	0	0	0	0	0	0	0	0	0	0	0	0	0	0	0	0	0	0	0	0	0	0	0	1	0	0	0	0	0	0	0	0	0	0	0	0	0	0	0	0	0	0
|Biosynthesis|;|Nucleotide-Biosynthesis|;|Deoxyribonucleotide-Biosynthesis|;|Pyrimid-Deoxyribonucleot-De-Novo-Biosyn|	pyrimidine deoxyribonucleotides de novo biosynthesis II	PWY-7187	0	0	0	0	0	0	0	0	0	0	0	0	0	0	0	0	0	0	0	0	0	0	0	0	0	0	0	0	1	0	0	0	0	0	0	0	0	0	0	0	0	0	0	0	0	0	0
|Biosynthesis|;|Nucleotide-Biosynthesis|;|Deoxyribonucleotide-Biosynthesis|;|Pyrimid-Deoxyribonucleot-De-Novo-Biosyn|	pyrimidine deoxyribonucleotides de novo biosynthesis I	PWY-7184	1	1	1	1	1	1	1	1	1	1	1	1	1	1	1	1	1	1	1	1	1	1	1	1	0	1	1	0	0	1	1	1	1	1	1	1	1	1	1	0	1	1	1	1	1	1	1
|Biosynthesis|;|Nucleotide-Biosynthesis|;|Deoxyribonucleotide-Biosynthesis|;|Pyrimid-Deoxyribonucleot-De-Novo-Biosyn|	pyrimidine deoxyribonucleotides de novo biosynthesis III	PWY-6545	0	0	0	0	0	0	0	0	0	0	0	0	0	0	0	0	0	0	0	0	0	0	0	0	1	0	0	1	1	0	0	0	0	0	0	0	0	0	0	1	0	0	0	0	0	0	0
|Biosynthesis|;|Nucleotide-Biosynthesis|;|PUR-NUC-SYN|;|AIR-Biosynthesis|	5-aminoimidazole ribonucleotide biosynthesis I	PWY-6121	1	1	1	0	1	0	1	0	0	0	0	1	0	1	0	0	0	0	1	0	0	1	0	0	0	0	0	1	0	1	1	1	1	1	1	0	1	1	1	1	1	1	1	1	1	1	1
|Biosynthesis|;|Nucleotide-Biosynthesis|;|PUR-NUC-SYN|;|AIR-Biosynthesis|	5-aminoimidazole ribonucleotide biosynthesis II	PWY-6122	0	0	1	1	0	0	0	0	0	0	0	0	0	0	0	0	0	0	1	0	0	0	0	0	0	0	0	0	1	0	0	0	1	1	0	0	0	0	1	1	1	1	1	0	0	0	0
|Biosynthesis|;|Nucleotide-Biosynthesis|;|PUR-NUC-SYN|;|Purine-Nucleotide-De-Novo-Biosynthesis|	guanosine deoxyribonucleotides de novo biosynthesis I	PWY-7226	1	1	1	1	1	1	1	1	1	1	1	1	1	1	1	1	1	1	1	1	1	1	1	1	1	1	1	1	0	1	1	1	1	1	1	1	1	1	1	1	1	1	1	1	1	1	1
|Biosynthesis|;|Nucleotide-Biosynthesis|;|PUR-NUC-SYN|;|Purine-Nucleotide-De-Novo-Biosynthesis|	adenosine deoxyribonucleotides de novo biosynthesis I	PWY-7227	1	1	1	1	1	1	1	1	1	1	1	1	1	1	1	1	1	1	1	1	1	1	1	1	1	1	1	1	0	1	1	1	1	1	1	1	1	1	1	1	1	1	1	1	1	1	1
|Biosynthesis|;|Nucleotide-Biosynthesis|;|PUR-NUC-SYN|;|Purine-Nucleotide-De-Novo-Biosynthesis|	guanosine deoxyribonucleotides de novo biosynthesis II	PWY-7222	0	0	0	0	0	0	0	0	0	0	0	0	0	0	0	0	0	0	0	0	0	0	0	0	0	0	0	0	1	0	0	0	0	0	0	0	0	0	0	0	0	0	0	0	0	0	0
|Biosynthesis|;|Nucleotide-Biosynthesis|;|PUR-NUC-SYN|;|Purine-Nucleotide-De-Novo-Biosynthesis|	adenosine deoxyribonucleotides de novo biosynthesis II	PWY-7220	0	0	0	0	0	0	0	0	0	0	0	0	0	0	0	0	0	0	0	0	0	0	0	0	0	0	0	0	1	0	0	0	0	0	0	0	0	0	0	0	0	0	0	0	0	0	0
|Biosynthesis|;|Nucleotide-Biosynthesis|;|PUR-NUC-SYN|;|Purine-Nucleotide-De-Novo-Biosynthesis|;|Purine-Ribonuc-De-Novo-Biosynthesis|	adenosine ribonucleotides de novo biosynthesis	PWY-7219	1	1	1	1	1	1	1	1	1	1	1	1	1	1	1	1	1	1	1	1	1	1	1	1	1	1	1	1	1	1	1	1	1	1	1	1	1	1	1	1	1	1	1	1	1	1	1
|Biosynthesis|;|Nucleotide-Biosynthesis|;|PUR-NUC-SYN|;|Purine-Nucleotide-De-Novo-Biosynthesis|;|Purine-Ribonuc-De-Novo-Biosynthesis|	guanosine ribonucleotides de novo biosynthesis	PWY-7221	1	1	1	1	1	1	1	1	1	1	1	1	1	1	1	1	1	1	1	1	1	1	1	1	1	1	1	1	1	1	1	1	1	1	1	1	1	1	1	1	1	1	1	1	1	1	1
|Biosynthesis|;|Nucleotide-Biosynthesis|;|PUR-NUC-SYN|;|Purine-Nucleotide-De-Novo-Biosynthesis|;|Purine-Ribonuc-De-Novo-Biosynthesis|;|IMP-Biosynthesis|	inosine-5'-phosphate biosynthesis I	PWY-6123	0	1	0	1	1	0	0	0	0	0	0	1	0	1	0	0	0	0	1	0	0	0	0	0	0	0	0	0	1	0	0	1	0	1	0	0	1	1	0	1	1	1	0	0	0	1	1
|Biosynthesis|;|Nucleotide-Biosynthesis|;|PUR-NUC-SYN|;|Purine-Nucleotides-Salvage|	xanthine and xanthosine salvage	SALVPURINE2-PWY	1	1	1	1	1	1	1	1	1	1	1	1	1	1	1	1	1	1	1	1	1	1	1	1	1	1	1	1	1	1	1	1	1	1	1	1	1	1	1	1	1	1	1	1	1	1	1
|Biosynthesis|;|Nucleotide-Biosynthesis|;|PUR-NUC-SYN|;|Purine-Nucleotides-Salvage|	purine deoxyribonucleosides salvage	PWY-7224	1	1	1	1	1	1	1	1	1	1	1	1	1	1	1	1	1	1	1	1	1	1	1	1	1	1	1	1	1	1	1	1	1	1	1	1	1	1	1	1	1	1	1	1	1	1	1
|Biosynthesis|;|Nucleotide-Biosynthesis|;|PUR-NUC-SYN|;|Purine-Nucleotides-Salvage|;|Adenine-Adenosine-Salvage|	adenine salvage	PWY-6610	1	0	1	0	1	1	0	0	1	1	0	1	1	1	1	1	0	0	0	0	0	0	1	0	1	0	1	1	0	1	0	1	1	1	0	1	1	1	1	1	1	0	1	0	1	1	1
|Biosynthesis|;|Nucleotide-Biosynthesis|;|PUR-NUC-SYN|;|Purine-Nucleotides-Salvage|;|Adenine-Adenosine-Salvage|	adenine and adenosine salvage III	PWY-6609	0	1	1	1	1	1	1	1	1	0	1	1	0	1	1	1	1	1	1	1	1	1	1	1	1	0	1	0	1	1	0	1	1	1	1	1	1	1	1	1	0	1	1	1	1	1	1
|Biosynthesis|;|Nucleotide-Biosynthesis|;|PUR-NUC-SYN|;|Purine-Nucleotides-Salvage|;|Adenine-Adenosine-Salvage|	adenine and adenosine salvage V	PWY-6611	0	0	1	0	0	1	0	0	1	0	1	0	0	0	1	1	0	0	1	0	0	0	0	0	1	0	1	0	0	1	0	1	0	1	0	1	0	0	0	0	0	1	1	0	0	0	0
|Biosynthesis|;|Nucleotide-Biosynthesis|;|PUR-NUC-SYN|;|Purine-Nucleotides-Salvage|;|Adenine-Adenosine-Salvage|	adenine and adenosine salvage I	P121-PWY	0	0	0	0	0	0	0	0	1	0	1	0	0	0	0	0	0	1	1	0	0	0	0	0	0	1	0	0	0	0	0	1	1	0	0	1	0	0	0	0	0	0	1	0	0	0	0
|Biosynthesis|;|Nucleotide-Biosynthesis|;|PUR-NUC-SYN|;|Purine-Nucleotides-Salvage|;|Adenine-Adenosine-Salvage|	adenine and adenosine salvage VI	PWY-6619	0	0	0	0	0	0	0	0	1	0	0	0	0	0	0	0	0	0	1	0	0	0	0	0	0	1	0	0	0	0	0	1	1	0	1	1	0	0	0	0	0	0	1	0	0	0	0
|Biosynthesis|;|Nucleotide-Biosynthesis|;|PUR-NUC-SYN|;|Purine-Nucleotides-Salvage|;|Guanine-Guanosine-Salvage|	guanine and guanosine salvage I	PWY-6620	1	1	1	1	1	1	1	1	1	1	0	1	1	1	1	1	1	1	1	1	1	1	1	1	1	1	1	1	1	1	1	1	1	1	1	1	1	1	1	1	1	1	1	1	1	1	1
|Biosynthesis|;|Nucleotide-Biosynthesis|;|PUR-NUC-SYN|;|Purine-Nucleotides-Salvage|;|Guanine-Guanosine-Salvage|	guanine and guanosine salvage II	PWY-6599	1	1	1	1	1	1	1	1	1	1	0	1	1	1	1	1	1	1	1	1	1	1	1	1	1	1	1	1	1	1	1	1	1	1	1	1	1	1	1	1	1	1	1	1	1	1	1
|Biosynthesis|;|Nucleotide-Biosynthesis|;|PUR-NUC-SYN|;|Purine-Nucleotides-Salvage|;|Guanine-Guanosine-Salvage|	guanine and guanosine salvage III	PWY-6618	0	0	1	0	0	1	0	0	1	0	1	0	1	0	1	1	0	0	1	0	0	0	0	0	1	0	1	0	0	1	0	1	0	1	0	1	0	0	0	0	1	1	1	0	0	0	0
|Biosynthesis|;|Nucleotide-Biosynthesis|;|PYR-NUC-SYN|;|Pyrimidine-De-Novo-Biosyn|	pyrimidine deoxyribonucleotides de novo biosynthesis II	PWY-7187	0	0	0	0	0	0	0	0	0	0	0	0	0	0	0	0	0	0	0	0	0	0	0	0	0	0	0	0	1	0	0	0	0	0	0	0	0	0	0	0	0	0	0	0	0	0	0
|Biosynthesis|;|Nucleotide-Biosynthesis|;|PYR-NUC-SYN|;|Pyrimidine-De-Novo-Biosyn|;|Pyrimid-Ribonucleot-De-Novo-Biosyn|	UTP and CTP de novo biosynthesis	PWY-7176	1	1	1	1	1	1	1	1	1	1	1	1	1	1	1	1	1	1	1	1	1	1	1	1	1	1	1	1	1	1	1	1	1	1	1	1	1	1	1	1	1	1	1	1	1	1	1
|Biosynthesis|;|Nucleotide-Biosynthesis|;|PYR-NUC-SYN|;|Pyrimidine-De-Novo-Biosyn|;|Pyrimid-Ribonucleot-De-Novo-Biosyn|;|UMP-Biosynthesis|	UMP biosynthesis I	PWY-5686	1	1	1	0	1	1	1	0	1	1	1	1	1	1	1	1	1	0	1	0	0	1	1	1	1	0	1	1	1	1	1	1	0	1	1	1	1	1	1	1	1	1	1	1	1	1	1
|Biosynthesis|;|Nucleotide-Biosynthesis|;|PYR-NUC-SYN|;|Pyrimidine-De-Novo-Biosyn|;|Pyrimid-Ribonucleot-De-Novo-Biosyn|;|UMP-Biosynthesis|	UMP biosynthesis II	PWY-7790	0	0	0	0	0	0	0	0	0	0	0	0	0	0	0	0	0	0	0	0	0	0	0	0	0	0	0	0	0	0	0	0	0	0	0	0	0	0	0	0	0	1	0	0	0	0	0
|Biosynthesis|;|Nucleotide-Biosynthesis|;|PYR-NUC-SYN|;|Pyrimidine-Nucleotide-Salvage|	pyrimidine ribonucleosides salvage I	PWY-7193	1	1	1	0	1	1	1	1	1	1	1	1	1	1	1	1	1	1	1	1	1	1	1	1	1	1	1	1	0	1	1	1	1	1	1	1	1	1	1	1	1	1	1	1	1	1	1
|Biosynthesis|;|Nucleotide-Biosynthesis|;|PYR-NUC-SYN|;|Pyrimidine-Nucleotide-Salvage|	CMP phosphorylation	PWY-7205	1	1	1	1	1	1	1	1	1	1	1	1	1	1	1	1	1	1	1	1	1	1	1	1	1	1	1	1	1	1	1	1	1	1	1	1	1	1	1	1	1	1	1	1	1	1	1
|Biosynthesis|;|Nucleotide-Biosynthesis|;|PYR-NUC-SYN|;|Pyrimidine-Nucleotide-Salvage|	pyrimidine deoxyribonucleosides salvage	PWY-7199	1	1	1	1	1	1	1	1	1	1	1	1	1	1	1	1	1	1	1	1	1	1	0	1	1	1	1	1	1	1	1	1	1	1	0	1	1	1	1	1	1	1	1	1	1	1	1
|Biosynthesis|;|Nucleotide-Biosynthesis|;|PYR-NUC-SYN|;|Pyrimidine-Nucleotide-Salvage|	pyrimidine deoxyribonucleotide phosphorylation	PWY-7197	1	1	1	1	1	1	1	1	1	1	1	1	1	1	1	1	1	1	1	1	1	1	1	1	1	1	1	1	1	1	1	1	1	1	1	1	1	1	1	1	1	1	1	1	1	1	1
|Biosynthesis|;|Nucleotide-Biosynthesis|;|PYR-NUC-SYN|;|Pyrimidine-Nucleotide-Salvage|	pyrimidine nucleobases salvage I	PWY-7183	0	1	0	0	0	1	0	0	0	1	1	0	0	0	1	1	0	0	1	0	0	0	0	0	1	0	1	0	0	0	0	1	1	1	0	0	0	0	0	0	0	0	1	0	0	0	1
|Biosynthesis|;|Other-biosynthesis|	methylhalides biosynthesis (plants)	PWY-6730	0	0	0	1	0	0	0	0	0	0	0	0	0	0	0	0	1	0	0	0	0	0	0	0	0	0	0	0	1	0	0	0	0	0	0	0	0	0	0	0	0	0	0	0	0	1	0
|Biosynthesis|;|Other-biosynthesis|	L-dopa and L-dopachrome biosynthesis	PWY-6481	0	0	0	0	0	0	0	0	0	0	0	0	0	0	0	0	0	0	0	0	0	0	0	0	0	0	0	0	0	0	0	0	0	0	0	0	0	0	0	0	0	0	0	0	0	0	0
|Biosynthesis|;|Other-biosynthesis|;|Butanediol-Biosynthesis|	(S,S)-butanediol biosynthesis	PWY-6390	0	0	0	0	1	1	0	0	0	0	0	0	0	1	1	0	0	0	0	0	0	0	0	0	0	0	0	0	0	0	0	0	0	0	0	0	0	0	0	1	1	0	0	0	0	0	0
|Biosynthesis|;|Other-biosynthesis|;|Glycosylation-Pathways|	zeaxanthin-&beta;-D-diglucoside biosynthesis	PWY-6288	0	0	0	0	0	0	0	0	0	0	0	0	0	0	0	0	0	0	0	0	0	0	0	0	0	0	0	0	0	0	0	0	0	0	0	0	0	1	0	0	0	0	0	0	0	0	0
|Biosynthesis|;|Other-biosynthesis|;|Reductants|	glutathione biosynthesis	GLUTATHIONESYN-PWY	1	1	1	1	1	1	1	1	0	1	1	1	1	0	1	0	1	1	1	1	1	1	1	1	0	1	1	0	1	1	1	1	1	1	1	1	1	1	1	1	1	1	1	1	1	1	1
|Biosynthesis|;|Other-biosynthesis|;|Reductants|	thioredoxin pathway	THIOREDOX-PWY	1	1	1	1	1	1	1	1	1	1	1	1	1	1	1	1	1	1	1	1	1	1	1	1	1	1	1	1	1	1	1	1	1	1	1	1	1	1	1	1	1	1	1	1	1	1	1
|Biosynthesis|;|Other-biosynthesis|;|Reductants|	glutathione-peroxide redox reactions	PWY-4081	0	1	1	0	1	1	1	1	1	1	1	1	1	1	1	1	1	1	1	1	1	1	1	1	1	0	1	1	1	0	1	1	1	1	1	1	1	1	1	1	1	0	1	1	1	0	1
|Biosynthesis|;|Phosphatidylserine-Biosynthesis|	phosphatidylserine and phosphatidylethanolamine biosynthesis I	PWY-5669	1	1	1	1	1	1	1	1	1	1	1	1	1	1	1	1	1	1	1	1	1	1	1	1	1	1	1	1	1	1	1	1	1	1	1	1	1	1	1	1	1	1	1	1	1	1	1
|Biosynthesis|;|Polyamine-Biosynthesis|	aminopropylcadaverine biosynthesis	PWY0-1303	1	0	0	1	0	1	1	0	1	0	1	0	0	0	0	0	0	0	1	0	0	1	1	0	0	1	0	0	1	0	0	1	0	0	0	1	0	0	1	0	0	0	1	1	0	0	1
|Biosynthesis|;|Polyamine-Biosynthesis|;|Putrescine-Biosynthesis|	putrescine biosynthesis I	PWY-40	1	1	1	1	1	1	1	1	1	1	0	1	0	1	1	1	1	1	1	1	0	0	0	1	1	1	1	1	1	1	1	1	0	1	0	1	0	1	1	1	1	1	1	0	1	1	1
|Biosynthesis|;|Polyamine-Biosynthesis|;|Putrescine-Biosynthesis|	putrescine biosynthesis II	PWY-43	0	0	0	0	0	0	0	0	0	0	0	0	0	0	0	0	0	0	0	0	1	0	1	0	0	0	0	0	0	0	0	0	0	0	0	0	1	0	1	0	0	0	0	0	0	0	1
|Biosynthesis|;|Polyamine-Biosynthesis|;|Spermidine-Biosynthesis|	spermidine biosynthesis I	BSUBPOLYAMSYN-PWY	1	0	0	1	0	1	1	0	1	0	1	0	0	0	0	0	0	0	1	0	0	1	1	0	0	1	0	0	1	0	0	1	0	0	0	1	0	0	1	0	0	0	1	1	0	0	1
|Biosynthesis|;|Polyamine-Biosynthesis||Polyamine-Biosynthesis|	glycine betaine biosynthesis I (Gram-negative bacteria)	BETSYN-PWY	0	0	0	0	0	0	0	0	0	0	0	0	0	0	0	0	0	0	0	0	0	0	0	0	0	0	0	0	0	0	0	0	1	0	0	0	0	0	0	0	0	0	0	0	0	0	0
|Biosynthesis|;|Polyprenyl-Biosynthesis|	di-trans,poly-cis-undecaprenyl phosphate biosynthesis	PWY-5785	1	1	1	1	1	1	1	1	1	1	1	1	1	1	1	1	1	1	1	1	1	1	1	1	1	1	1	1	1	1	1	1	1	1	1	1	1	1	1	1	1	1	1	1	1	1	1
|Biosynthesis|;|SECONDARY-METABOLITE-BIOSYNTHESIS|	preQ0 biosynthesis	PWY-6703	1	1	1	1	1	1	1	1	1	1	1	0	1	1	1	1	1	1	1	1	1	1	1	1	1	1	1	0	1	1	1	1	1	1	1	1	1	1	1	1	1	1	1	1	1	1	1
|Biosynthesis|;|SECONDARY-METABOLITE-BIOSYNTHESIS|;|3-OH-4-Methyl-Anthranilate-Biosynthesis|	3-hydroxy-4-methyl-anthranilate biosynthesis II	PWY-7765	0	1	0	0	0	0	1	0	0	0	0	1	0	0	0	0	1	0	0	0	0	0	0	0	0	1	0	0	0	0	0	0	1	0	0	0	1	0	0	1	0	0	1	0	0	0	0
|Biosynthesis|;|SECONDARY-METABOLITE-BIOSYNTHESIS|;|Pigment-Biosynthesis|;|CAROTENOID-SYN|;|C30-Carotenoids-Biosynthesis|	4,4'-diapolycopenedioate biosynthesis	PWY-6767	0	0	0	0	0	0	0	0	0	0	0	0	0	0	0	0	0	0	0	0	0	0	0	0	0	0	0	0	0	0	0	0	1	0	0	0	0	0	0	0	0	0	0	0	0	0	0
|Biosynthesis|;|SECONDARY-METABOLITE-BIOSYNTHESIS|;|Pigment-Biosynthesis|;|CAROTENOID-SYN|;|C40-Carotenoids-Biosynthesis|	neurosporene biosynthesis	PWY-6287	0	0	0	0	0	0	0	1	0	0	0	1	0	0	1	0	1	1	1	1	1	0	1	0	1	0	1	1	0	0	0	0	1	0	0	0	0	0	0	0	0	0	0	0	0	1	1
|Biosynthesis|;|SECONDARY-METABOLITE-BIOSYNTHESIS|;|Pigment-Biosynthesis|;|CAROTENOID-SYN|;|C40-Carotenoids-Biosynthesis|	&beta;-carotene biosynthesis	PWY-5943	0	0	0	0	0	0	0	1	0	0	0	1	0	0	1	0	0	1	1	1	1	0	1	0	1	0	1	1	0	0	0	0	1	0	0	0	0	0	0	0	0	0	0	0	0	1	1
|Biosynthesis|;|SECONDARY-METABOLITE-BIOSYNTHESIS|;|Pigment-Biosynthesis|;|CAROTENOID-SYN|;|C40-Carotenoids-Biosynthesis|	flexixanthin biosynthesis	PWY-7947	0	0	0	0	0	0	0	1	0	0	0	1	0	0	1	0	0	1	1	1	1	0	1	0	1	0	1	1	0	0	0	0	1	0	0	0	0	0	0	0	0	0	0	0	0	1	1
|Biosynthesis|;|SECONDARY-METABOLITE-BIOSYNTHESIS|;|Pigment-Biosynthesis|;|CAROTENOID-SYN|;|C40-Carotenoids-Biosynthesis|	zeaxanthin biosynthesis	PWY-5944	0	0	0	0	0	0	0	0	0	0	0	1	0	0	0	0	0	0	1	0	0	0	0	0	0	0	0	0	0	0	0	0	0	0	0	0	0	0	0	0	0	0	1	0	0	1	0
|Biosynthesis|;|SECONDARY-METABOLITE-BIOSYNTHESIS|;|Pigment-Biosynthesis|;|CAROTENOID-SYN|;|C40-Carotenoids-Biosynthesis|	astaxanthin biosynthesis (bacteria, fungi, algae)	PWY-5288	0	0	0	0	0	0	0	0	0	0	0	1	0	0	0	0	0	0	1	0	0	0	0	0	0	0	0	0	0	0	0	0	0	0	0	0	0	0	0	0	0	0	0	0	0	1	0
|Biosynthesis|;|SECONDARY-METABOLITE-BIOSYNTHESIS|;|Pigment-Biosynthesis|;|Chlorophyll-Biosynthesis|;|Chlorophyllide-a-Biosynthesis|	3,8-divinyl-chlorophyllide a biosynthesis II (anaerobic)	PWY-5531	0	0	0	0	0	0	1	0	0	0	0	0	0	1	0	0	0	0	1	0	0	0	0	0	0	1	0	0	1	1	1	0	0	0	0	0	0	0	0	1	0	1	1	0	0	0	0
|Biosynthesis|;|SECONDARY-METABOLITE-BIOSYNTHESIS|;|S-CONTAINING-SECONDARY-CMPD-SYN|	felinine and 3-methyl-3-sulfanylbutan-1-ol biosynthesis	PWY-8001	0	0	0	0	1	0	0	0	1	0	0	1	0	0	0	0	1	0	0	1	0	0	0	1	0	0	0	0	0	1	0	0	1	1	1	1	1	0	1	1	0	0	1	0	1	1	0
|Biosynthesis|;|SECONDARY-METABOLITE-BIOSYNTHESIS|;|S-CONTAINING-SECONDARY-CMPD-SYN|	3-methylthiopropanoate biosynthesis	PWY-5389	0	0	0	0	0	0	0	0	1	0	0	0	0	0	0	0	0	0	0	0	0	0	0	0	0	0	0	0	0	0	0	0	0	0	0	0	0	0	0	0	0	0	0	0	0	0	0
|Biosynthesis|;|SECONDARY-METABOLITE-BIOSYNTHESIS|;|Siderophores-Biosynthesis|	aerobactin biosynthesis	AEROBACTINSYN-PWY	0	0	0	0	0	0	0	0	0	0	0	0	0	0	0	0	0	0	0	0	0	0	0	0	0	0	0	0	1	0	0	0	0	0	0	1	0	0	1	0	0	0	0	0	0	0	0
|Biosynthesis|;|SECONDARY-METABOLITE-BIOSYNTHESIS|;|Terpenoid-Biosynthesis|;|ISOPRENOIDS|;|Isopentenyl-Diphosphate-Biosynthesis|;|Mevalonate-Pathways|	mevalonate pathway I (eukaryotes and bacteria)	PWY-922	0	0	0	0	0	0	0	0	0	0	0	0	0	0	0	0	0	0	1	0	0	0	0	0	0	0	0	0	0	0	0	0	0	0	0	0	0	0	0	0	0	0	0	0	0	0	0
|Biosynthesis|;|SECONDARY-METABOLITE-BIOSYNTHESIS|;|Terpenoid-Biosynthesis|;|TRITERPENOID-SYN|	hopanoid biosynthesis (bacteria)	PWY-7072	0	0	0	0	0	0	0	0	0	0	0	0	0	0	0	0	0	0	0	0	0	0	0	0	0	0	0	0	0	0	0	0	0	0	0	0	1	0	0	0	0	0	0	0	0	0	0
|Biosynthesis|;|SECONDARY-METABOLITE-BIOSYNTHESIS|;|Terpenoid-Biosynthesis|;|TRITERPENOID-SYN|	epoxysqualene biosynthesis	PWY-5670	0	0	0	0	0	0	0	0	0	0	0	0	0	0	0	0	0	0	0	0	0	0	0	0	0	0	0	0	1	0	0	0	1	0	0	0	1	0	0	0	0	0	0	0	0	0	0
|Biosynthesis|;|SECONDARY-METABOLITE-BIOSYNTHESIS|;|Terpenoid-Biosynthesis|;|TRITERPENOID-SYN|	4,4'-diapolycopenedioate biosynthesis	PWY-6767	0	0	0	0	0	0	0	0	0	0	0	0	0	0	0	0	0	0	0	0	0	0	0	0	0	0	0	0	0	0	0	0	1	0	0	0	0	0	0	0	0	0	0	0	0	0	0
|Biosynthesis|;|SECONDARY-METABOLITE-BIOSYNTHESIS|;|Toxin-Biosynthesis|;|Antibiotic-Biosynthesis|	phenazine-1-carboxylate biosynthesis	PWY-5770	0	0	0	0	1	0	0	0	0	0	0	0	0	0	0	0	0	0	0	0	0	0	0	0	0	0	0	0	0	0	0	0	0	0	0	0	0	0	0	0	0	0	0	0	0	0	0
|Biosynthesis|;|Storage-Compounds-Biosynthesis|	cyanophycin metabolism	PWY-7052	0	1	0	0	0	0	0	0	0	0	0	0	0	0	0	0	0	0	0	0	0	0	0	0	0	0	0	0	0	1	0	0	0	0	0	0	0	0	0	0	0	1	0	0	0	0	0
|Biosynthesis|;|Storage-Compounds-Biosynthesis|	polyhydroxydecanoate biosynthesis	PWY-6657	0	0	0	0	0	0	0	0	0	0	0	0	0	0	0	0	0	0	0	0	0	0	0	0	0	0	0	0	0	0	0	0	0	0	0	0	0	0	0	0	0	0	0	0	0	0	0
|Biosynthesis|;|Storage-Compounds-Biosynthesis|	polyhydroxybutanoate biosynthesis	PWY1-3	0	0	0	0	0	0	0	0	0	0	0	0	0	0	0	0	0	0	0	0	0	0	0	0	0	0	0	0	0	0	0	0	0	0	0	0	0	0	0	0	0	0	0	0	0	0	0
|Biosynthesis|;|Tetrapyrrole-Biosynthesis|	tetrapyrrole biosynthesis I (from glutamate)	PWY-5188	1	1	1	0	0	1	1	1	1	1	1	0	1	0	1	1	0	1	1	1	1	1	1	1	1	0	1	1	1	1	1	1	1	1	1	1	1	1	1	0	1	0	1	1	1	1	1
|Biosynthesis|;|Tetrapyrrole-Biosynthesis|;|Porphyrin-Compounds-Biosynthesis|	heme b biosynthesis II (oxygen-independent)	HEMESYN2-PWY	1	1	1	0	0	1	1	1	0	1	1	1	1	0	1	1	0	1	0	1	1	1	1	1	1	0	1	1	1	1	1	0	1	0	1	1	1	1	1	1	1	0	1	1	1	0	1
|Biosynthesis|;|Tetrapyrrole-Biosynthesis|;|Porphyrin-Compounds-Biosynthesis|	heme a biosynthesis	PWY-7856	0	1	1	1	1	1	1	1	1	1	1	1	1	1	1	1	1	1	1	1	1	1	1	1	1	1	1	1	1	0	0	1	1	1	0	1	1	1	1	1	1	0	1	1	0	1	1
|Biosynthesis|;|Tetrapyrrole-Biosynthesis|;|Porphyrin-Compounds-Biosynthesis|	heme b biosynthesis V (aerobic)	HEME-BIOSYNTHESIS-II-1	0	0	0	1	0	0	1	0	0	1	0	0	0	0	0	0	0	0	0	0	0	0	0	0	0	0	0	0	0	0	0	0	0	0	0	0	0	0	0	0	0	0	0	0	0	0	0
|Biosynthesis|;|Tetrapyrrole-Biosynthesis|;|Porphyrin-Compounds-Biosynthesis|	3,8-divinyl-chlorophyllide a biosynthesis II (anaerobic)	PWY-5531	0	0	0	0	0	0	1	0	0	0	0	0	0	1	0	0	0	0	1	0	0	0	0	0	0	1	0	0	1	1	1	0	0	0	0	0	0	0	0	1	0	1	1	0	0	0	0
|Biosynthesis|;|Tetrapyrrole-Biosynthesis|;|Porphyrin-Compounds-Biosynthesis|	heme b biosynthesis I (aerobic)	HEME-BIOSYNTHESIS-II	0	0	0	0	0	0	0	0	1	0	0	0	1	0	0	1	0	0	1	0	0	0	1	0	1	0	1	0	0	0	0	1	1	0	0	1	0	0	0	0	0	0	1	0	0	1	0
|Biosynthesis|;|TETRATERPENOID-SYN|;|Terpenoid-Biosynthesis|	neurosporene biosynthesis	PWY-6287	0	0	0	0	0	0	0	1	0	0	0	1	0	0	1	0	1	1	1	1	1	0	1	0	1	0	1	1	0	0	0	0	1	0	0	0	0	0	0	0	0	0	0	0	0	1	1
|Biosynthesis|;|TETRATERPENOID-SYN|;|Terpenoid-Biosynthesis|	&beta;-carotene biosynthesis	PWY-5943	0	0	0	0	0	0	0	1	0	0	0	1	0	0	1	0	0	1	1	1	1	0	1	0	1	0	1	1	0	0	0	0	1	0	0	0	0	0	0	0	0	0	0	0	0	1	1
|Biosynthesis|;|TETRATERPENOID-SYN|;|Terpenoid-Biosynthesis|	flexixanthin biosynthesis	PWY-7947	0	0	0	0	0	0	0	1	0	0	0	1	0	0	1	0	0	1	1	1	1	0	1	0	1	0	1	1	0	0	0	0	1	0	0	0	0	0	0	0	0	0	0	0	0	1	1
|Biosynthesis|;|TETRATERPENOID-SYN|;|Terpenoid-Biosynthesis|	zeaxanthin biosynthesis	PWY-5944	0	0	0	0	0	0	0	0	0	0	0	1	0	0	0	0	0	0	1	0	0	0	0	0	0	0	0	0	0	0	0	0	0	0	0	0	0	0	0	0	0	0	1	0	0	1	0
|Biosynthesis|;|TETRATERPENOID-SYN|;|Terpenoid-Biosynthesis|	astaxanthin biosynthesis (bacteria, fungi, algae)	PWY-5288	0	0	0	0	0	0	0	0	0	0	0	1	0	0	0	0	0	0	1	0	0	0	0	0	0	0	0	0	0	0	0	0	0	0	0	0	0	0	0	0	0	0	0	0	0	1	0
|Biosynthesis|;|Vitamin-Biosynthesis|	tetrahydrofolate salvage from 5,10-methenyltetrahydrofolate	PWY-6613	1	1	0	0	1	0	1	0	0	0	0	1	0	1	0	0	0	0	0	0	0	1	0	0	0	0	0	1	0	1	1	1	0	0	1	0	1	1	0	1	0	0	0	1	1	1	1
|Biosynthesis|;|Vitamin-Biosynthesis|	tetrahydrofolate biosynthesis I	PWY-6614	1	1	1	0	0	1	1	1	1	1	1	1	1	1	1	1	1	1	1	1	0	1	1	1	1	1	1	1	1	1	1	1	1	1	1	1	1	1	1	0	1	1	1	1	1	1	1
|Biosynthesis|;|Vitamin-Biosynthesis|	folate transformations III (E. coli)	1CMET2-PWY	1	1	1	0	1	1	1	1	1	1	1	1	1	1	1	1	0	1	1	1	0	1	0	1	1	1	1	1	1	1	1	1	1	1	1	1	1	1	1	1	1	1	1	1	1	1	1
|Biosynthesis|;|Vitamin-Biosynthesis|	thiamine diphosphate biosynthesis III (Staphylococcus)	PWY-6907	0	1	0	1	1	0	1	0	1	1	1	1	0	0	0	0	1	0	0	0	0	0	0	1	0	0	0	1	1	1	0	1	1	1	0	1	1	0	1	1	0	1	1	0	1	0	0
|Biosynthesis|;|Vitamin-Biosynthesis|	pyridoxal 5'-phosphate biosynthesis I	PYRIDOXSYN-PWY	0	1	0	1	1	0	1	0	1	0	0	1	0	1	0	0	1	1	0	1	0	0	0	1	0	0	0	0	1	1	1	1	0	1	1	1	1	1	1	1	0	1	1	1	1	0	1
|Biosynthesis|;|Vitamin-Biosynthesis|	thiamine diphosphate salvage III	PWY-6898	0	1	0	1	1	0	1	0	1	1	1	1	0	0	0	0	1	0	0	0	0	0	0	1	0	0	0	1	1	1	0	1	1	1	0	1	1	0	1	1	0	1	1	0	1	0	0
|Biosynthesis|;|Vitamin-Biosynthesis|	thiazole component of thiamine diphosphate biosynthesis I	PWY-6892	0	1	0	0	0	0	1	0	0	0	0	0	0	0	0	0	0	0	0	0	0	0	0	0	0	0	0	0	0	1	0	0	1	0	0	0	1	0	1	0	0	1	0	0	1	0	0
|Biosynthesis|;|Vitamin-Biosynthesis|	pyridoxal 5'-phosphate biosynthesis II	PWY-6466	0	0	0	1	0	0	0	0	0	0	0	0	0	0	0	0	0	0	0	0	0	0	1	0	0	0	0	0	1	0	0	0	0	0	0	0	0	0	0	0	0	0	0	0	0	0	0
|Biosynthesis|;|Vitamin-Biosynthesis|	hydroxymethylpyrimidine salvage	PWY-6910	0	0	0	0	0	0	0	0	0	0	0	1	0	0	0	0	0	0	0	0	0	0	0	0	0	0	0	1	0	0	0	0	1	0	0	0	0	0	0	0	0	0	0	0	0	0	0
|Biosynthesis|;|Vitamin-Biosynthesis|	4-amino-2-methyl-5-diphosphomethylpyrimidine biosynthesis I	PWY-6890	0	0	0	0	0	0	0	0	0	0	0	1	0	0	0	0	0	0	0	0	0	0	0	0	0	0	0	0	0	0	0	0	1	0	0	0	0	0	0	0	0	0	0	0	0	0	0
|Biosynthesis|;|Vitamin-Biosynthesis|	thiamine diphosphate biosynthesis I (E. coli)	PWY-6894	0	0	0	0	0	0	0	0	0	0	0	1	0	0	0	0	0	0	0	0	0	0	0	0	0	0	0	1	0	0	1	0	1	0	0	0	0	0	1	0	0	0	0	1	0	0	1
|Biosynthesis|;|Vitamin-Biosynthesis|	pyridoxal 5'-phosphate salvage I	PLPSAL-PWY	0	0	0	0	0	0	0	0	0	0	0	0	0	0	0	0	0	0	1	1	0	0	0	0	0	0	0	0	0	0	0	0	0	1	0	0	0	0	0	0	0	0	0	0	0	0	0
|Degradation|;|Alcohol-Degradation|	polyvinyl alcohol degradation	PWY-6464	0	0	0	0	0	0	0	0	0	0	0	0	0	0	0	0	0	0	0	0	0	0	0	0	0	0	0	0	0	0	0	0	0	1	0	0	0	0	0	0	0	0	0	0	0	0	0
|Degradation|;|Alcohol-Degradation|;|2-3-Butanediol-Degradation|	(S,S)-butanediol degradation	PWY-6388	0	0	0	0	1	1	0	0	0	0	0	0	0	1	1	0	0	0	0	0	0	0	0	0	0	0	0	0	0	0	0	0	0	0	0	0	0	0	0	1	1	0	0	0	0	0	0
|Degradation|;|Alcohol-Degradation|;|Ethanol-Degradation|	ethanol degradation II	PWY66-21	0	1	0	0	0	0	0	0	0	0	0	0	0	0	0	0	0	0	1	0	0	0	0	0	0	0	0	0	0	0	1	0	0	0	0	1	1	0	1	0	0	0	1	1	0	0	0
|Degradation|;|Alcohol-Degradation|;|SUGAR-ALCOHOLS-DEG|;|GLYCEROL-DEG|	glycerol degradation I	PWY-4261	1	1	1	1	1	1	1	1	1	1	1	1	1	1	1	1	1	1	1	1	1	1	1	1	1	1	1	1	1	1	1	1	0	1	1	1	1	1	1	1	1	1	1	1	1	1	1
|Degradation|;|Alcohol-Degradation|;|SUGAR-ALCOHOLS-DEG|;|GLYCEROL-DEG|	glycerophosphodiester degradation	PWY-6952	0	1	0	1	0	0	1	0	1	1	0	0	0	0	0	0	1	0	1	0	0	0	0	1	0	1	0	0	0	0	0	0	1	1	0	1	1	1	1	1	0	0	1	1	1	0	0
|Degradation|;|Alcohol-Degradation|;|SUGAR-ALCOHOLS-DEG|;|GLYCEROL-DEG|	glycerol degradation V	GLYCEROLMETAB-PWY	0	0	0	0	0	0	0	0	0	0	0	0	0	0	0	0	0	0	0	0	0	0	0	0	0	0	0	0	0	0	0	0	0	0	0	0	0	0	0	0	1	0	0	0	0	0	0
|Degradation|;|AMINE-DEG|	aromatic biogenic amine degradation (bacteria)	PWY-7431	1	0	1	0	0	0	0	1	0	0	1	0	0	0	0	0	0	1	0	1	0	0	0	0	0	0	0	0	0	0	1	0	1	0	1	0	0	1	0	0	1	0	0	1	1	0	0
|Degradation|;|AMINE-DEG|	ethanolamine utilization	PWY0-1477	0	0	1	0	0	0	0	0	0	0	0	0	0	0	0	0	0	0	0	1	0	1	0	0	0	0	0	0	0	0	1	0	0	0	0	0	0	0	0	0	0	0	0	1	0	0	0
|Degradation|;|AMINE-DEG|;|4-Aminobutyraye-Degradation|	4-aminobutanoate degradation III	PWY-6536	1	0	0	0	0	0	0	1	0	1	1	0	0	0	0	0	0	1	0	1	0	1	0	0	0	0	0	1	0	0	0	0	0	0	0	0	0	0	0	0	0	0	0	0	1	0	0
|Degradation|;|AMINE-DEG|;|Allantoin-degradation|	allantoin degradation to ureidoglycolate I (urea producing)	PWY-5697	0	0	0	0	1	0	1	0	0	0	0	0	0	0	0	0	0	0	0	0	0	0	0	0	0	0	0	0	0	0	0	0	1	0	0	0	0	1	0	0	0	0	0	0	0	0	0
|Degradation|;|AMINE-DEG|;|Choline-Degradation|	choline degradation I	CHOLINE-BETAINE-ANA-PWY	0	0	0	0	0	0	0	0	0	0	0	0	0	0	0	0	0	0	0	0	0	0	0	0	0	0	0	0	0	0	0	0	1	0	0	0	0	0	0	0	0	0	0	0	0	0	0
|Degradation|;|AMINE-DEG|;|Creatinine-Degradation|	creatinine degradation I	CRNFORCAT-PWY	1	1	0	0	1	1	1	1	0	0	1	0	0	1	1	1	0	1	0	1	0	1	1	1	1	0	1	1	0	1	1	0	0	1	0	0	1	1	1	1	1	1	0	1	1	0	1
|Degradation|;|AMINE-DEG|;|Methylamine-Degradation|	methylamine degradation II	PWY-6965	1	1	0	0	0	0	1	0	0	0	0	1	0	0	0	0	0	0	1	0	0	1	1	0	0	1	0	0	0	0	0	1	0	0	0	0	0	1	1	1	0	0	1	1	0	1	0
|Degradation|;|AMINE-DEG|;|N-Acetylglucosamine-Degradation|	N-acetylglucosamine degradation I	GLUAMCAT-PWY	1	1	0	0	0	0	1	1	0	0	0	0	0	1	0	0	1	1	0	1	0	0	0	1	0	0	0	0	0	1	1	0	0	1	0	0	1	1	1	1	0	1	0	1	1	0	1
|Degradation|;|AMINE-DEG|;|Phenylethylamine-Degradation|	phenylethylamine degradation I	2PHENDEG-PWY	0	0	0	0	0	0	0	0	0	0	0	0	0	0	0	0	0	0	0	0	0	0	0	0	0	0	0	0	0	0	0	0	0	0	0	0	0	0	0	0	0	0	0	0	0	0	0
|Degradation|;|Amino-Acid-Degradation|;|HOMOCYSTEINE-DEG|	L-cysteine biosynthesis III (from L-homocysteine)	HOMOCYSDEGR-PWY	1	1	0	1	1	0	1	1	0	0	0	1	0	1	0	0	1	1	1	1	0	0	0	1	0	1	0	0	1	1	1	1	1	0	1	1	1	1	1	1	0	0	1	1	1	1	1
|Degradation|;|Amino-Acid-Degradation|;|MISCELLANEOUS-DEG|	L-citrulline degradation	CITRULLINE-DEG-PWY	1	1	0	0	1	0	1	0	1	0	0	0	0	0	0	0	0	1	0	0	0	1	0	0	0	0	0	0	0	1	0	0	0	0	1	0	1	1	1	0	0	1	0	0	0	0	0
|Degradation|;|Amino-Acid-Degradation|;|MISCELLANEOUS-DEG|;|Beta-Alanine-Degradation|	&beta;-alanine degradation III	PWY-8120	1	0	0	0	0	0	0	1	0	0	0	0	0	0	0	0	0	1	0	1	0	0	0	0	0	0	0	0	0	0	0	0	0	0	0	0	0	0	0	0	0	0	0	0	1	0	0
|Degradation|;|Amino-Acid-Degradation|;|Proteinogenic-Amino-Acids-Degradation|;|ALANINE-DEG|	L-alanine degradation IV	PWY1-2	1	1	1	0	1	1	1	1	1	1	1	1	1	1	1	1	1	1	1	1	0	1	0	1	1	1	1	1	1	0	0	1	0	1	1	1	1	1	1	1	0	1	1	0	1	0	1
|Degradation|;|Amino-Acid-Degradation|;|Proteinogenic-Amino-Acids-Degradation|;|ALANINE-DEG|	L-alanine degradation I	ALADEG-PWY	0	1	0	0	0	0	1	0	0	0	0	0	0	0	0	0	0	0	0	0	0	0	0	0	0	0	0	0	0	0	0	0	0	0	0	0	1	0	1	0	0	0	0	0	0	0	0
|Degradation|;|Amino-Acid-Degradation|;|Proteinogenic-Amino-Acids-Degradation|;|ARGININE-DEG|	L-arginine degradation III (arginine decarboxylase/agmatinase pathway)	PWY0-823	1	1	1	1	1	1	1	1	1	1	0	1	0	1	1	1	1	1	1	1	0	0	0	1	1	1	1	1	1	1	1	1	0	1	0	1	0	1	1	1	1	1	1	0	1	1	1
|Degradation|;|Amino-Acid-Degradation|;|Proteinogenic-Amino-Acids-Degradation|;|ARGININE-DEG|	L-arginine degradation II (AST pathway)	AST-PWY	1	1	0	0	1	0	1	1	1	0	1	0	0	1	0	0	1	1	1	1	1	1	1	1	0	1	0	1	0	1	0	1	1	0	0	1	1	1	1	0	0	0	1	0	0	1	0
|Degradation|;|Amino-Acid-Degradation|;|Proteinogenic-Amino-Acids-Degradation|;|ARGININE-DEG|	L-arginine degradation VI (arginase 2 pathway)	ARG-PRO-PWY	0	0	1	0	0	1	0	0	0	0	0	0	1	0	1	1	0	0	0	0	0	0	0	0	1	0	1	0	0	0	1	0	0	1	0	0	0	0	0	0	1	0	0	1	1	0	1
|Degradation|;|Amino-Acid-Degradation|;|Proteinogenic-Amino-Acids-Degradation|;|ARGININE-DEG|	L-arginine degradation I (arginase pathway)	ARGASEDEG-PWY	0	0	1	1	1	1	1	0	0	1	1	0	1	0	1	1	0	0	0	0	0	0	0	0	1	0	1	1	1	1	1	0	0	1	0	0	1	1	0	1	1	1	0	1	1	0	1
|Degradation|;|Amino-Acid-Degradation|;|Proteinogenic-Amino-Acids-Degradation|;|ARGININE-DEG|	L-arginine degradation IV (arginine decarboxylase/agmatine deiminase pathway)	ARGDEG-III-PWY	0	0	0	0	0	0	0	0	0	0	0	0	0	0	0	0	0	0	0	0	1	0	1	0	0	0	0	0	0	0	0	0	0	0	0	0	1	0	1	0	0	0	0	0	0	0	1
|Degradation|;|Amino-Acid-Degradation|;|Proteinogenic-Amino-Acids-Degradation|;|ASPARAGINE-DEG|	L-asparagine degradation I	ASPARAGINE-DEG1-PWY	0	0	1	0	0	1	0	0	0	1	1	0	1	0	1	1	1	0	1	0	0	1	1	1	1	0	1	1	0	1	0	0	1	1	0	0	1	1	0	0	0	1	1	1	1	0	1
|Degradation|;|Amino-Acid-Degradation|;|Proteinogenic-Amino-Acids-Degradation|;|ASPARTATE-DEG|	L-aspartate degradation I	ASPARTATE-DEG1-PWY	1	1	1	1	0	1	1	1	1	0	0	0	1	1	1	1	1	1	1	1	0	0	1	1	1	1	1	0	1	0	1	1	0	0	1	1	0	1	1	0	1	0	1	0	1	1	1
|Degradation|;|Amino-Acid-Degradation|;|Proteinogenic-Amino-Acids-Degradation|;|ASPARTATE-DEG|	L-aspartate degradation II (aerobic)	PWY-8291	0	0	0	0	0	0	0	0	0	0	0	0	0	0	0	0	0	0	0	0	0	0	0	0	0	0	0	0	0	1	0	0	0	0	0	1	0	0	0	0	0	1	0	0	0	0	0
|Degradation|;|Amino-Acid-Degradation|;|Proteinogenic-Amino-Acids-Degradation|;|ASPARTATE-DEG|	L-aspartate degradation III (anaerobic)	PWY-8294	0	0	0	0	0	0	0	0	0	0	0	0	0	0	0	0	0	0	0	0	0	0	0	0	0	0	0	0	0	1	0	0	0	0	0	1	0	0	0	0	0	1	0	0	0	0	0
|Degradation|;|Amino-Acid-Degradation|;|Proteinogenic-Amino-Acids-Degradation|;|CYSTEINE-DEG|	L-cysteine degradation III	PWY-5329	1	1	1	0	0	1	1	1	1	0	0	0	1	1	1	1	0	1	1	1	0	0	1	1	1	0	1	0	0	0	1	1	1	0	0	0	0	1	1	0	1	0	0	1	1	1	0
|Degradation|;|Amino-Acid-Degradation|;|Proteinogenic-Amino-Acids-Degradation|;|CYSTEINE-DEG|	L-cysteine degradation II	LCYSDEG-PWY	1	1	1	1	1	1	0	1	1	1	0	1	1	1	1	1	1	1	0	1	0	1	0	1	1	1	1	1	1	1	1	1	1	1	1	1	1	1	1	1	1	0	1	1	1	1	0
|Degradation|;|Amino-Acid-Degradation|;|Proteinogenic-Amino-Acids-Degradation|;|GLUTAMATE-DEG|	L-glutamate degradation I	GLUTAMATE-DEG1-PWY	0	0	0	0	0	0	0	0	0	0	0	0	0	1	0	0	0	0	0	0	0	0	0	0	0	0	0	0	0	0	0	1	0	0	0	0	0	0	0	0	0	0	0	0	0	0	1
|Degradation|;|Amino-Acid-Degradation|;|Proteinogenic-Amino-Acids-Degradation|;|GLUTAMATE-DEG|	L-glutamate degradation X	PWY-5766	0	0	0	0	0	0	0	0	0	0	0	0	0	1	0	0	0	0	0	0	0	0	0	0	0	0	0	0	0	0	0	1	0	0	0	0	0	0	0	0	0	0	0	0	0	0	1
|Degradation|;|Amino-Acid-Degradation|;|Proteinogenic-Amino-Acids-Degradation|;|GLUTAMATE-DEG|	L-glutamate degradation IX (via 4-aminobutanoate)	PWY0-1305	0	0	0	0	0	0	0	0	0	0	0	0	0	0	0	0	0	0	1	0	0	0	0	0	0	0	0	0	0	0	0	1	0	0	0	0	0	0	0	0	0	0	0	0	0	0	0
|Degradation|;|Amino-Acid-Degradation|;|Proteinogenic-Amino-Acids-Degradation|;|GLUTAMATE-DEG|	L-glutamate degradation II	GLUTDEG-PWY	0	0	0	0	0	0	0	0	0	0	0	0	0	0	0	0	0	0	0	0	0	0	0	0	0	0	0	0	0	0	0	0	0	0	0	1	0	0	0	0	0	0	0	0	0	0	0
|Degradation|;|Amino-Acid-Degradation|;|Proteinogenic-Amino-Acids-Degradation|;|GLUTAMINE-DEG|	L-glutamine degradation I	GLUTAMINDEG-PWY	1	1	1	1	1	1	1	1	1	1	1	1	1	1	1	1	1	1	1	1	1	1	1	1	1	1	1	1	1	1	1	1	1	1	1	1	1	1	1	1	1	1	1	1	1	1	1
|Degradation|;|Amino-Acid-Degradation|;|Proteinogenic-Amino-Acids-Degradation|;|GLUTAMINE-DEG|	L-glutamine degradation II	GLUTAMINEFUM-PWY	0	0	0	0	0	0	0	0	0	0	0	0	0	0	0	0	0	0	0	0	0	1	0	0	0	0	0	0	0	1	1	0	0	0	1	0	1	1	1	0	0	1	0	1	1	0	1
|Degradation|;|Amino-Acid-Degradation|;|Proteinogenic-Amino-Acids-Degradation|;|GLYCINE-DEG|	glycine cleavage	GLYCLEAV-PWY	1	1	1	1	1	1	1	1	1	1	1	1	1	1	1	1	1	1	1	1	1	1	0	1	1	1	1	1	1	1	1	1	1	1	1	1	1	1	1	1	1	1	1	1	1	1	1
|Degradation|;|Amino-Acid-Degradation|;|Proteinogenic-Amino-Acids-Degradation|;|HISTIDINE-DEG|	L-histidine degradation I	HISDEG-PWY	1	1	1	1	1	1	1	1	1	1	1	1	1	1	1	1	1	1	1	1	0	1	0	0	1	1	1	1	1	0	0	1	1	1	0	1	1	1	1	1	1	0	1	0	1	1	1
|Degradation|;|Amino-Acid-Degradation|;|Proteinogenic-Amino-Acids-Degradation|;|HISTIDINE-DEG|	L-histidine degradation III	PWY-5030	0	0	0	0	0	0	0	0	0	0	0	0	0	0	0	0	0	0	0	0	0	0	0	0	0	0	0	0	0	1	1	0	0	0	1	0	0	0	0	0	0	1	0	1	0	0	1
|Degradation|;|Amino-Acid-Degradation|;|Proteinogenic-Amino-Acids-Degradation|;|HISTIDINE-DEG|	L-histidine degradation II	PWY-5028	0	0	0	0	0	0	0	0	0	0	0	0	0	0	0	0	0	0	0	0	0	0	0	0	0	0	0	0	0	0	0	0	0	0	0	0	0	0	0	0	0	0	0	0	0	0	0
|Degradation|;|Amino-Acid-Degradation|;|Proteinogenic-Amino-Acids-Degradation|;|ISOLEUCINE-DEG|	L-isoleucine degradation I	ILEUDEG-PWY	1	1	1	0	1	1	1	0	0	1	1	1	0	1	1	1	1	0	1	0	1	1	1	1	1	0	1	1	0	0	1	0	1	1	0	0	0	1	1	1	1	1	1	1	1	1	1
|Degradation|;|Amino-Acid-Degradation|;|Proteinogenic-Amino-Acids-Degradation|;|ISOLEUCINE-DEG|	L-isoleucine degradation III (oxidative Stickland reaction)	PWY-8184	0	0	0	0	0	0	0	0	0	0	0	0	0	0	0	0	0	0	0	0	0	0	0	0	0	0	0	0	0	1	0	0	0	0	0	0	0	0	0	0	0	1	0	0	1	0	1
|Degradation|;|Amino-Acid-Degradation|;|Proteinogenic-Amino-Acids-Degradation|;|LEUCINE-DEG|	L-leucine degradation I	LEU-DEG2-PWY	1	1	1	1	1	1	1	1	1	1	1	1	1	1	1	1	1	1	1	1	1	1	1	1	1	1	1	1	1	1	1	1	1	1	1	1	1	1	1	1	1	1	1	1	1	1	1
|Degradation|;|Amino-Acid-Degradation|;|Proteinogenic-Amino-Acids-Degradation|;|LEUCINE-DEG|	L-leucine degradation V (oxidative Stickland reaction)	PWY-8185	0	0	0	0	0	0	0	0	0	0	0	0	0	0	0	0	0	0	0	0	0	0	0	0	0	0	0	0	0	1	0	0	0	0	0	0	0	0	0	0	0	1	0	0	1	0	1
|Degradation|;|Amino-Acid-Degradation|;|Proteinogenic-Amino-Acids-Degradation|;|LYSINE-DEG|	L-lysine degradation VI	PWY-5298	0	0	0	0	0	0	0	0	0	0	0	0	0	0	0	0	0	0	0	0	0	0	0	0	0	0	0	0	0	0	0	0	0	0	0	0	0	0	0	0	0	0	0	0	1	0	0
|Degradation|;|Amino-Acid-Degradation|;|Proteinogenic-Amino-Acids-Degradation|;|LYSINE-DEG|;|Acetyl-CoA-Butyrate|	L-lysine fermentation to acetate and butanoate	P163-PWY	1	0	0	1	1	0	1	1	0	0	0	0	0	1	0	0	1	1	0	1	0	0	0	1	0	0	0	0	1	1	1	0	0	0	1	0	1	1	1	1	0	1	0	1	0	0	1
|Degradation|;|Amino-Acid-Degradation|;|Proteinogenic-Amino-Acids-Degradation|;|METHIONINE-DEG|	L-methionine degradation I (to L-homocysteine)	METHIONINE-DEG1-PWY	1	1	1	1	1	1	1	1	1	1	1	1	0	1	1	1	0	1	1	1	1	1	1	1	1	1	1	1	1	1	1	1	1	1	1	1	1	1	1	1	1	1	1	1	1	1	1
|Degradation|;|Amino-Acid-Degradation|;|Proteinogenic-Amino-Acids-Degradation|;|METHIONINE-DEG|	L-methionine degradation II	PWY-701	0	0	0	0	0	1	0	0	0	1	0	0	1	0	1	1	0	0	0	0	0	0	0	0	1	0	1	0	0	1	0	0	0	1	0	0	0	0	0	0	0	1	0	0	0	0	0
|Degradation|;|Amino-Acid-Degradation|;|Proteinogenic-Amino-Acids-Degradation|;|PHENYLALANINE-DEG|	L-phenylalanine degradation II (anaerobic)	ANAPHENOXI-PWY	1	0	1	0	0	0	0	1	0	0	1	0	0	0	0	0	0	1	0	1	0	0	0	0	0	0	0	0	0	0	1	0	1	0	1	0	0	1	0	0	1	0	0	1	1	0	0
|Degradation|;|Amino-Acid-Degradation|;|Proteinogenic-Amino-Acids-Degradation|;|PHENYLALANINE-DEG|	L-phenylalanine degradation I (aerobic)	PHENYLALANINE-DEG1-PWY	1	1	1	1	1	1	1	1	1	1	1	1	1	1	1	0	1	1	1	1	0	1	0	0	1	1	1	1	1	0	0	0	0	1	0	1	1	1	1	1	1	0	0	0	0	1	1
|Degradation|;|Amino-Acid-Degradation|;|Proteinogenic-Amino-Acids-Degradation|;|PROLINE-DEG|	L-proline degradation I	PROUT-PWY	0	0	0	0	0	0	0	0	1	0	0	0	0	0	0	0	0	0	1	0	0	0	0	0	0	0	0	0	0	0	0	1	1	0	1	1	0	0	0	0	0	0	1	0	0	1	0
|Degradation|;|Amino-Acid-Degradation|;|Proteinogenic-Amino-Acids-Degradation|;|SERINE-DEG|	L-serine degradation	SERDEG-PWY	0	0	0	0	0	0	0	0	0	0	0	0	0	0	0	0	0	0	1	0	0	0	0	0	0	0	0	0	0	0	0	0	1	0	0	1	0	0	0	0	0	0	0	0	0	0	0
|Degradation|;|Amino-Acid-Degradation|;|Proteinogenic-Amino-Acids-Degradation|;|THREONINE-DEG|	L-threonine degradation II	THREONINE-DEG2-PWY	0	0	0	0	0	0	0	0	0	0	0	0	0	0	0	0	0	0	0	0	0	0	0	0	0	0	0	0	1	0	1	0	1	0	1	0	0	0	0	1	0	1	0	1	1	0	1
|Degradation|;|Amino-Acid-Degradation|;|Proteinogenic-Amino-Acids-Degradation|;|THREONINE-DEG|	L-threonine degradation I	PWY-5437	0	0	0	0	0	0	0	0	0	0	0	0	0	0	0	0	0	0	0	0	0	0	0	0	0	0	0	0	0	0	0	0	1	0	0	0	0	0	0	0	0	0	0	0	0	0	0
|Degradation|;|Amino-Acid-Degradation|;|Proteinogenic-Amino-Acids-Degradation|;|TRYPTOPHAN-DEG|	L-tryptophan degradation II (via pyruvate)	TRYPDEG-PWY	1	0	0	0	1	1	0	0	0	0	0	0	0	1	1	0	0	0	0	0	0	0	0	0	1	0	0	0	0	1	1	0	0	0	0	0	0	0	0	0	0	1	0	1	1	0	0
|Degradation|;|Amino-Acid-Degradation|;|Proteinogenic-Amino-Acids-Degradation|;|TRYPTOPHAN-DEG|	L-tryptophan degradation I (via anthranilate)	TRPCAT-PWY	0	1	0	1	0	0	1	0	0	0	0	1	0	0	0	0	1	0	0	0	0	0	0	0	0	1	0	0	1	0	0	0	1	0	0	1	1	0	1	1	0	0	1	0	0	0	0
|Degradation|;|Amino-Acid-Degradation|;|Proteinogenic-Amino-Acids-Degradation|;|TRYPTOPHAN-DEG|	L-tryptophan degradation to 2-amino-3-carboxymuconate semialdehyde	PWY-5651	0	1	0	0	0	0	1	0	0	0	0	1	0	0	0	0	1	0	0	0	0	0	0	0	0	1	0	0	0	0	0	0	1	0	0	0	1	0	0	1	0	0	1	0	0	0	0
|Degradation|;|Amino-Acid-Degradation|;|Proteinogenic-Amino-Acids-Degradation|;|TYROSINE-DEG|	L-tyrosine degradation I	TYRFUMCAT-PWY	1	1	1	1	1	1	1	1	1	1	1	0	1	1	1	1	1	1	0	1	0	1	0	1	1	1	1	1	1	0	0	1	1	1	0	1	1	1	1	0	1	0	1	0	0	1	1
|Degradation|;|Amino-Acid-Degradation|;|Proteinogenic-Amino-Acids-Degradation|;|VALINE-DEG|	L-valine degradation I	VALDEG-PWY	1	1	1	0	0	1	1	1	0	1	1	0	1	0	1	1	1	1	1	1	0	0	0	0	1	1	1	0	0	0	1	1	1	1	0	0	0	1	0	0	1	0	1	1	1	0	1
|Degradation|;|Amino-Acid-Degradation|;|Proteinogenic-Amino-Acids-Degradation|;|VALINE-DEG|	L-valine degradation III (oxidative Stickland reaction)	PWY-8183	0	0	0	0	0	0	0	0	0	0	0	0	0	0	0	0	0	0	0	0	0	0	0	0	0	0	0	0	0	1	0	0	0	0	0	0	0	0	0	0	0	1	0	0	1	0	1
|Degradation|;|AROMATIC-COMPOUNDS-DEGRADATION|	2-aminophenol degradation	PWY-6210	0	0	0	1	0	0	0	0	0	0	0	0	0	0	0	0	0	0	0	0	0	0	0	0	0	0	0	0	1	0	0	0	0	0	0	0	0	0	0	0	0	0	0	0	0	0	0
|Degradation|;|AROMATIC-COMPOUNDS-DEGRADATION|;|Benzene-Degradation|	benzene degradation II (aerobic)	PWY-8386	0	0	0	1	0	0	0	0	0	0	0	0	0	0	0	0	0	0	0	0	0	0	0	0	0	0	0	0	0	0	0	0	0	0	0	0	0	0	0	0	0	0	0	0	0	0	0
|Degradation|;|AROMATIC-COMPOUNDS-DEGRADATION|;|Chloroaromatic-Compounds-Degradation|	chlorinated phenols degradation	PWY-6197	0	1	0	0	0	0	1	0	0	0	0	0	0	0	0	0	0	0	0	0	0	0	0	0	0	0	0	0	0	0	0	1	0	0	0	0	0	0	1	0	0	0	0	0	0	0	0
|Degradation|;|AROMATIC-COMPOUNDS-DEGRADATION|;|GALLATE-DEG|	gallate degradation II	GALLATE-DEGRADATION-I-PWY	0	0	0	0	0	0	0	0	1	0	0	0	0	0	0	0	0	0	1	0	0	0	0	0	0	1	0	0	1	0	0	0	0	1	0	0	0	1	0	0	0	0	0	0	0	0	0
|Degradation|;|AROMATIC-COMPOUNDS-DEGRADATION|;|Nitroaromatic-Degradation|;|Nitro-Toluene-Degradation|;|4-Nitrotoluene-Degradation|	4-nitrotoluene degradation II	PWY-5644	0	0	0	1	0	0	0	0	0	0	0	0	0	0	0	0	1	0	0	0	0	0	0	0	0	0	0	0	1	0	0	0	1	0	0	0	0	0	0	1	0	0	1	0	0	0	0
|Degradation|;|AROMATIC-COMPOUNDS-DEGRADATION|;|Nitroaromatic-Degradation|;|Nitrobenzene-Degradation|	4-chloronitrobenzene degradation	PWY-5645	0	0	0	1	0	0	0	0	0	0	0	0	0	0	0	0	0	0	0	0	0	0	0	0	0	0	0	0	1	0	0	0	1	0	0	0	0	0	0	1	0	0	1	0	0	0	0
|Degradation|;|AROMATIC-COMPOUNDS-DEGRADATION|;|Phenolic-Compounds-Degradation|	phenylethylamine degradation I	2PHENDEG-PWY	0	0	0	0	0	0	0	0	0	0	0	0	0	0	0	0	0	0	0	0	0	0	0	0	0	0	0	0	0	0	0	0	0	0	0	0	0	0	0	0	0	0	0	0	0	0	0
|Degradation|;|AROMATIC-COMPOUNDS-DEGRADATION|;|Phenolic-Compounds-Degradation|;|Phenol-Degradation|	phenol degradation I (aerobic)	PWY-5418	0	1	0	0	0	0	1	0	0	0	0	0	0	0	0	0	0	0	0	0	0	0	0	0	0	0	0	0	0	0	0	1	0	0	0	0	0	0	1	0	0	0	0	0	0	0	0
|Degradation|;|AROMATIC-COMPOUNDS-DEGRADATION|;|Phenolic-Compounds-Degradation|;|Phenylacetate-Degradation|	phenylacetate degradation I (aerobic)	PWY0-321	1	0	1	0	1	1	0	0	0	1	1	0	0	1	1	1	1	0	1	0	1	1	1	1	1	0	1	1	0	0	1	0	1	0	0	0	0	1	1	0	1	1	1	1	1	1	1
|Degradation|;|AROMATIC-COMPOUNDS-DEGRADATION|;|Protocatechuate-Degradation|	protocatechuate degradation II (ortho-cleavage pathway)	PROTOCATECHUATE-ORTHO-CLEAVAGE-PWY	0	0	0	0	0	0	0	0	1	1	1	0	0	0	0	0	0	0	1	0	0	0	0	0	0	1	0	1	1	0	0	0	0	1	0	1	1	1	0	0	1	0	0	0	0	1	0
|Degradation|;|AROMATIC-COMPOUNDS-DEGRADATION|;|s-Triazine-Degradation|	melamine degradation	PWY-5170	0	1	0	0	0	1	0	0	1	0	0	0	0	0	1	1	0	0	0	0	0	0	0	0	1	0	1	0	1	0	0	0	0	0	0	1	0	0	0	0	1	0	0	0	0	0	0
|Degradation|;|AROMATIC-COMPOUNDS-DEGRADATION|;|Sulfoaromatics-Degradation|	4-sulfocatechol degradation	PWY-6041	0	0	0	0	0	0	0	0	1	0	0	0	0	0	0	0	0	0	1	0	0	0	0	0	0	1	0	0	1	0	0	0	0	1	0	0	0	1	0	0	0	0	0	0	0	0	0
|Degradation|;|AROMATIC-COMPOUNDS-DEGRADATION|;|TOLUENE-DEG|	toluene degradation II (aerobic) (via 4-methylcatechol)	TOLUENE-DEG-3-OH-PWY	0	0	0	1	0	0	0	0	0	0	0	0	0	0	0	0	0	0	0	0	0	0	0	0	0	0	0	0	0	0	0	0	0	0	0	0	0	0	0	0	0	0	0	0	0	0	0
|Degradation|;|AROMATIC-COMPOUNDS-DEGRADATION|;|TOLUENE-DEG|	toluene degradation to 4-methylphenol	TOLUENE-DEG-4-OH-PWY	0	0	0	1	0	0	0	0	0	0	0	0	0	0	0	0	0	0	0	0	0	0	0	0	0	0	0	0	0	0	0	0	0	0	0	0	0	0	0	0	0	0	0	0	0	0	0
|Degradation|;|AROMATIC-COMPOUNDS-DEGRADATION|;|TOLUENE-DEG|	4-methylphenol degradation to protocatechuate	PWY-7700	0	0	0	0	0	0	0	0	0	0	0	0	0	0	0	0	0	0	0	0	0	0	0	0	0	0	0	0	0	0	0	0	0	0	0	0	1	0	0	0	0	0	0	0	0	0	0
|Degradation|;|C1-COMPOUNDS|	carbon monoxide oxidation to CO2	PWY-7750	1	0	0	0	0	0	0	0	0	0	0	0	0	0	0	0	0	0	0	0	0	0	0	0	0	0	0	0	0	0	0	0	0	0	0	0	0	0	0	0	0	0	0	0	1	0	0
|Degradation|;|C1-COMPOUNDS|	formate oxidation to CO2	PWY-1881	0	0	0	0	0	0	0	0	0	0	0	0	0	0	0	0	0	0	0	0	0	0	0	0	0	0	0	0	0	1	0	0	0	0	0	0	1	0	0	0	0	1	0	0	1	0	0
|Degradation|;|C1-COMPOUNDS|	formate assimilation into 5,10-methylenetetrahydrofolate	PWY-1722	0	0	0	0	0	0	0	0	0	0	0	0	0	0	0	0	0	0	0	0	0	0	0	0	0	0	0	0	0	0	1	0	0	0	0	0	0	0	0	0	0	0	0	1	1	0	1
|Degradation|;|C1-COMPOUNDS|;|CO2-Fixation|	reductive monocarboxylic acid cycle	PWY-5493	0	0	0	0	0	0	0	0	0	0	0	0	0	0	0	0	0	0	0	0	0	0	0	0	0	0	0	0	0	0	0	0	0	0	0	0	0	0	0	0	0	0	0	0	0	0	0
|Degradation|;|C1-COMPOUNDS|;|CO2-Fixation|;|Autotrophic-CO2-Fixation|	reductive glycine pathway of autotrophic CO2 fixation	PWY-8303	0	0	0	0	0	0	0	0	0	0	0	0	0	0	0	0	0	0	0	0	0	0	0	0	0	0	0	0	0	0	0	0	0	0	0	0	0	0	0	0	0	0	0	1	0	0	0
|Degradation|;|C1-COMPOUNDS|;|CO2-Fixation|;|Autotrophic-CO2-Fixation|;|Reductive-TCA-Cycles|	TCA cycle V (2-oxoglutarate synthase)	PWY-6969	1	0	0	0	0	0	0	0	0	0	0	0	0	0	0	0	0	0	1	0	0	0	0	0	0	0	0	0	0	0	1	0	1	0	1	0	0	0	0	0	0	0	0	0	0	0	0
|Degradation|;|C1-COMPOUNDS|;|Formaldehyde-Oxidation|	formaldehyde oxidation II (glutathione-dependent)	PWY-1801	0	1	0	0	0	0	0	0	0	0	0	0	0	0	0	0	0	0	1	0	0	0	0	0	0	0	0	0	0	0	0	0	0	0	0	1	0	0	1	0	0	0	0	0	0	0	0
|Degradation|;|C1-COMPOUNDS|;|Formaldehyde-Oxidation|	formaldehyde oxidation IV (thiol-independent)	FORMASS-PWY	0	0	0	0	0	0	0	0	0	0	0	0	0	0	0	0	0	0	0	0	0	0	0	0	0	0	0	0	0	0	0	0	0	0	0	0	0	0	0	0	0	0	0	0	0	0	0
|Degradation|;|C1-COMPOUNDS|;|Formaldehyde-Oxidation|	formaldehyde oxidation VII (THF pathway)	PWY-7909	0	0	0	0	0	0	0	0	0	0	0	0	0	0	0	0	0	0	0	0	0	0	0	0	0	0	0	0	0	0	0	0	0	0	0	0	0	0	0	0	0	0	0	0	0	0	0
|Degradation|;|Carbohydrates-Degradation|	glycerol degradation I	PWY-4261	1	1	1	1	1	1	1	1	1	1	1	1	1	1	1	1	1	1	1	1	1	1	1	1	1	1	1	1	1	1	1	1	0	1	1	1	1	1	1	1	1	1	1	1	1	1	1
|Degradation|;|Carbohydrates-Degradation|	glycerophosphodiester degradation	PWY-6952	0	1	0	1	0	0	1	0	1	1	0	0	0	0	0	0	1	0	1	0	0	0	0	1	0	1	0	0	0	0	0	0	1	1	0	1	1	1	1	1	0	0	1	1	1	0	0
|Degradation|;|Carbohydrates-Degradation|	glycerol degradation V	GLYCEROLMETAB-PWY	0	0	0	0	0	0	0	0	0	0	0	0	0	0	0	0	0	0	0	0	0	0	0	0	0	0	0	0	0	0	0	0	0	0	0	0	0	0	0	0	1	0	0	0	0	0	0
|Degradation|;|Carbohydrates-Degradation|;|POLYSACCHARIDES-DEG|;|Chitin-Degradation|	chitin degradation II (Vibrio)	PWY-6902	0	0	0	0	0	0	0	0	0	0	0	0	0	0	0	0	0	0	0	0	0	0	0	0	0	0	0	0	0	0	0	0	0	1	0	0	0	0	0	0	0	0	0	0	0	0	0
|Degradation|;|Carbohydrates-Degradation|;|POLYSACCHARIDES-DEG|;|Glycogen-Degradation|	glycogen degradation II	PWY-5941	0	1	1	0	1	1	1	1	1	1	0	1	1	0	1	1	1	1	0	1	0	1	0	1	1	0	1	1	0	1	1	1	0	0	0	0	0	1	1	0	1	1	1	1	1	0	1
|Degradation|;|Carbohydrates-Degradation|;|POLYSACCHARIDES-DEG|;|Glycosaminoglycan-Degradation|	chondroitin sulfate degradation I (bacterial)	PWY-6572	1	0	0	0	0	0	1	0	0	0	0	0	0	0	0	0	0	0	0	0	0	1	0	0	0	0	0	0	0	0	0	0	0	0	0	0	0	0	0	0	1	0	0	0	0	0	0
|Degradation|;|Carbohydrates-Degradation|;|POLYSACCHARIDES-DEG|;|Rhamnogalacturonan-Degradation|	rhamnogalacturonan type I degradation II (bacteria)	PWY-6771	0	0	0	0	0	0	0	0	0	0	0	0	0	0	0	0	0	0	0	0	0	0	0	0	0	0	0	0	0	0	0	0	0	0	0	0	0	0	0	0	0	0	0	1	1	1	1
|Degradation|;|Carbohydrates-Degradation|;|POLYSACCHARIDES-DEG|;|Xylan-Degradation|	(1,4)-&beta;-D-xylan degradation	PWY-6717	0	0	0	0	0	0	0	0	0	0	0	0	0	0	1	0	0	0	0	0	0	0	0	0	1	0	0	0	0	0	0	0	0	1	0	0	0	0	0	0	0	0	0	0	0	0	0
|Degradation|;|Carbohydrates-Degradation|;|Sugars-And-Polysaccharides-Degradation|	glucose and glucose-1-phosphate degradation	GLUCOSE1PMETAB-PWY	0	0	0	0	1	1	0	0	0	0	0	0	1	0	1	1	0	0	0	0	0	1	0	0	1	0	0	1	0	0	0	1	1	1	0	0	0	0	0	0	0	0	0	0	0	0	0
|Degradation|;|Carbohydrates-Degradation|;|Sugars-And-Polysaccharides-Degradation|	melibiose degradation	PWY0-1301	0	0	0	0	0	0	0	0	0	0	0	0	0	0	0	0	0	0	0	0	0	0	0	0	0	0	0	0	0	0	0	0	0	1	0	0	0	0	0	0	0	0	0	0	0	0	0
|Degradation|;|Carbohydrates-Degradation|;|Sugars-And-Polysaccharides-Degradation|	kojibiose degradation	PWY-7459	0	0	0	0	0	0	0	0	0	0	0	0	0	0	0	0	0	0	0	0	0	0	0	0	0	0	0	0	0	0	0	0	0	0	0	0	0	0	0	0	0	0	0	0	0	0	0
|Degradation|;|Carbohydrates-Degradation|;|Sugars-And-Polysaccharides-Degradation|;|2-Deoxy-D-Ribose-Degradation|	2-deoxy-D-ribose degradation II	PWY-8058	0	0	0	0	0	0	0	0	0	0	0	0	0	0	0	0	0	0	0	0	0	0	0	0	0	0	0	0	0	0	0	0	0	0	0	1	0	0	0	0	0	0	0	0	0	0	0
|Degradation|;|Carbohydrates-Degradation|;|Sugars-And-Polysaccharides-Degradation|;|D-Arabinose-Degradation|	D-arabinose degradation I	DARABCAT-PWY	0	0	0	0	0	0	0	0	0	0	0	0	0	0	0	0	0	0	0	0	0	0	0	0	0	0	0	0	0	0	0	0	0	0	0	0	0	0	0	0	0	0	0	0	1	0	0
|Degradation|;|Carbohydrates-Degradation|;|Sugars-And-Polysaccharides-Degradation|;|D-Arabinose-Degradation|	D-arabinose degradation II	DARABCATK12-PWY	0	0	0	0	0	0	0	0	0	0	0	0	0	0	0	0	0	0	0	0	0	0	0	0	0	0	0	0	0	0	0	0	0	0	0	0	0	0	0	0	0	0	0	0	1	0	0
|Degradation|;|Carbohydrates-Degradation|;|Sugars-And-Polysaccharides-Degradation|;|GALACTOSE-DEGRADATION|	D-galactose degradation I (Leloir pathway)	PWY-6317	0	1	0	0	0	0	0	0	0	0	0	0	0	0	0	0	0	0	0	0	1	1	0	0	0	0	0	0	0	0	0	0	1	1	0	0	0	0	0	0	0	0	0	0	0	0	0
|Degradation|;|Carbohydrates-Degradation|;|Sugars-And-Polysaccharides-Degradation|;|L-Arabinose-Degradation|	L-arabinose degradation I	ARABCAT-PWY	0	0	0	0	0	0	0	0	0	0	0	0	0	0	0	0	0	0	0	0	0	0	0	0	0	0	0	0	0	0	0	0	0	0	0	0	0	0	0	0	0	0	0	0	1	0	0
|Degradation|;|Carbohydrates-Degradation|;|Sugars-And-Polysaccharides-Degradation|;|L-Fucose-Degradation|	L-fucose degradation I	FUCCAT-PWY	0	0	0	0	0	0	0	0	0	0	0	0	0	0	0	0	0	0	0	0	0	0	0	0	0	0	0	0	0	0	0	0	0	0	0	0	0	0	0	0	0	0	0	0	1	0	0
|Degradation|;|Carbohydrates-Degradation|;|Sugars-And-Polysaccharides-Degradation|;|SUCROSE-DEG|	sucrose degradation VII (sucrose 3-dehydrogenase)	SUCROSEUTIL2-PWY	0	0	0	0	0	0	0	0	0	0	0	0	0	0	0	0	0	0	0	0	0	0	0	0	0	0	1	0	0	0	0	0	0	0	0	0	0	0	0	0	0	0	0	0	0	0	0
|Degradation|;|Carbohydrates-Degradation|;|Sugars-And-Polysaccharides-Degradation|;|Sugar-Derivatives|	N-acetylglucosamine degradation I	GLUAMCAT-PWY	1	1	0	0	0	0	1	1	0	0	0	0	0	1	0	0	1	1	0	1	0	0	0	1	0	0	0	0	0	1	1	0	0	1	0	0	1	1	1	1	0	1	0	1	1	0	1
|Degradation|;|Carbohydrates-Degradation|;|Sugars-And-Polysaccharides-Degradation|;|Sugar-Derivatives|	2-deoxy-&alpha;-D-ribose 1-phosphate degradation	PWY-7180	1	1	1	1	1	1	1	1	0	1	0	1	1	1	1	1	1	1	0	1	1	1	1	1	1	0	1	1	1	0	1	0	0	1	0	0	1	1	1	1	1	1	0	1	1	1	1
|Degradation|;|Carbohydrates-Degradation|;|Sugars-And-Polysaccharides-Degradation|;|Trehalose-Degradation|	trehalose degradation VI (periplasmic)	PWY0-1466	0	0	0	0	0	0	1	0	0	0	0	0	0	0	0	0	0	1	0	1	0	0	0	0	0	0	0	0	0	0	0	0	0	0	0	0	1	0	0	1	0	0	0	0	1	0	0
|Degradation|;|Carbohydrates-Degradation|;|Sugars-And-Polysaccharides-Degradation|;|Trehalose-Degradation|	trehalose degradation II (cytosolic)	PWY0-1182	0	0	0	0	0	0	1	0	0	0	0	0	0	0	0	0	0	1	0	1	0	0	0	0	0	0	0	0	0	0	0	0	0	0	0	0	1	0	0	1	0	0	0	0	1	0	0
|Degradation|;|Carbohydrates-Degradation|;|Sulfoquinovose-Degradation|	sulfoquinovose degradation I	PWY-7446	0	0	0	0	0	0	0	0	0	0	0	0	0	0	0	0	0	0	0	0	0	0	0	0	0	0	0	0	0	1	0	0	0	0	0	0	0	0	0	0	0	0	0	0	0	0	0
|Degradation|;|CARBOXYLATES-DEG|	mevalonate degradation	PWY-5074	1	1	1	1	1	1	1	1	1	1	1	1	1	1	1	1	0	1	1	1	1	1	1	1	1	1	1	1	1	1	1	1	1	1	1	1	1	1	1	1	1	1	1	1	1	1	1
|Degradation|;|CARBOXYLATES-DEG|	3-oxoadipate degradation	PWY-2361	1	0	0	1	0	0	0	0	0	0	0	0	0	0	0	0	0	0	0	0	0	0	0	0	0	0	0	0	0	0	0	0	0	0	0	0	0	0	0	0	0	0	0	0	0	0	0
|Degradation|;|CARBOXYLATES-DEG|	acetate conversion to acetyl-CoA	PWY0-1313	1	1	1	1	1	0	1	0	1	1	0	1	1	1	1	1	1	1	1	1	0	1	0	1	1	1	1	1	1	1	0	1	0	0	1	1	1	1	1	1	1	0	1	1	1	1	1
|Degradation|;|CARBOXYLATES-DEG|	2-hydroxypenta-2,4-dienoate degradation	PWY-5162	0	0	0	1	0	0	0	0	0	0	0	0	0	0	0	0	0	0	0	0	0	0	0	0	0	0	0	0	1	0	0	0	0	0	0	0	0	0	0	0	0	0	0	0	0	0	0
|Degradation|;|CARBOXYLATES-DEG|	glutaryl-CoA degradation	PWY-5177	0	0	0	0	0	0	0	0	1	0	0	1	0	0	0	0	0	0	0	0	0	0	0	0	0	0	0	0	0	0	0	0	0	0	1	0	0	0	0	0	0	0	0	0	1	0	0
|Degradation|;|CARBOXYLATES-DEG|	pyruvate decarboxylation to acetyl CoA I	PYRUVDEHYD-PWY	0	0	0	0	0	0	0	0	0	0	0	0	0	1	0	0	0	0	0	0	0	0	0	0	0	0	0	0	0	0	0	0	0	0	0	0	0	0	0	0	0	0	0	0	0	0	0
|Degradation|;|CARBOXYLATES-DEG|	2-amino-3-carboxymuconate semialdehyde degradation to 2-hydroxypentadienoate	PWY-5654	0	0	0	0	0	0	0	0	0	0	0	0	0	0	0	0	1	0	0	0	0	0	0	0	0	1	0	0	0	0	0	0	1	0	0	0	0	0	0	1	0	0	1	0	0	0	0
|Degradation|;|CARBOXYLATES-DEG|	citrate degradation	PWY-6038	0	0	0	0	0	0	0	0	0	0	0	0	0	0	0	0	0	0	0	0	0	0	0	0	0	0	0	0	0	0	0	1	0	0	0	0	0	0	0	0	0	0	0	0	0	0	0
|Degradation|;|CARBOXYLATES-DEG|	itaconate degradation	PWY-5749	0	0	0	0	0	0	0	0	0	0	0	0	0	0	0	0	0	0	0	0	0	0	0	0	0	0	0	0	0	0	0	1	0	0	0	0	0	0	0	0	0	0	0	0	0	0	0
|Degradation|;|CARBOXYLATES-DEG|;|Acrylate-Degradation|	acrylate degradation I	PWY-6373	0	1	1	0	0	1	1	0	0	1	1	0	1	0	1	1	0	1	1	1	0	0	0	0	1	1	1	0	0	0	1	1	1	1	0	0	0	1	0	0	1	0	1	1	1	0	1
|Degradation|;|CARBOXYLATES-DEG|;|Acrylate-Degradation|	acrylate degradation II	PWY-8180	0	0	0	0	0	0	0	0	0	0	0	0	0	0	0	0	0	0	0	0	0	0	0	0	0	0	0	0	0	0	0	0	0	0	0	0	0	0	0	0	0	0	0	1	0	0	1
|Degradation|;|CARBOXYLATES-DEG|;|Glycolate-Degradation|	glycolate and glyoxylate degradation II	GLYOXDEG-PWY	1	0	0	0	0	0	0	0	0	0	0	0	0	1	0	0	0	0	0	0	0	0	0	0	0	0	0	0	0	0	0	0	0	0	0	0	0	0	0	0	0	0	0	0	0	0	0
|Degradation|;|CARBOXYLATES-DEG|;|Malonate-Degradation|	malonate degradation II (biotin-dependent)	PWY-6060	0	0	0	0	0	0	0	0	0	0	0	0	0	0	0	0	0	0	0	0	0	0	0	0	0	0	0	0	0	0	0	0	0	0	1	0	0	0	0	0	0	0	0	0	0	0	0
|Degradation|;|CARBOXYLATES-DEG|;|Propionate-Degradation|	propanoyl CoA degradation I	PROPIONMET-PWY	1	1	1	0	1	1	1	0	1	1	1	0	1	1	1	1	1	1	1	1	0	1	1	1	1	0	1	1	1	1	1	1	0	1	1	1	1	1	1	1	1	1	1	0	1	1	1
|Degradation|;|CARBOXYLATES-DEG|;|Propionate-Degradation|	propanoyl-CoA degradation II	PWY-7574	0	0	0	0	0	0	0	0	0	0	0	0	0	0	0	0	0	0	0	1	0	0	0	0	0	1	0	0	0	0	0	0	1	0	0	0	0	0	0	0	0	0	0	0	0	0	0
|Degradation|;|CARBOXYLATES-DEG|;|Propionate-Degradation|;|Methyl-Citrate-Cycle|	2-methylcitrate cycle I	PWY0-42	0	0	0	0	0	0	0	0	0	0	0	1	0	0	0	0	0	0	0	0	0	0	0	0	0	1	0	0	0	0	0	0	0	0	0	0	0	0	0	0	0	0	0	0	0	0	0
|Degradation|;|CARBOXYLATES-DEG|;|SUCC-DEG|	conversion of succinate to propanoate	PWY0-43	0	0	0	0	0	0	0	0	0	0	0	0	0	0	0	0	0	0	0	0	0	0	0	0	0	0	0	0	0	1	0	0	0	0	0	0	0	0	0	0	0	0	0	0	0	0	0
|Degradation|;|CHLORINATED-COMPOUNDS-DEG|	chlorinated phenols degradation	PWY-6197	0	1	0	0	0	0	1	0	0	0	0	0	0	0	0	0	0	0	0	0	0	0	0	0	0	0	0	0	0	0	0	1	0	0	0	0	0	0	1	0	0	0	0	0	0	0	0
|Degradation|;|CHLORINATED-COMPOUNDS-DEG|	1,2-dichloroethane degradation	12DICHLORETHDEG-PWY	0	0	0	0	0	0	0	0	0	0	0	0	0	0	0	0	0	0	0	0	0	0	0	0	0	0	0	0	0	1	0	0	1	0	0	0	0	0	0	0	0	0	0	0	0	0	0
|Degradation|;|CYCLITOLS-DEG|	myo-inositol degradation I	P562-PWY	0	0	0	0	0	0	0	0	0	0	0	0	0	0	0	0	0	0	0	0	0	0	0	0	0	0	0	0	0	0	0	0	1	0	0	0	0	0	0	0	0	0	0	0	0	0	0
|Degradation|;|Fatty-Acid-and-Lipid-Degradation|	phospholipases	LIPASYN-PWY	0	1	0	1	0	0	1	0	0	0	0	0	0	0	0	0	0	0	0	0	0	0	0	0	0	0	0	1	0	0	0	0	0	1	0	0	1	0	1	1	0	0	0	1	0	0	1
|Degradation|;|Fatty-Acid-and-Lipid-Degradation|	triacylglycerol degradation	LIPAS-PWY	0	0	0	1	0	0	0	1	0	0	0	0	0	0	0	0	0	1	0	1	0	0	0	1	0	0	0	0	1	1	1	0	0	0	0	0	1	0	0	1	0	1	0	1	1	0	1
|Degradation|;|Fatty-Acid-and-Lipid-Degradation|	sulfoquinovosyl diacylglycerides and sulfoquinovosyl glycerol degradation	PWY-8351	0	0	0	0	0	0	0	0	0	0	0	0	0	0	0	0	0	0	0	0	0	0	0	1	0	0	0	0	1	0	0	0	1	0	0	0	0	0	0	0	0	0	0	0	0	0	0
|Degradation|;|Fatty-Acid-and-Lipid-Degradation|;|Fatty-Acid-Degradation|	adipate degradation	PWY-8354	1	1	1	1	1	1	1	1	1	1	1	1	1	1	1	1	1	1	1	1	1	1	1	1	1	1	1	1	1	1	1	1	1	1	1	1	1	1	1	1	1	1	1	1	1	1	1
|Degradation|;|Fatty-Acid-and-Lipid-Degradation|;|Fatty-Acid-Degradation|	fatty acid &beta;-oxidation I (generic)	FAO-PWY	1	0	1	0	1	1	0	1	0	1	1	0	1	1	1	1	1	0	1	1	1	1	1	1	1	0	1	1	0	1	1	0	1	0	0	0	1	1	1	0	1	1	0	1	1	1	1
|Degradation|;|Fatty-Acid-and-Lipid-Degradation|;|Fatty-Acid-Degradation|	oleate &beta;-oxidation	PWY0-1337	1	1	1	0	1	1	1	1	1	1	1	1	1	1	1	1	1	0	1	1	1	1	1	1	1	0	1	1	0	1	1	1	1	1	1	0	1	1	1	1	1	1	1	1	1	1	1
|Degradation|;|Fatty-Acid-and-Lipid-Degradation|;|Fatty-Acid-Degradation|	fatty acid &beta;-oxidation III (unsaturated, odd number)	PWY-5137	0	0	1	0	1	1	0	0	0	1	1	0	1	0	1	1	1	0	1	0	1	1	1	1	1	0	1	1	0	1	1	0	1	0	0	0	0	1	1	0	1	1	0	1	1	0	1
|Degradation|;|Fatty-Acid-and-Lipid-Degradation|;|Fatty-Acid-Degradation|	fatty acid &beta;-oxidation II (plant peroxisome)	PWY-5136	0	0	0	0	0	0	0	0	0	0	0	0	0	0	0	0	0	0	0	0	0	0	0	0	0	0	0	0	0	0	0	0	1	0	0	0	0	0	0	0	0	0	0	0	0	0	0
|Degradation|;|Fatty-Acid-and-Lipid-Degradation|;|Steroids-Degradation|;|Cholesterol-Degradation|	cholesterol degradation to androstenedione I (cholesterol oxidase)	PWY-6945	1	0	0	0	0	0	0	0	0	0	0	0	0	1	0	0	0	0	1	0	0	0	0	1	0	0	0	0	0	0	1	0	0	0	0	0	0	0	0	0	0	0	0	0	1	0	1
|Degradation|;|Noncarbon-Nutrients|;|Manganese-Oxidation|	manganese oxidation II	PWY-6592	0	0	0	0	0	0	0	0	0	1	0	0	0	0	0	0	0	0	0	0	0	1	0	0	0	0	0	0	0	0	0	0	0	0	0	0	1	0	0	0	1	0	0	0	0	0	0
|Degradation|;|Noncarbon-Nutrients|;|NITROGEN-DEG|	urea cycle	PWY-4984	0	0	1	1	0	1	0	0	0	1	0	0	1	0	1	1	0	0	0	0	0	0	0	0	1	0	1	0	1	0	1	0	0	1	0	0	0	0	0	0	1	0	0	1	1	0	1
|Degradation|;|Noncarbon-Nutrients|;|NITROGEN-DEG|;|Ammonia-Assimilation|	L-glutamine biosynthesis I	GLNSYN-PWY	1	1	1	1	1	1	1	0	1	1	1	1	1	1	1	1	1	1	1	1	0	0	1	1	1	1	1	1	1	0	0	1	1	1	0	1	0	0	0	1	1	0	1	0	0	1	0
|Degradation|;|Noncarbon-Nutrients|;|NITROGEN-DEG|;|Ammonia-Assimilation|	ammonia assimilation cycle III	AMMASSIM-PWY	1	1	1	1	1	1	1	0	1	1	1	1	1	1	1	1	1	1	1	1	0	1	1	1	1	1	1	1	1	1	1	1	1	1	1	1	1	1	1	1	1	1	1	1	1	1	1
|Degradation|;|Noncarbon-Nutrients|;|NITROGEN-DEG|;|Denitrification|	nitrate reduction I (denitrification)	DENITRIFICATION-PWY	0	0	0	0	0	0	0	0	0	0	0	0	0	0	0	0	0	0	0	0	0	0	0	0	0	0	0	0	0	0	0	0	0	0	0	0	0	0	0	0	0	0	0	0	0	0	0
|Degradation|;|Noncarbon-Nutrients|;|NITROGEN-DEG|;|Nitrate-Reduction|;|Electron-Transfer|	nitrate reduction IX (dissimilatory)	PWY0-1581	0	0	0	0	0	0	0	0	0	0	0	0	0	0	0	0	0	0	0	0	0	0	0	0	0	0	0	0	0	0	0	0	0	0	1	0	0	0	0	0	0	0	0	1	0	0	0
|Degradation|;|Noncarbon-Nutrients|;|NITROGEN-DEG|;|Nitrate-Reduction|;|Electron-Transfer|	nitrate reduction VIII (dissimilatory)	PWY0-1352	0	0	0	0	0	0	0	0	0	0	0	0	0	0	0	0	0	0	0	0	0	0	0	0	0	0	0	0	0	0	0	0	0	0	1	0	0	0	0	0	0	0	0	1	0	0	0
|Degradation|;|Noncarbon-Nutrients|;|NITROGEN-DEG|;|Taurine-degradation|	taurine degradation III	TAURINEDEG-PWY	0	0	0	0	0	0	0	0	1	0	0	0	0	0	0	0	0	0	0	0	0	0	0	0	0	0	0	0	0	0	0	0	0	0	0	0	0	0	0	0	0	0	0	0	0	0	0
|Degradation|;|Noncarbon-Nutrients|;|Phosphorus-Compounds|	polyphosphate metabolism	PWY-8138	1	1	1	1	1	1	1	1	1	1	1	1	1	1	1	1	1	1	1	1	1	1	1	1	1	0	1	1	1	1	1	1	1	1	0	1	1	1	1	1	1	1	1	1	1	1	1
|Degradation|;|Noncarbon-Nutrients|;|Phosphorus-Compounds|	phosphate acquisition	PWY-6348	0	1	0	0	1	1	1	0	0	0	1	0	0	0	1	0	0	0	0	0	0	0	0	0	0	0	0	0	1	0	0	0	0	0	1	0	0	1	1	0	1	0	0	1	0	1	1
|Degradation|;|Noncarbon-Nutrients|;|Phosphorus-Compounds|;|Phophonate-Metabolism|;|Phosphonate-Biosynthesis|	2-aminoethylphosphonate biosynthesis	PWY-6839	0	0	0	0	0	0	0	0	0	0	0	0	0	0	0	0	0	0	0	0	0	0	0	0	0	0	0	1	0	0	0	0	0	0	0	0	0	1	0	0	0	0	1	0	0	1	1
|Degradation|;|Noncarbon-Nutrients|;|Phosphorus-Compounds|;|Phophonate-Metabolism|;|Phosphonate-Degradation|;|2-Aminoethylphosphonate-Degradation|	2-aminoethylphosphonate degradation I	PHOSPHONOTASE-PWY	0	0	0	0	0	0	0	0	0	0	0	0	0	0	0	0	0	0	0	0	0	0	0	0	0	0	0	1	0	0	0	0	0	0	0	0	0	0	0	0	0	0	1	0	0	0	0
|Degradation|;|Noncarbon-Nutrients|;|Selenium-Metabolism|	selenate reduction	PWY-6932	0	0	0	0	0	0	1	0	0	0	0	0	0	0	0	0	0	0	0	0	0	1	0	0	0	0	0	0	1	0	0	0	0	0	1	0	0	1	1	0	0	0	0	0	0	0	1
|Degradation|;|Noncarbon-Nutrients|;|Sulfur-Metabolism|	dimethyl sulfide biosynthesis from methionine	PWY-7793	0	0	0	0	0	0	1	0	0	0	0	0	0	1	0	0	0	0	0	0	0	0	0	0	0	0	0	0	0	0	0	0	0	0	0	1	0	0	0	0	0	0	0	0	0	1	0
|Degradation|;|Noncarbon-Nutrients|;|Sulfur-Metabolism|	sulfate activation for sulfonation	PWY-5340	0	0	0	0	0	0	0	0	0	0	0	0	0	0	0	0	0	0	0	0	0	0	0	0	0	0	0	0	0	0	0	0	0	0	0	0	0	0	0	0	0	0	0	0	0	0	0
|Degradation|;|Noncarbon-Nutrients|;|Sulfur-Metabolism|	taurine degradation III	TAURINEDEG-PWY	0	0	0	0	0	0	0	0	1	0	0	0	0	0	0	0	0	0	0	0	0	0	0	0	0	0	0	0	0	0	0	0	0	0	0	0	0	0	0	0	0	0	0	0	0	0	0
|Degradation|;|Noncarbon-Nutrients|;|Sulfur-Metabolism|;|Hydrogen-Sulfide-Biosynthesis|	L-cysteine degradation III	PWY-5329	1	1	1	0	0	1	1	1	1	0	0	0	1	1	1	1	0	1	1	1	0	0	1	1	1	0	1	0	0	0	1	1	1	0	0	0	0	1	1	0	1	0	0	1	1	1	0
|Degradation|;|Noncarbon-Nutrients|;|Sulfur-Metabolism|;|Sulfide-Oxidation|	sulfide oxidation I (to sulfur globules)	P222-PWY	1	0	0	0	0	0	0	0	0	0	0	0	0	0	0	0	0	0	0	0	0	1	0	0	0	0	0	0	0	0	0	0	0	0	1	0	0	0	0	0	1	0	0	0	0	1	0
|Degradation|;|Noncarbon-Nutrients|;|Sulfur-Metabolism|;|Sulfide-Oxidation|	sulfide oxidation III (to sulfite)	PWY-5285	0	0	0	0	0	0	0	0	0	0	0	0	0	0	0	0	0	0	0	0	0	0	0	0	0	0	0	0	0	0	0	0	0	0	0	0	0	0	0	0	0	0	0	0	0	1	0
|Degradation|;|Noncarbon-Nutrients|;|Sulfur-Metabolism|;|Sulfite-Oxidation|	sulfite oxidation I	PWY-5276	0	0	0	0	0	0	0	0	0	0	0	0	0	0	0	0	0	0	0	0	0	0	0	0	0	0	0	0	0	0	0	0	0	0	0	0	0	1	0	0	0	0	0	0	0	0	0
|Degradation|;|Noncarbon-Nutrients|;|Sulfur-Metabolism|;|Sulfur-Oxidation|	sulfur oxidation I (aerobic)	SULFUROX-PWY	0	0	0	1	0	0	0	0	0	0	0	1	0	0	0	0	0	0	0	0	0	0	0	0	0	0	0	0	1	0	0	1	1	0	0	0	0	0	0	0	0	0	0	0	0	1	0
|Degradation|;|Noncarbon-Nutrients|;|Sulfur-Metabolism|;|Sulfur-reduction|	sulfur reduction II (via polysulfide)	PWY-5364	0	0	0	0	0	0	0	0	0	0	0	0	0	0	0	0	0	0	0	0	0	0	0	0	0	0	0	0	0	1	1	0	0	0	1	0	0	0	0	0	0	0	0	0	0	0	0
|Degradation|;|Noncarbon-Nutrients|;|Sulfur-Metabolism|;|Tetrathionate-Reduction|	tetrathionate reduction I (to thiosulfate)	PWY-5358	1	0	0	0	0	0	0	0	0	0	0	0	0	0	0	0	0	0	0	0	0	0	0	0	0	0	0	0	0	0	1	0	0	0	0	0	0	0	0	0	0	0	0	1	0	0	0
|Degradation|;|Noncarbon-Nutrients|;|Sulfur-Metabolism|;|Thiosulfate-Disproportionation|	thiosulfate disproportionation IV (rhodanese)	PWY-5350	0	0	0	0	0	1	0	0	0	0	0	0	0	0	0	0	0	0	0	0	0	0	0	0	0	0	0	0	0	0	1	0	1	0	0	0	0	0	1	0	0	0	0	1	0	0	0
|Degradation|;|Noncarbon-Nutrients|;|Sulfur-Metabolism|;|Thiosulfate-Disproportionation|	thiosulfate disproportionation III (quinone)	PWY-7813	0	0	0	0	0	0	0	0	0	0	0	0	0	0	0	0	0	0	0	0	0	0	0	0	0	0	0	0	0	1	1	0	0	0	1	0	0	0	0	0	0	0	0	0	0	0	0
|Degradation|;|NUCLEO-DEG|	S-methyl-5-thio-&alpha;-D-ribose 1-phosphate degradation I	PWY-4361	0	0	0	0	0	0	0	0	1	0	0	0	0	0	0	0	0	0	0	0	0	0	0	0	0	0	0	0	0	0	0	0	0	0	0	0	0	0	0	0	0	0	0	0	0	0	0
|Degradation|;|NUCLEO-DEG|;|5-Deoxyadenosine-Degradation|	5'-deoxyadenosine degradation I	PWY-8130	1	1	1	1	1	1	1	1	1	0	1	1	0	0	1	1	1	1	1	1	1	1	1	1	1	1	1	0	1	1	0	1	1	1	1	1	1	1	1	1	0	1	1	1	1	1	1
|Degradation|;|NUCLEO-DEG|;|5-Deoxyadenosine-Degradation|	5'-deoxyadenosine degradation II	PWY-8131	0	0	0	0	0	0	0	0	0	0	0	0	0	1	0	0	0	0	0	0	0	0	0	0	0	0	0	0	0	0	0	1	0	0	0	0	0	0	0	0	0	0	0	0	0	0	0
|Degradation|;|NUCLEO-DEG|;|Methylthioadenosine-Degradation|	S-methyl-5'-thioadenosine degradation III	PWY-6753	1	1	1	1	1	1	1	1	1	1	1	1	1	1	1	1	1	1	1	1	1	1	1	1	1	1	1	1	1	1	1	1	1	1	1	1	1	1	1	1	1	1	1	1	1	1	1
|Degradation|;|NUCLEO-DEG|;|Methylthioadenosine-Degradation|	S-methyl-5'-thioadenosine degradation II	PWY-6756	1	1	1	1	1	1	1	1	1	0	1	1	0	1	1	1	1	1	1	1	1	1	1	1	1	1	1	0	1	1	0	1	1	1	1	1	1	1	1	1	0	1	1	1	1	1	1
|Degradation|;|NUCLEO-DEG|;|Methylthioadenosine-Degradation|	S-methyl-5'-thioadenosine degradation I	PWY-6754	1	0	0	1	0	0	0	0	0	0	0	0	0	1	0	0	0	0	0	0	0	0	0	0	0	1	0	0	1	0	1	0	0	0	0	0	0	0	0	0	0	0	0	1	0	0	0
|Degradation|;|NUCLEO-DEG|;|Methylthioadenosine-Degradation|	S-methyl-5'-thioadenosine degradation IV	PWY0-1391	0	1	0	0	1	0	1	0	0	0	0	0	0	0	1	0	1	0	0	0	0	1	0	0	0	0	0	1	0	1	0	1	0	0	0	0	1	1	0	1	1	0	0	0	0	0	0
|Degradation|;|NUCLEO-DEG|;|Purine-Degradation|	purine deoxyribonucleosides degradation I	PWY-7179	1	1	1	1	1	1	1	1	1	1	1	1	1	1	1	1	1	1	1	1	1	1	1	1	1	1	1	1	1	1	1	1	1	1	1	1	1	1	1	1	1	1	1	1	1	1	1
|Degradation|;|NUCLEO-DEG|;|Purine-Degradation|	inosine 5'-phosphate degradation	PWY-5695	1	1	1	1	1	1	1	1	1	1	1	1	1	1	1	1	1	1	1	1	1	1	1	1	1	1	1	1	1	1	1	1	1	1	1	1	1	1	1	1	1	1	1	1	1	1	1
|Degradation|;|NUCLEO-DEG|;|Purine-Degradation|	purine ribonucleosides degradation	PWY0-1296	1	1	1	1	1	1	1	1	1	1	1	1	1	1	1	1	1	1	1	1	1	1	1	1	1	1	1	1	1	1	1	1	1	1	1	1	1	1	1	1	1	1	1	1	1	1	1
|Degradation|;|NUCLEO-DEG|;|Purine-Degradation|;|Adenosine-Nucleotides-Degradation|	adenosine nucleotides degradation III	PWY-6617	1	1	1	1	1	1	1	1	0	1	1	1	1	1	1	1	1	1	0	1	1	1	1	1	1	0	1	1	1	0	0	1	1	1	0	1	1	1	1	1	1	0	1	0	1	1	1
|Degradation|;|NUCLEO-DEG|;|Purine-Degradation|;|Adenosine-Nucleotides-Degradation|	adenosine nucleotides degradation II	SALVADEHYPOX-PWY	0	1	1	0	1	1	1	1	1	0	1	1	0	1	1	1	1	1	1	1	1	1	1	1	1	0	1	0	1	1	0	1	1	1	1	1	1	1	1	1	0	1	1	1	1	1	1
|Degradation|;|NUCLEO-DEG|;|Purine-Degradation|;|Guanosine-Nucleotides-Degradation|	guanosine nucleotides degradation III	PWY-6608	0	1	1	0	1	1	1	0	1	0	0	0	1	1	1	1	0	0	1	0	0	0	0	0	1	0	1	0	1	0	0	0	0	1	1	1	0	1	1	0	1	1	1	0	0	0	1
|Degradation|;|NUCLEO-DEG|;|Pyrimidine-Degradation|;|Pyrimidine-Base-Degradation|	thymine degradation	PWY-6430	1	0	1	0	0	0	1	0	1	0	0	0	0	0	0	0	0	1	0	1	0	0	0	0	0	1	0	0	0	1	1	0	1	0	1	0	0	1	0	0	1	1	0	0	1	0	0
|Degradation|;|NUCLEO-DEG|;|Pyrimidine-Degradation|;|Pyrimidine-Base-Degradation|;|Uracil-Degradation|	uracil degradation I (reductive)	PWY-3982	1	0	1	0	0	0	1	0	1	0	0	0	0	0	0	0	0	1	0	1	0	0	0	0	0	1	0	0	0	1	1	0	1	0	1	0	0	1	0	0	1	1	0	0	1	0	0
|Degradation|;|NUCLEO-DEG|;|Pyrimidine-Degradation|;|Pyrimidine-Deoxyribonucleosides-Deg|	pyrimidine deoxyribonucleosides degradation	PWY-7181	1	1	1	0	0	0	1	1	0	1	0	0	0	1	0	1	1	1	0	1	0	0	1	1	0	0	0	0	0	1	1	1	0	0	0	1	1	1	1	0	0	0	1	1	1	1	0
|Degradation|;|NUCLEO-DEG|;|Pyrimidine-Degradation|;|Pyrimidine-Deoxyribonucleosides-Deg|	pyrimidine deoxyribonucleotides dephosphorylation	PWY-7206	1	1	1	0	0	0	1	0	1	1	1	1	1	1	0	1	1	1	1	1	1	1	1	1	1	0	1	1	1	1	1	0	1	1	1	1	1	1	1	1	1	1	1	1	1	1	1
|Degradation|;|NUCLEO-DEG|;|Pyrimidine-Degradation|;|Pyrimidine-Ribonucleosides-Degradation|	pyrimidine ribonucleosides degradation	PWY0-1295	0	1	1	0	0	0	1	1	0	1	0	0	0	0	0	1	1	1	0	1	0	0	1	1	0	0	0	0	0	1	1	1	0	0	0	1	1	1	1	0	0	0	1	1	1	1	0
|Degradation|;|NUCLEO-DEG|;|Pyrimidine-Degradation|;|Pyrimidine-Ribonucleosides-Degradation|;|UTP-CTP-Dephosphorylation|	UTP and CTP dephosphorylation I	PWY-7185	1	1	1	0	1	1	1	1	1	1	1	1	1	1	1	1	1	1	1	1	1	1	1	1	1	0	1	1	1	1	1	1	0	1	1	1	1	1	1	1	1	1	1	1	1	1	1
|Degradation|;|Other-Degradation|	acetoacetate degradation (to acetyl CoA)	ACETOACETATE-DEG-PWY	0	0	0	0	0	1	0	0	0	0	0	0	0	0	1	0	1	0	0	0	0	0	0	0	0	0	0	1	0	1	0	0	0	0	0	0	1	1	0	0	0	0	0	0	1	0	0
|Degradation|;|Other-Degradation|	octane oxidation	P221-PWY	0	0	0	0	0	1	1	0	0	0	0	0	0	0	1	1	0	1	0	1	0	0	0	0	1	0	1	0	0	0	0	0	1	0	0	0	0	0	1	0	0	0	0	1	0	0	1
|Degradation|;|Other-Degradation|;|Acrylonitrile-Degradation|	acrylonitrile degradation I	PWY-7308	1	1	1	0	1	1	1	1	0	1	1	0	1	1	1	1	1	1	0	1	1	1	0	1	1	1	1	1	1	1	1	0	1	1	0	0	1	1	1	0	1	1	0	1	1	1	0
|Degradation|;|Other-Degradation|;|Anhydromuropeptides-Recycling|	peptidoglycan recycling I	PWY0-1261	0	0	1	0	1	1	0	0	1	1	1	0	1	0	1	1	0	0	1	0	0	1	0	0	1	0	1	1	1	0	0	1	1	1	0	1	0	0	0	0	1	0	1	0	0	1	0
|Degradation|;|Other-Degradation|;|Tetrapyrrole-Degradation|;|Heme-Degradation|	heme degradation III	PWY-7844	0	0	0	0	0	0	0	0	0	0	0	0	0	0	0	0	0	0	0	0	0	0	0	0	0	0	0	0	0	0	0	0	1	0	0	0	0	0	0	0	0	0	0	0	0	0	0
|Degradation|;|Polymer-Degradation|	chondroitin sulfate degradation I (bacterial)	PWY-6572	1	0	0	0	0	0	1	0	0	0	0	0	0	0	0	0	0	0	0	0	0	1	0	0	0	0	0	0	0	0	0	0	0	0	0	0	0	0	0	0	1	0	0	0	0	0	0
|Degradation|;|Polymer-Degradation|	rhamnogalacturonan type I degradation II (bacteria)	PWY-6771	0	0	0	0	0	0	0	0	0	0	0	0	0	0	0	0	0	0	0	0	0	0	0	0	0	0	0	0	0	0	0	0	0	0	0	0	0	0	0	0	0	0	0	1	1	1	1
|Degradation|;|SECONDARY-METABOLITE-DEGRADATION|	autoinducer AI-2 degradation	PWY0-1569	0	0	0	0	0	0	0	0	0	0	0	0	0	0	0	0	0	0	0	0	0	0	0	0	0	0	0	0	0	0	0	0	0	0	0	0	0	0	0	0	0	0	0	0	0	0	0
|Degradation|;|SECONDARY-METABOLITE-DEGRADATION|;|TERPENOID-DEG|	cis-geranyl-CoA degradation	PWY-6672	0	0	0	0	0	0	0	0	0	0	0	0	0	0	0	0	0	0	0	0	0	0	0	0	0	0	0	0	0	0	0	0	1	0	0	0	0	0	0	0	0	0	0	0	0	0	0
|Degradation|;|SECONDARY-METABOLITE-DEGRADATION|;|TERPENOID-DEG|	citronellol degradation	PWY-6670	0	0	0	0	0	0	0	0	0	0	0	0	0	0	0	0	0	0	0	0	0	0	0	0	0	0	0	0	0	0	0	0	1	0	0	0	0	0	0	0	0	0	0	0	0	0	0
|Detoxification|;|8-Oxo-GTP-Detoxification|	8-oxo-(d)GTP detoxification I	PWY-6502	0	0	0	1	0	0	1	0	1	0	0	0	0	1	0	0	0	0	0	0	0	0	0	1	0	0	0	0	0	0	0	0	0	0	0	0	0	1	1	0	0	0	0	0	0	0	0
|Detoxification|;|8-Oxo-GTP-Detoxification|	8-oxo-(d)GTP detoxification II	PWY-8061	0	0	0	0	0	0	0	0	0	0	0	0	0	0	0	0	0	0	0	0	0	0	0	0	0	0	0	0	0	0	0	0	0	1	0	0	0	0	0	0	0	0	0	0	0	0	0
|Detoxification|;|Acid-Resistance|	arginine dependent acid resistance	PWY0-1299	1	1	1	1	0	1	1	0	0	1	1	1	1	1	1	1	1	1	1	1	1	1	1	1	1	0	1	1	1	1	1	1	0	1	0	1	1	1	1	1	1	1	0	1	1	1	1
|Detoxification|;|Acid-Resistance|	L-glutamate degradation IX (via 4-aminobutanoate)	PWY0-1305	0	0	0	0	0	0	0	0	0	0	0	0	0	0	0	0	0	0	1	0	0	0	0	0	0	0	0	0	0	0	0	1	0	0	0	0	0	0	0	0	0	0	0	0	0	0	0
|Detoxification|;|Arsenic-Detoxification|	arsenite methylation (bacterial)	PWY-8266	1	0	0	0	0	0	0	0	0	0	0	0	0	0	0	0	0	0	1	0	0	0	0	0	0	0	0	0	0	1	1	0	1	0	1	0	0	0	0	0	0	1	1	0	0	1	0
|Detoxification|;|Arsenic-Detoxification|;|Arsenate-Detoxification|	arsenate detoxification II	PWY-8101	1	0	0	1	0	1	0	0	0	0	1	0	0	1	1	0	0	0	1	0	0	1	0	0	0	0	0	0	0	1	1	1	0	1	0	1	1	1	1	0	0	1	1	1	0	0	1
|Detoxification|;|Arsenic-Detoxification|;|Arsenate-Detoxification|	arsenate detoxification III	PWY-8263	0	0	1	1	0	0	1	1	0	0	1	0	0	1	0	0	1	1	1	1	0	0	0	0	0	0	0	0	1	0	0	1	1	1	1	1	1	0	1	0	1	0	1	0	0	1	1
|Detoxification|;|Arsenic-Detoxification|;|Roxarsone-Degradation|	roxarsone degradation I	PWY-8260	1	1	1	1	1	1	1	1	1	1	1	1	1	1	1	1	1	1	1	1	1	1	1	1	1	1	1	1	1	1	1	1	0	1	1	1	1	1	1	1	1	1	1	1	1	1	1
|Detoxification|;|Mercury-Detoxification|	phenylmercury acetate degradation	P641-PWY	1	0	0	0	0	0	0	0	0	0	0	0	0	0	0	0	0	0	0	0	0	0	0	0	0	0	0	0	0	0	0	1	0	0	0	0	0	0	0	0	0	0	0	0	0	0	0
|Detoxification|;|REACTIVE-OXYGEN-SPECIES-DEGRADATION|	superoxide radicals degradation	DETOX1-PWY	0	1	1	1	0	0	1	0	1	0	0	0	0	0	1	0	1	0	1	0	0	0	0	0	0	1	0	1	1	1	1	1	0	1	0	1	1	0	1	0	1	1	1	1	1	1	1
|Energy-Metabolism|	glyoxylate cycle	GLYOXYLATE-BYPASS	1	0	1	0	1	0	1	0	1	0	0	0	0	1	0	0	0	0	0	0	0	0	0	0	0	0	0	0	0	1	0	0	0	0	0	0	1	1	1	1	1	0	0	1	0	0	0
|Energy-Metabolism|	NADH repair (prokaryotes)	PWY-6938-1	1	1	0	1	1	1	1	1	1	1	1	1	1	1	1	1	1	1	1	1	0	1	1	1	1	1	1	1	1	1	1	1	1	1	1	1	1	1	1	1	1	1	1	1	1	1	1
|Energy-Metabolism|	ATP biosynthesis	PWY-7980	1	1	1	1	1	1	1	1	1	1	1	1	1	1	1	1	1	1	1	1	1	1	1	1	1	1	1	1	1	1	1	1	0	1	1	1	1	1	1	1	1	1	1	1	1	1	1
|Energy-Metabolism|	NADPH repair (prokaryotes)	PWY-8136	1	1	0	1	1	1	1	1	1	1	1	1	1	1	1	1	1	1	1	1	0	1	1	1	1	1	1	1	1	1	1	1	1	1	1	1	1	1	1	1	1	1	1	1	1	1	1
|Energy-Metabolism|	(2S)-ethylmalonyl-CoA biosynthesis	PWY-8425	0	0	0	0	0	0	0	0	0	0	0	0	0	0	0	0	0	0	0	0	0	0	0	1	0	0	0	0	0	0	0	0	0	0	0	0	0	0	0	0	0	0	0	0	0	0	0
|Energy-Metabolism|	thiosulfate disproportionation III (quinone)	PWY-7813	0	0	0	0	0	0	0	0	0	0	0	0	0	0	0	0	0	0	0	0	0	0	0	0	0	0	0	0	0	1	1	0	0	0	1	0	0	0	0	0	0	0	0	0	0	0	0
|Energy-Metabolism|;|Acetyl-CoA-Biosynthesis|	pyruvate decarboxylation to acetyl CoA III	PWY-8275	1	0	0	0	0	0	0	0	0	0	0	0	0	0	0	0	0	0	1	0	0	0	1	0	0	0	0	0	0	1	1	0	1	1	1	0	0	0	0	0	1	1	0	1	1	1	1
|Energy-Metabolism|;|Acetyl-CoA-Biosynthesis|	pyruvate decarboxylation to acetyl CoA I	PYRUVDEHYD-PWY	0	0	0	0	0	0	0	0	0	0	0	0	0	1	0	0	0	0	0	0	0	0	0	0	0	0	0	0	0	0	0	0	0	0	0	0	0	0	0	0	0	0	0	0	0	0	0
|Energy-Metabolism|;|CHEMOAUTOTROPHIC-ENERGY-METABOLISM|	sulfide oxidation I (to sulfur globules)	P222-PWY	1	0	0	0	0	0	0	0	0	0	0	0	0	0	0	0	0	0	0	0	0	1	0	0	0	0	0	0	0	0	0	0	0	0	1	0	0	0	0	0	1	0	0	0	0	1	0
|Energy-Metabolism|;|CHEMOAUTOTROPHIC-ENERGY-METABOLISM|	sulfur oxidation I (aerobic)	SULFUROX-PWY	0	0	0	1	0	0	0	0	0	0	0	1	0	0	0	0	0	0	0	0	0	0	0	0	0	0	0	0	1	0	0	1	1	0	0	0	0	0	0	0	0	0	0	0	0	1	0
|Energy-Metabolism|;|CHEMOAUTOTROPHIC-ENERGY-METABOLISM|	formate oxidation to CO2	PWY-1881	0	0	0	0	0	0	0	0	0	0	0	0	0	0	0	0	0	0	0	0	0	0	0	0	0	0	0	0	0	1	0	0	0	0	0	0	1	0	0	0	0	1	0	0	1	0	0
|Energy-Metabolism|;|CHEMOAUTOTROPHIC-ENERGY-METABOLISM|	nitrite oxidation	P282-PWY	0	0	0	0	0	0	0	0	0	0	0	0	0	0	0	0	0	0	0	0	0	0	0	0	0	0	0	0	0	0	0	0	0	0	1	0	0	0	0	0	0	0	0	1	0	0	0
|Energy-Metabolism|;|CHEMOAUTOTROPHIC-ENERGY-METABOLISM|	sulfite oxidation I	PWY-5276	0	0	0	0	0	0	0	0	0	0	0	0	0	0	0	0	0	0	0	0	0	0	0	0	0	0	0	0	0	0	0	0	0	0	0	0	0	1	0	0	0	0	0	0	0	0	0
|Energy-Metabolism|;|CHEMOAUTOTROPHIC-ENERGY-METABOLISM|	sulfide oxidation III (to sulfite)	PWY-5285	0	0	0	0	0	0	0	0	0	0	0	0	0	0	0	0	0	0	0	0	0	0	0	0	0	0	0	0	0	0	0	0	0	0	0	0	0	0	0	0	0	0	0	0	0	1	0
|Energy-Metabolism|;|CHEMOAUTOTROPHIC-ENERGY-METABOLISM|;|Hydrogen-Oxidation|	hydrogen oxidation II (aerobic, NAD)	PWY-5382	0	0	0	0	0	0	0	0	0	0	0	0	0	0	0	0	0	0	0	0	0	0	0	1	0	0	0	0	0	0	1	0	0	0	0	0	0	0	0	0	0	0	0	1	1	0	1
|Energy-Metabolism|;|CHEMOAUTOTROPHIC-ENERGY-METABOLISM|;|Hydrogen-Oxidation|	hydrogen oxidation I (aerobic)	P283-PWY	0	0	0	0	0	0	0	0	0	0	0	0	0	0	0	0	0	0	0	0	0	0	0	0	0	0	0	0	0	1	0	0	0	0	0	0	0	0	0	0	0	0	0	0	0	0	0
|Energy-Metabolism|;|Electron-Transfer|	tetrathionate reduction I (to thiosulfate)	PWY-5358	1	0	0	0	0	0	0	0	0	0	0	0	0	0	0	0	0	0	0	0	0	0	0	0	0	0	0	0	0	0	1	0	0	0	0	0	0	0	0	0	0	0	0	1	0	0	0
|Energy-Metabolism|;|Fermentation|;|Alcohol-Biosynthesis|;|Pyruvate-Ethanol-Fermentation|	pyruvate fermentation to ethanol III	PWY-6587	0	0	0	0	0	0	0	0	0	0	0	0	0	0	0	0	0	0	1	0	0	0	0	0	0	0	0	0	0	0	1	0	0	0	0	0	0	0	0	0	0	0	0	1	0	0	0
|Energy-Metabolism|;|Fermentation|;|Amino-Acid-Fermentation|	L-threonine degradation I	PWY-5437	0	0	0	0	0	0	0	0	0	0	0	0	0	0	0	0	0	0	0	0	0	0	0	0	0	0	0	0	0	0	0	0	1	0	0	0	0	0	0	0	0	0	0	0	0	0	0
|Energy-Metabolism|;|Fermentation|;|Amino-Acid-Fermentation|;|Stickland-Oxidative|	L-isoleucine degradation III (oxidative Stickland reaction)	PWY-8184	0	0	0	0	0	0	0	0	0	0	0	0	0	0	0	0	0	0	0	0	0	0	0	0	0	0	0	0	0	1	0	0	0	0	0	0	0	0	0	0	0	1	0	0	1	0	1
|Energy-Metabolism|;|Fermentation|;|Amino-Acid-Fermentation|;|Stickland-Oxidative|	L-valine degradation III (oxidative Stickland reaction)	PWY-8183	0	0	0	0	0	0	0	0	0	0	0	0	0	0	0	0	0	0	0	0	0	0	0	0	0	0	0	0	0	1	0	0	0	0	0	0	0	0	0	0	0	1	0	0	1	0	1
|Energy-Metabolism|;|Fermentation|;|Amino-Acid-Fermentation|;|Stickland-Oxidative|	L-leucine degradation V (oxidative Stickland reaction)	PWY-8185	0	0	0	0	0	0	0	0	0	0	0	0	0	0	0	0	0	0	0	0	0	0	0	0	0	0	0	0	0	1	0	0	0	0	0	0	0	0	0	0	0	1	0	0	1	0	1
|Energy-Metabolism|;|Fermentation|;|Fermentation-to-Acids|;|Acetate-Formation|	acetate and ATP formation from acetyl-CoA III	PWY-8328	1	1	1	1	1	0	1	0	1	1	0	1	1	1	1	1	1	1	1	1	0	1	0	1	1	1	1	1	1	1	0	1	0	0	1	1	1	1	1	1	1	0	1	1	1	1	1
|Energy-Metabolism|;|Fermentation|;|Fermentation-to-Acids|;|Acetate-Formation|	L-lysine fermentation to acetate and butanoate	P163-PWY	1	0	0	1	1	0	1	1	0	0	0	0	0	1	0	0	1	1	0	1	0	0	0	1	0	0	0	0	1	1	1	0	0	0	1	0	1	1	1	1	0	1	0	1	0	0	1
|Energy-Metabolism|;|Fermentation|;|Fermentation-to-Acids|;|Acetate-Formation|	acetate formation from acetyl-CoA (succinate)	PWY-5536	0	0	0	0	0	0	0	0	0	0	0	0	0	0	0	0	0	0	0	0	0	0	0	0	0	0	0	0	0	1	0	0	0	0	0	0	0	0	0	0	0	0	0	0	0	0	0
|Energy-Metabolism|;|Fermentation|;|Fermentation-to-Acids|;|Acetate-Formation|	acetate and ATP formation from acetyl-CoA II	PWY-5535	0	0	0	0	0	0	0	0	0	0	0	0	0	0	0	0	0	0	0	0	0	0	0	0	0	0	0	0	0	0	0	0	0	0	0	0	1	0	0	0	0	1	0	0	0	0	0
|Energy-Metabolism|;|Fermentation|;|Fermentation-to-Acids|;|Acetate-Formation|	acetate and ATP formation from acetyl-CoA I	PWY0-1312	0	0	0	0	0	0	0	0	0	0	0	0	0	0	0	0	0	0	0	0	0	0	0	0	0	0	0	0	0	0	0	0	0	0	0	0	0	0	0	0	0	0	0	0	0	0	0
|Energy-Metabolism|;|Fermentation|;|Fermentation-to-Acids|;|Fermentation-to-Lactate|;|Pyruvate-Lactate-Fermentation|	pyruvate fermentation to (R)-lactate	PWY-8274	0	1	0	0	0	0	0	0	0	0	0	0	0	0	0	0	1	1	0	1	0	1	0	0	0	0	0	0	0	0	0	1	0	0	0	0	1	0	0	0	1	1	0	0	0	1	0
|Energy-Metabolism|;|Fermentation|;|Fermentation-to-Acids|;|Fermentation-to-propanoate|	(S)-lactate fermentation to propanoate, acetate and hydrogen	PWY-8086	0	0	0	0	0	0	0	0	0	0	0	0	0	0	0	0	0	0	0	0	0	0	0	0	0	0	0	0	0	0	0	0	0	0	0	0	0	0	0	0	0	0	0	0	0	0	0
|Energy-Metabolism|;|Fermentation|;|Pyruvate-Degradation|	pyruvate fermentation to (R)-lactate	PWY-8274	0	1	0	0	0	0	0	0	0	0	0	0	0	0	0	0	1	1	0	1	0	1	0	0	0	0	0	0	0	0	0	1	0	0	0	0	1	0	0	0	1	1	0	0	0	1	0
|Energy-Metabolism|;|Fermentation|;|Pyruvate-Degradation|	pyruvate fermentation to ethanol III	PWY-6587	0	0	0	0	0	0	0	0	0	0	0	0	0	0	0	0	0	0	1	0	0	0	0	0	0	0	0	0	0	0	1	0	0	0	0	0	0	0	0	0	0	0	0	1	0	0	0
|Energy-Metabolism|;|Fermentation|;|Pyruvate-Degradation|;|Acetoin-Biosynthesis|	pyruvate fermentation to (S)-acetoin	PWY-6389	0	0	0	0	1	1	0	0	0	0	0	0	0	1	1	0	0	0	0	0	0	0	0	0	0	0	0	0	0	0	0	0	0	0	0	0	0	0	0	1	1	0	0	0	0	0	0
|Energy-Metabolism|;|GLYCOLYSIS-VARIANTS|	glycolysis I (from glucose 6-phosphate)	GLYCOLYSIS	1	0	1	1	1	1	1	1	1	1	1	0	0	1	1	1	1	0	1	0	1	1	0	0	1	1	1	0	1	0	0	1	0	0	1	1	0	0	1	0	1	0	1	0	0	1	1
|Energy-Metabolism|;|GLYCOLYSIS-VARIANTS|	glycolysis IV	PWY-1042	0	1	0	0	0	0	0	0	0	0	0	0	0	0	0	0	0	1	0	1	0	0	0	1	0	0	0	1	0	1	1	0	0	0	0	0	0	0	0	0	0	1	0	1	0	0	0
|Energy-Metabolism|;|GLYCOLYSIS-VARIANTS|	glycolysis III (from glucose)	ANAGLYCOLYSIS-PWY	0	0	0	0	0	0	0	0	0	0	0	1	1	0	0	0	0	1	0	0	0	0	1	1	0	0	0	0	0	1	1	0	1	1	0	0	1	1	0	1	0	1	0	1	1	0	0
|Energy-Metabolism|;|Hydrogen-Production|	hydrogen production II	PWY-6758	0	0	0	0	0	0	0	0	0	0	0	0	0	0	0	0	0	0	0	0	0	0	0	1	0	0	0	0	0	0	1	0	0	0	0	0	0	0	0	0	0	0	0	1	1	0	1
|Energy-Metabolism|;|Pentose-Phosphate-Cycle|	pentose phosphate pathway (non-oxidative branch) I	NONOXIPENT-PWY	1	0	0	1	0	0	0	0	1	0	0	1	0	0	0	0	1	0	1	0	0	0	0	0	0	1	0	0	0	0	0	1	1	0	1	1	0	0	0	0	0	0	1	0	0	1	0
|Energy-Metabolism|;|Pentose-Phosphate-Cycle|	pentose phosphate pathway (non-oxidative branch) II	PWY-8178	0	0	0	0	0	0	0	0	0	0	0	0	0	0	0	0	0	0	0	0	0	0	0	0	0	0	0	0	0	1	1	0	0	0	0	0	0	0	0	0	0	1	0	1	0	0	0
|Energy-Metabolism|;|Pentose-Phosphate-Cycle|	pentose phosphate pathway (oxidative branch) I	OXIDATIVEPENT-PWY	0	0	0	0	0	0	0	0	0	0	0	0	0	0	0	0	0	0	0	0	0	0	0	0	0	0	0	0	0	0	0	0	0	0	0	0	1	0	0	0	0	0	0	0	0	0	0
|Energy-Metabolism|;|Respiration|	2-oxoisovalerate decarboxylation to isobutanoyl-CoA	PWY-5046	1	1	1	1	1	1	1	1	1	1	1	1	1	1	1	1	1	1	1	1	1	1	1	1	1	1	1	1	1	1	1	1	1	1	1	1	1	1	1	1	1	1	1	1	1	1	1
|Energy-Metabolism|;|Respiration|	2-oxoglutarate decarboxylation to succinyl-CoA	PWY-5084	0	1	0	1	0	0	1	1	1	1	1	1	1	1	0	0	1	1	0	1	0	1	1	1	0	0	0	0	1	1	0	0	0	0	0	1	0	1	1	1	0	1	0	1	1	1	1
|Energy-Metabolism|;|Respiration|;|AEROBIC-RESPIRATION|	NADH to cytochrome bd oxidase electron transfer II	PWY0-1568	0	0	0	1	0	0	0	0	0	0	0	0	0	0	0	0	0	0	0	0	0	0	0	0	0	0	0	0	0	1	0	0	0	0	0	0	1	0	0	0	0	1	0	0	0	0	0
|Energy-Metabolism|;|Respiration|;|AEROBIC-RESPIRATION|	NADH to cytochrome bd oxidase electron transfer I	PWY0-1334	0	0	0	1	0	0	0	0	0	0	0	0	0	0	0	0	0	0	0	0	0	0	0	0	0	0	0	0	0	1	0	0	0	0	0	0	1	0	0	0	0	1	0	0	1	0	0
|Energy-Metabolism|;|Respiration|;|AEROBIC-RESPIRATION|	succinate to cytochrome bd oxidase electron transfer	PWY0-1353	0	0	0	1	0	0	0	0	0	0	0	0	0	0	0	0	0	0	0	0	0	0	0	0	0	0	0	0	0	1	0	0	0	0	0	0	1	0	0	0	0	1	0	0	1	0	0
|Energy-Metabolism|;|Respiration|;|AEROBIC-RESPIRATION|	pyruvate to cytochrome bd oxidase electron transfer	PWY-7545	0	0	0	0	0	0	0	0	0	0	0	0	0	0	0	0	0	0	0	0	0	0	0	0	0	0	0	0	0	0	0	0	0	0	0	0	1	0	0	0	0	0	0	0	0	0	0
|Energy-Metabolism|;|Respiration|;|ANAEROBIC-RESPIRATION|	glycerol-3-phosphate to fumarate electron transfer	PWY0-1582	1	1	1	1	1	0	1	0	1	1	1	1	1	1	1	1	1	1	1	1	1	1	1	1	1	0	1	1	1	1	1	1	1	1	1	1	1	1	1	1	1	1	1	1	0	1	1
|Energy-Metabolism|;|Respiration|;|ANAEROBIC-RESPIRATION|	NADH to fumarate electron transfer	PWY0-1336	1	1	1	1	1	1	1	0	1	1	1	1	1	1	1	1	1	1	0	1	1	1	1	1	1	1	1	1	1	1	1	1	1	1	1	1	1	1	1	1	1	1	1	1	1	1	1
|Energy-Metabolism|;|Respiration|;|ANAEROBIC-RESPIRATION|	nitrate reduction IX (dissimilatory)	PWY0-1581	0	0	0	0	0	0	0	0	0	0	0	0	0	0	0	0	0	0	0	0	0	0	0	0	0	0	0	0	0	0	0	0	0	0	1	0	0	0	0	0	0	0	0	1	0	0	0
|Energy-Metabolism|;|Respiration|;|ANAEROBIC-RESPIRATION|	nitrate reduction VIII (dissimilatory)	PWY0-1352	0	0	0	0	0	0	0	0	0	0	0	0	0	0	0	0	0	0	0	0	0	0	0	0	0	0	0	0	0	0	0	0	0	0	1	0	0	0	0	0	0	0	0	1	0	0	0
|Energy-Metabolism|;|Respiration|;|ANAEROBIC-RESPIRATION|	nitrate reduction I (denitrification)	DENITRIFICATION-PWY	0	0	0	0	0	0	0	0	0	0	0	0	0	0	0	0	0	0	0	0	0	0	0	0	0	0	0	0	0	0	0	0	0	0	0	0	0	0	0	0	0	0	0	0	0	0	0
|Energy-Metabolism|;|TCA-VARIANTS|	TCA cycle V (2-oxoglutarate synthase)	PWY-6969	1	0	0	0	0	0	0	0	0	0	0	0	0	0	0	0	0	0	1	0	0	0	0	0	0	0	0	0	0	0	1	0	1	0	1	0	0	0	0	0	0	0	0	0	0	0	0
|Energy-Metabolism|;|TCA-VARIANTS|	TCA cycle I (prokaryotic)	TCA	0	1	0	1	0	0	1	1	1	1	1	1	1	1	0	0	1	1	0	1	0	1	1	1	0	0	0	0	1	0	0	0	0	0	0	0	0	1	1	1	0	0	0	0	0	1	0
|Energy-Metabolism|;|TCA-VARIANTS|	partial TCA cycle (obligate autotrophs)	PWY-5913	0	0	1	0	0	0	0	0	0	0	0	0	0	0	0	0	0	0	0	0	0	0	0	0	0	0	0	0	0	0	0	1	0	0	0	0	0	0	0	0	0	0	0	0	0	0	0
|Energy-Metabolism|;|TCA-VARIANTS|	TCA cycle VI (Helicobacter)	REDCITCYC	0	0	0	0	1	1	0	0	0	0	0	0	0	0	1	1	0	0	0	0	0	0	0	0	1	0	1	1	0	0	0	0	0	1	0	0	1	0	0	0	1	0	0	0	0	0	0
|Energy-Metabolism|;|TCA-VARIANTS|	TCA cycle VIII (Chlamydia)	TCA-1	0	0	0	0	0	0	1	0	1	0	0	0	1	1	0	0	1	0	0	0	0	0	0	1	0	0	0	0	1	0	0	0	0	0	0	0	0	1	0	0	0	0	0	0	0	1	0
|Energy-Metabolism|;|TCA-VARIANTS|	TCA cycle II (plants and fungi)	PWY-5690	0	0	0	0	0	0	0	0	0	0	0	0	0	0	0	0	0	0	0	0	0	0	0	0	0	0	0	0	0	0	0	0	0	0	0	1	0	0	0	0	0	0	0	0	0	0	0
|Macromolecule-Modification|	cell-surface glycoconjugate-linked phosphocholine biosynthesis	PWY-7886	0	0	0	0	0	0	0	0	0	0	0	0	0	0	0	0	0	1	0	0	0	0	0	0	0	0	0	0	0	0	0	0	0	0	0	0	0	0	0	0	0	0	0	0	0	0	0
|Macromolecule-Modification|;|Nucleic-Acid-Processing|	tRNA-uridine 2-thiolation and selenation (bacteria)	PWY-7892	1	1	1	1	1	1	1	1	1	1	1	1	1	1	1	1	1	1	1	1	1	1	1	1	1	1	1	1	1	1	1	1	0	1	1	1	1	1	1	1	1	1	1	1	1	1	1
|Macromolecule-Modification|;|Nucleic-Acid-Processing|	tRNA processing	PWY0-1479	1	1	1	1	1	1	1	1	1	1	1	1	1	1	1	1	1	1	1	1	1	1	1	1	1	1	1	1	1	1	1	1	1	1	1	1	1	1	1	1	1	1	1	1	1	1	1
|Macromolecule-Modification|;|Nucleic-Acid-Processing|	N6-L-threonylcarbamoyladenosine37-modified tRNA biosynthesis	PWY0-1587	1	1	1	1	1	1	1	1	1	1	1	1	1	1	1	1	1	1	1	1	1	1	1	1	1	1	1	1	1	1	1	1	0	1	1	0	1	1	1	1	1	1	1	1	1	1	1
|Macromolecule-Modification|;|Nucleic-Acid-Processing|;|Queuosine-Biosynthesis|	queuosine biosynthesis II (queuine salvage)	PWY-8105	1	1	1	1	1	1	1	1	0	1	1	1	1	1	1	1	1	1	1	1	1	1	1	1	1	1	1	1	1	1	1	1	1	1	1	1	1	1	1	1	0	1	1	1	1	1	1
|Macromolecule-Modification|;|Nucleic-Acid-Processing|;|Queuosine-Biosynthesis|	queuosine biosynthesis I (de novo)	PWY-6700	1	1	1	1	1	1	1	1	1	1	1	1	1	1	1	1	1	1	1	1	1	1	1	1	1	1	1	1	1	1	1	1	1	1	1	1	1	1	1	1	1	1	1	1	1	1	1
|Macromolecule-Modification|;|Protein-Modification|	lipoprotein posttranslational modification	PWY-7884	1	1	1	1	1	1	1	1	1	1	1	1	1	1	1	1	1	1	1	1	1	1	1	1	1	1	1	1	1	1	1	1	1	1	1	1	1	1	1	1	1	1	1	1	1	1	1
|Macromolecule-Modification|;|Protein-Modification|	N-end rule pathway I (prokaryotic)	PWY-7801	1	1	1	1	1	0	1	1	1	1	1	0	1	1	1	1	1	1	1	1	0	1	0	1	1	1	1	1	1	1	0	1	1	1	1	1	1	1	1	1	1	1	1	0	1	1	1
|Macromolecule-Modification|;|Protein-Modification|	acyl carrier protein activation	PWY-6012-1	1	0	1	1	1	1	1	0	0	0	0	0	1	1	1	1	1	0	0	0	1	0	0	0	1	1	1	0	1	0	0	1	0	0	0	0	0	1	1	0	0	0	0	0	0	0	0
|Macromolecule-Modification|;|Protein-Modification|	protein S-nitrosylation and denitrosylation	PWY-7798	0	1	0	0	0	0	0	0	0	0	0	0	0	0	0	0	0	0	1	0	0	0	0	0	0	0	0	0	0	0	0	0	0	0	0	1	0	0	1	0	0	0	0	0	0	0	0
|Macromolecule-Modification|;|Protein-Modification|	5-oxo-L-proline metabolism	PWY-7942	0	0	1	0	0	1	1	0	0	1	1	0	1	0	1	0	0	0	1	0	0	1	0	0	1	1	1	0	0	0	0	0	1	1	0	0	0	0	1	1	1	0	1	0	0	0	0
|Macromolecule-Modification|;|Protein-Modification|	periplasmic disulfide bond formation	PWY0-1599	0	0	0	0	0	0	0	0	0	0	0	0	0	0	0	0	0	0	1	0	0	0	0	0	0	0	0	0	0	0	0	0	0	0	0	0	0	0	0	0	0	0	1	0	0	0	0
|Macromolecule-Modification|;|Protein-Modification|	N-end rule pathway II (prokaryotic)	PWY-7802	0	0	0	0	0	0	0	0	0	0	0	0	0	0	0	0	0	0	0	0	0	0	0	0	0	0	0	0	0	0	0	0	1	0	0	1	0	0	0	0	0	0	1	0	0	0	0
|Metabolic-Clusters|	purine deoxyribonucleosides salvage	PWY-7224	1	1	1	1	1	1	1	1	1	1	1	1	1	1	1	1	1	1	1	1	1	1	1	1	1	1	1	1	1	1	1	1	1	1	1	1	1	1	1	1	1	1	1	1	1	1	1
|Metabolic-Clusters|	pyrimidine deoxyribonucleotides de novo biosynthesis I	PWY-7184	1	1	1	1	1	1	1	1	1	1	1	1	1	1	1	1	1	1	1	1	1	1	1	1	0	1	1	0	0	1	1	1	1	1	1	1	1	1	1	0	1	1	1	1	1	1	1
|Metabolic-Clusters|	N-end rule pathway I (prokaryotic)	PWY-7801	1	1	1	1	1	0	1	1	1	1	1	0	1	1	1	1	1	1	1	1	0	1	0	1	1	1	1	1	1	1	0	1	1	1	1	1	1	1	1	1	1	1	1	0	1	1	1
|Metabolic-Clusters|	pyrimidine deoxyribonucleotides dephosphorylation	PWY-7206	1	1	1	0	0	0	1	0	1	1	1	1	1	1	0	1	1	1	1	1	1	1	1	1	1	0	1	1	1	1	1	0	1	1	1	1	1	1	1	1	1	1	1	1	1	1	1
|Metabolic-Clusters|	tRNA charging	TRNA-CHARGING-PWY	1	1	1	1	1	1	1	1	1	1	1	1	1	1	1	1	1	1	1	1	1	1	1	1	1	1	1	1	1	1	1	1	1	1	1	1	1	1	1	1	1	1	1	1	1	1	1
|Metabolic-Clusters|	pyrimidine deoxyribonucleotide phosphorylation	PWY-7197	1	1	1	1	1	1	1	1	1	1	1	1	1	1	1	1	1	1	1	1	1	1	1	1	1	1	1	1	1	1	1	1	1	1	1	1	1	1	1	1	1	1	1	1	1	1	1
|Metabolic-Clusters|	phospholipases	LIPASYN-PWY	0	1	0	1	0	0	1	0	0	0	0	0	0	0	0	0	0	0	0	0	0	0	0	0	0	0	0	1	0	0	0	0	0	1	0	0	1	0	1	1	0	0	0	1	0	0	1
|Metabolic-Clusters|	8-oxo-(d)GTP detoxification I	PWY-6502	0	0	0	1	0	0	1	0	1	0	0	0	0	1	0	0	0	0	0	0	0	0	0	1	0	0	0	0	0	0	0	0	0	0	0	0	0	1	1	0	0	0	0	0	0	0	0
|Metabolic-Clusters|	pyrimidine deoxyribonucleotides de novo biosynthesis III	PWY-6545	0	0	0	0	0	0	0	0	0	0	0	0	0	0	0	0	0	0	0	0	0	0	0	0	1	0	0	1	1	0	0	0	0	0	0	0	0	0	0	1	0	0	0	0	0	0	0
|Metabolic-Clusters|	N-end rule pathway II (prokaryotic)	PWY-7802	0	0	0	0	0	0	0	0	0	0	0	0	0	0	0	0	0	0	0	0	0	0	0	0	0	0	0	0	0	0	0	0	1	0	0	1	0	0	0	0	0	0	1	0	0	0	0
|Metabolic-Clusters|	8-oxo-(d)GTP detoxification II	PWY-8061	0	0	0	0	0	0	0	0	0	0	0	0	0	0	0	0	0	0	0	0	0	0	0	0	0	0	0	0	0	0	0	0	0	1	0	0	0	0	0	0	0	0	0	0	0	0	0
[truncated: 5 more columns]
