# Supplementary material for: Magnetotactic Bdellovibrionota from a ferruginous spring
Source: ISME Commun. 2026 Apr 24;6(1):ycag116. doi: 10.1093/ismeco/ycag116 (PMC13200544; doi:10.1093/ismeco/ycag116)
Supplement: Supplementary_material_ycag116(23) [file supplementary_material_ycag116(23).zip › Supplementary_material_ycag116/Data_S1_Full_tree.nwk.treefile]

(Bdellovibrionota sp. FG1 | GCA_051382295.1 ~ c_UBA1018 ~ o_UBA1018 ~ f_UBA1018 ~ g_CAIRTR01 ~ s_:0.1471460179,(((Bdellovibrionota sp. MAG_CO165 | GCA_031292385.1 @ ASM3129238v1 ~ c_UBA1018 ~ o_UBA1018 ~ f_UBA1018 ~ g_JARLHE01 ~ s_JARLHE01_sp031292385:0.1468097702,(Bdellovibrionota sp. UBA10100 | GCA_003545485.1 @ ASM354548v1 ~ c_UBA1018 ~ o_UBA1018 ~ f_UBA1018 ~ g_GWA1-52-35 ~ s_GWA1-52-35_sp001769805:0.1275364300,Bdellovibrionota sp.  | GCA_001769835.1 @ ASM176983v1 ~ c_UBA1018 ~ o_UBA1018 ~ f_UBA1018 ~ g_GWB1-55-8 ~ s_GWB1-55-8_sp001769835:0.1279249799)100:0.0341119102)98:0.0132066540,(Bdellovibrionota sp. FG2 | GCA_051382305.1 ~ c_UBA1018 ~ o_UBA1018 ~ f_UBA1018 ~ g_CAIRTR01 ~ s_:0.0305189200,Bdellovibrionota sp. Kiruna_bin-02793 | GCA_903853655.1 @ freshwater_MAG_---_Kiruna_bin-02793 ~ c_UBA1018 ~ o_UBA1018 ~ f_UBA1018 ~ g_CAIRTR01 ~ s_CAIRTR01_sp903881565:0.0315757925)100:0.1567429903)73:0.0179564618,((((Bdellovibrionota sp. I2_bin-201 | GCA_903841205.1 @ freshwater_MAG_---_I2_bin-201 ~ c_UBA1018 ~ o_UBA1018 ~ f_UBA1018 ~ g_CAIZRG01 ~ s_CAIZRG01_sp903935335:0.1455168111,Bdellovibrionota sp. Umea1_bin-2153 | GCA_903928955.1 @ freshwater_MAG_---_Umea1_bin-2153 ~ c_UBA1018 ~ o_UBA1018 ~ f_UBA1018 ~ g_CAIYTD01 ~ s_CAIYTD01_sp903928955:0.1209535941)100:0.0335203236,Bdellovibrionota sp. Jr-11may16-290 | GCA_947447665.1 @ Jr-11may16-290 ~ c_UBA1018 ~ o_UBA1018 ~ f_UBA1018 ~ g_CAINWE01 ~ s_CAINWE01_sp947447665:0.1265079849)100:0.0306238144,Bdellovibrionota sp. MJ-time_bin-1391 | GCA_903898645.1 @ freshwater_MAG_---_MJ-time_bin-1391 ~ c_UBA1018 ~ o_UBA1018 ~ f_CAIUGE01 ~ g_CAIUGE01 ~ s_CAIUGE01_sp903898645:0.4197443641)73:0.0268816702,((Bdellovibrionota sp. LF-bin-178 | GCA_014378465.1 @ ASM1437846v1 ~ c_UBA1018 ~ o_UBA1018 ~ f_UBA1018 ~ g_UBA1018 ~ s_UBA1018_sp014378465:0.1467055134,Bdellovibrionota sp. co.spades.CONCOCT.2.5kb_126 | GCA_019751945.1 @ ASM1975194v1 ~ c_UBA1018 ~ o_UBA1018 ~ f_UBA1018 ~ g_JAIEMT01 ~ s_JAIEMT01_sp019751945:0.1607498722)100:0.0235986987,((Bdellovibrionota sp. AE-24oct19-148 | GCA_945860415.1 @ AE-24oct19-148 ~ c_UBA1018 ~ o_UBA1018 ~ f_UBA1018 ~ g_CAIOHW01 ~ s_CAIOHW01_sp945860415:0.2028206059,((Bdellovibrionota sp. LF-bin-469 | GCA_014376785.1 @ ASM1437678v1 ~ c_UBA1018 ~ o_UBA1018 ~ f_UBA1018 ~ g_JACMQW01 ~ s_JACMQW01_sp014376785:0.1743282924,Bdellovibrionota sp. C4_MAG_00031 | GCA_027485695.1 @ ASM2748569v1 ~ c_UBA1018 ~ o_UBA1018 ~ f_UBA1018 ~ g_JAIXQO01 ~ s_JAIXQO01_sp027485695:0.1913018541)100:0.0825723336,((Bdellovibrionota sp. WA131c | GCA_023657465.1 @ ASM2365746v1 ~ c_UBA1018 ~ o_UBA1018 ~ f_JAGTJX01 ~ g_JAGTJX01 ~ s_JAGTJX01_sp023657465:0.2620526839,(Bdellovibrionota sp. C1_MAG_00031 | GCA_027486675.1 @ ASM2748667v1 ~ c_UBA1018 ~ o_UBA1018 ~ f_CAIMNF01 ~ g_JAIXOQ01 ~ s_JAIXOQ01_sp027486675:0.2373274195,Bdellovibrionota sp. E1_MAG_00048 | GCA_027488515.1 @ ASM2748851v1 ~ c_UBA1018 ~ o_UBA1018 ~ f_CAIMNF01 ~ g_CAIMNF01 ~ s_CAIMNF01_sp027488515:0.1763229549)100:0.1565192750)97:0.0394928540,((Bdellovibrionota sp. KLAP30 | GCA_963169695.1 @ ASM96316969v1 ~ c_UBA1018 ~ o_UBA1018 ~ f_CAUJDS01 ~ g_CAUJDS01 ~ s_CAUJDS01_sp963169695:0.2864719793,Bdellovibrionota sp. SP21 | GCA_002722705.1 @ ASM272270v1 ~ c_UBA1018 ~ o_UBA1018 ~ f_UBA6935 ~ g_UBA6935 ~ s_UBA6935_sp002722705:0.2896336754)100:0.0552182009,((Bdellovibrionota sp. NC_groundwater_501_Ag_S-0.1um_58_17 | GCA_016186905.1 @ ASM1618690v1 ~ c_UBA1018 ~ o_UBA1018 ~ f_UBA923 ~ g_JACPKS01 ~ s_JACPKS01_sp016186905:0.1960649780,Bdellovibrionota sp. SRR2082609_bin.47_CONCOCT_v1.1_MAG | GCA_937930045.1 @ SRR2082609_bin.47_CONCOCT_v1.1_MAG ~ c_UBA1018 ~ o_UBA1018 ~ f_UBA923 ~ g_UBA923 ~ s_UBA923_sp002387735:0.2041085379)100:0.1608846050,((Bdellovibrionota sp. ND5_Bin_65 | GCA_021730855.1 @ ASM2173085v1 ~ c_UBA1018 ~ o_CAIPTA01 ~ f_CAIPTA01 ~ g_JAKFYM01 ~ s_JAKFYM01_sp021730855:0.1448859069,Bdellovibrionota sp. ACE_NR_PROT1 | GCA_023954355.1 @ ASM2395435v1 ~ c_UBA1018 ~ o_CAIPTA01 ~ f_CAIPTA01 ~ g_JAMLID01 ~ s_JAMLID01_sp023954355:0.1574328049)100:0.3367753116,(((((((Bdellovibrionia sp.  | GCA_001798085.1 @ ASM179808v1 ~ c_O2-12-FULL-43-9 ~ o_2-02-FULL-40-11 ~ f_2-02-FULL-40-11 ~ g_2-02-FULL-38-15-A ~ s_2-02-FULL-38-15-A_sp001797335:0.1344544578,Bdellovibrionia sp. NC_groundwater_714_Ag_S-0.2um_40_7 | GCA_016193105.1 @ ASM1619310v1 ~ c_O2-12-FULL-43-9 ~ o_2-02-FULL-40-11 ~ f_2-02-FULL-40-11 ~ g_JACPST01 ~ s_JACPST01_sp016193105:0.1338712730)100:0.0839253630,Bdellovibrionia sp. NC_groundwater_1142_Ag_S-0.1um_42_85 | GCA_016198185.1 @ ASM1619818v1 ~ c_O2-12-FULL-43-9 ~ o_2-02-FULL-40-11 ~ f_2-02-FULL-40-11 ~ g_JACQJD01 ~ s_JACQJD01_sp016198185:0.2623878457)100:0.2061595050,Bdellovibrionia sp. NC_groundwater_499_Ag_S-0.1um_36_10 | GCA_016186995.1 @ ASM1618699v1 ~ c_O2-12-FULL-43-9 ~ o_JACOXK01 ~ f_JACOXK01 ~ g_JACPKQ01 ~ s_JACPKQ01_sp016186995:0.4579693272)100:0.1278930312,(((((Thermodesulfovibrionia_BMS3Bbin08 | GCA_002897775.1 @ ASM289777v1 ~ c_Thermodesulfovibrionia ~ o_UBA6902 ~ f_BMS3Bbin08 ~ g_BMS3Bbin08 ~ s_BMS3Bbin08_sp002897775:0.2873398236,Magnetobacterium_casense_MYR-1 | GCF_000714715.1 @ Draft_genome_of_Candidatus_Magnetobacterium_casensis ~ c_Thermodesulfovibrionia ~ o_Thermodesulfovibrionales ~ f_Magnetobacteriaceae ~ g_Magnetobacterium ~ s_Magnetobacterium_casen:0.4005081586)100:0.0693254641,Nitrospirota sp. NC_groundwater_1772_Pr3_B-0.1um_56_14 | GCA_016212095.1 @ ASM1621209v1 ~ c_Thermodesulfovibrionia ~ o_SZUA-242 ~ f_SZUA-242 ~ g_JACRHH01 ~ s_JACRHH01_sp016212095:0.3463706918)100:0.1102732118,(((((Nitrospiria sp. NC_groundwater_32_Pr7_B-0.1um_46_30 | GCA_016178585.1 @ ASM1617858v1 ~ c_Nitrospiria ~ o_JACQBW01 ~ f_JACQBW01 ~ g_JACOTA01 ~ s_JACOTA01_sp016178585:0.3078652703,Manganitrophus morganii SB1 | GCA_021651055.1 @ ASM2165105v1 ~ c_Nitrospiria ~ o_SBBL01 ~ f_Manganitrophaceae ~ g_Manganitrophus ~ s_Manganitrophus morganii:0.2567491750)100:0.0466895355,(Nitrospiria sp. Hainich-H32-bin115-1 | GCA_919901335.1 @ Hainich-H32-bin115-1 ~ c_Nitrospiria ~ o_JACQBZ01 ~ f_JACQBZ01 ~ g_JACQFA01 ~ s_JACQFA01_sp919901335:0.2610612251,Nitrospira_D inopinata ENR4 | GCF_001458695.1 @ NiCh1 ~ c_Nitrospiria ~ o_Nitrospirales ~ f_Nitrospiraceae ~ g_Nitrospira_D ~ s_Nitrospira_D_inopinata:0.3453478029)100:0.0547501311)100:0.0637094143,(Nitrospirota sp. NC_groundwater_1760_Pr3_B-0.1um_42_52 | GCA_016212215.1 @ ASM1621221v1 ~ c_9FT-COMBO-42-15 ~ o_HDB-SIOI813 ~ f_HDB-SIOI813 ~ g_JACRGV01 ~ s_JACRGV01_sp016212215:0.3384806184,Nitrospirota sp. nzgw271 | GCA_023248415.1 @ ASM2324841v1 ~ c_9FT-COMBO-42-15 ~ o_9FT-COMBO-42-15 ~ f_9FT-COMBO-42-15 ~ g_9FT-COMBO-42-15 ~ s_9FT-COMBO-42-15_sp023248415:0.2567753551)100:0.0413524833)100:0.0574634816,Nitrospirota sp. Hainich-H41-bin024-1 | GCA_919901555.1 @ Hainich-H41-bin024-1 ~ c_UBA9217 ~ o_UBA9217 ~ f_UBA9217 ~ g_CAKKPG01 ~ s_CAKKPG01_sp919901555:0.3282587615)95:0.0331540636,(Nitrospirota sp. NC_groundwater_1774_Pr3_B-0.1um_61_24 | GCA_016212105.1 @ ASM1621210v1 ~ c_JACRHJ01 ~ o_JACRHJ01 ~ f_JACRHJ01 ~ g_JACRHJ01 ~ s_JACRHJ01_sp016212105:0.3267375052,Nitrospirota sp. Hainich-H52-bin057-1 | GCA_919903025.1 @ Hainich-H52-bin057-1 ~ c_RBG-16-64-22 ~ o_RBG-16-64-22 ~ f_RBG-16-64-22 ~ g_RBG-16-64-22 ~ s_RBG-16-64-22_sp919903025:0.3910376360)94:0.0411446545)100:0.0422406672)100:0.1688329887,(((((Bdellovibrionota sp. UBA2409 | GCA_002343185.1 @ ASM234318v1 ~ c_UBA2361 ~ o_UBA2361 ~ f_UBA2361 ~ g_UBA2361 ~ s_UBA2361_sp002343185:0.3626328074,Bdellovibrionota sp. AM_0256 | GCA_900299085.1 @ Unknown_Proteobacterium_AM_0256 ~ c_UBA2361 ~ o_UBA2361 ~ f_OMIW01 ~ g_OMIW01 ~ s_OMIW01_sp900299205:0.3974195306)99:0.0547102181,(Bdellovibrionota sp. SSF28 | GCA_019694515.1 @ ASM1969451v1 ~ c_UBA2361 ~ o_UBA2361 ~ f_JAIBBU01 ~ g_JAIBBU01 ~ s_JAIBBU01_sp019694515:0.2820653024,((Bdellovibrionota sp. mag.25 | GCA_024102635.1 @ ASM2410263v1 ~ c_UBA2361 ~ o_UBA2361 ~ f_JAGFJO01 ~ g_JAGFJO01 ~ s_JAGFJO01_sp024102635:0.2168814704,Bdellovibrionota sp. SRR2107179_bin.72_CONCOCT_v1.1_MAG | GCA_937864035.1 @ SRR2107179_bin.72_CONCOCT_v1.1_MAG ~ c_UBA2361 ~ o_UBA2361 ~ f_CALMIO01 ~ g_CALMIO01 ~ s_CALMIO01_sp937864035:0.4969091064)98:0.0390083912,Bdellovibrionota sp. LacPavin_0818_WC40_MAG_50_53 | GCA_026390555.1 @ ASM2639055v1 ~ c_UBA2361 ~ o_UBA2361 ~ f_OMII01 ~ g_OMII01 ~ s_OMII01_sp026390555:0.3394528171)97:0.0320364977)98:0.0270222041)97:0.0324297555,(Bdellovibrionota sp. J046 | GCA_003696425.1 @ ASM369642v1 ~ c_UBA2361 ~ o_UBA2361 ~ f_J046 ~ g_J046 ~ s_J046_sp003696425:0.2538292326,(((Bdellovibrionota sp. 6_bin.32 | GCA_030428205.1 @ ASM3042820v1 ~ c_UBA2361 ~ o_UBA2361 ~ f_RFPC01 ~ g_JAUIBK01 ~ s_JAUIBK01_sp030428205:0.1893292718,Bdellovibrionota sp. Co_bin.265 | GCA_030431715.1 @ ASM3043171v1 ~ c_UBA2361 ~ o_UBA2361 ~ f_RFPC01 ~ g_JAUIIO01 ~ s_JAUIIO01_sp030431715:0.2147809812)100:0.0410418451,Bdellovibrionota sp. WB4_4_476 | GCA_009926305.1 @ ASM992630v1 ~ c_UBA2361 ~ o_UBA2361 ~ f_RFPC01 ~ g_RFPC01 ~ s_RFPC01_sp009926305:0.2975497199)100:0.0729131979,Bdellovibrionota sp. R1_Bin_METABAT__38_1 | GCA_937976335.1 @ R1_Bin_METABAT__38_1 ~ c_UBA2361 ~ o_UBA2361 ~ f_CALJRW01 ~ g_CALJRW01 ~ s_CALJRW01_sp937976335:0.4227130071)100:0.0397278081)100:0.0281710078)100:0.0618328186,Bdellovibrionota sp. SUG1746 | GCA_028724725.1 @ ASM2872472v1 ~ c_UBA2361 ~ o_UBA2361 ~ f_CAKMMH01 ~ g_CAKMMH01 ~ s_CAKMMH01_sp927798255:0.4819281222)100:0.1438653348,((Bdellovibrionota sp. new_MAG-396 | GCA_016786595.1 @ ASM1678659v1 ~ c_UBA2361 ~ o_SZUA-149 ~ f_JAEUWB01 ~ g_JAEUWB01 ~ s_JAEUWB01_sp016786595:0.3297455014,(Bdellovibrionota sp. HKST-UBA19 | GCA_020434585.1 @ ASM2043458v1 ~ c_UBA2361 ~ o_SZUA-149 ~ f_JAGRAN01 ~ g_JAGRAN01 ~ s_JAGRAN01_sp020434585:0.2560827812,Bdellovibrionota sp. SJ350 | GCA_020845775.1 @ ASM2084577v1 ~ c_UBA2361 ~ o_SZUA-149 ~ f_JADLFC01 ~ g_JADLFC01 ~ s_JADLFC01_sp020845775:0.2751192791)100:0.0468922995)100:0.0492699843,((Bdellovibrionota sp. H1_MAG_00014 | GCA_027487795.1 @ ASM2748779v1 ~ c_UBA2361 ~ o_SZUA-149 ~ f_SZUA-149 ~ g_JAIYCX01 ~ s_JAIYCX01_sp027487795:0.3986396748,Bdellovibrionota sp. JPNA_metabat.107 | GCA_029555385.1 @ ASM2955538v1 ~ c_UBA2361 ~ o_SZUA-149 ~ f_SZUA-149 ~ g_JAKPSH01 ~ s_JAKPSH01_sp029555385:0.2416360305)100:0.0729819198,(Bdellovibrionota sp. SJ607 | GCA_020852715.1 @ ASM2085271v1 ~ c_UBA2361 ~ o_SZUA-149 ~ f_JADZAE01 ~ g_JADZAE01 ~ s_JADZAE01_sp020852715:0.2585308168,Bdellovibrionota sp. Pcl387_bin54 | GCA_031278395.1 @ ASM3127839v1 ~ c_UBA2361 ~ o_SZUA-149 ~ f_JADZAE01 ~ g_JAITKM01 ~ s_JAITKM01_sp031278395:0.3654011409)100:0.1249306858)100:0.0347891725)100:0.1557612871)100:0.1987409334)100:0.0463798989,(((((((((Oligoflexales sp. DT_79 | GCA_013215275.1 @ ASM1321527v1 ~ c_Oligoflexia ~ o_Oligoflexales ~ f_Bog-1112 ~ g_JABSRF01 ~ s_JABSRF01_sp013215275:0.1800023084,Oligoflexales sp. SB9152_S1_bin_19 | GCA_028817975.1 @ ASM2881797v1 ~ c_Oligoflexia ~ o_Oligoflexales ~ f_Bog-1112 ~ g_JAPPOJ01 ~ s_JAPPOJ01_sp028817975:0.4002079442)100:0.0503720948,(Oligoflexales sp. nzgw171 | GCA_023250635.1 @ ASM2325063v1 ~ c_Oligoflexia ~ o_Oligoflexales ~ f_Bog-1112 ~ g_JAHFAI01 ~ s_JAHFAI01_sp023250635:0.3161233243,Oligoflexales sp. SRR6231156_bin.83_CONCOCT_v1.1_MAG | GCA_937896265.1 @ SRR6231156_bin.83_CONCOCT_v1.1_MAG ~ c_Oligoflexia ~ o_Oligoflexales ~ f_Bog-1112 ~ g_CALBMD01 ~ s_CALBMD01_sp937896265:0.3053332154)92:0.0348842794)100:0.0408530760,((Oligoflexales sp. Go_Eff_bin_111 | GCA_017985985.1 @ ASM1798598v1 ~ c_Oligoflexia ~ o_Oligoflexales ~ f_Bog-1112 ~ g_JAGNWK01 ~ s_JAGNWK01_sp017985985:0.3025414720,Oligoflexales sp. NC_groundwater_500_Ag_S-0.1um_48_30 | GCA_016186945.1 @ ASM1618694v1 ~ c_Oligoflexia ~ o_Oligoflexales ~ f_Bog-1112 ~ g_BOG-1112 ~ s_BOG-1112_sp016186945:0.2826491468)100:0.0697980964,Oligoflexales sp. RH-23may17-178 | GCA_947475005.1 @ RH-23may17-178 ~ c_Oligoflexia ~ o_Oligoflexales ~ f_Bog-1112 ~ g_CANIBL01 ~ s_CANIBL01_sp947475005:0.3840589497)100:0.0363388039)100:0.0598380439,Oligoflexales sp. ErkenSummer_bin-3819 | GCA_903844895.1 @ freshwater_MAG_---_ErkenSummer_bin-3819 ~ c_Oligoflexia ~ o_Oligoflexales ~ f_CAIMVM01 ~ g_CAIMVM01 ~ s_CAIMVM01_sp903844895:0.3733663742)100:0.0630829991,(Oligoflexales sp. Gw_Eff_bin_545 | GCA_018060885.1 @ ASM1806088v1 ~ c_Oligoflexia ~ o_Oligoflexales ~ f_JAGOVF01 ~ g_JAGOVF01 ~ s_JAGOVF01_sp018060885:0.2779352885,Oligoflexales sp. Co_bin.49 | GCA_030432875.1 @ ASM3043287v1 ~ c_Oligoflexia ~ o_Oligoflexales ~ f_JAGOVF01 ~ g_JAUILP01 ~ s_JAUILP01_sp030432875:0.3007789640)100:0.1570531567)43:0.0222662731,((Oligoflexales sp. K_Offshore_80m_m2_119 | GCA_016874735.1 @ JGI_2017-08-21 ~ c_Oligoflexia ~ o_Oligoflexales ~ f_RGVZ01 ~ g_CAIYRB01 ~ s_CAIYRB01_sp016874735:0.3132110979,((Oligoflexales sp. RE-9nov16-204 | GCA_947465875.1 @ RE-9nov16-204 ~ c_Oligoflexia ~ o_Oligoflexales ~ f_RGVZ01 ~ g_RGVZ01 ~ s_RGVZ01_sp947479535:0.2308830382,Oligoflexales sp. ZE-Jul18-111 | GCA_947494335.1 @ ZE-Jul18-111 ~ c_Oligoflexia ~ o_Oligoflexales ~ f_RGVZ01 ~ g_CAMDKS01 ~ s_CAMDKS01_sp947494335:0.2686513648)100:0.0452628655,Oligoflexales sp. LJ_bin-0460 | GCA_903832105.1 @ freshwater_MAG_---_LJ_bin-0460 ~ c_Oligoflexia ~ o_Oligoflexales ~ f_RGVZ01 ~ g_CAILAO01 ~ s_CAILAO01_sp903832105:0.3228682116)100:0.0431187251)100:0.0420613489,((((Oligoflexustunisiensis_Shr3 | GCF_001748245.1 @ ASM174824v1 ~ c_Oligoflexia ~ o_Oligoflexales ~ f_Oligoflexaceae ~ g_Oligoflexus ~ s_Oligoflexus tunisiensis:0.1954876641,Pseudobacteriovorax antillogorgiicola DSM_103413 | GCF_004346105.1 @ ASM434610v1 ~ c_Oligoflexia ~ o_Oligoflexales ~ f_Oligoflexaceae ~ g_Pseudobacteriovorax ~ s_Pseudobacteriovorax antillogorgiicola:0.1786697805)100:0.0599154371,Oligoflexales sp. nHA4bin4 | GCA_015232735.1 @ ASM1523273v1 ~ c_Oligoflexia ~ o_Oligoflexales ~ f_Oligoflexaceae ~ g_JADFZC01 ~ s_JADFZC01_sp015232735:0.3325249469)100:0.0485782167,Oligoflexales sp. PL23b_bin.73 | GCA_028282865.1 @ ASM2828286v1 ~ c_Oligoflexia ~ o_Oligoflexales ~ f_JANQHA01 ~ g_JANQHA01 ~ s_JANQHA01_sp028282865:0.3443718232)100:0.0381474042,(Oligoflexales sp. g2_MAG_00003 | GCA_023301465.1 @ ASM2330146v1 ~ c_Oligoflexia ~ o_Oligoflexales ~ f_JALZUQ01 ~ g_JALZUQ01 ~ s_JALZUQ01_sp023301465:0.3565057889,Oligoflexales sp. g2_MAG_00001 | GCA_023301565.1 @ ASM2330156v1 ~ c_Oligoflexia ~ o_Oligoflexales ~ f_JALZUO01 ~ g_JALZUO01 ~ s_JALZUO01_sp023301565:0.4022644119)100:0.1764309282)77:0.0404447927)34:0.0212729932)77:0.0536285984,Oligoflexales sp.  | GCA_958296095.1 @ odAgeOroi1.Oligoflexales sp. 1.1 ~ c_Oligoflexia ~ o_Oligoflexales ~ f_JAPPIL01 ~ g_G958296095 ~ s_G958296095_sp958296095:0.5229200267)100:0.1942388545,(((Silvanigrellaceae sp. M112S1SP1A16QC | GCA_020247005.1 @ ASM2024700v1 ~ c_Oligoflexia ~ o_Silvanigrellales ~ f_Silvanigrellaceae ~ g_JADCJN01 ~ s_JADCJN01_sp020247005:0.2042824724,Silvanigrellaceae sp. Loc090721-4m_bin-0602 | GCA_903933385.1 @ freshwater_MAG_---_Loc090721-4m_bin-0602 ~ c_Oligoflexia ~ o_Silvanigrellales ~ f_Silvanigrellaceae ~ g_RFOM01 ~ s_RFOM01_sp903933385:0.1957120603)100:0.0430883962,Silvanigrella multicolorata_JCM_32978 | GCF_009208585.1 @ ASM920858v1 ~ c_Oligoflexia ~ o_Silvanigrellales ~ f_Silvanigrellaceae ~ g_Silvanigrella ~ s_Silvanigrella multicolorata:0.2381082182)100:0.0699409005,Silvanigrellaceae sp. Umea1_bin-3728 | GCA_903875115.1 @ freshwater_MAG_---_Umea1_bin-3728 ~ c_Oligoflexia ~ o_Silvanigrellales ~ f_Silvanigrellaceae ~ g_CAIZES01 ~ s_CAIZES01_sp903932045:0.2897469620)100:0.3670876281)100:0.1506624368,((Bdellovibrionota sp. CG11_big_fil_rev_8_21_14_0_20_45_16 | GCA_002787535.1 @ ASM278753v1 ~ c_UBA2394 ~ o_UBA2394 ~ f_UBA2394 ~ g_1-14-0-20-45-16 ~ s_1-14-0-20-45-16_sp002787535:0.2096214552,Bdellovibrionota sp. DLM2.Bin98 | GCA_007693605.1 @ ASM769360v1 ~ c_UBA2394 ~ o_UBA2394 ~ f_UBA2394 ~ g_REDG01 ~ s_REDG01_sp007693605:0.2697699161)100:0.0850164628,(Bdellovibrionota sp. UWPOB_DELTA4 | GCA_017302715.1 @ ASM1730271v1 ~ c_UBA2394 ~ o_UBA2394 ~ f_UBA2394 ~ g_JAFLCD01 ~ s_JAFLCD01_sp017302715:0.1705385527,Bdellovibrionota sp. SRR1506987_bin.69_CONCOCT_v1.1_MAG | GCA_937925665.1 @ SRR1506987_bin.69_CONCOCT_v1.1_MAG ~ c_UBA2394 ~ o_UBA2394 ~ f_UBA2394 ~ g_UBA2394 ~ s_UBA2394_sp002343335:0.1748551869)100:0.1099963472)100:0.4264438102)100:0.0500734875)100:0.0403538988)76:0.0226347161,((((((Bdellovibrionia sp. WB4_3_0070 | GCA_009926805.1 @ ASM992680v1 ~ c_FAC87 ~ o_UBA2466 ~ f_UBA2466 ~ g_UBA2466 ~ s_UBA2466_sp002342225:0.1631392419,Bdellovibrionia sp. SRR6231156_bin.99_CONCOCT_v1.1_MAG | GCA_937903155.1 @ SRR6231156_bin.99_CONCOCT_v1.1_MAG ~ c_FAC87 ~ o_UBA2466 ~ f_UBA2466 ~ g_CALCZU01 ~ s_CALCZU01_sp937903155:0.1903377660)100:0.0426109285,(Bdellovibrionia sp. NC_groundwater_1289_Ag_S-0.2um_48_23 | GCA_016207775.1 @ ASM1620777v1 ~ c_FAC87 ~ o_UBA2466 ~ f_UBA2466 ~ g_JACQOU01 ~ s_JACQOU01_sp016207775:0.2233358937,Bdellovibrionia sp. NC_groundwater_823_Pr1_B-0.1um_55_34 | GCA_016196825.1 @ ASM1619682v1 ~ c_FAC87 ~ o_UBA2466 ~ f_UBA2466 ~ g_JACPWY01 ~ s_JACPWY01_sp016196825:0.2327678880)100:0.0422212671)100:0.0343715960,Bdellovibrionia sp. LLD_334 | GCA_009927005.1 @ ASM992700v1 ~ c_FAC87 ~ o_UBA2466 ~ f_UBA2466 ~ g_RFNO01 ~ s_RFNO01_sp009927005:0.2014424515)100:0.0277744535,Bdellovibrionia sp. co.spades.DASTOOL.1kb_089 | GCA_019750655.1 @ ASM1975065v1 ~ c_FAC87 ~ o_UBA2466 ~ f_UBA2466 ~ g_JAIEOG01 ~ s_JAIEOG01_sp019750655:0.2228536086)100:0.0591803818,Bdellovibrionia sp. HKST-UBA01 | GCA_020435295.1 @ ASM2043529v1 ~ c_FAC87 ~ o_UBA2466 ~ f_JACKAF01 ~ g_JACKAF01 ~ s_JACKAF01_sp020435295:0.2492060785)100:0.2864238263,(((Bdellovibrionota sp. CG_2015-01t_44_12 | GCA_009991595.1 @ ASM999159v1 ~ c_UBA2428 ~ o_UBA2428 ~ f_UBA2428 ~ g_JAACVK01 ~ s_JAACVK01_sp009991595:0.2170358809,Bdellovibrionota sp. Gw_Eff_bin_446 | GCA_018001635.1 @ ASM1800163v1 ~ c_UBA2428 ~ o_UBA2428 ~ f_UBA2428 ~ g_JAGNHS01 ~ s_JAGNHS01_sp018001635:0.2100866507)100:0.0981165395,(Bdellovibrionota sp. SRR1506984_bin.117_CONCOCT_v1.1_MAG | GCA_937952285.1 @ SRR1506984_bin.117_CONCOCT_v1.1_MAG ~ c_UBA2428 ~ o_UBA2428 ~ f_UBA2428 ~ g_UBA2428 ~ s_UBA2428_sp002343545:0.2310139580,Bdellovibrionota sp. ME-21oct19-152 | GCA_945881775.1 @ ME-21oct19-152 ~ c_UBA2428 ~ o_UBA2428 ~ f_UBA2428 ~ g_CAMCVE01 ~ s_CAMCVE01_sp945881775:0.2622954148)100:0.0614253262)100:0.3313964969,Bdellovibrionia sp. OFTM216 | GCA_029262815.1 @ ASM2926281v1 ~ c_JAJCYS01 ~ o_JAJCYS01 ~ f_JAJCYS01 ~ g_JAJCYS01 ~ s_JAJCYS01_sp029262815:0.8260160056)100:0.0677653309)82:0.0506002869)87:0.0331095380,(((((Bdellovibrionales sp. SG_bin7 | GCA_002083485.1 @ ASM208348v1 ~ c_Bdellovibrionia ~ o_Bdellovibrionales ~ f_SG-bin7 ~ g_SG-bin7 ~ s_SG-bin7_sp002083485:0.3022706586,Bdellovibrionales sp. BJ13 | GCA_014584465.1 @ ASM1458446v1 ~ c_Bdellovibrionia ~ o_Bdellovibrionales ~ f_JACTMU01 ~ g_JACTMU01 ~ s_JACTMU01_sp014584465:0.2943226548)100:0.0506140221,(((((Bdellovibrionales sp. HKST-UBA04 | GCA_020435205.1 @ ASM2043520v1 ~ c_Bdellovibrionia ~ o_Bdellovibrionales ~ f_JAGQZY01 ~ g_JAGQZY01 ~ s_JAGQZY01_sp020435205:0.2177223315,Bdellovibrionales sp. co.spades.DASTOOL.1kb_134 | GCA_019750295.1 @ ASM1975029v1 ~ c_Bdellovibrionia ~ o_Bdellovibrionales ~ f_JAGQZY01 ~ g_JAIEOS01 ~ s_JAIEOS01_sp019750295:0.2457759181)100:0.0862434303,Bdellovibrionales sp. 7_bin.39 | GCA_030427805.1 @ ASM3042780v1 ~ c_Bdellovibrionia ~ o_Bdellovibrionales ~ f_JAGQZY01 ~ g_JAUHWN01 ~ s_JAUHWN01_sp030427805:0.2365530584)100:0.0538353009,((((Bdellovibrionales sp. F1-80-MAGs081 | GCA_005808505.1 @ ASM580850v1 ~ c_Bdellovibrionia ~ o_Bdellovibrionales ~ f_JAMPXM01 ~ g_SYLX01 ~ s_SYLX01_sp005808505:0.0837491579,Bdellovibrionales sp. SRR5251193_bin.21_CONCOCT_v1.1_MAG | GCA_937927435.1 @ SRR5251193_bin.21_CONCOCT_v1.1_MAG ~ c_Bdellovibrionia ~ o_Bdellovibrionales ~ f_JAMPXM01 ~ g_CALBDW01 ~ s_CALBDW01_sp937927435:0.1018010246)100:0.0236110332,Bdellovibrionales sp. maxbin_SP188_3.010 | GCA_913774795.1 @ maxbin_SP188_3.010 ~ c_Bdellovibrionia ~ o_Bdellovibrionales ~ f_JAMPXM01 ~ g_CAJYOV01 ~ s_CAJYOV01_sp913774795:0.1431612912)100:0.0298680214,(Bdellovibrionales sp. UWPOB_DELTA2 | GCA_017302795.1 @ ASM1730279v1 ~ c_Bdellovibrionia ~ o_Bdellovibrionales ~ f_JAMPXM01 ~ g_Ga0074137 ~ s_Ga0074137_sp017302795:0.1286639619,Bdellovibrionales sp. SRR1506983_bin.120_CONCOCT_v1.1_MAG | GCA_937960775.1 @ SRR1506983_bin.120_CONCOCT_v1.1_MAG ~ c_Bdellovibrionia ~ o_Bdellovibrionales ~ f_JAMPXM01 ~ g_UBA2339 ~ s_UBA2339_sp002344785:0.1340596720)100:0.1047083059)100:0.0368296884,Bdellovibrionales sp. DTUPRO1 | GCA_021463345.1 @ ASM2146334v1 ~ c_Bdellovibrionia ~ o_Bdellovibrionales ~ f_JAMPXM01 ~ g_JAMPXM01 ~ s_JAMPXM01_sp021463345:0.1626095934)100:0.0761416318)100:0.0233581282,((((((Bdellovibrionaceae sp. SZAS-3 | GCA_018266295.1 @ ASM1826629v1 ~ c_Bdellovibrionia ~ o_Bdellovibrionales ~ f_Bdellovibrionaceae ~ g_JACMRP01 ~ s_JACMRP01_sp018266295:0.0987132610,Bdellovibrio reynosensis_LBG001 | GCF_022814725.1 @ ASM2281472v1 ~ c_Bdellovibrionia ~ o_Bdellovibrionales ~ f_Bdellovibrionaceae ~ g_Bdellovibrio ~ s_Bdellovibrio reynosensis:0.1018041963)100:0.0373157405,Pseudobdellovibrio exovorus_JSS | GCF_000348725.1 @ ASM34872v1 ~ c_Bdellovibrionia ~ o_Bdellovibrionales ~ f_Bdellovibrionaceae ~ g_Pseudobdellovibrio ~ s_Pseudobdellovibrio exovorus:0.2158210725)33:0.0191795387,(Bdellovibrionaceae sp. ACE_BDE1 | GCA_019637915.1 @ ASM1963791v1 ~ c_Bdellovibrionia ~ o_Bdellovibrionales ~ f_Bdellovibrionaceae ~ g_JAHBUV01 ~ s_JAHBUV01_sp019637915:0.1618370055,((Bdellovibrionaceae sp. ND5_Bin_38_1 | GCA_021731025.1 @ ASM2173102v1 ~ c_Bdellovibrionia ~ o_Bdellovibrionales ~ f_Bdellovibrionaceae ~ g_UBA5009 ~ s_UBA5009_sp021731025:0.1306810300,Bdellovibrionaceae sp. SRR1506988_bin.90_CONCOCT_v1.1_MAG | GCA_937975795.1 @ SRR1506988_bin.90_CONCOCT_v1.1_MAG ~ c_Bdellovibrionia ~ o_Bdellovibrionales ~ f_Bdellovibrionaceae ~ g_UBA2316 ~ s_UBA2316_sp002345205:0.2350219789)33:0.0268607993,(Bdellovibrionaceae sp. AF21_PE0_C1_S7_39_13 | GCA_030158485.1 @ ASM3015848v1 ~ c_Bdellovibrionia ~ o_Bdellovibrionales ~ f_Bdellovibrionaceae ~ g_Ga0074139 ~ s_Ga0074139_sp030158485:0.1874927921,Bdellovibrionaceae sp. new_MAG-400 | GCA_016786545.1 @ ASM1678654v1 ~ c_Bdellovibrionia ~ o_Bdellovibrionales ~ f_Bdellovibrionaceae ~ g_JADJOV01 ~ s_JADJOV01_sp016713585:0.1677556423)73:0.0283826097)31:0.0151025301)37:0.0159885750)90:0.0189262265,Bdellovibrionaceae sp. SRR6231203_bin.33_CONCOCT_v1.1_MAG | GCA_937900305.1 @ SRR6231203_bin.33_CONCOCT_v1.1_MAG ~ c_Bdellovibrionia ~ o_Bdellovibrionales ~ f_Bdellovibrionaceae ~ g_CALCCV01 ~ s_CALCCV01_sp937900305:0.2785370446)100:0.0302983317,((((Bdellovibrionaceae sp. ACE_BDE3 | GCA_019637955.1 @ ASM1963795v1 ~ c_Bdellovibrionia ~ o_Bdellovibrionales ~ f_Bdellovibrionaceae ~ g_JAHBUS01 ~ s_JAHBUS01_sp019637955:0.1300668761,(Bdellovibrionaceae sp. SulCav_GS09_5_38_36 | GCA_020720425.1 @ ASM2072042v1 ~ c_Bdellovibrionia ~ o_Bdellovibrionales ~ f_Bdellovibrionaceae ~ g_DYOP01 ~ s_DYOP01_sp020720425:0.2097531804,Bdellovibrionaceae sp. SKYG79 | GCA_025055135.1 @ ASM2505513v1 ~ c_Bdellovibrionia ~ o_Bdellovibrionales ~ f_Bdellovibrionaceae ~ g_JANWYU01 ~ s_JANWYU01_sp025055135:0.2940612186)100:0.2103318017)63:0.0294676690,(Bdellovibrionaceae sp. Ki1-2-2m_bin-107 | GCA_903843195.1 @ freshwater_MAG_---_Ki1-2-2m_bin-107 ~ c_Bdellovibrionia ~ o_Bdellovibrionales ~ f_Bdellovibrionaceae ~ g_CAIYID01 ~ s_CAIYID01_sp903926205:0.1562994238,Bdellovibrionaceae sp. 336R_metabinner_40 | GCA_025359945.1 @ ASM2535994v1 ~ c_Bdellovibrionia ~ o_Bdellovibrionales ~ f_Bdellovibrionaceae ~ g_JANYDD01 ~ s_JANYDD01_sp025359945:0.2718697319)63:0.0295285630)100:0.0227388668,Bdellovibrionaceae sp. ACE_BDE6 | GCA_019637875.1 @ ASM1963787v1 ~ c_Bdellovibrionia ~ o_Bdellovibrionales ~ f_Bdellovibrionaceae ~ g_PSRN01 ~ s_PSRN01_sp019637875:0.1953544853)100:0.0204645429,(Bdellovibrionaceae sp. CoA8_M100 | GCA_021300175.1 @ ASM2130017v1 ~ c_Bdellovibrionia ~ o_Bdellovibrionales ~ f_Bdellovibrionaceae ~ g_JAJTIC01 ~ s_JAJTIC01_sp021300175:0.1392928616,Bdellovibrionaceae sp. HRS-HS12-bin-158 | GCA_943330705.2 @ HRSG-H12-bin-113 ~ c_Bdellovibrionia ~ o_Bdellovibrionales ~ f_Bdellovibrionaceae ~ g_CALQIT02 ~ s_CALQIT02_sp943330705:0.1496711161)100:0.0381026178)100:0.0337362671)100:0.0419610457,Bdellovibrionaceae sp. KLAP115 | GCA_963170155.1 @ ASM96317015v1 ~ c_Bdellovibrionia ~ o_Bdellovibrionales ~ f_Bdellovibrionaceae ~ g_CAUJGP01 ~ s_CAUJGP01_sp963170155:0.2492843436)100:0.0710921920)100:0.0356083467,(((((((Bdellovibrionales sp. UBA1609 | GCA_002321895.1 @ ASM232189v1 ~ c_Bdellovibrionia ~ o_Bdellovibrionales ~ f_UBA1609 ~ g_UBA1609 ~ s_UBA1609_sp002321895:0.1784270018,Bdellovibrionales sp. CSMAG_230 | GCA_030591685.1 @ ASM3059168v1 ~ c_Bdellovibrionia ~ o_Bdellovibrionales ~ f_UBA1609 ~ g_JAUVAX01 ~ s_JAUVAX01_sp030591685:0.2103424326)100:0.0505923575,Bdellovibrionales sp. SI075_bin85 | GCA_018663505.1 @ ASM1866350v1 ~ c_Bdellovibrionia ~ o_Bdellovibrionales ~ f_UBA1609 ~ g_JABJQG01 ~ s_JABJQG01_sp018663505:0.2736582621)99:0.0226003134,Bdellovibrionales sp. ALOHA_A2.5_10 | GCA_022450595.1 @ ASM2245059v1 ~ c_Bdellovibrionia ~ o_Bdellovibrionales ~ f_UBA1609 ~ g_JAKUPT01 ~ s_JAKUPT01_sp022450595:0.2215922044)100:0.0657940545,((Bdellovibrionales sp. HKST-UBA10 | GCA_020435005.1 @ ASM2043500v1 ~ c_Bdellovibrionia ~ o_Bdellovibrionales ~ f_UBA1609 ~ g_JACKAN01 ~ s_JACKAN01_sp020435005:0.1885158245,Bdellovibrionales sp. g2_MAG_00005 | GCA_023299885.1 @ ASM2329988v1 ~ c_Bdellovibrionia ~ o_Bdellovibrionales ~ f_UBA1609 ~ g_JALZUS01 ~ s_JALZUS01_sp023299885:0.2800482212)100:0.0415123134,Bdellovibrionales sp. MAG-98 | GCA_020630675.1 @ ASM2063067v1 ~ c_Bdellovibrionia ~ o_Bdellovibrionales ~ f_UBA1609 ~ g_JAHDIR01 ~ s_JAHDIR01_sp020630675:0.2737751278)100:0.0326387648)100:0.0266512672,(Bdellovibrionales sp. HK-STAS-BDEL-7 | GCA_023898385.1 @ ASM2389838v1 ~ c_Bdellovibrionia ~ o_Bdellovibrionales ~ f_UBA1609 ~ g_G023898385 ~ s_G023898385_sp023898385:0.1891337585,Bdellovibrionales sp. clean15 | GCA_027459485.1 @ ASM2745948v1 ~ c_Bdellovibrionia ~ o_Bdellovibrionales ~ f_UBA1609 ~ g_RBG-16-40-8 ~ s_RBG-16-40-8_sp027459485:0.2782892705)100:0.0515818666)80:0.0174738808,(((((Bdellovibrionales sp. ACE_BDE2 | GCA_019637855.1 @ ASM1963785v1 ~ c_Bdellovibrionia ~ o_Bdellovibrionales ~ f_UBA1609 ~ g_JALHOQ01 ~ s_JALHOQ01_sp019637855:0.1855271239,Bdellovibrionales sp. ERR599038_bin.107_CONCOCT_v1.1_MAG | GCA_937914855.1 @ ERR599038_bin.107_CONCOCT_v1.1_MAG ~ c_Bdellovibrionia ~ o_Bdellovibrionales ~ f_UBA1609 ~ g_UBA6776 ~ s_UBA6776_sp002453155:0.2036215462)100:0.0469660045,Bdellovibrionales sp. SSF45 | GCA_019695175.1 @ ASM1969517v1 ~ c_Bdellovibrionia ~ o_Bdellovibrionales ~ f_UBA1609 ~ g_JAIBAM01 ~ s_JAIBAM01_sp019695175:0.2757981408)100:0.0290390541,Bdellovibrionales sp. CSSed162cmB_279 | GCA_007128005.1 @ ASM712800v1 ~ c_Bdellovibrionia ~ o_Bdellovibrionales ~ f_UBA1609 ~ g_SKYF01 ~ s_SKYF01_sp007128005:0.2096142937)100:0.0269401543,(Bdellovibrionales sp. EsbW_18-Q3-R4-48_MAXAC.295 | GCA_016714165.1 @ ASM1671416v1 ~ c_Bdellovibrionia ~ o_Bdellovibrionales ~ f_UBA1609 ~ g_JADJVA01 ~ s_JADJVA01_sp016714165:0.1362879078,Bdellovibrionales sp. SJ826 | GCA_020850475.1 @ ASM2085047v1 ~ c_Bdellovibrionia ~ o_Bdellovibrionales ~ f_UBA1609 ~ g_JADZEO01 ~ s_JADZEO01_sp020850475:0.1131396977)100:0.1231722331)97:0.0191151345,Bdellovibrionales sp. DT_12 | GCA_013216195.1 @ ASM1321619v1 ~ c_Bdellovibrionia ~ o_Bdellovibrionales ~ f_UBA1609 ~ g_JABSOQ01 ~ s_JABSOQ01_sp013216195:0.2531158772)100:0.0231360762)100:0.0230938421,(((Bdellovibrionales sp. ACE_NR_PROT2 | GCA_023954155.1 @ ASM2395415v1 ~ c_Bdellovibrionia ~ o_Bdellovibrionales ~ f_JAMLIO01 ~ g_JAMLIO01 ~ s_JAMLIO01_sp023954155:0.2255295191,Bdellovibrionales sp. R1_Bin_METABAT__256_1 | GCA_937936325.1 @ R1_Bin_METABAT__256_1 ~ c_Bdellovibrionia ~ o_Bdellovibrionales ~ f_JAMLIO01 ~ g_CALGWV01 ~ s_CALGWV01_sp937936325:0.3769323960)100:0.0469562720,Bdellovibrionales sp. L2_Bin_MAXBIN__129_1 | GCA_938002015.1 @ L2_Bin_MAXBIN__129_1 ~ c_Bdellovibrionia ~ o_Bdellovibrionales ~ f_JAMLIO01 ~ g_JALZUR01 ~ s_JALZUR01_sp938002015:0.3322706509)100:0.1078314297,(Bdellovibrionales sp. HC_Bin3 | GCA_015163855.1 @ ASM1516385v1 ~ c_Bdellovibrionia ~ o_Bdellovibrionales ~ f_JACOND01 ~ g_JAAOIH01 ~ s_JAAOIH01_sp015163855:0.5392770237,(Bdellovibrionales sp. RHO3_bin_33 | GCA_028819305.1 @ ASM2881930v1 ~ c_Bdellovibrionia ~ o_Bdellovibrionales ~ f_JACOND01 ~ g_JANQSP01 ~ s_JANQSP01_sp028819305:0.4122018474,Bdellovibrionales sp. RHO3_bin_17 | GCA_028819545.1 @ ASM2881954v1 ~ c_Bdellovibrionia ~ o_Bdellovibrionales ~ f_JACOND01 ~ g_JAPPLG01 ~ s_JAPPLG01_sp028819545:0.4250942489)100:0.1711878993)100:0.0626569548)100:0.0405860381)100:0.0373373969)100:0.0216355451)100:0.0340421063,((Bdellovibrionales sp. 7_bin.11 | GCA_030427965.1 @ ASM3042796v1 ~ c_Bdellovibrionia ~ o_Bdellovibrionales ~ f_JAUICD01 ~ g_JAUICD01 ~ s_JAUICD01_sp030427965:0.2610685834,Bdellovibrionales sp. CG10_big_fil_rev_8_21_14_0_10_45_34 | GCA_002778785.1 @ ASM277878v1 ~ c_Bdellovibrionia ~ o_Bdellovibrionales ~ f_1-14-0-10-45-34 ~ g_1-14-0-10-45-34 ~ s_1-14-0-10-45-34_sp002778785:0.3527810238)96:0.0356892588,(Bdellovibrionales sp. KLAP26 | GCA_963169805.1 @ ASM96316980v1 ~ c_Bdellovibrionia ~ o_Bdellovibrionales ~ f_JAEYZS01 ~ g_CAUJDY01 ~ s_CAUJDY01_sp963169805:0.2161310107,Bdellovibrionales sp. KLAP141 | GCA_963169515.1 @ ASM96316951v1 ~ c_Bdellovibrionia ~ o_Bdellovibrionales ~ f_JAEYZS01 ~ g_CAUJEF01 ~ s_CAUJEF01_sp963169515:0.2182411832)100:0.1044660969)100:0.0338631180)90:0.0204600639,(Bdellovibrionales sp. ERR599142_bin.147_CONCOCT_v1.1_MAG | GCA_937911755.1 @ ERR599142_bin.147_CONCOCT_v1.1_MAG ~ c_Bdellovibrionia ~ o_Bdellovibrionales ~ f_UBA840 ~ g_UBA3535 ~ s_UBA3535_sp002376845:0.2676212080,Bdellovibrionales sp. UBA6502 | GCA_002436415.1 @ ASM243641v1 ~ c_Bdellovibrionia ~ o_Bdellovibrionales ~ f_UBA840 ~ g_UBA6502 ~ s_UBA6502_sp002436415:0.2643806766)100:0.1179513122)100:0.1005559323,(Bdellovibrionia sp. Kalu_18-Q3-R12-55_MAXAC.131 | GCA_016715815.1 @ ASM1671581v1 ~ c_Bdellovibrionia ~ o_JABDDW01 ~ f_JABDDW01 ~ g_JADJXN01 ~ s_JADJXN01_sp016715815:0.1774114069,(Bdellovibrionia sp. SJ240 | GCA_020847095.1 @ ASM2084709v1 ~ c_Bdellovibrionia ~ o_JABDDW01 ~ f_JABDDW01 ~ g_JADLCR01 ~ s_JADLCR01_sp020847095:0.1647549352,Bdellovibrionia sp. nzgw168 | GCA_023250675.1 @ ASM2325067v1 ~ c_Bdellovibrionia ~ o_JABDDW01 ~ f_JABDDW01 ~ g_JAHFAE01 ~ s_JAHFAE01_sp023250675:0.1565162262)100:0.0598733370)100:0.1549908625)100:0.1825891059)100:0.0575625285,((((((((Bacteriovoracaceae sp.  | GCA_001770015.1 @ ASM177001v1 ~ c_Bacteriovoracia ~ o_Bacteriovoracales ~ f_Bacteriovoracaceae ~ g_XYC1-FULL-37-79 ~ s_XYC1-FULL-37-79_sp001770015:0.2003013910,Bacteriovoracaceae sp. CSMAG_1859 | GCA_030634085.1 @ ASM3063408v1 ~ c_Bacteriovoracia ~ o_Bacteriovoracales ~ f_Bacteriovoracaceae ~ g_JAGLPP01 ~ s_JAGLPP01_sp023137315:0.1775259672)100:0.1093318149,(Bacteriovoracaceae sp. co234_bin28 | GCA_018645025.1 @ ASM1864502v1 ~ c_Bacteriovoracia ~ o_Bacteriovoracales ~ f_Bacteriovoracaceae ~ g_JABGUH01 ~ s_JABGUH01_sp018646675:0.2721899533,Bacteriovoracaceae sp. SulCav_GS09_5_2_36_46 | GCA_020720455.1 @ ASM2072045v1 ~ c_Bacteriovoracia ~ o_Bacteriovoracales ~ f_Bacteriovoracaceae ~ g_DYOQ01 ~ s_DYOQ01_sp020720455:0.2805447474)93:0.0348878728)93:0.0238614692,((Bacteriovoracaceae sp. BS150m-G24 | GCA_016784965.1 @ ASM1678496v1 ~ c_Bacteriovoracia ~ o_Bacteriovoracales ~ f_Bacteriovoracaceae ~ g_JADHTQ01 ~ s_JADHTQ01_sp016784965:0.2417295424,Bacteriovoracaceae sp.  | GCA_001771845.1 @ ASM177184v1 ~ c_Bacteriovoracia ~ o_Bacteriovoracales ~ f_Bacteriovoracaceae ~ g_YD12-FULL-39-22 ~ s_YD12-FULL-39-22_sp001770205:0.2655897054)100:0.0411869600,((Bacteriovoracaceae sp. B35_G6 | GCA_003650085.1 @ ASM365008v1 ~ c_Bacteriovoracia ~ o_Bacteriovoracales ~ f_Bacteriovoracaceae ~ g_SMWT01 ~ s_SMWT01_sp003650125:0.2078511846,Bacteriovoracaceae sp. SFB_34D_100_58 | GCA_030828105.1 @ ASM3082810v1 ~ c_Bacteriovoracia ~ o_Bacteriovoracales ~ f_Bacteriovoracaceae ~ g_JAURDE01 ~ s_JAURDE01_sp030828105:0.2196794900)100:0.0363611757,Bacteriovoracaceae sp. ERR599160_bin.188_CONCOCT_v1.1_MAG | GCA_937911275.1 @ ERR599160_bin.188_CONCOCT_v1.1_MAG ~ c_Bacteriovoracia ~ o_Bacteriovoracales ~ f_Bacteriovoracaceae ~ g_UBA7317 ~ s_UBA7317_sp002474345:0.2653622062)100:0.0334892305)100:0.0286702471)86:0.0174425749,(((((Bacteriovoracaceae sp. UBA6166 | GCA_002435795.1 @ ASM243579v1 ~ c_Bacteriovoracia ~ o_Bacteriovoracales ~ f_Bacteriovoracaceae ~ g_UBA6166 ~ s_UBA6166_sp002435795:0.2203938475,Bacteriovorax stolpii DSM_12778 | GCF_002872415.1 @ ASM287241v1 ~ c_Bacteriovoracia ~ o_Bacteriovoracales ~ f_Bacteriovoracaceae ~ g_Bacteriovorax ~ s_Bacteriovorax stolpii:0.2203127072)96:0.0365152488,(Bacteriovoracaceae sp. CG22_combo_CG10-13_8_21_14_all_38_13 | GCA_002771665.1 @ ASM277166v1 ~ c_Bacteriovoracia ~ o_Bacteriovoracales ~ f_Bacteriovoracaceae ~ g_UBA4207 ~ s_UBA4207_sp002787775:0.2127717454,Bacteriovoracaceae sp. CG12_big_fil_rev_8_21_14_0_65_39_13 | GCA_002786895.1 @ ASM278689v1 ~ c_Bacteriovoracia ~ o_Bacteriovoracales ~ f_Bacteriovoracaceae ~ g_21-14-all-39-27 ~ s_21-14-all-39-27_sp002786715:0.2536462223)97:0.0347568739)70:0.0154347615,Bacteriovoracaceae sp. SI034_bin23 | GCA_018646195.1 @ ASM1864619v1 ~ c_Bacteriovoracia ~ o_Bacteriovoracales ~ f_Bacteriovoracaceae ~ g_JABGVH01 ~ s_JABGVH01_sp018646195:0.2232442308)93:0.0262346642,(Bacteriovoracaceae sp. SP2999 | GCA_002720865.1 @ ASM272086v1 ~ c_Bacteriovoracia ~ o_Bacteriovoracales ~ f_Bacteriovoracaceae ~ g_GCA-2720865 ~ s_GCA-2720865_sp002720865:0.2040358410,((Bacteriovoracaceae sp. Ust_19 | GCA_024229115.1 @ ASM2422911v1 ~ c_Bacteriovoracia ~ o_Bacteriovoracales ~ f_Bacteriovoracaceae ~ g_JAAEST01 ~ s_JAAEST01_sp024229115:0.1759169455,(Bacteriovoracaceae sp. 1_bin.12 | GCA_030425045.1 @ ASM3042504v1 ~ c_Bacteriovoracia ~ o_Bacteriovoracales ~ f_Bacteriovoracaceae ~ g_JAUHVL01 ~ s_JAUHVL01_sp030425045:0.2189451775,Bacteriovoracaceae sp. SRR3960578_bin.10_MetaWRAP_v1.3_MAG | GCA_950054155.1 @ SRR3960578_bin.10_MetaWRAP_v1.3_MAG ~ c_Bacteriovoracia ~ o_Bacteriovoracales ~ f_Bacteriovoracaceae ~ g_GCA-2712005 ~ s_GCA-2712005_sp950054155:0.1580501242)98:0.0284856122)100:0.0433451142,((Halobacteriovorax marinus SJ | GCF_000210915.2 @ ASM21091v2 ~ c_Bacteriovoracia ~ o_Bacteriovoracales ~ f_Bacteriovoracaceae ~ g_Halobacteriovorax ~ s_Halobacteriovorax marinus:0.1639939068,(Halobacteriovorax_A vibrionivorans BL9 | GCF_003346865.1 @ ASM334686v1 ~ c_Bacteriovoracia ~ o_Bacteriovoracales ~ f_Bacteriovoracaceae ~ g_Halobacteriovorax_A ~ s_Halobacteriovorax_A vibrionivorans:0.2019961051,Bacteriovoracaceae sp. GB3 | GCF_028649655.1 @ ASM2864965v1 ~ c_Bacteriovoracia ~ o_Bacteriovoracales ~ f_Bacteriovoracaceae ~ g_BSW11-IV ~ s_BSW11-IV_sp028649655:0.1242932155)100:0.0692414769)98:0.0505096364,Bacteriovoracaceae sp. M0603 | GCA_006226755.1 @ ASM622675v1 ~ c_Bacteriovoracia ~ o_Bacteriovoracales ~ f_Bacteriovoracaceae ~ g_M0603 ~ s_M0603_sp006226755:0.1899431243)71:0.0232462320)71:0.0225549850)93:0.0263070482)100:0.0314733576,Bacteriovoracaceae sp. HK-STAS-BDEL-3 | GCA_020635115.1 @ ASM2063511v1 ~ c_Bacteriovoracia ~ o_Bacteriovoracales ~ f_Bacteriovoracaceae ~ g_JACKAK01 ~ s_JACKAK01_sp020635115:0.2668009927)100:0.0309617637)74:0.0161317162,(Bacteriovoracaceae sp. CSMAG_1941 | GCA_030638415.1 @ ASM3063841v1 ~ c_Bacteriovoracia ~ o_Bacteriovoracales ~ f_Bacteriovoracaceae ~ g_DAOWEO01 ~ s_DAOWEO01_sp030638415:0.2724215023,Bacteriovoracaceae sp. NC_groundwater_449_Ag_S-0.1um_43_11 | GCA_016187935.1 @ ASM1618793v1 ~ c_Bacteriovoracia ~ o_Bacteriovoracales ~ f_Bacteriovoracaceae ~ g_GWA2-49-15 ~ s_GWA2-49-15_sp016187935:0.3539376729)81:0.0346364746)100:0.0487491699,((Bacteriovoracaceae sp. SI053_bin57 | GCA_018649885.1 @ ASM1864988v1 ~ c_Bacteriovoracia ~ o_Bacteriovoracales ~ f_Bacteriovoracaceae ~ g_JABIHA01 ~ s_JABIHA01_sp018649885:0.2725619653,Bacteriovoracaceae sp. Gw_Eff_bin_76 | GCA_018060635.1 @ ASM1806063v1 ~ c_Bacteriovoracia ~ o_Bacteriovoracales ~ f_Bacteriovoracaceae ~ g_JAGOVR01 ~ s_JAGOVR01_sp018060635:0.3262368517)61:0.0359268729,(((((Bacteriovoracaceae sp. SRR3933286_bin.5_MetaBAT_v2.12.1_MAG | GCA_913058265.1 @ SRR3933286_bin.5_MetaBAT_v2.12.1_MAG ~ c_Bacteriovoracia ~ o_Bacteriovoracales ~ f_Bacteriovoracaceae ~ g_GCA-2706205 ~ s_GCA-2706205_sp913058265:0.1847788182,Bacteriovoracaceae sp. ERR2094166_bin.32_CONCOCT_v1.1_MAG | GCA_937120495.1 @ ERR2094166_bin.32_CONCOCT_v1.1_MAG ~ c_Bacteriovoracia ~ o_Bacteriovoracales ~ f_Bacteriovoracaceae ~ g_CAKZJW01 ~ s_CAKZJW01_sp937120495:0.1470954566)100:0.0300892773,Bacteriovoracaceae sp. ERR599015_bin.95_CONCOCT_v1.1_MAG | GCA_937895225.1 @ ERR599015_bin.95_CONCOCT_v1.1_MAG ~ c_Bacteriovoracia ~ o_Bacteriovoracales ~ f_Bacteriovoracaceae ~ g_UBA845 ~ s_UBA845_sp913053615:0.1512916093)100:0.0891312860,(Bacteriovoracaceae sp. co.spades.CONCOCT.2.5kb_010 | GCA_019752535.1 @ ASM1975253v1 ~ c_Bacteriovoracia ~ o_Bacteriovoracales ~ f_Bacteriovoracaceae ~ g_UBA6144 ~ s_UBA6144_sp019752535:0.1709078155,(Bacteriovoracaceae sp. SulCav_PC08_66_38_37_2 | GCA_022729855.1 @ ASM2272985v1 ~ c_Bacteriovoracia ~ o_Bacteriovoracales ~ f_Bacteriovoracaceae ~ g_DZBG01 ~ s_DZBG01_sp022729855:0.1206926182,Bacteriovoracaceae sp. ZE-03apr19-180 | GCA_945905815.1 @ ZE-03apr19-180 ~ c_Bacteriovoracia ~ o_Bacteriovoracales ~ f_Bacteriovoracaceae ~ g_UBA4096 ~ s_UBA4096_sp945905815:0.1291571338)100:0.0566480373)100:0.1160966674)96:0.0330721551,(Bacteriovoracaceae sp. new_MAG-398 | GCA_016786485.1 @ ASM1678648v1 ~ c_Bacteriovoracia ~ o_Bacteriovoracales ~ f_Bacteriovoracaceae ~ g_JAEUWD01 ~ s_JAEUWD01_sp016786485:0.1989963170,Bacteriovoracaceae sp. Co_bin.260 | GCA_030431635.1 @ ASM3043163v1 ~ c_Bacteriovoracia ~ o_Bacteriovoracales ~ f_Bacteriovoracaceae ~ g_CALFYV01 ~ s_CALFYV01_sp030431635:0.1717237482)100:0.0849421903)95:0.0211356619,((Bacteriovoracaceae sp. HK-STAS-BDEL-2 | GCA_020635135.1 @ ASM2063513v1 ~ c_Bacteriovoracia ~ o_Bacteriovoracales ~ f_Bacteriovoracaceae ~ g_JACKAJ01 ~ s_JACKAJ01_sp020635135:0.1648063644,(Bacteriovoracaceae sp. 3_bin.48 | GCA_030426585.1 @ ASM3042658v1 ~ c_Bacteriovoracia ~ o_Bacteriovoracales ~ f_Bacteriovoracaceae ~ g_JAUHYH01 ~ s_JAUHYH01_sp030426585:0.1664146467,Bacteriovoracaceae sp. R4_Bin_Bin_87_1 | GCA_938034385.1 @ R4_Bin_Bin_87_1 ~ c_Bacteriovoracia ~ o_Bacteriovoracales ~ f_Bacteriovoracaceae ~ g_JAHDHG01 ~ s_JAHDHG01_sp938034385:0.2498793204)100:0.0353004793)100:0.0856151275,Bacteriovoracaceae sp. B02.bin.3 | GCA_029865945.1 @ ASM2986594v1 ~ c_Bacteriovoracia ~ o_Bacteriovoracales ~ f_Bacteriovoracaceae ~ g_JARXAH01 ~ s_JARXAH01_sp029865945:0.4217504353)100:0.0771000338)100:0.0457482606)66:0.0295771073)66:0.0337277100,(Bacteriovoracaceae sp. nN3bin31 | GCA_015231955.1 @ ASM1523195v1 ~ c_Bacteriovoracia ~ o_Bacteriovoracales ~ f_Bacteriovoracaceae ~ g_JADGAN01 ~ s_JADGAN01_sp015231955:0.2819136593,Bacteriovoracaceae sp. nKLKbin12 | GCA_015232355.1 @ ASM1523235v1 ~ c_Bacteriovoracia ~ o_Bacteriovoracales ~ f_Bacteriovoracaceae ~ g_JADFZW01 ~ s_JADFZW01_sp015232355:0.2220210603)100:0.1746369545)67:0.0469196632,Bacteriovoracaceae sp. APA_bin_12 | GCA_026713835.1 @ ASM2671383v1 ~ c_Bacteriovoracia ~ o_Bacteriovoracales ~ f_Bacteriovoracaceae ~ g_JAPONP01 ~ s_JAPONP01_sp026713835:0.3438217538)100:0.3984866953)100:0.0619034037)100:0.0783228791)100:0.1123759718)97:0.0288426131)100:0.0466779037)100:0.0210024411)99:0.0179055517,(Bdellovibrionota sp. new_MAG-397 | GCA_016786465.1 @ ASM1678646v1 ~ c_UBA1018 ~ o_UBA1018 ~ f_UBA1018 ~ g_JAEUWC01 ~ s_JAEUWC01_sp016786465:0.1621366365,Bdellovibrionota sp. LJ_bin-4497 | GCA_903895855.1 @ freshwater_MAG_---_LJ_bin-4497 ~ c_UBA1018 ~ o_UBA1018 ~ f_UBA1018 ~ g_CAITVN01 ~ s_CAITVN01_sp903895855:0.2270205969)100:0.0383301034)100:0.0226877207)100:0.0250839009)73:0.0121655414)100:0.0220415283,Bdellovibrionota sp. R2F_R2FSRR_metabat.28 | GCA_023701205.1 @ ASM2370120v1 ~ c_UBA1018 ~ o_UBA1018 ~ f_UBA1018 ~ g_JAMPXJ01 ~ s_JAMPXJ01_sp023701205:0.1073794438);
