# Supplementary material for: Magnetotactic Bdellovibrionota from a ferruginous spring
Source: ISME Commun. 2026 Apr 24;6(1):ycag116. doi: 10.1093/ismeco/ycag116 (PMC13200544; doi:10.1093/ismeco/ycag116)
Supplement: Supplementary_material_ycag116(23) [file supplementary_material_ycag116(23).zip › Supplementary_material_ycag116/Data_S2_UBA1018_tree.nwk.treefile]

(Bdellovibrionota_FG1|FG1___FG1...d__Bacteria_p__Bdellovibrionota_c__UBA1018_o__UBA1018_f__UBA1018_g__CAIRTR01_s__:0.1916504126,(((Bdellovibrionota_MAG_CO165|GCA_031292385.1___ASM3129238v1...d__Bacteria_p__Bdellovibrionota_c__UBA1018_o__UBA1018_f__UBA1018_g__JARLHE01_s__JARLHE01_sp031292385:0.1982554222,(Bdellovibrionota_UBA10100|GCA_003545485.1___ASM354548v1...d__Bacteria_p__Bdellovibrionota_c__UBA1018_o__UBA1018_f__UBA1018_g__GWA1-52-35_s__GWA1-52-35_sp001769805:0.1681998139,Bdellovibrionota_|GCA_001769835.1___ASM176983v1...d__Bacteria_p__Bdellovibrionota_c__UBA1018_o__UBA1018_f__UBA1018_g__GWB1-55-8_s__GWB1-55-8_sp001769835:0.2018919057)100:0.0482248389)76:0.0149856402,(Bdellovibrionota_FG2|FG2___FG2...d__Bacteria_p__Bdellovibrionota_c__UBA1018_o__UBA1018_f__UBA1018_g__CAIRTR01_s__:0.0411553361,Bdellovibrionota_Kiruna_bin-02793|GCA_903853655.1___freshwater_MAG_---_Kiruna_bin-02793...d__Bacteria_p__Bdellovibrionota_c__UBA1018_o__UBA1018_f__UBA1018_g__CAIRTR01_s__CAIRTR01_sp903881565:0.0400661086)100:0.2135677885)97:0.0181010813,((((Bdellovibrionota_I2_bin-201|GCA_903841205.1___freshwater_MAG_---_I2_bin-201...d__Bacteria_p__Bdellovibrionota_c__UBA1018_o__UBA1018_f__UBA1018_g__CAIZRG01_s__CAIZRG01_sp903935335:0.2055398413,Bdellovibrionota_Umea1_bin-2153|GCA_903928955.1___freshwater_MAG_---_Umea1_bin-2153...d__Bacteria_p__Bdellovibrionota_c__UBA1018_o__UBA1018_f__UBA1018_g__CAIYTD01_s__CAIYTD01_sp903928955:0.1663720256)100:0.0406821196,((Bdellovibrionota_JR-MC-I-240519-274|GCA_947380295.1___JR-MC-I-240519-274...d__Bacteria_p__Bdellovibrionota_c__UBA1018_o__UBA1018_f__UBA1018_g__CAINWE01_s__CAINWE01_sp947380295:0.0047287371,Bdellovibrionota_RE-26jul17-183|GCA_947463705.1___RE-26jul17-183...d__Bacteria_p__Bdellovibrionota_c__UBA1018_o__UBA1018_f__UBA1018_g__CAINWE01_s__CAINWE01_sp947463705:0.0170037339)100:0.0718306620,Bdellovibrionota_Jr-11may16-290|GCA_947447665.1___Jr-11may16-290...d__Bacteria_p__Bdellovibrionota_c__UBA1018_o__UBA1018_f__UBA1018_g__CAINWE01_s__CAINWE01_sp947447665:0.0733226491)100:0.1195144101)100:0.0388525948,Bdellovibrionota_MJ-time_bin-1391|GCA_903898645.1___freshwater_MAG_---_MJ-time_bin-1391...d__Bacteria_p__Bdellovibrionota_c__UBA1018_o__UBA1018_f__CAIUGE01_g__CAIUGE01_s__CAIUGE01_sp903898645:0.6142263595)100:0.0345812438,((Bdellovibrionota_LF-bin-178|GCA_014378465.1___ASM1437846v1...d__Bacteria_p__Bdellovibrionota_c__UBA1018_o__UBA1018_f__UBA1018_g__UBA1018_s__UBA1018_sp014378465:0.1898785107,Bdellovibrionota_co.spades.CONCOCT.2.5kb_126|GCA_019751945.1___ASM1975194v1...d__Bacteria_p__Bdellovibrionota_c__UBA1018_o__UBA1018_f__UBA1018_g__JAIEMT01_s__JAIEMT01_sp019751945:0.2565940469)89:0.0286808306,((Bdellovibrionota_AE-24oct19-148|GCA_945860415.1___AE-24oct19-148...d__Bacteria_p__Bdellovibrionota_c__UBA1018_o__UBA1018_f__UBA1018_g__CAIOHW01_s__CAIOHW01_sp945860415:0.2818034871,(((Bdellovibrionota_LF-bin-469|GCA_014376785.1___ASM1437678v1...d__Bacteria_p__Bdellovibrionota_c__UBA1018_o__UBA1018_f__UBA1018_g__JACMQW01_s__JACMQW01_sp014376785:0.1219277889,Bdellovibrionota_SZAS-2|GCA_018266355.1___ASM1826635v1...d__Bacteria_p__Bdellovibrionota_c__UBA1018_o__UBA1018_f__UBA1018_g__JACMQW01_s__JACMQW01_sp018266355:0.1034933239)100:0.1229387195,Bdellovibrionota_C4_MAG_00031|GCA_027485695.1___ASM2748569v1...d__Bacteria_p__Bdellovibrionota_c__UBA1018_o__UBA1018_f__UBA1018_g__JAIXQO01_s__JAIXQO01_sp027485695:0.2637131672)100:0.1043457626,((Bdellovibrionota_WA131c|GCA_023657465.1___ASM2365746v1...d__Bacteria_p__Bdellovibrionota_c__UBA1018_o__UBA1018_f__JAGTJX01_g__JAGTJX01_s__JAGTJX01_sp023657465:0.3736128578,(((((Bdellovibrionota_SZAS-1|GCA_018266375.1___ASM1826637v1...d__Bacteria_p__Bdellovibrionota_c__UBA1018_o__UBA1018_f__CAIMNF01_g__CAIMNF01_s__CAIMNF01_sp018266375:0.1710525478,(Bdellovibrionota_HRS-ES2-bin-178|GCA_943327105.2___HRSG-E12-bin-14...d__Bacteria_p__Bdellovibrionota_c__UBA1018_o__UBA1018_f__CAIMNF01_g__CAIMNF01_s__CAIMNF01_sp943327105:0.0790077897,Bdellovibrionota_JR-MC-C-240519-135|GCA_947372355.1___JR-MC-C-240519-135...d__Bacteria_p__Bdellovibrionota_c__UBA1018_o__UBA1018_f__CAIMNF01_g__CAIMNF01_s__CAIMNF01_sp947372355:0.0809123542)100:0.0912871166)73:0.0221559496,(Bdellovibrionota_VK_bin-3925|GCA_903831745.1___freshwater_MAG_---_VK_bin-3925...d__Bacteria_p__Bdellovibrionota_c__UBA1018_o__UBA1018_f__CAIMNF01_g__CAIMNF01_s__CAIMNF01_sp903831745:0.1515671916,Bdellovibrionota_AM-2014_bin-1399|GCA_903845155.1___freshwater_MAG_---_AM-2014_bin-1399...d__Bacteria_p__Bdellovibrionota_c__UBA1018_o__UBA1018_f__CAIMNF01_g__CAIMNF01_s__CAIMNF01_sp903845155:0.1456891754)63:0.0186068047)79:0.0164640608,((Bdellovibrionota_REEB465|GCA_018969905.1___ASM1896990v1...d__Bacteria_p__Bdellovibrionota_c__UBA1018_o__UBA1018_f__CAIMNF01_g__CAIMNF01_s__CAIMNF01_sp018969905:0.0349633167,Bdellovibrionota_ZE-Jul18-80|GCA_947502835.1___ZE-Jul18-80...d__Bacteria_p__Bdellovibrionota_c__UBA1018_o__UBA1018_f__CAIMNF01_g__CAIMNF01_s__CAIMNF01_sp947502835:0.0349030210)100:0.0925535576,((Bdellovibrionota_E1_MAG_00048|GCA_027488515.1___ASM2748851v1...d__Bacteria_p__Bdellovibrionota_c__UBA1018_o__UBA1018_f__CAIMNF01_g__CAIMNF01_s__CAIMNF01_sp027488515:0.0083984925,Bdellovibrionota_D4_MAG_00031|GCA_027491115.1___ASM2749111v1...d__Bacteria_p__Bdellovibrionota_c__UBA1018_o__UBA1018_f__CAIMNF01_g__CAIMNF01_s__CAIMNF01_sp027491115:0.0099448127)100:0.0081800826,(Bdellovibrionota_RE-26jul17-3|GCA_947462765.1___RE-26jul17-3...d__Bacteria_p__Bdellovibrionota_c__UBA1018_o__UBA1018_f__CAIMNF01_g__CAIMNF01_s__CAIMNF01_sp947462765:0.0247554567,Bdellovibrionota_MsE-30jul19-120|GCA_945874535.1___MsE-30jul19-120...d__Bacteria_p__Bdellovibrionota_c__UBA1018_o__UBA1018_f__CAIMNF01_g__CAIMNF01_s__CAIMNF01_sp945874535:0.0186485035)87:0.0066025293)100:0.1129829994)100:0.0545574156)95:0.0325047034,Bdellovibrionota_AlinenLipids_bin-3717|GCA_903842755.1___freshwater_MAG_---_AlinenLipids_bin-3717...d__Bacteria_p__Bdellovibrionota_c__UBA1018_o__UBA1018_f__CAIMNF01_g__CAIMNF01_s__CAIMNF01_sp903842755:0.1706966726)100:0.0959992529,Bdellovibrionota_C1_MAG_00031|GCA_027486675.1___ASM2748667v1...d__Bacteria_p__Bdellovibrionota_c__UBA1018_o__UBA1018_f__CAIMNF01_g__JAIXOQ01_s__JAIXOQ01_sp027486675:0.3447107672)100:0.1872311990)99:0.0471465688,((Bdellovibrionota_KLAP30|GCA_963169695.1___ASM96316969v1...d__Bacteria_p__Bdellovibrionota_c__UBA1018_o__UBA1018_f__CAUJDS01_g__CAUJDS01_s__CAUJDS01_sp963169695:0.4457662685,Bdellovibrionota_SP21|GCA_002722705.1___ASM272270v1...d__Bacteria_p__Bdellovibrionota_c__UBA1018_o__UBA1018_f__UBA6935_g__UBA6935_s__UBA6935_sp002722705:0.3912261778)100:0.0651794279,((Bdellovibrionota_NC_groundwater_501_Ag_S-0.1um_58_17|GCA_016186905.1___ASM1618690v1...d__Bacteria_p__Bdellovibrionota_c__UBA1018_o__UBA1018_f__UBA923_g__JACPKS01_s__JACPKS01_sp016186905:0.2696108271,Bdellovibrionota_SRR2082609_bin.47_CONCOCT_v1.1_MAG|GCA_937930045.1___SRR2082609_bin.47_CONCOCT_v1.1_MAG...d__Bacteria_p__Bdellovibrionota_c__UBA1018_o__UBA1018_f__UBA923_g__UBA923_s__UBA923_sp002387735:0.2726821611)100:0.2622064928,((Bdellovibrionota_ND5_Bin_65|GCA_021730855.1___ASM2173085v1...d__Bacteria_p__Bdellovibrionota_c__UBA1018_o__CAIPTA01_f__CAIPTA01_g__JAKFYM01_s__JAKFYM01_sp021730855:0.1996269468,Bdellovibrionota_ACE_NR_PROT1|GCA_023954355.1___ASM2395435v1...d__Bacteria_p__Bdellovibrionota_c__UBA1018_o__CAIPTA01_f__CAIPTA01_g__JAMLID01_s__JAMLID01_sp023954355:0.2191937953)100:0.4399234724,((((Bacteriovoracaceae_NC_groundwater_449_Ag_S-0.1um_43_11|GCA_016187935.1___ASM1618793v1...d__Bacteria_p__Bdellovibrionota_c__Bacteriovoracia_o__Bacteriovoracales_f__Bacteriovoracaceae_g__GWA2-49-15_s__GWA2-49-15_sp016187935:0.5043962430,((Bacteriovoracaceae_Ust_19|GCA_024229115.1___ASM2422911v1...d__Bacteria_p__Bdellovibrionota_c__Bacteriovoracia_o__Bacteriovoracales_f__Bacteriovoracaceae_g__JAAEST01_s__JAAEST01_sp024229115:0.2810353049,Bacteriovoracaceae_GB3|GCF_028649655.1___ASM2864965v1...d__Bacteria_p__Bdellovibrionota_c__Bacteriovoracia_o__Bacteriovoracales_f__Bacteriovoracaceae_g__BSW11-IV_s__BSW11-IV_sp028649655:0.2867276178)98:0.0524082080,Bacteriovoracaceae_HK-STAS-BDEL-3|GCA_020635115.1___ASM2063511v1...d__Bacteria_p__Bdellovibrionota_c__Bacteriovoracia_o__Bacteriovoracales_f__Bacteriovoracaceae_g__JACKAK01_s__JACKAK01_sp020635115:0.3324920906)98:0.0443988030)50:0.0247893154,(Bacteriovoracaceae_co234_bin28|GCA_018645025.1___ASM1864502v1...d__Bacteria_p__Bdellovibrionota_c__Bacteriovoracia_o__Bacteriovoracales_f__Bacteriovoracaceae_g__JABGUH01_s__JABGUH01_sp018646675:0.3942497152,Bacteriovoracaceae_ERR599160_bin.188_CONCOCT_v1.1_MAG|GCA_937911275.1___ERR599160_bin.188_CONCOCT_v1.1_MAG...d__Bacteria_p__Bdellovibrionota_c__Bacteriovoracia_o__Bacteriovoracales_f__Bacteriovoracaceae_g__UBA7317_s__UBA7317_sp002474345:0.3879453065)53:0.0519374122)100:0.0606180765,(Bacteriovoracaceae_SI053_bin57|GCA_018649885.1___ASM1864988v1...d__Bacteria_p__Bdellovibrionota_c__Bacteriovoracia_o__Bacteriovoracales_f__Bacteriovoracaceae_g__JABIHA01_s__JABIHA01_sp018649885:0.3821612645,((Bacteriovoracaceae_SRR3933286_bin.5_MetaBAT_v2.12.1_MAG|GCA_913058265.1___SRR3933286_bin.5_MetaBAT_v2.12.1_MAG...d__Bacteria_p__Bdellovibrionota_c__Bacteriovoracia_o__Bacteriovoracales_f__Bacteriovoracaceae_g__GCA-2706205_s__GCA-2706205_sp913058265:0.3621484986,Bacteriovoracaceae_ZE-03apr19-180|GCA_945905815.1___ZE-03apr19-180...d__Bacteria_p__Bdellovibrionota_c__Bacteriovoracia_o__Bacteriovoracales_f__Bacteriovoracaceae_g__UBA4096_s__UBA4096_sp945905815:0.3648581705)86:0.0515406839,Bacteriovoracaceae_Co_bin.260|GCA_030431635.1___ASM3043163v1...d__Bacteria_p__Bdellovibrionota_c__Bacteriovoracia_o__Bacteriovoracales_f__Bacteriovoracaceae_g__CALFYV01_s__CALFYV01_sp030431635:0.3189493330)100:0.0697177756)100:0.0515763529)100:0.0898611252,Bacteriovoracaceae_APA_bin_12|GCA_026713835.1___ASM2671383v1...d__Bacteria_p__Bdellovibrionota_c__Bacteriovoracia_o__Bacteriovoracales_f__Bacteriovoracaceae_g__JAPONP01_s__JAPONP01_sp026713835:0.4657547433)100:0.6495420282)100:0.1287534469)100:0.1569796761)99:0.0407235296)100:0.0572700181)89:0.0252508405)77:0.0187236759,(Bdellovibrionota_new_MAG-397|GCA_016786465.1___ASM1678646v1...d__Bacteria_p__Bdellovibrionota_c__UBA1018_o__UBA1018_f__UBA1018_g__JAEUWC01_s__JAEUWC01_sp016786465:0.2345168732,Bdellovibrionota_LJ_bin-4497|GCA_903895855.1___freshwater_MAG_---_LJ_bin-4497...d__Bacteria_p__Bdellovibrionota_c__UBA1018_o__UBA1018_f__UBA1018_g__CAITVN01_s__CAITVN01_sp903895855:0.3162776681)100:0.0455935789)89:0.0276838245)100:0.0315065809)76:0.0161659726)100:0.0294504929,Bdellovibrionota_R2F_R2FSRR_metabat.28|GCA_023701205.1___ASM2370120v1...d__Bacteria_p__Bdellovibrionota_c__UBA1018_o__UBA1018_f__UBA1018_g__JAMPXJ01_s__JAMPXJ01_sp023701205:0.1494090679);
