# Supplementary material for: Magnetotactic Bdellovibrionota from a ferruginous spring
Source: ISME Commun. 2026 Apr 24;6(1):ycag116. doi: 10.1093/ismeco/ycag116 (PMC13200544; doi:10.1093/ismeco/ycag116)
Supplement: Supplementary_material_ycag116(23) [file supplementary_material_ycag116(23).zip › Supplementary_material_ycag116/Table_S5_List_KO_FG_genomes.xlsx]

## Sheet: Feuil1
Table S5. KoFamScan output listing genes in FG genomes with an assigned KEGG Orthology (KO). Each gene name from the fasta file annotated with PROKKA is linked to a KO number and functional annotation, a HMM E-value / Score. Only matches that passed adaptive score thresholds set for that KO family are shown. The KO identifiers can be mapped to KEGG pathway maps, BRITE hierarchies, and modules. On…
Genome	Gene	KO number	threshold	score	E-value	KO definition
FG-1	OOOAGBFP_00016	K22390	142.67	218.7	3.7e-65	acid phosphatase type 7
FG-1	OOOAGBFP_00022	K02067	84.1	115.9	4.7e-34	phospholipid/cholesterol/gamma-HCH transport system substrate-binding protein
FG-1	OOOAGBFP_00023	K02065	290.27	335.7	7.4e-101	phospholipid/cholesterol/gamma-HCH transport system ATP-binding protein
FG-1	OOOAGBFP_00024	K02066	41.53	258	4.9e-77	phospholipid/cholesterol/gamma-HCH transport system permease protein
FG-1	OOOAGBFP_00028	K02387	71.8	128.1	8.7e-38	flagellar basal-body rod protein FlgB
FG-1	OOOAGBFP_00029	K02388	69.17	185.1	4e-55	flagellar basal-body rod protein FlgC
FG-1	OOOAGBFP_00030	K02408	32.53	105.9	7.9e-31	flagellar hook-basal body complex protein FliE
FG-1	OOOAGBFP_00031	K02409	128.67	499.1	4.8e-150	flagellar M-ring protein FliF
FG-1	OOOAGBFP_00032	K02410	67.63	309.6	1e-92	flagellar motor switch protein FliG
FG-1	OOOAGBFP_00033	K02411	74.5	109.8	6.4e-32	flagellar assembly protein FliH
FG-1	OOOAGBFP_00034	K02412	635	675.2	1.7e-203	flagellum-specific ATP synthase [EC:7.4.2.8]
FG-1	OOOAGBFP_00036	K02413	34	63.7	5.3e-18	flagellar protein FliJ
FG-1	OOOAGBFP_00038	K02414	57.27	62.1	1.9e-17	flagellar hook-length control protein FliK
FG-1	OOOAGBFP_00039	K02389	36.9	165.7	6.6e-49	flagellar basal-body rod modification protein FlgD
FG-1	OOOAGBFP_00041	K02390	171.07	398.5	7.6e-120	flagellar hook protein FlgE
FG-1	OOOAGBFP_00042	K02415	30.93	116.7	3.1e-34	flagellar protein FliL
FG-1	OOOAGBFP_00043	K02416	95.3	277.9	4.9e-83	flagellar motor switch protein FliM
FG-1	OOOAGBFP_00044	K02417	67.3	158.2	1e-46	flagellar motor switch protein FliN
FG-1	OOOAGBFP_00045	K02418	23.43	58.6	1.6e-16	flagellar protein FliO/FliZ
FG-1	OOOAGBFP_00046	K02419	287.5	404.8	1.2e-121	flagellar biosynthesis protein FliP
FG-1	OOOAGBFP_00047	K02420	87.37	99.6	2.1e-29	flagellar biosynthesis protein FliQ
FG-1	OOOAGBFP_00048	K02421	172.5	205.1	3.4e-61	flagellar biosynthesis protein FliR
FG-1	OOOAGBFP_00049	K02401	371.97	418.7	7.5e-126	flagellar biosynthesis protein FlhB
FG-1	OOOAGBFP_00050	K02400	735.5	974.2	9.1e-294	flagellar biosynthesis protein FlhA
FG-1	OOOAGBFP_00051	K02404	167.07	331.2	2.3e-99	flagellar biosynthesis protein FlhF
FG-1	OOOAGBFP_00052	K02405	182.9	336.7	7.7e-101	RNA polymerase sigma factor FliA
FG-1	OOOAGBFP_00054	K07491	16.23	20.3	0.0001	REP-associated tyrosine transposase
FG-1	OOOAGBFP_00064	K07076	42.43	56.3	1e-15	uncharacterized protein
FG-1	OOOAGBFP_00069	K07133	104.37	213.3	1.7e-63	uncharacterized protein
FG-1	OOOAGBFP_00071	K03559	27.47	39.9	9e-11	biopolymer transport protein ExbD
FG-1	OOOAGBFP_00072	K03559	27.47	33.9	6.1e-09	biopolymer transport protein ExbD
FG-1	OOOAGBFP_00073	K03561	54.67	143.8	2.8e-42	biopolymer transport protein ExbB
FG-1	OOOAGBFP_00074	K03671	113.73	134.2	1.7e-39	thioredoxin
FG-1	OOOAGBFP_00076	K02335	474.93	1089.6	0	DNA polymerase I [EC:2.7.7.7]
FG-1	OOOAGBFP_00077	K01273	56.9	80.6	2.3e-23	membrane dipeptidase [EC:3.4.13.19]
FG-1	OOOAGBFP_00082	K03625	91.33	160.4	1.6e-47	transcription antitermination protein NusB
FG-1	OOOAGBFP_00083	K07738	43.87	217.5	3.5e-65	transcriptional repressor NrdR
FG-1	OOOAGBFP_00084	K00600	75.87	640.7	8.9e-193	glycine hydroxymethyltransferase [EC:2.1.2.1]
FG-1	OOOAGBFP_00085	K01808	182.93	206.4	1.2e-61	ribose 5-phosphate isomerase B [EC:5.3.1.6]
FG-1	OOOAGBFP_00086	K09458	480.43	586	2.6e-176	3-oxoacyl-[acyl-carrier-protein] synthase II [EC:2.3.1.179]
FG-1	OOOAGBFP_00087	K02078	40.47	104.1	2.4e-30	acyl carrier protein
FG-1	OOOAGBFP_00088	K00059	270.17	328.4	1.6e-98	3-oxoacyl-[acyl-carrier protein] reductase [EC:1.1.1.100]
FG-1	OOOAGBFP_00089	K00645	262.6	355	1.8e-106	[acyl-carrier-protein] S-malonyltransferase [EC:2.3.1.39]
FG-1	OOOAGBFP_00090	K00648	219.23	448.6	6.7e-135	3-oxoacyl-[acyl-carrier-protein] synthase III [EC:2.3.1.180]
FG-1	OOOAGBFP_00091	K03621	89.17	355.3	1.1e-106	phosphate acyltransferase [EC:2.3.1.274]
FG-1	OOOAGBFP_00092	K02911	22.53	53.8	6.2e-15	large subunit ribosomal protein L32
FG-1	OOOAGBFP_00093	K07040	23.73	92.1	1.1e-26	DUF177 domain-containing protein
FG-1	OOOAGBFP_00094	K01443	131.5	261.7	3.6e-78	N-acetylglucosamine-6-phosphate deacetylase [EC:3.5.1.25]
FG-1	OOOAGBFP_00097	K04771	315.4	346	1.2e-103	serine protease Do [EC:3.4.21.107]
FG-1	OOOAGBFP_00105	K07063	46.83	66.4	7e-19	uncharacterized protein
FG-1	OOOAGBFP_00114	K07133	104.37	246.8	1.2e-73	uncharacterized protein
FG-1	OOOAGBFP_00116	K07076	42.43	43.6	7.8e-12	uncharacterized protein
FG-1	OOOAGBFP_00121	K01866	90.07	472.2	8.2e-142	tyrosyl-tRNA synthetase [EC:6.1.1.1]
FG-1	OOOAGBFP_00126	K00548	258.67	1270.9	0	5-methyltetrahydrofolate--homocysteine methyltransferase [EC:2.1.1.13]
FG-1	OOOAGBFP_00127	K07172	46.5	54.4	4.5e-15	antitoxin MazE
FG-1	OOOAGBFP_00128	K07171	21.13	100.3	3.8e-29	mRNA interferase MazF [EC:3.1.-.-]
FG-1	OOOAGBFP_00136	K07100	51.93	250.9	6.2e-75	putative phosphoribosyl transferase
FG-1	OOOAGBFP_00142	K02011	345.9	364.2	2.7e-109	iron(III) transport system permease protein
FG-1	OOOAGBFP_00143	K15034	126.5	161.4	4.8e-48	ribosome-associated protein
FG-1	OOOAGBFP_00143	K15033	131.93	141.4	8.3e-42	peptidyl-tRNA hydrolase ICT1 [EC:3.1.1.29]
FG-1	OOOAGBFP_00145	K26392	251.63	264.4	5.4e-79	stomatin-like protein 2
FG-1	OOOAGBFP_00146	K07340	67.93	76.2	8.4e-22	inner membrane protein
FG-1	OOOAGBFP_00155	K03169	548.97	763.7	5.1e-230	DNA topoisomerase III [EC:5.6.2.1]
FG-1	OOOAGBFP_00156	K18843	35.93	90.7	2.7e-26	antitoxin HicB
FG-1	OOOAGBFP_00157	K14623	82.6	83.4	4.5e-24	DNA-damage-inducible protein D
FG-1	OOOAGBFP_00169	K07736	48.33	64	4.2e-18	CarD family transcriptional regulator, regulator of rRNA transcription
FG-1	OOOAGBFP_00175	K05606	72.9	121.9	7.2e-36	methylmalonyl-CoA/ethylmalonyl-CoA epimerase [EC:5.1.99.1]
FG-1	OOOAGBFP_00176	K07059	152.6	186.4	1.7e-55	rhomboid family protein
FG-1	OOOAGBFP_00178	K00384	347.13	473	2.6e-142	thioredoxin reductase (NADPH) [EC:1.8.1.9]
FG-1	OOOAGBFP_00179	K04567	309.17	694.7	3e-209	lysyl-tRNA synthetase, class II [EC:6.1.1.6]
FG-1	OOOAGBFP_00180	K09808	206.23	356.8	4.8e-107	lipoprotein-releasing system permease protein
FG-1	OOOAGBFP_00180	K02004	43.17	59.8	3.9e-17	putative ABC transport system permease protein
FG-1	OOOAGBFP_00181	K09810	330.4	343.9	2.6e-103	lipoprotein-releasing system ATP-binding protein [EC:7.6.2.-]
FG-1	OOOAGBFP_00182	K07277	283.4	549.3	5.9e-165	outer membrane protein insertion porin family
FG-1	OOOAGBFP_00183	K06142	38.4	126.5	3.2e-37	outer membrane protein
FG-1	OOOAGBFP_00184	K02536	180.23	340.5	4.1e-102	UDP-3-O-[3-hydroxymyristoyl] glucosamine N-acyltransferase [EC:2.3.1.191]
FG-1	OOOAGBFP_00185	K02372	75.03	167.6	1.1e-49	3-hydroxyacyl-[acyl-carrier-protein] dehydratase [EC:4.2.1.59]
FG-1	OOOAGBFP_00186	K00677	203.7	346.5	3.4e-104	UDP-N-acetylglucosamine acyltransferase [EC:2.3.1.129]
FG-1	OOOAGBFP_00187	K00748	123.3	400.7	3.6e-120	lipid-A-disaccharide synthase [EC:2.4.1.182]
FG-1	OOOAGBFP_00188	K00912	86.63	222	3.4e-66	tetraacyldisaccharide 4'-kinase [EC:2.7.1.130]
FG-1	OOOAGBFP_00189	K02517	195.97	220.1	1.2e-65	Kdo2-lipid IVA lauroyltransferase/acyltransferase [EC:2.3.1.241 2.3.1.-]
FG-1	OOOAGBFP_00194	K02945	144.83	544.9	5.7e-164	small subunit ribosomal protein S1
FG-1	OOOAGBFP_00197	K01126	136.2	157.4	1.3e-46	glycerophosphoryl diester phosphodiesterase [EC:3.1.4.46]
FG-1	OOOAGBFP_00198	K04773	184.53	301.2	4e-90	protease IV [EC:3.4.21.-]
FG-1	OOOAGBFP_00199	K03500	290.07	294.9	4.6e-88	16S rRNA (cytosine967-C5)-methyltransferase [EC:2.1.1.176]
FG-1	OOOAGBFP_00204	K03111	22.63	197.4	7.3e-59	single-strand DNA-binding protein
FG-1	OOOAGBFP_00205	K00721	175.23	311.4	2e-93	dolichol-phosphate mannosyltransferase [EC:2.4.1.83]
FG-1	OOOAGBFP_00209	K02558	379.27	522.9	2.3e-157	UDP-N-acetylmuramate: L-alanyl-gamma-D-glutamyl-meso-diaminopimelate ligase [EC:6.3.2.45]
FG-1	OOOAGBFP_00209	K01924	375.47	385.9	8e-116	UDP-N-acetylmuramate--alanine ligase [EC:6.3.2.8]
FG-1	OOOAGBFP_00210	K22278	120.97	155.3	4.4e-46	peptidoglycan-N-acetylglucosamine deacetylase [EC:3.5.1.104]
FG-1	OOOAGBFP_00211	K12132	226.1	295.8	1.2e-88	eukaryotic-like serine/threonine-protein kinase [EC:2.7.11.1]
FG-1	OOOAGBFP_00226	K01758	591	675.9	7.6e-204	cystathionine gamma-lyase [EC:4.4.1.1]
FG-1	OOOAGBFP_00226	K01760	492.17	539.5	2.5e-162	cysteine-S-conjugate beta-lyase [EC:4.4.1.13]
FG-1	OOOAGBFP_00226	K01739	475.93	518.8	4.3e-156	cystathionine gamma-synthase [EC:2.5.1.48]
FG-1	OOOAGBFP_00227	K01697	441	596.5	2.2e-179	cystathionine beta-synthase [EC:4.2.1.22]
FG-1	OOOAGBFP_00227	K01738	425.07	448.1	1.1e-134	cysteine synthase [EC:2.5.1.47]
FG-1	OOOAGBFP_00229	K22278	120.97	190.5	1e-56	peptidoglycan-N-acetylglucosamine deacetylase [EC:3.5.1.104]
FG-1	OOOAGBFP_00237	K09803	24.33	81.6	1.2e-23	uncharacterized protein
FG-1	OOOAGBFP_00243	K07171	21.13	106.8	3.9e-31	mRNA interferase MazF [EC:3.1.-.-]
FG-1	OOOAGBFP_00245	K04095	43.93	59.2	1.1e-16	cell filamentation protein, protein adenylyltransferase [EC:2.7.7.108]
FG-1	OOOAGBFP_00248	K22934	541.37	575.1	4e-173	alpha,alpha-trehalase [EC:3.2.1.28]
FG-1	OOOAGBFP_00251	K03386	223.8	239.7	1.4e-71	peroxiredoxin 2/4 [EC:1.11.1.24]
FG-1	OOOAGBFP_00255	K01551	75.5	131.5	1e-38	arsenite/tail-anchored protein-transporting ATPase [EC:7.3.2.7 7.3.-.-]
FG-1	OOOAGBFP_00256	K01551	75.5	94.7	1.5e-27	arsenite/tail-anchored protein-transporting ATPase [EC:7.3.2.7 7.3.-.-]
FG-1	OOOAGBFP_00258	K07337	55.3	151.5	5e-45	penicillin-binding protein activator
FG-1	OOOAGBFP_00259	K09859	140.37	296.2	1.1e-88	uncharacterized protein
FG-1	OOOAGBFP_00260	K11069	346.1	359.3	9.1e-108	spermidine/putrescine transport system substrate-binding protein
FG-1	OOOAGBFP_00262	K03439	64.87	138.2	1.2e-40	tRNA (guanine-N7-)-methyltransferase [EC:2.1.1.33]
FG-1	OOOAGBFP_00263	K02406	135.4	329.5	8.4e-99	flagellin
FG-1	OOOAGBFP_00265	K01256	436.3	436.9	6.4e-131	aminopeptidase N [EC:3.4.11.2]
FG-1	OOOAGBFP_00269	K07713	555.83	590.1	1.9e-177	two-component system, NtrC family, response regulator HydG
FG-1	OOOAGBFP_00269	K07714	562.87	572	3.1e-172	two-component system, NtrC family, response regulator AtoC
FG-1	OOOAGBFP_00269	K02481	549.37	571.9	3.7e-172	two-component system, NtrC family, response regulator
FG-1	OOOAGBFP_00270	K13292	44.5	160.1	2e-47	phosphatidylglycerol---prolipoprotein diacylglyceryl transferase [EC:2.5.1.145]
FG-1	OOOAGBFP_00273	K01921	143.5	421.9	1.2e-126	D-alanine-D-alanine ligase [EC:6.3.2.4]
FG-1	OOOAGBFP_00282	K03628	199.13	760.5	2.7e-229	transcription termination factor Rho
FG-1	OOOAGBFP_00283	K07082	41.23	337.3	3e-101	UPF0755 protein
FG-1	OOOAGBFP_00288	K02343	235.9	530	2.3e-159	DNA polymerase III subunit gamma/tau [EC:2.7.7.7]
FG-1	OOOAGBFP_00289	K06187	121.63	309	1.5e-92	recombination protein RecR
FG-1	OOOAGBFP_00290	K24105	155.9	327.5	1.8e-98	mutual gliding-motility protein MglA
FG-1	OOOAGBFP_00291	K06204	37.5	113	6.8e-33	RNA polymerase-binding transcription factor
FG-1	OOOAGBFP_00292	K06204	37.5	105.9	9.8e-31	RNA polymerase-binding transcription factor
FG-1	OOOAGBFP_00293	K14645	316.2	339.9	8e-102	serine protease [EC:3.4.21.-]
FG-1	OOOAGBFP_00294	K09922	59.1	147.8	3.9e-44	uncharacterized protein
FG-1	OOOAGBFP_00295	K03531	234.53	550.4	1.8e-165	cell division protein FtsZ
FG-1	OOOAGBFP_00296	K03590	121.3	561.7	3.7e-169	cell division protein FtsA
FG-1	OOOAGBFP_00297	K03589	45.8	93.8	3.9e-27	cell division protein FtsQ
FG-1	OOOAGBFP_00298	K07263	253.47	385.2	1.8e-115	zinc protease [EC:3.4.24.-]
FG-1	OOOAGBFP_00300	K01915	64.73	335.6	1.8e-100	glutamine synthetase [EC:6.3.1.2]
FG-1	OOOAGBFP_00302	K07010	126.53	246.1	1.5e-73	putative glutamine amidotransferase
FG-1	OOOAGBFP_00305	K07133	104.37	246.4	1.7e-73	uncharacterized protein
FG-1	OOOAGBFP_00307	K04095	43.93	83.7	4.1e-24	cell filamentation protein, protein adenylyltransferase [EC:2.7.7.108]
FG-1	OOOAGBFP_00310	K00075	65.6	283.9	5.4e-85	UDP-N-acetylmuramate dehydrogenase [EC:1.3.1.98]
FG-1	OOOAGBFP_00311	K01924	375.47	625.3	2.8e-188	UDP-N-acetylmuramate--alanine ligase [EC:6.3.2.8]
FG-1	OOOAGBFP_00312	K02563	186.43	337.8	2.8e-101	UDP-N-acetylglucosamine--N-acetylmuramyl-(pentapeptide) pyrophosphoryl-undecaprenol N-acetylglucosamine transferase [EC:2.4.1.227]
FG-1	OOOAGBFP_00313	K03588	363.47	456.4	4.1e-137	cell division protein FtsW
FG-1	OOOAGBFP_00314	K01925	374.23	509.1	5.6e-153	UDP-N-acetylmuramoylalanine--D-glutamate ligase [EC:6.3.2.9]
FG-1	OOOAGBFP_00315	K01000	181.27	445.7	3.3e-134	phospho-N-acetylmuramoyl-pentapeptide-transferase [EC:2.7.8.13]
FG-1	OOOAGBFP_00316	K01928	405.5	581.2	5.3e-175	UDP-N-acetylmuramoyl-L-alanyl-D-glutamate--2,6-diaminopimelate ligase [EC:6.3.2.13]
FG-1	OOOAGBFP_00317	K03587	455.93	572.5	2.4e-172	cell division protein FtsI (penicillin-binding protein 3) [EC:3.4.16.4]
FG-1	OOOAGBFP_00319	K03438	329.03	352.7	9.2e-106	16S rRNA (cytosine1402-N4)-methyltransferase [EC:2.1.1.199]
FG-1	OOOAGBFP_00322	K01241	97.4	231.8	3.6e-69	AMP nucleosidase [EC:3.2.2.4]
FG-1	OOOAGBFP_00323	K03569	113.77	577.2	5.9e-174	rod shape-determining protein MreB and related proteins
FG-1	OOOAGBFP_00324	K07133	104.37	209.3	2.8e-62	uncharacterized protein
FG-1	OOOAGBFP_00336	K01479	211.3	234.8	3.8e-70	formiminoglutamase [EC:3.5.3.8]
FG-1	OOOAGBFP_00341	K06911	31.27	170.9	1.3e-50	quercetin 2,3-dioxygenase [EC:1.13.11.24]
FG-1	OOOAGBFP_00342	K01118	99.27	137.6	1.7e-40	FMN-dependent NADH-azoreductase [EC:1.7.1.17]
FG-1	OOOAGBFP_00344	K04485	93.87	621	4.6e-187	DNA repair protein RadA/Sms
FG-1	OOOAGBFP_00345	K00864	517.8	702	2.6e-211	glycerol kinase [EC:2.7.1.30]
FG-1	OOOAGBFP_00354	K01972	105.5	970.4	1.7e-292	DNA ligase (NAD+) [EC:6.5.1.2]
FG-1	OOOAGBFP_00357	K07001	92.03	115.1	9.1e-34	NTE family protein
FG-1	OOOAGBFP_00365	K01091	111.07	126.9	2.5e-37	phosphoglycolate phosphatase [EC:3.1.3.18]
FG-1	OOOAGBFP_00376	K21302	212.73	271	5.9e-81	phosphatidylinositol-3-phosphatase [EC:3.1.3.64]
FG-1	OOOAGBFP_00379	K00343	325.13	465.1	9.9e-140	NADH-quinone oxidoreductase subunit N [EC:7.1.1.2]
FG-1	OOOAGBFP_00381	K00341	537.3	701	4.3e-211	NADH-quinone oxidoreductase subunit L [EC:7.1.1.2]
FG-1	OOOAGBFP_00382	K00340	95.37	116.5	3e-34	NADH-quinone oxidoreductase subunit K [EC:7.1.1.2]
FG-1	OOOAGBFP_00385	K00337	417.43	455.1	1.3e-136	NADH-quinone oxidoreductase subunit H [EC:7.1.1.2]
FG-1	OOOAGBFP_00388	K00331	281.37	292	2.5e-87	NADH-quinone oxidoreductase subunit B [EC:7.1.1.2]
FG-1	OOOAGBFP_00389	K00330	128.2	162.8	2.2e-48	NADH-quinone oxidoreductase subunit A [EC:7.1.1.2]
FG-1	OOOAGBFP_00390	K00175	238.43	374.1	3.8e-112	2-oxoglutarate/2-oxoacid ferredoxin oxidoreductase subunit beta [EC:1.2.7.3 1.2.7.11]
FG-1	OOOAGBFP_00391	K00174	262.83	702.9	9.2e-212	2-oxoglutarate/2-oxoacid ferredoxin oxidoreductase subunit alpha [EC:1.2.7.3 1.2.7.11]
FG-1	OOOAGBFP_00393	K22737	60.07	62	1.7e-17	erythrin-vacuolar iron transport family protein
FG-1	OOOAGBFP_00395	K11927	554.2	654.7	3.6e-197	ATP-dependent RNA helicase RhlE [EC:3.6.4.13]
FG-1	OOOAGBFP_00398	K21498	77.8	122.7	4.4e-36	antitoxin HigA-1
FG-1	OOOAGBFP_00398	K07334	65.83	67.6	3e-19	toxin HigB-1
FG-1	OOOAGBFP_00406	K00128	575.83	589.6	1.9e-177	aldehyde dehydrogenase (NAD+) [EC:1.2.1.3]
FG-1	OOOAGBFP_00407	K01619	42.73	297.3	4.7e-89	deoxyribose-phosphate aldolase [EC:4.1.2.4]
FG-1	OOOAGBFP_00417	K07154	35.3	237.2	1.1e-70	serine/threonine-protein kinase HipA [EC:2.7.11.1]
FG-1	OOOAGBFP_00418	K06885	287.07	309.5	1.4e-92	uncharacterized protein
FG-1	OOOAGBFP_00422	K03644	127.03	504.3	1.2e-151	lipoyl synthase [EC:2.8.1.8]
FG-1	OOOAGBFP_00423	K09699	429.17	463.8	1.3e-139	2-oxoisovalerate dehydrogenase E2 component (dihydrolipoyl transacylase) [EC:2.3.1.168]
FG-1	OOOAGBFP_00424	K00382	460.93	613.8	6.1e-185	dihydrolipoyl dehydrogenase [EC:1.8.1.4]
FG-1	OOOAGBFP_00427	K01495	41.6	319.1	6.4e-96	GTP cyclohydrolase IA [EC:3.5.4.16]
FG-1	OOOAGBFP_00431	K05337	39.43	53	9.2e-15	ferredoxin
FG-1	OOOAGBFP_00435	K00241	52.73	127.5	1.6e-37	succinate dehydrogenase cytochrome b subunit
FG-1	OOOAGBFP_00436	K00239	609.33	653.5	7.2e-197	succinate dehydrogenase flavoprotein subunit [EC:1.3.5.1]
FG-1	OOOAGBFP_00437	K00240	133	207.1	8.4e-62	succinate dehydrogenase iron-sulfur subunit [EC:1.3.5.1]
FG-1	OOOAGBFP_00449	K07090	38.6	71.2	2e-20	uncharacterized protein
FG-1	OOOAGBFP_00450	K01008	148.33	365.4	1.2e-109	selenide, water dikinase [EC:2.7.9.3]
FG-1	OOOAGBFP_00451	K06917	133.97	327	4.7e-98	tRNA 2-selenouridine synthase [EC:2.9.1.3]
FG-1	OOOAGBFP_00457	K02362	118.47	201.1	8.2e-60	enterobactin synthetase component D [EC:6.3.2.14 2.7.8.-]
FG-1	OOOAGBFP_00458	K04771	315.4	318.5	2.5e-95	serine protease Do [EC:3.4.21.107]
FG-1	OOOAGBFP_00460	K01424	104.6	250.7	8.8e-75	L-asparaginase [EC:3.5.1.1]
FG-1	OOOAGBFP_00466	K01595	44.93	398.3	2.2e-119	phosphoenolpyruvate carboxylase [EC:4.1.1.31]
FG-1	OOOAGBFP_00468	K07736	48.33	223.8	1e-66	CarD family transcriptional regulator, regulator of rRNA transcription
FG-1	OOOAGBFP_00469	K01883	406.87	633.5	2.1e-190	cysteinyl-tRNA synthetase [EC:6.1.1.16]
FG-1	OOOAGBFP_00470	K01139	804.83	947.1	1.7e-285	GTP diphosphokinase / guanosine-3',5'-bis(diphosphate) 3'-diphosphatase [EC:2.7.6.5 3.1.7.2]
FG-1	OOOAGBFP_00471	K00942	190.43	260.7	5.1e-78	guanylate kinase [EC:2.7.4.8]
FG-1	OOOAGBFP_00472	K01962	422.77	503.6	2.8e-151	acetyl-CoA carboxylase carboxyl transferase subunit alpha [EC:6.4.1.2 2.1.3.15]
FG-1	OOOAGBFP_00476	K03978	95.4	190.5	1.5e-56	GTP-binding protein
FG-1	OOOAGBFP_00477	K01297	77.87	259.5	1.3e-77	muramoyltetrapeptide carboxypeptidase [EC:3.4.17.13]
FG-1	OOOAGBFP_00492	K02437	37.8	94.7	1.6e-27	glycine cleavage system H protein
FG-1	OOOAGBFP_00494	K06190	60.07	89.3	6.6e-26	intracellular septation protein
FG-1	OOOAGBFP_00495	K06168	441.33	538.8	2.9e-162	tRNA-2-methylthio-N6-dimethylallyladenosine synthase [EC:2.8.4.3]
FG-1	OOOAGBFP_00496	K01726	179.63	222	2.7e-66	gamma-carbonic anhydrase [EC:4.2.1.-]
FG-1	OOOAGBFP_00497	K00088	359.27	686	1.3e-206	IMP dehydrogenase [EC:1.1.1.205]
FG-1	OOOAGBFP_00498	K01951	105.1	683.8	4.8e-206	GMP synthase (glutamine-hydrolysing) [EC:6.3.5.2]
FG-1	OOOAGBFP_00499	K12267	293.6	468.8	4.6e-141	peptide methionine sulfoxide reductase msrA/msrB [EC:1.8.4.11 1.8.4.12]
FG-1	OOOAGBFP_00499	K07304	47.2	255.2	2.4e-76	peptide-methionine (S)-S-oxide reductase [EC:1.8.4.11]
FG-1	OOOAGBFP_00499	K07305	90.77	202.7	1.3e-60	peptide-methionine (R)-S-oxide reductase [EC:1.8.4.12]
FG-1	OOOAGBFP_00500	K07726	44.33	73.4	4.9e-21	putative transcriptional regulator
FG-1	OOOAGBFP_00504	K06024	48.03	203.2	1.1e-60	segregation and condensation protein B
FG-1	OOOAGBFP_00505	K05896	38.2	195.6	3.1e-58	segregation and condensation protein A
FG-1	OOOAGBFP_00506	K01867	146.83	451.4	1.5e-135	tryptophanyl-tRNA synthetase [EC:6.1.1.2]
FG-1	OOOAGBFP_00508	K04763	291.3	298.3	3.5e-89	integrase/recombinase XerD
FG-1	OOOAGBFP_00510	K01448	38.3	188.2	5.5e-56	N-acetylmuramoyl-L-alanine amidase [EC:3.5.1.28]
FG-1	OOOAGBFP_00511	K03575	151.13	365.9	9.4e-110	A/G-specific adenine glycosylase [EC:3.2.2.31]
FG-1	OOOAGBFP_00512	K17686	811.83	922	1.1e-277	P-type Cu+ transporter [EC:7.2.2.8]
FG-1	OOOAGBFP_00512	K07213	67.83	71.6	2.3e-20	copper chaperone
FG-1	OOOAGBFP_00513	K07213	67.83	81.7	1.8e-23	copper chaperone
FG-1	OOOAGBFP_00515	K03555	679.87	956.4	6.7e-288	DNA mismatch repair protein MutS
FG-1	OOOAGBFP_00518	K00873	75.73	559.9	1.8e-168	pyruvate kinase [EC:2.7.1.40]
FG-1	OOOAGBFP_00522	K06041	161.43	409.3	5.3e-123	arabinose-5-phosphate isomerase [EC:5.3.1.13]
FG-1	OOOAGBFP_00526	K01092	206.07	302.2	1.2e-90	myo-inositol-1(or 4)-monophosphatase [EC:3.1.3.25]
FG-1	OOOAGBFP_00528	K03665	216.93	510.5	2.8e-153	GTPase
FG-1	OOOAGBFP_00530	K03177	197.8	256.9	1e-76	tRNA pseudouridine55 synthase [EC:5.4.99.25]
FG-1	OOOAGBFP_00531	K02834	26	118.1	1.2e-34	ribosome-binding factor A
FG-1	OOOAGBFP_00532	K02519	313.17	921.7	1.1e-277	translation initiation factor IF-2
FG-1	OOOAGBFP_00533	K02600	38.97	476.1	2.6e-143	transcription termination/antitermination protein NusA
FG-1	OOOAGBFP_00534	K09748	26.67	137.2	1.7e-40	ribosome maturation factor RimP
FG-1	OOOAGBFP_00538	K23980	378.33	478.3	5.6e-144	cysteinylglycine-S-conjugate dipeptidase [EC:3.4.13.23]
FG-1	OOOAGBFP_00542	K22278	120.97	148.1	6.6e-44	peptidoglycan-N-acetylglucosamine deacetylase [EC:3.5.1.104]
FG-1	OOOAGBFP_00544	K01759	73.67	137.9	1.2e-40	lactoylglutathione lyase [EC:4.4.1.5]
FG-1	OOOAGBFP_00551	K03639	141.07	345	1.2e-103	GTP 3',8-cyclase [EC:4.1.99.22]
FG-1	OOOAGBFP_00552	K03637	87.07	277.5	4.7e-83	cyclic pyranopterin monophosphate synthase [EC:4.6.1.17]
FG-1	OOOAGBFP_00553	K03750	146.67	426.4	4.2e-128	molybdopterin molybdotransferase [EC:2.10.1.1]
FG-1	OOOAGBFP_00555	K03635	35.23	167.8	1.1e-49	molybdopterin synthase catalytic subunit [EC:2.8.1.12]
FG-1	OOOAGBFP_00557	K08307	134.27	155	7.9e-46	membrane-bound lytic murein transglycosylase D [EC:4.2.2.-]
FG-1	OOOAGBFP_00561	K03602	22.5	92.4	7.4e-27	exodeoxyribonuclease VII small subunit [EC:3.1.11.6]
FG-1	OOOAGBFP_00562	K01662	339.5	710.4	7.1e-214	1-deoxy-D-xylulose-5-phosphate synthase [EC:2.2.1.7]
FG-1	OOOAGBFP_00563	K06442	70.7	365.4	9.9e-110	23S rRNA (cytidine1920-2'-O)/16S rRNA (cytidine1409-2'-O)-methyltransferase [EC:2.1.1.226 2.1.1.227]
FG-1	OOOAGBFP_00565	K05366	624.77	766.8	6.6e-231	penicillin-binding protein 1A [EC:2.4.1.129 3.4.16.4]
FG-1	OOOAGBFP_00566	K03832	35.5	41.7	3.8e-11	periplasmic protein TonB
FG-1	OOOAGBFP_00568	K00281	618.07	1693.7	0	glycine cleavage system P protein (glycine dehydrogenase) [EC:1.4.4.2]
FG-1	OOOAGBFP_00572	K02437	37.8	198.6	2.8e-59	glycine cleavage system H protein
FG-1	OOOAGBFP_00573	K00605	308.37	486.6	2.2e-146	glycine cleavage system T protein (aminomethyltransferase) [EC:2.1.2.10]
FG-1	OOOAGBFP_00575	K02391	221.97	224.2	5.9e-67	flagellar basal-body rod protein FlgF
FG-1	OOOAGBFP_00576	K02392	299.4	328	1.8e-98	flagellar basal-body rod protein FlgG
FG-1	OOOAGBFP_00577	K02386	47.63	70.8	3.7e-20	flagellar basal body P-ring formation protein FlgA
FG-1	OOOAGBFP_00578	K02393	51.97	54.1	3.6e-15	flagellar L-ring protein FlgH
FG-1	OOOAGBFP_00579	K02394	120.07	382.6	4.1e-115	flagellar P-ring protein FlgI
FG-1	OOOAGBFP_00581	K02395	35.5	73.4	7.2e-21	peptidoglycan hydrolase FlgJ
FG-1	OOOAGBFP_00582	K02398	23.8	49.5	1.6e-13	negative regulator of flagellin synthesis FlgM
FG-1	OOOAGBFP_00583	K02399	37.7	64.2	3.5e-18	flagellar biosynthesis protein FlgN
FG-1	OOOAGBFP_00584	K02396	90.63	437.7	3.1e-131	flagellar hook-associated protein 1
FG-1	OOOAGBFP_00585	K02397	148.93	248.2	3.4e-74	flagellar hook-associated protein 3 FlgL
FG-1	OOOAGBFP_00586	K03563	24.3	96.1	4.5e-28	carbon storage regulator
FG-1	OOOAGBFP_00587	K13626	54.6	173.8	9.5e-52	flagellar assembly factor FliW
FG-1	OOOAGBFP_00589	K05807	69.4	194.9	6.5e-58	outer membrane protein assembly factor BamD
FG-1	OOOAGBFP_00594	K03704	85.43	122.4	5.2e-36	cold shock protein
FG-1	OOOAGBFP_00607	K06940	30.77	55	2.3e-15	uncharacterized protein
FG-1	OOOAGBFP_00608	K02518	43.67	87.3	2.3e-25	translation initiation factor IF-1
FG-1	OOOAGBFP_00609	K03469	83.17	183.8	1.6e-54	ribonuclease HI [EC:3.1.26.4]
FG-1	OOOAGBFP_00610	K06921	89.67	207.8	1e-61	uncharacterized protein
FG-1	OOOAGBFP_00611	K07133	104.37	207.4	1e-61	uncharacterized protein
FG-1	OOOAGBFP_00615	K02492	69.63	97	2.6e-28	glutamyl-tRNA reductase [EC:1.2.1.70]
FG-1	OOOAGBFP_00616	K01749	130	285.1	3.7e-85	hydroxymethylbilane synthase [EC:2.5.1.61]
FG-1	OOOAGBFP_00617	K01698	98.03	393.6	5.8e-118	porphobilinogen synthase [EC:4.2.1.24]
FG-1	OOOAGBFP_00618	K01845	313.57	597.3	1.2e-179	glutamate-1-semialdehyde 2,1-aminomutase [EC:5.4.3.8]
FG-1	OOOAGBFP_00621	K01599	181.6	264.1	6.3e-79	uroporphyrinogen decarboxylase [EC:4.1.1.37]
FG-1	OOOAGBFP_00622	K02495	263.4	525.6	4e-158	oxygen-independent coproporphyrinogen III oxidase [EC:1.3.98.3]
FG-1	OOOAGBFP_00623	K00231	147.9	237.7	7.7e-71	protoporphyrinogen/coproporphyrinogen III oxidase [EC:1.3.3.4 1.3.3.15]
FG-1	OOOAGBFP_00626	K00872	219.97	273.5	9e-82	homoserine kinase [EC:2.7.1.39]
FG-1	OOOAGBFP_00629	K00943	94.83	209.7	1.8e-62	dTMP kinase [EC:2.7.4.9]
FG-1	OOOAGBFP_00632	K02065	290.27	319.9	4.9e-96	phospholipid/cholesterol/gamma-HCH transport system ATP-binding protein
FG-1	OOOAGBFP_00633	K02066	41.53	214.2	9.8e-64	phospholipid/cholesterol/gamma-HCH transport system permease protein
FG-1	OOOAGBFP_00634	K02066	41.53	219.7	2e-65	phospholipid/cholesterol/gamma-HCH transport system permease protein
FG-1	OOOAGBFP_00635	K02067	84.1	103.9	2.1e-30	phospholipid/cholesterol/gamma-HCH transport system substrate-binding protein
FG-1	OOOAGBFP_00641	K07133	104.37	198.5	5e-59	uncharacterized protein
FG-1	OOOAGBFP_00650	K03101	31.43	186.1	2e-55	signal peptidase II [EC:3.4.23.36]
FG-1	OOOAGBFP_00651	K13292	44.5	253.2	9.6e-76	phosphatidylglycerol---prolipoprotein diacylglyceryl transferase [EC:2.5.1.145]
FG-1	OOOAGBFP_00652	K08591	67.1	178.7	3.4e-53	acyl phosphate:glycerol-3-phosphate acyltransferase [EC:2.3.1.275]
FG-1	OOOAGBFP_00653	K02016	151.43	157.5	1.3e-46	iron complex transport system substrate-binding protein
FG-1	OOOAGBFP_00655	K02013	231.2	276.8	9.2e-83	iron complex transport system ATP-binding protein [EC:7.2.2.-]
FG-1	OOOAGBFP_00661	K07171	21.13	98.8	1.1e-28	mRNA interferase MazF [EC:3.1.-.-]
FG-1	OOOAGBFP_00664	K07133	104.37	138.9	5.9e-41	uncharacterized protein
FG-1	OOOAGBFP_00666	K06204	37.5	98.7	1.5e-28	RNA polymerase-binding transcription factor
FG-1	OOOAGBFP_00667	K00963	77.07	141.2	1.3e-41	UTP--glucose-1-phosphate uridylyltransferase [EC:2.7.7.9]
FG-1	OOOAGBFP_00669	K04066	129.5	734.5	5.3e-221	primosomal protein N' (replication factor Y) (superfamily II helicase) [EC:5.6.2.4]
FG-1	OOOAGBFP_00671	K03100	111.43	212.9	1.1e-63	signal peptidase I [EC:3.4.21.89]
FG-1	OOOAGBFP_00672	K11720	216.73	297.1	5.1e-89	lipopolysaccharide export system permease protein
FG-1	OOOAGBFP_00673	K01462	59.8	203.5	1.3e-60	peptide deformylase [EC:3.5.1.88]
FG-1	OOOAGBFP_00674	K00604	252.1	329.5	8.3e-99	methionyl-tRNA formyltransferase [EC:2.1.2.9]
FG-1	OOOAGBFP_00675	K01783	251.8	358.8	9.6e-108	ribulose-phosphate 3-epimerase [EC:5.1.3.1]
FG-1	OOOAGBFP_00678	K01745	425.53	776.4	7.5e-234	histidine ammonia-lyase [EC:4.3.1.3]
FG-1	OOOAGBFP_00685	K01790	197.13	267.3	3.4e-80	dTDP-4-dehydrorhamnose 3,5-epimerase [EC:5.1.3.13]
FG-1	OOOAGBFP_00690	K01710	486.6	498.3	5.3e-150	dTDP-glucose 4,6-dehydratase [EC:4.2.1.46]
FG-1	OOOAGBFP_00691	K00973	241.53	491.5	7.5e-148	glucose-1-phosphate thymidylyltransferase [EC:2.7.7.24]
FG-1	OOOAGBFP_00692	K00067	301.6	367.1	3.3e-110	dTDP-4-dehydrorhamnose reductase [EC:1.1.1.133]
FG-1	OOOAGBFP_00693	K02238	58.23	139.1	5.1e-41	competence protein ComEC
FG-1	OOOAGBFP_00695	K00721	175.23	216.6	1.2e-64	dolichol-phosphate mannosyltransferase [EC:2.4.1.83]
FG-1	OOOAGBFP_00696	K13317	551.43	602.5	7.9e-182	NDP-4-keto-2,6-dideoxyhexose 3-C-methyltransferase [EC:2.1.1.-]
FG-1	OOOAGBFP_00700	K02687	115.9	226.1	2.9e-67	ribosomal protein L11 methyltransferase [EC:2.1.1.-]
FG-1	OOOAGBFP_00701	K08301	627.3	717.7	3.4e-216	ribonuclease G [EC:3.1.26.-]
FG-1	OOOAGBFP_00703	K01839	131.1	525.2	2.5e-158	phosphopentomutase [EC:5.4.2.7]
FG-1	OOOAGBFP_00704	K00756	583.03	599	1.3e-180	pyrimidine-nucleoside phosphorylase [EC:2.4.2.2]
FG-1	OOOAGBFP_00704	K00758	569.33	571.1	9.6e-172	thymidine phosphorylase [EC:2.4.2.4]
FG-1	OOOAGBFP_00705	K03783	169.37	402.9	5.5e-121	purine-nucleoside phosphorylase [EC:2.4.2.1]
FG-1	OOOAGBFP_00706	K01489	37.47	168.8	4.7e-50	cytidine deaminase [EC:3.5.4.5]
FG-1	OOOAGBFP_00707	K12960	440.27	477.3	1.5e-143	5-methylthioadenosine/S-adenosylhomocysteine deaminase [EC:3.5.4.31 3.5.4.28]
FG-1	OOOAGBFP_00708	K02888	29.77	138.1	1e-40	large subunit ribosomal protein L21
FG-1	OOOAGBFP_00709	K02899	42.63	158	9.6e-47	large subunit ribosomal protein L27
FG-1	OOOAGBFP_00710	K03979	148.03	478.1	8.2e-144	GTPase [EC:3.6.5.-]
FG-1	OOOAGBFP_00711	K00969	119	163.3	2e-48	nicotinate-nucleotide adenylyltransferase [EC:2.7.7.18]
FG-1	OOOAGBFP_00712	K09710	113.47	167.5	7.2e-50	ribosome-associated protein
FG-1	OOOAGBFP_00713	K00783	85.93	119.8	3e-35	23S rRNA (pseudouridine1915-N3)-methyltransferase [EC:2.1.1.177]
FG-1	OOOAGBFP_00714	K15633	75.63	672.3	1.1e-202	2,3-bisphosphoglycerate-independent phosphoglycerate mutase [EC:5.4.2.12]
FG-1	OOOAGBFP_00715	K00850	347.07	377.5	3.6e-113	6-phosphofructokinase 1 [EC:2.7.1.11]
FG-1	OOOAGBFP_00716	K02242	62	68.2	2.1e-19	competence protein ComFC
FG-1	OOOAGBFP_00718	K00928	394.13	403.3	4.5e-121	aspartate kinase [EC:2.7.2.4]
FG-1	OOOAGBFP_00719	K08307	134.27	295.2	2.8e-88	membrane-bound lytic murein transglycosylase D [EC:4.2.2.-]
FG-1	OOOAGBFP_00723	K03980	198.87	424.9	1.4e-127	putative peptidoglycan lipid II flippase
FG-1	OOOAGBFP_00727	K03657	358.03	637.3	1.1e-191	ATP-dependent DNA helicase UvrD/PcrA [EC:5.6.2.4]
FG-1	OOOAGBFP_00732	K09803	24.33	73.4	3.7e-21	uncharacterized protein
FG-1	OOOAGBFP_00734	K07133	104.37	145.6	5.5e-43	uncharacterized protein
FG-1	OOOAGBFP_00740	K07133	104.37	179.4	3.2e-53	uncharacterized protein
FG-1	OOOAGBFP_00744	K19092	37.3	73.7	4.2e-21	toxin ParE1/3/4
FG-1	OOOAGBFP_00748	K18013	155.07	322	1.2e-96	3-keto-5-aminohexanoate cleavage enzyme [EC:2.3.1.247]
FG-1	OOOAGBFP_00749	K25137	483.3	505.4	4e-152	23S rRNA (guanine2445-N2)-methyltransferase [EC:2.1.1.173]
FG-1	OOOAGBFP_00750	K06199	26.73	65.1	1.5e-18	fluoride exporter
FG-1	OOOAGBFP_00752	K06969	225.63	296.1	1.7e-88	23S rRNA (cytosine1962-C5)-methyltransferase [EC:2.1.1.191]
FG-1	OOOAGBFP_00754	K09131	30.67	76.9	5.3e-22	uncharacterized protein
FG-1	OOOAGBFP_00755	K00974	296.47	314.5	3.2e-94	tRNA nucleotidyltransferase (CCA-adding enzyme) [EC:2.7.7.72 3.1.3.- 3.1.4.-]
FG-1	OOOAGBFP_00757	K03466	58.27	668.3	3.4e-201	DNA segregation ATPase FtsK/SpoIIIE, S-DNA-T family
FG-1	OOOAGBFP_00758	K25026	271.2	300.6	5.8e-90	glucokinase [EC:2.7.1.2]
FG-1	OOOAGBFP_00760	K07713	555.83	597.7	9.5e-180	two-component system, NtrC family, response regulator HydG
FG-1	OOOAGBFP_00760	K02481	549.37	578.3	4.3e-174	two-component system, NtrC family, response regulator
FG-1	OOOAGBFP_00760	K07714	562.87	563.8	9.8e-170	two-component system, NtrC family, response regulator AtoC
FG-1	OOOAGBFP_00763	K04568	304.77	365.5	7.1e-110	elongation factor P--(R)-beta-lysine ligase [EC:6.3.1.-]
FG-1	OOOAGBFP_00765	K18889	667.27	668.1	3.4e-201	ATP-binding cassette, subfamily B, multidrug efflux pump
FG-1	OOOAGBFP_00777	K02283	329.87	490.6	1.5e-147	pilus assembly protein CpaF [EC:7.4.2.8]
FG-1	OOOAGBFP_00779	K23536	198.73	333.6	3e-100	general nucleoside transport system permease protein
FG-1	OOOAGBFP_00780	K23535	205.7	349.9	3.9e-105	general nucleoside transport system permease protein
FG-1	OOOAGBFP_00781	K23537	595.23	710.9	4.9e-214	general nucleoside transport system ATP-binding protein
FG-1	OOOAGBFP_00782	K07335	105.9	353.4	5.8e-106	basic membrane protein A and related proteins
FG-1	OOOAGBFP_00788	K07456	282.8	607.9	8.6e-183	DNA mismatch repair protein MutS2
FG-1	OOOAGBFP_00797	K04562	203.43	236.2	1.3e-70	flagellar biosynthesis protein FlhG
FG-1	OOOAGBFP_00798	K15539	58.07	91.6	1.7e-26	cytoskeleton protein RodZ
FG-1	OOOAGBFP_00799	K06180	287.8	341.3	2.5e-102	23S rRNA pseudouridine1911/1915/1917 synthase [EC:5.4.99.23]
FG-1	OOOAGBFP_00800	K05810	51.63	167.6	1e-49	purine-nucleoside/S-methyl-5'-thioadenosine phosphorylase / adenosine deaminase [EC:2.4.2.1 2.4.2.28 3.5.4.4]
FG-1	OOOAGBFP_00802	K06196	130.3	152.9	2.9e-45	cytochrome c-type biogenesis protein
FG-1	OOOAGBFP_00804	K03424	93.63	304.4	4.1e-91	TatD DNase family protein [EC:3.1.21.-]
FG-1	OOOAGBFP_00805	K03698	133.17	377.2	3.2e-113	3'-5' exoribonuclease [EC:3.1.-.-]
FG-1	OOOAGBFP_00808	K02346	373.37	513.3	1.6e-154	DNA polymerase IV [EC:2.7.7.7]
FG-1	OOOAGBFP_00813	K02445	509.23	539.4	1.9e-162	MFS transporter, OPA family, glycerol-3-phosphate transporter
FG-1	OOOAGBFP_00813	K07783	484.33	529	2.5e-159	MFS transporter, OPA family, sugar phosphate sensor protein UhpC
FG-1	OOOAGBFP_00818	K00208	270.53	394.5	1.5e-118	enoyl-[acyl-carrier protein] reductase I [EC:1.3.1.9 1.3.1.10]
FG-1	OOOAGBFP_00822	K02482	281.63	297.5	4.5e-89	two-component system, NtrC family, sensor kinase [EC:2.7.13.3]
FG-1	OOOAGBFP_00836	K04487	280.9	637.6	3.1e-192	cysteine desulfurase [EC:2.8.1.7]
FG-1	OOOAGBFP_00838	K13628	136.87	148.9	3e-44	iron-sulfur cluster assembly protein
FG-1	OOOAGBFP_00839	K04082	78.37	87.1	3e-25	molecular chaperone HscB
FG-1	OOOAGBFP_00842	K15580	353.07	431.6	1.6e-129	oligopeptide transport system substrate-binding protein
FG-1	OOOAGBFP_00842	K02035	245.87	314.9	2.9e-94	peptide/nickel transport system substrate-binding protein
FG-1	OOOAGBFP_00843	K01613	32.77	176.9	1.3e-52	phosphatidylserine decarboxylase [EC:4.1.1.65]
FG-1	OOOAGBFP_00844	K00286	175.33	333.7	3.3e-100	pyrroline-5-carboxylate reductase [EC:1.5.1.2]
FG-1	OOOAGBFP_00845	K03270	163.73	218.8	1.3e-65	3-deoxy-D-manno-octulosonate 8-phosphate phosphatase (KDO 8-P phosphatase) [EC:3.1.3.45]
FG-1	OOOAGBFP_00848	K01627	190.57	373.3	2.5e-112	2-dehydro-3-deoxyphosphooctonate aldolase (KDO 8-P synthase) [EC:2.5.1.55]
FG-1	OOOAGBFP_00849	K01937	98.03	807.8	1.9e-243	CTP synthase [EC:6.3.4.2]
FG-1	OOOAGBFP_00850	K00979	163	352.8	6.1e-106	3-deoxy-manno-octulosonate cytidylyltransferase (CMP-KDO synthetase) [EC:2.7.7.38]
FG-1	OOOAGBFP_00851	K09792	85.17	137.2	1.4e-40	uncharacterized protein
FG-1	OOOAGBFP_00853	K00406	97.43	185.2	5.3e-55	cytochrome c oxidase cbb3-type subunit III
FG-1	OOOAGBFP_00854	K00407	21	31.5	3.8e-08	cytochrome c oxidase cbb3-type subunit IV
FG-1	OOOAGBFP_00855	K15862	1002.07	1211.3	0	cytochrome c oxidase cbb3-type subunit I/II [EC:7.1.1.9]
FG-1	OOOAGBFP_00858	K07713	555.83	603.9	1.2e-181	two-component system, NtrC family, response regulator HydG
FG-1	OOOAGBFP_00858	K07714	562.87	576.5	1.3e-173	two-component system, NtrC family, response regulator AtoC
FG-1	OOOAGBFP_00858	K02481	549.37	569.1	2.7e-171	two-component system, NtrC family, response regulator
FG-1	OOOAGBFP_00867	K01673	18.77	208.8	3.7e-62	carbonic anhydrase [EC:4.2.1.1]
FG-1	OOOAGBFP_00869	K07133	104.37	129.7	3.5e-38	uncharacterized protein
FG-1	OOOAGBFP_00883	K01255	415.97	456.7	3.8e-137	leucyl aminopeptidase [EC:3.4.11.1]
FG-1	OOOAGBFP_00884	K09649	343.9	352.6	1.2e-105	thymus-specific serine protease [EC:3.4.-.-]
FG-1	OOOAGBFP_00888	K06968	113.97	176.1	3.5e-52	23S rRNA (cytidine2498-2'-O)-methyltransferase [EC:2.1.1.186]
FG-1	OOOAGBFP_00889	K07560	38.1	164.2	9.8e-49	D-aminoacyl-tRNA deacylase [EC:3.1.1.96]
FG-1	OOOAGBFP_00892	K03565	42.4	111.8	1.1e-32	regulatory protein
FG-1	OOOAGBFP_00894	K02535	313.6	348.6	1.1e-104	UDP-3-O-[3-hydroxymyristoyl] N-acetylglucosamine deacetylase [EC:3.5.1.108]
FG-1	OOOAGBFP_00895	K03551	179.33	580	1e-174	holliday junction DNA helicase RuvB [EC:5.6.2.4]
FG-1	OOOAGBFP_00896	K03550	47.9	201.5	3.8e-60	holliday junction DNA helicase RuvA [EC:5.6.2.4]
FG-1	OOOAGBFP_00897	K01159	31.13	213.7	1.3e-63	crossover junction endodeoxyribonuclease RuvC [EC:3.1.21.10]
FG-1	OOOAGBFP_00901	K02503	85.73	131.7	6.8e-39	histidine triad (HIT) family protein [EC:3.9.1.-]
FG-1	OOOAGBFP_00902	K00790	172.07	641.8	1.8e-193	UDP-N-acetylglucosamine 1-carboxyvinyltransferase [EC:2.5.1.7]
FG-1	OOOAGBFP_00904	K02835	364.6	528.6	5.3e-159	peptide chain release factor 1
FG-1	OOOAGBFP_00906	K02909	21.53	97	1.7e-28	large subunit ribosomal protein L31
FG-1	OOOAGBFP_00908	K07063	46.83	118	1.1e-34	uncharacterized protein
FG-1	OOOAGBFP_00909	K17103	126	262.6	1.2e-78	CDP-diacylglycerol---serine O-phosphatidyltransferase [EC:2.7.8.8]
FG-1	OOOAGBFP_00911	K07133	104.37	142.2	5.7e-42	uncharacterized protein
FG-1	OOOAGBFP_00920	K09144	75.77	83.6	4.6e-24	uncharacterized protein
FG-1	OOOAGBFP_00926	K01486	336.77	644.8	3e-194	adenine deaminase [EC:3.5.4.2]
FG-1	OOOAGBFP_00927	K14742	80.7	157.2	1.7e-46	tRNA threonylcarbamoyladenosine biosynthesis protein TsaB
FG-1	OOOAGBFP_00928	K11749	86.27	224.5	6.6e-67	regulator of sigma E protease [EC:3.4.24.-]
FG-1	OOOAGBFP_00929	K00981	51.23	173.1	2.6e-51	phosphatidate cytidylyltransferase [EC:2.7.7.41]
FG-1	OOOAGBFP_00930	K00806	337.37	344.1	2.4e-103	undecaprenyl diphosphate synthase [EC:2.5.1.31]
FG-1	OOOAGBFP_00931	K02838	28.2	206.4	1.1e-61	ribosome recycling factor
FG-1	OOOAGBFP_00932	K09903	90.67	402	4.1e-121	uridylate kinase [EC:2.7.4.22]
FG-1	OOOAGBFP_00933	K02357	71.9	319.6	1.3e-95	elongation factor Ts
FG-1	OOOAGBFP_00934	K02967	151.37	404.1	2.3e-121	small subunit ribosomal protein S2
FG-1	OOOAGBFP_00942	K03446	350.63	484.6	7.8e-146	MFS transporter, DHA2 family, multidrug resistance protein
FG-1	OOOAGBFP_00946	K01273	56.9	177.1	1.3e-52	membrane dipeptidase [EC:3.4.13.19]
FG-1	OOOAGBFP_00952	K06997	71.83	275.6	1.3e-82	PLP dependent protein
FG-1	OOOAGBFP_00953	K06287	202.73	253	1.2e-75	nucleoside triphosphate pyrophosphatase [EC:3.6.1.-]
FG-1	OOOAGBFP_00956	K03116	57.03	61.5	2.6e-17	sec-independent protein translocase protein TatA
FG-1	OOOAGBFP_00959	K06872	47.87	70.3	3.3e-20	uncharacterized protein
FG-1	OOOAGBFP_00962	K22132	165.33	307.7	4.3e-92	tRNA threonylcarbamoyladenosine dehydratase
FG-1	OOOAGBFP_00963	K01874	217.1	360.3	5.5e-108	methionyl-tRNA synthetase [EC:6.1.1.10]
FG-1	OOOAGBFP_00964	K18122	532.27	599.1	9e-181	4-hydroxybutyrate CoA-transferase [EC:2.8.3.-]
FG-1	OOOAGBFP_00967	K00852	238.77	384.7	2.4e-115	ribokinase [EC:2.7.1.15]
FG-1	OOOAGBFP_00980	K01768	164.8	250.8	6.1e-75	adenylate cyclase [EC:4.6.1.1]
FG-1	OOOAGBFP_00984	K02037	265.7	309.6	1.3e-92	phosphate transport system permease protein
FG-1	OOOAGBFP_00984	K02040	56.3	235.4	4.1e-70	phosphate transport system substrate-binding protein
FG-1	OOOAGBFP_00985	K02037	265.7	360.7	4.4e-108	phosphate transport system permease protein
FG-1	OOOAGBFP_00986	K02038	250.23	318.6	1.7e-95	phosphate transport system permease protein
FG-1	OOOAGBFP_00987	K02036	259.2	435.9	2e-131	phosphate transport system ATP-binding protein [EC:7.3.2.1]
FG-1	OOOAGBFP_00988	K02039	125	237	9.4e-71	phosphate transport system protein
FG-1	OOOAGBFP_00989	K02483	237.33	258.7	2.7e-77	two-component system, OmpR family, response regulator
FG-1	OOOAGBFP_00990	K07636	308.83	354	3e-106	two-component system, OmpR family, phosphate regulon sensor histidine kinase PhoR [EC:2.7.13.3]
FG-1	OOOAGBFP_00994	K02032	389.4	548.4	9.1e-165	peptide/nickel transport system ATP-binding protein
FG-1	OOOAGBFP_00994	K10823	478.3	483.9	1.4e-145	oligopeptide transport system ATP-binding protein
FG-1	OOOAGBFP_00995	K02031	426.77	548.5	6.8e-165	peptide/nickel transport system ATP-binding protein
FG-1	OOOAGBFP_00995	K15583	516.93	537.7	7.3e-162	oligopeptide transport system ATP-binding protein
FG-1	OOOAGBFP_00996	K02034	160.37	282.5	1.6e-84	peptide/nickel transport system permease protein
FG-1	OOOAGBFP_00997	K02033	273.53	341.1	3.4e-102	peptide/nickel transport system permease protein
FG-1	OOOAGBFP_00998	K02035	245.87	297.1	7e-89	peptide/nickel transport system substrate-binding protein
FG-1	OOOAGBFP_01003	K01938	897.57	932.9	1.9e-281	formate--tetrahydrofolate ligase [EC:6.3.4.3]
FG-1	OOOAGBFP_01014	K03641	131.7	134.9	1.2e-39	TolB protein
FG-1	OOOAGBFP_01016	K04078	25.8	156.5	1.9e-46	chaperonin GroES
FG-1	OOOAGBFP_01017	K04077	143.97	921.5	6.6e-278	chaperonin GroEL [EC:5.6.1.7]
FG-1	OOOAGBFP_01018	K04083	44.37	260.9	4.2e-78	molecular chaperone Hsp33
FG-1	OOOAGBFP_01024	K07027	78.4	90.6	2.7e-26	glycosyltransferase 2 family protein
FG-1	OOOAGBFP_01025	K01951	105.1	135	7.1e-40	GMP synthase (glutamine-hydrolysing) [EC:6.3.5.2]
FG-1	OOOAGBFP_01027	K00012	380.13	649.3	1.7e-195	UDPglucose 6-dehydrogenase [EC:1.1.1.22]
FG-1	OOOAGBFP_01035	K05995	92.8	117.5	1.9e-34	dipeptidase E [EC:3.4.13.21]
FG-1	OOOAGBFP_01036	K01956	517.87	586.3	2.3e-176	carbamoyl-phosphate synthase small subunit [EC:6.3.5.5]
FG-1	OOOAGBFP_01037	K01465	331.4	425.3	1.7e-127	dihydroorotase [EC:3.5.2.3]
FG-1	OOOAGBFP_01038	K00609	238.87	400.6	1.5e-120	aspartate carbamoyltransferase catalytic subunit [EC:2.1.3.2]
FG-1	OOOAGBFP_01039	K03100	111.43	149.9	1.9e-44	signal peptidase I [EC:3.4.21.89]
FG-1	OOOAGBFP_01040	K03596	928.83	1084.4	0	GTP-binding protein LepA
FG-1	OOOAGBFP_01043	K15539	58.07	140.2	2.9e-41	cytoskeleton protein RodZ
FG-1	OOOAGBFP_01044	K07091	201.5	271.7	2.6e-81	lipopolysaccharide export system permease protein
FG-1	OOOAGBFP_01046	K01255	415.97	527.6	1.3e-158	leucyl aminopeptidase [EC:3.4.11.1]
FG-1	OOOAGBFP_01049	K01893	361.67	509.9	2.1e-153	asparaginyl-tRNA synthetase [EC:6.1.1.22]
FG-1	OOOAGBFP_01050	K03216	96.17	207	4.4e-62	tRNA (cytidine/uridine-2'-O-)-methyltransferase [EC:2.1.1.207]
FG-1	OOOAGBFP_01062	K07038	28.9	31.6	2.6e-08	inner membrane protein
FG-1	OOOAGBFP_01063	K00344	272.4	320.8	3.4e-96	NADPH:quinone reductase [EC:1.6.5.5]
FG-1	OOOAGBFP_01065	K00615	226.4	314.4	4.6e-94	transketolase [EC:2.2.1.1]
FG-1	OOOAGBFP_01068	K07154	35.3	96.9	3.9e-28	serine/threonine-protein kinase HipA [EC:2.7.11.1]
FG-1	OOOAGBFP_01069	K07154	35.3	42	1.7e-11	serine/threonine-protein kinase HipA [EC:2.7.11.1]
FG-1	OOOAGBFP_01071	K18979	101.3	276.3	1.7e-82	epoxyqueuosine reductase [EC:1.17.99.6]
FG-1	OOOAGBFP_01072	K14441	440.37	554.8	4.1e-167	ribosomal protein S12 methylthiotransferase [EC:2.8.4.4]
FG-1	OOOAGBFP_01073	K09767	91.9	201.3	2.4e-60	cyclic-di-GMP-binding protein
FG-1	OOOAGBFP_01083	K03529	560.03	944.5	2.3e-284	chromosome segregation protein
FG-1	OOOAGBFP_01084	K03634	51.4	131.6	9.1e-39	outer membrane lipoprotein carrier protein
FG-1	OOOAGBFP_01085	K01006	366.27	1523.2	0	pyruvate, orthophosphate dikinase [EC:2.7.9.1]
FG-1	OOOAGBFP_01086	K01880	289.87	634.4	1.3e-190	glycyl-tRNA synthetase [EC:6.1.1.14]
FG-1	OOOAGBFP_01089	K01784	261.03	347.3	4.3e-104	UDP-glucose 4-epimerase [EC:5.1.3.2]
FG-1	OOOAGBFP_01089	K03273	154.33	217.4	1.1e-64	D-glycero-D-manno-heptose 1,7-bisphosphate phosphatase [EC:3.1.3.82 3.1.3.83]
FG-1	OOOAGBFP_01090	K03584	39.57	149.6	3.6e-44	DNA repair protein RecO (recombination protein O)
FG-1	OOOAGBFP_01092	K07133	104.37	218.5	4.6e-65	uncharacterized protein
FG-1	OOOAGBFP_01096	K01299	207.83	705.8	8.8e-213	carboxypeptidase Taq [EC:3.4.17.19]
FG-1	OOOAGBFP_01102	K02034	160.37	343.5	5e-103	peptide/nickel transport system permease protein
FG-1	OOOAGBFP_01103	K15581	360.4	409.7	3.1e-123	oligopeptide transport system permease protein
FG-1	OOOAGBFP_01103	K02033	273.53	379.4	8.7e-114	peptide/nickel transport system permease protein
FG-1	OOOAGBFP_01105	K07031	206	216.7	1.2e-64	D-glycero-alpha-D-manno-heptose-7-phosphate kinase [EC:2.7.1.168]
FG-1	OOOAGBFP_01106	K00760	84.37	207.1	7e-62	hypoxanthine phosphoribosyltransferase [EC:2.4.2.8]
FG-1	OOOAGBFP_01108	K00857	77.97	191.7	6.3e-57	thymidine kinase [EC:2.7.1.21]
FG-1	OOOAGBFP_01113	K25153	153.5	375.2	1.8e-112	gliding motility-associatede transport system auxiliary component
FG-1	OOOAGBFP_01114	K25151	224.6	304.1	5.2e-91	gliding motility-associated transport system permease protein
FG-1	OOOAGBFP_01114	K01992	18.4	22.1	1.8e-05	ABC-2 type transport system permease protein
FG-1	OOOAGBFP_01115	K25152	326.77	441	9.6e-133	gliding motility-associated transport system ATP-binding protein
FG-1	OOOAGBFP_01115	K01990	254.07	301.9	1.8e-90	ABC-2 type transport system ATP-binding protein
FG-1	OOOAGBFP_01124	K06881	203.73	287	7.1e-86	bifunctional oligoribonuclease and PAP phosphatase NrnA [EC:3.1.3.7 3.1.13.3]
FG-1	OOOAGBFP_01130	K05844	306.9	382.5	7.1e-115	ribosomal protein S6--L-glutamate ligase [EC:6.3.2.-]
FG-1	OOOAGBFP_01132	K03092	80.47	565.8	2.1e-170	RNA polymerase sigma-54 factor
FG-1	OOOAGBFP_01133	K06861	260.27	415	6.2e-125	lipopolysaccharide export system ATP-binding protein [EC:7.5.2.5]
FG-1	OOOAGBFP_01136	K00054	322.33	593.3	2.8e-178	hydroxymethylglutaryl-CoA reductase [EC:1.1.1.88]
FG-1	OOOAGBFP_01141	K09117	50.1	156	3.6e-46	uncharacterized protein
FG-1	OOOAGBFP_01142	K02316	137.07	431.7	1.6e-129	DNA primase [EC:2.7.7.101]
FG-1	OOOAGBFP_01143	K03086	457	532.3	3.7e-160	RNA polymerase primary sigma factor
FG-1	OOOAGBFP_01148	K08305	90.4	156.6	3e-46	membrane-bound lytic murein transglycosylase B [EC:4.2.2.-]
FG-1	OOOAGBFP_01154	K07164	74	184.2	7.7e-55	uncharacterized protein
FG-1	OOOAGBFP_01161	K01585	285.1	329.4	1.3e-98	arginine decarboxylase [EC:4.1.1.19]
FG-1	OOOAGBFP_01162	K01091	111.07	157.8	1.1e-46	phosphoglycolate phosphatase [EC:3.1.3.18]
FG-1	OOOAGBFP_01163	K01262	261.2	337	5e-101	Xaa-Pro aminopeptidase [EC:3.4.11.9]
FG-1	OOOAGBFP_01164	K05540	282.07	384.5	1.6e-115	tRNA-dihydrouridine synthase B [EC:1.-.-.-]
FG-1	OOOAGBFP_01166	K01678	233.47	241.1	1.9e-72	fumarate hydratase subunit beta [EC:4.2.1.2]
FG-1	OOOAGBFP_01167	K01776	100.53	255.1	2.4e-76	glutamate racemase [EC:5.1.1.3]
FG-1	OOOAGBFP_01168	K10806	117.57	132	7e-39	acyl-CoA thioesterase YciA [EC:3.1.2.-]
FG-1	OOOAGBFP_01170	K01358	46.67	353.2	6.5e-106	ATP-dependent Clp protease, protease subunit [EC:3.4.21.92]
FG-1	OOOAGBFP_01171	K03544	144.87	643.3	7.1e-194	ATP-dependent Clp protease ATP-binding subunit ClpX
FG-1	OOOAGBFP_01172	K01338	858.03	1058.8	0	ATP-dependent Lon protease [EC:3.4.21.53]
FG-1	OOOAGBFP_01173	K02950	76.53	243.4	4.4e-73	small subunit ribosomal protein S12
FG-1	OOOAGBFP_01174	K02992	101.53	204.7	3.3e-61	small subunit ribosomal protein S7
FG-1	OOOAGBFP_01175	K02355	535.93	1073.6	0	elongation factor G
FG-1	OOOAGBFP_01176	K02946	61.5	143.9	1.4e-42	small subunit ribosomal protein S10
FG-1	OOOAGBFP_01177	K02906	114.93	301.8	2.7e-90	large subunit ribosomal protein L3
FG-1	OOOAGBFP_01178	K02926	88.53	274.8	2.6e-82	large subunit ribosomal protein L4
FG-1	OOOAGBFP_01179	K02892	48.87	90.7	2.8e-26	large subunit ribosomal protein L23
FG-1	OOOAGBFP_01180	K02886	121.33	317	4.8e-95	large subunit ribosomal protein L2
FG-1	OOOAGBFP_01181	K02965	107.97	162.7	1.2e-48	small subunit ribosomal protein S19
FG-1	OOOAGBFP_01182	K02890	86.57	139.5	2.9e-41	large subunit ribosomal protein L22
FG-1	OOOAGBFP_01183	K02982	102.8	324.6	1.2e-97	small subunit ribosomal protein S3
FG-1	OOOAGBFP_01184	K02878	86.03	210.3	9.1e-63	large subunit ribosomal protein L16
FG-1	OOOAGBFP_01186	K02961	80.13	110.8	1.6e-32	small subunit ribosomal protein S17
FG-1	OOOAGBFP_01187	K02874	96.43	205.5	2.5e-61	large subunit ribosomal protein L14
FG-1	OOOAGBFP_01188	K02895	38.63	117	2.8e-34	large subunit ribosomal protein L24
FG-1	OOOAGBFP_01189	K02931	106.7	325.9	3.8e-98	large subunit ribosomal protein L5
FG-1	OOOAGBFP_01190	K02994	88.03	193.2	5.9e-58	small subunit ribosomal protein S8
FG-1	OOOAGBFP_01191	K02933	109.9	241.4	3e-72	large subunit ribosomal protein L6
FG-1	OOOAGBFP_01192	K02881	48.8	143.9	1.9e-42	large subunit ribosomal protein L18
FG-1	OOOAGBFP_01193	K02988	138.77	232.1	1.9e-69	small subunit ribosomal protein S5
FG-1	OOOAGBFP_01194	K02907	40.4	64.1	3.4e-18	large subunit ribosomal protein L30
FG-1	OOOAGBFP_01195	K02876	76.2	181.8	7.5e-54	large subunit ribosomal protein L15
FG-1	OOOAGBFP_01196	K03076	208.7	456	3.2e-137	preprotein translocase subunit SecY
FG-1	OOOAGBFP_01197	K00939	119.3	230.3	8.7e-69	adenylate kinase [EC:2.7.4.3]
FG-1	OOOAGBFP_01198	K01265	133.77	342.1	1.3e-102	methionyl aminopeptidase [EC:3.4.11.18]
FG-1	OOOAGBFP_01199	K02952	114.17	184.5	8.3e-55	small subunit ribosomal protein S13
FG-1	OOOAGBFP_01200	K02948	96	179	3.6e-53	small subunit ribosomal protein S11
FG-1	OOOAGBFP_01201	K02986	70.37	220.3	1.1e-65	small subunit ribosomal protein S4
FG-1	OOOAGBFP_01202	K03040	52.07	414.2	1e-124	DNA-directed RNA polymerase subunit alpha [EC:2.7.7.6]
FG-1	OOOAGBFP_01203	K02879	34.43	180.7	1.3e-53	large subunit ribosomal protein L17
FG-1	OOOAGBFP_01208	K00803	315.97	440.4	3.1e-132	alkyldihydroxyacetonephosphate synthase [EC:2.5.1.26]
FG-1	OOOAGBFP_01210	K07029	137.77	163.5	1.7e-48	diacylglycerol kinase (ATP) [EC:2.7.1.107]
FG-1	OOOAGBFP_01223	K14162	1024.3	1368.3	0	error-prone DNA polymerase [EC:2.7.7.7]
FG-1	OOOAGBFP_01226	K01356	132.97	222.8	1.8e-66	repressor LexA [EC:3.4.21.88]
FG-1	OOOAGBFP_01227	K07133	104.37	158.4	7e-47	uncharacterized protein
FG-1	OOOAGBFP_01231	K03630	44.3	112.4	8.4e-33	DNA repair protein RadC
FG-1	OOOAGBFP_01232	K05812	77.2	155.3	6.7e-46	tRNA-uridine aminocarboxypropyltransferase [EC:2.5.1.25]
FG-1	OOOAGBFP_01237	K13509	247.07	270.3	8.1e-81	lysophosphatidate acyltransferase [EC:2.3.1.51]
FG-1	OOOAGBFP_01237	K00655	125.67	177.3	1.2e-52	1-acyl-sn-glycerol-3-phosphate acyltransferase [EC:2.3.1.51]
FG-1	OOOAGBFP_01240	K11384	558.73	594.6	2.4e-179	two-component system, NtrC family, response regulator AlgB
FG-1	OOOAGBFP_01240	K07713	555.83	563.3	2.4e-169	two-component system, NtrC family, response regulator HydG
FG-1	OOOAGBFP_01240	K02481	549.37	556.8	1.4e-167	two-component system, NtrC family, response regulator
FG-1	OOOAGBFP_01242	K06204	37.5	67.8	3.6e-19	RNA polymerase-binding transcription factor
FG-1	OOOAGBFP_01244	K01640	132.23	418.2	1.1e-125	hydroxymethylglutaryl-CoA lyase [EC:4.1.3.4]
FG-1	OOOAGBFP_01247	K13766	268.43	342.1	5.3e-103	methylglutaconyl-CoA hydratase [EC:4.2.1.18]
FG-1	OOOAGBFP_01250	K01969	771.53	1013.6	0	3-methylcrotonyl-CoA carboxylase beta subunit [EC:6.4.1.4]
FG-1	OOOAGBFP_01251	K07133	104.37	166.3	2.8e-49	uncharacterized protein
FG-1	OOOAGBFP_01261	K07497	22.97	61.7	1.8e-17	putative transposase
FG-1	OOOAGBFP_01266	K11070	283.87	333.7	5.1e-100	spermidine/putrescine transport system permease protein
FG-1	OOOAGBFP_01266	K02053	242.87	243.9	6.4e-73	putative spermidine/putrescine transport system permease protein
FG-1	OOOAGBFP_01267	K11071	287.47	363.6	2.1e-109	spermidine/putrescine transport system permease protein
FG-1	OOOAGBFP_01267	K02054	218.53	269.6	1.3e-80	putative spermidine/putrescine transport system permease protein
FG-1	OOOAGBFP_01268	K11072	503.43	513.3	1.9e-154	spermidine/putrescine transport system ATP-binding protein [EC:7.6.2.11]
FG-1	OOOAGBFP_01269	K15977	62.47	73.1	7.1e-21	putative oxidoreductase
FG-1	OOOAGBFP_01272	K12510	91.3	136.3	3.5e-40	tight adherence protein B
FG-1	OOOAGBFP_01273	K02283	329.87	611.9	2.9e-184	pilus assembly protein CpaF [EC:7.4.2.8]
FG-1	OOOAGBFP_01275	K02279	50.97	180.9	1.4e-53	pilus assembly protein CpaB
FG-1	OOOAGBFP_01279	K02278	89.07	99	7.4e-29	prepilin peptidase CpaA [EC:3.4.23.43]
FG-1	OOOAGBFP_01280	K02651	26.47	27	1.1e-06	pilus assembly protein Flp/PilA
FG-1	OOOAGBFP_01281	K02651	26.47	35.3	3.2e-09	pilus assembly protein Flp/PilA
FG-1	OOOAGBFP_01286	K09005	23.97	72.3	1.2e-20	uncharacterized protein
FG-1	OOOAGBFP_01287	K12511	132.33	237.3	6.2e-71	tight adherence protein C
FG-1	OOOAGBFP_01290	K02034	160.37	178.4	5.7e-53	peptide/nickel transport system permease protein
FG-1	OOOAGBFP_01291	K01207	255.37	399.8	5.6e-120	beta-N-acetylhexosaminidase [EC:3.2.1.52]
FG-1	OOOAGBFP_01302	K01955	1477.23	1622.1	0	carbamoyl-phosphate synthase large subunit [EC:6.3.5.5]
FG-1	OOOAGBFP_01305	K02003	291.57	356.7	4.3e-107	putative ABC transport system ATP-binding protein
FG-1	OOOAGBFP_01305	K09810	330.4	335	1.3e-100	lipoprotein-releasing system ATP-binding protein [EC:7.6.2.-]
FG-1	OOOAGBFP_01306	K02004	43.17	156.8	1.4e-46	putative ABC transport system permease protein
FG-1	OOOAGBFP_01309	K03624	155.23	192.2	2.5e-57	transcription elongation factor GreA
FG-1	OOOAGBFP_01310	K03655	389.37	704.6	6.3e-212	ATP-dependent DNA helicase RecG [EC:5.6.2.4]
FG-1	OOOAGBFP_01316	K01095	43.93	142.6	4.5e-42	phosphatidylglycerophosphatase A [EC:3.1.3.27]
FG-1	OOOAGBFP_01317	K03553	96.2	631.6	2.6e-190	recombination protein RecA
FG-1	OOOAGBFP_01321	K16066	376.37	394.1	1.6e-118	3-hydroxy acid dehydrogenase / malonic semialdehyde reductase [EC:1.1.1.381 1.1.1.-]
FG-1	OOOAGBFP_01321	K07124	228.07	236.4	1.3e-70	uncharacterized protein
FG-1	OOOAGBFP_01322	K01872	197.3	1110.6	0	alanyl-tRNA synthetase [EC:6.1.1.7]
FG-1	OOOAGBFP_01323	K02035	245.87	276.8	1e-82	peptide/nickel transport system substrate-binding protein
FG-1	OOOAGBFP_01326	K03111	22.63	135.9	4.6e-40	single-strand DNA-binding protein
FG-1	OOOAGBFP_01327	K03640	146.43	169.7	2.8e-50	peptidoglycan-associated lipoprotein
FG-1	OOOAGBFP_01329	K01992	18.4	36.1	9.7e-10	ABC-2 type transport system permease protein
FG-1	OOOAGBFP_01330	K25181	407.87	408.7	4.6e-123	drug efflux transport system permease protein
FG-1	OOOAGBFP_01330	K01992	18.4	31.2	2.9e-08	ABC-2 type transport system permease protein
FG-1	OOOAGBFP_01331	K01990	254.07	282.6	1.3e-84	ABC-2 type transport system ATP-binding protein
FG-1	OOOAGBFP_01352	K14059	187.53	191.8	8.8e-57	integrase
FG-1	OOOAGBFP_01364	K07497	22.97	57.9	2.7e-16	putative transposase
FG-1	OOOAGBFP_01368	K00693	426.73	433.4	6.1e-130	glycogen synthase [EC:2.4.1.11]
FG-1	OOOAGBFP_01373	K07216	36.6	124.4	1.3e-36	hemerythrin
FG-1	OOOAGBFP_01375	K03496	133.93	166.1	3.9e-49	chromosome partitioning protein
FG-1	OOOAGBFP_01386	K03744	28.33	102.8	5.8e-30	LemA protein
FG-1	OOOAGBFP_01396	K08992	31.33	38	3.7e-10	lipopolysaccharide assembly protein A
FG-1	OOOAGBFP_01401	K07133	104.37	147.5	1.4e-43	uncharacterized protein
FG-1	OOOAGBFP_01402	K07071	111.3	230.8	9.9e-69	uncharacterized protein
FG-1	OOOAGBFP_01405	K01929	319.53	399.6	4.7e-120	UDP-N-acetylmuramoyl-tripeptide--D-alanyl-D-alanine ligase [EC:6.3.2.10]
FG-1	OOOAGBFP_01406	K07003	289.63	378.1	2.9e-113	uncharacterized protein
FG-1	OOOAGBFP_01407	K02066	41.53	257	1e-76	phospholipid/cholesterol/gamma-HCH transport system permease protein
FG-1	OOOAGBFP_01413	K01892	270.87	377.5	3e-113	histidyl-tRNA synthetase [EC:6.1.1.21]
FG-1	OOOAGBFP_01414	K01520	50.97	148.4	5.8e-44	dUTP diphosphatase [EC:3.6.1.23]
FG-1	OOOAGBFP_01417	K19355	92.77	348.9	1.4e-104	mannan endo-1,4-beta-mannosidase [EC:3.2.1.78]
FG-1	OOOAGBFP_01418	K00426	33.4	368.3	1.1e-110	cytochrome bd ubiquinol oxidase subunit II [EC:7.1.1.7]
FG-1	OOOAGBFP_01419	K00425	77.03	528.9	3e-159	cytochrome bd ubiquinol oxidase subunit I [EC:7.1.1.7]
FG-1	OOOAGBFP_01422	K00134	407.63	504.4	6.5e-152	glyceraldehyde 3-phosphate dehydrogenase (phosphorylating) [EC:1.2.1.12]
FG-1	OOOAGBFP_01426	K07133	104.37	220.1	1.5e-65	uncharacterized protein
FG-1	OOOAGBFP_01427	K01028	391.7	415.5	3.6e-125	3-oxoacid CoA-transferase subunit A [EC:2.8.3.5]
FG-1	OOOAGBFP_01428	K01029	352.77	390.2	1e-117	3-oxoacid CoA-transferase subunit B [EC:2.8.3.5]
FG-1	OOOAGBFP_01428	K01035	312.87	314.2	9.3e-95	acetate CoA/acetoacetate CoA-transferase beta subunit [EC:2.8.3.8 2.8.3.9]
FG-1	OOOAGBFP_01430	K11381	508	786	1.5e-236	2-oxoisovalerate dehydrogenase E1 component [EC:1.2.4.4]
FG-1	OOOAGBFP_01431	K00252	504.23	679.3	2.2e-204	glutaryl-CoA dehydrogenase [EC:1.3.8.6]
FG-1	OOOAGBFP_01433	K00681	536.87	541.4	9.9e-163	gamma-glutamyltranspeptidase / glutathione hydrolase [EC:2.3.2.2 3.4.19.13]
FG-1	OOOAGBFP_01435	K07133	104.37	288.3	3.4e-86	uncharacterized protein
FG-1	OOOAGBFP_01436	K01545	23	27.3	7e-07	potassium-transporting ATPase KdpF subunit
FG-1	OOOAGBFP_01437	K01546	162.8	258.5	2.3e-77	potassium-transporting ATPase potassium-binding subunit
FG-1	OOOAGBFP_01441	K00762	117.47	173.9	1e-51	orotate phosphoribosyltransferase [EC:2.4.2.10]
FG-1	OOOAGBFP_01442	K00278	540.07	758.7	1.6e-228	L-aspartate oxidase [EC:1.4.3.16]
FG-1	OOOAGBFP_01444	K01775	118.73	294.7	3.3e-88	alanine racemase [EC:5.1.1.1]
FG-1	OOOAGBFP_01445	K02065	290.27	347.1	2.6e-104	phospholipid/cholesterol/gamma-HCH transport system ATP-binding protein
FG-1	OOOAGBFP_01448	K03413	139.13	148.3	7.1e-44	two-component system, chemotaxis family, chemotaxis protein CheY
FG-1	OOOAGBFP_01449	K03409	53.73	136.7	3.2e-40	chemotaxis protein CheX
FG-1	OOOAGBFP_01452	K02340	102.3	142.4	5.9e-42	DNA polymerase III subunit delta [EC:2.7.7.7]
FG-1	OOOAGBFP_01454	K01046	64.97	148.6	6.7e-44	triacylglycerol lipase [EC:3.1.1.3]
FG-1	OOOAGBFP_01455	K03702	342.3	1134	0	excinuclease ABC subunit B
FG-1	OOOAGBFP_01458	K03703	241.43	634.6	6.2e-191	excinuclease ABC subunit C
FG-1	OOOAGBFP_01460	K21929	36.33	87.7	2.8e-25	uracil-DNA glycosylase [EC:3.2.2.27]
FG-1	OOOAGBFP_01463	K06381	58.5	257.8	7.4e-77	stage II sporulation protein D
FG-1	OOOAGBFP_01488	K12065	113.93	201.3	8.2e-60	conjugal transfer pilus assembly protein TraB
FG-1	OOOAGBFP_01490	K12063	269.67	308.5	2.7e-92	conjugal transfer ATP-binding protein TraC
FG-1	OOOAGBFP_01502	K06400	152.77	273.1	1.3e-81	site-specific DNA recombinase
FG-1	OOOAGBFP_01507	K06400	152.77	212	4.1e-63	site-specific DNA recombinase
FG-1	OOOAGBFP_01515	K01737	29.93	111	1.7e-32	6-pyruvoyltetrahydropterin/6-carboxytetrahydropterin synthase [EC:4.2.3.12 4.1.2.50]
FG-1	OOOAGBFP_01516	K06920	96.6	183.7	1.2e-54	7-cyano-7-deazaguanine synthase [EC:6.3.4.20]
FG-1	OOOAGBFP_01521	K03088	97.23	108.2	1.3e-31	RNA polymerase sigma-70 factor, ECF subfamily
FG-1	OOOAGBFP_01523	K01885	297.17	505.8	5.8e-152	glutamyl-tRNA synthetase [EC:6.1.1.17]
FG-1	OOOAGBFP_01529	K02283	329.87	480.4	1.9e-144	pilus assembly protein CpaF [EC:7.4.2.8]
FG-1	OOOAGBFP_01530	K06207	360.97	865.6	5.1e-261	GTP-binding protein
FG-1	OOOAGBFP_01536	K03704	85.43	110.2	2.9e-32	cold shock protein
FG-1	OOOAGBFP_01538	K01689	73.37	611.9	3.8e-184	enolase [EC:4.2.1.11]
FG-1	OOOAGBFP_01539	K09457	102.7	181.8	2.5e-54	7-cyano-7-deazaguanine reductase [EC:1.7.1.13]
FG-1	OOOAGBFP_01543	K07076	42.43	45	3e-12	uncharacterized protein
FG-1	OOOAGBFP_01545	K22074	85.8	206	2.4e-61	NFU1 iron-sulfur cluster scaffold homolog, mitochondrial
FG-1	OOOAGBFP_01547	K13283	189.97	217.8	3.6e-65	ferrous-iron efflux pump FieF
FG-1	OOOAGBFP_01550	K23777	130.37	136.4	6.1e-40	TetR/AcrR family transcriptional regulator, regulator of cefoperazone and chloramphenicol sensitivity
FG-1	OOOAGBFP_01551	K03294	473.17	543.3	2e-163	basic amino acid/polyamine antiporter, APA family
FG-1	OOOAGBFP_01552	K03294	473.17	574	9.9e-173	basic amino acid/polyamine antiporter, APA family
FG-1	OOOAGBFP_01555	K07171	21.13	95.7	9.9e-28	mRNA interferase MazF [EC:3.1.-.-]
FG-1	OOOAGBFP_01556	K06020	677.27	921	6.4e-278	energy-dependent translational throttle protein EttA
FG-1	OOOAGBFP_01558	K06891	41.87	114.1	1.8e-33	ATP-dependent Clp protease adaptor protein ClpS
FG-1	OOOAGBFP_01559	K03694	923.27	1104.2	0	ATP-dependent Clp protease ATP-binding subunit ClpA
FG-1	OOOAGBFP_01560	K00684	142.33	306.9	7.1e-92	leucyl/phenylalanyl-tRNA---protein transferase [EC:2.3.2.6]
FG-1	OOOAGBFP_01563	K07723	37.77	39.1	1.5e-10	CopG family transcriptional regulator / antitoxin EndoAI
FG-1	OOOAGBFP_01567	K07133	104.37	226.1	2.2e-67	uncharacterized protein
FG-1	OOOAGBFP_01570	K00697	512.67	571.5	4.7e-172	trehalose 6-phosphate synthase [EC:2.4.1.15 2.4.1.347]
FG-1	OOOAGBFP_01575	K01588	114.47	250.1	7.3e-75	5-(carboxyamino)imidazole ribonucleotide mutase [EC:5.4.99.18]
FG-1	OOOAGBFP_01589	K02337	977.13	1528.8	0	DNA polymerase III subunit alpha [EC:2.7.7.7]
FG-1	OOOAGBFP_01596	K01681	1301.97	1488.8	0	aconitate hydratase [EC:4.2.1.3]
FG-1	OOOAGBFP_01598	K07491	16.23	57.6	4.4e-16	REP-associated tyrosine transposase
FG-1	OOOAGBFP_01604	K15738	636.73	704.8	3.9e-212	ABC transport system ATP-binding/permease protein
FG-1	OOOAGBFP_01610	K10800	92.23	392.4	9.3e-118	single-strand selective monofunctional uracil DNA glycosylase [EC:3.2.2.-]
FG-1	OOOAGBFP_01612	K08641	53.93	193.8	1.2e-57	zinc D-Ala-D-Ala dipeptidase [EC:3.4.13.22]
FG-1	OOOAGBFP_01615	K01754	262.4	476.7	3e-143	threonine dehydratase [EC:4.3.1.19]
FG-1	OOOAGBFP_01622	K09803	24.33	25.6	1.4e-06	uncharacterized protein
FG-1	OOOAGBFP_01662	K03497	54.23	121.8	1.3e-35	ParB family transcriptional regulator, chromosome partitioning protein
FG-1	OOOAGBFP_01663	K03496	133.93	165.1	8e-49	chromosome partitioning protein
FG-1	OOOAGBFP_01668	K00325	623.73	745	3.2e-224	proton-translocating NAD(P)+ transhydrogenase subunit beta [EC:7.1.1.1]
FG-1	OOOAGBFP_01669	K00324	113.47	124.5	1.5e-36	proton-translocating NAD(P)+ transhydrogenase subunit alpha [EC:7.1.1.1]
FG-1	OOOAGBFP_01670	K00324	113.47	480.5	1.7e-144	proton-translocating NAD(P)+ transhydrogenase subunit alpha [EC:7.1.1.1]
FG-1	OOOAGBFP_01672	K07175	265.97	608.3	4.2e-183	PhoH-like ATPase
FG-1	OOOAGBFP_01675	K00812	463.93	497.8	9e-150	aspartate aminotransferase [EC:2.6.1.1]
FG-1	OOOAGBFP_01676	K00954	81.37	237.8	3.8e-71	pantetheine-phosphate adenylyltransferase [EC:2.7.7.3]
FG-1	OOOAGBFP_01677	K08316	90.6	197.8	7.3e-59	16S rRNA (guanine966-N2)-methyltransferase [EC:2.1.1.171]
FG-1	OOOAGBFP_01685	K18843	35.93	70.4	4.6e-20	antitoxin HicB
FG-1	OOOAGBFP_01694	K07713	555.83	561.5	8.3e-169	two-component system, NtrC family, response regulator HydG
FG-1	OOOAGBFP_01696	K01874	217.1	568.6	5.9e-171	methionyl-tRNA synthetase [EC:6.1.1.10]
FG-1	OOOAGBFP_01698	K07133	104.37	140.8	1.5e-41	uncharacterized protein
FG-1	OOOAGBFP_01699	K00569	111.83	189.7	2e-56	thiopurine S-methyltransferase [EC:2.1.1.67]
FG-1	OOOAGBFP_01700	K05873	78.93	82.9	6.4e-24	adenylate cyclase, class 2 [EC:4.6.1.1]
FG-1	OOOAGBFP_01704	K00179	472.33	601.5	3.8e-181	indolepyruvate ferredoxin oxidoreductase, alpha subunit [EC:1.2.7.8]
FG-1	OOOAGBFP_01705	K00180	150.63	185.2	5.6e-55	indolepyruvate ferredoxin oxidoreductase, beta subunit [EC:1.2.7.8]
FG-1	OOOAGBFP_01707	K00817	289.87	359.6	9.4e-108	histidinol-phosphate aminotransferase [EC:2.6.1.9]
FG-1	OOOAGBFP_01710	K03832	35.5	46.9	1e-12	periplasmic protein TonB
FG-1	OOOAGBFP_01713	K16203	91.4	101.7	1.3e-29	D-amino peptidase [EC:3.4.11.-]
FG-1	OOOAGBFP_01721	K01887	104.27	565.5	6.4e-170	arginyl-tRNA synthetase [EC:6.1.1.19]
FG-1	OOOAGBFP_01722	K05685	520.33	759.1	9.2e-229	macrolide transport system ATP-binding/permease protein [EC:7.6.2.-]
FG-1	OOOAGBFP_01722	K02003	291.57	342.6	8.5e-103	putative ABC transport system ATP-binding protein
FG-1	OOOAGBFP_01722	K02004	43.17	97.3	1.6e-28	putative ABC transport system permease protein
FG-1	OOOAGBFP_01725	K23541	38.47	115.7	6.4e-34	Ca2+/H+ antiporter, TMEM165/GDT1 family
FG-1	OOOAGBFP_01728	K03409	53.73	136.6	3.2e-40	chemotaxis protein CheX
FG-1	OOOAGBFP_01738	K03570	63.03	240.8	4.9e-72	rod shape-determining protein MreC
FG-1	OOOAGBFP_01739	K03571	27.47	43.1	1.2e-11	rod shape-determining protein MreD
FG-1	OOOAGBFP_01740	K05515	504.4	707.6	5.6e-213	penicillin-binding protein 2 [EC:3.4.16.4]
FG-1	OOOAGBFP_01741	K05837	387.17	434.7	1e-130	rod shape determining protein RodA
FG-1	OOOAGBFP_01743	K07133	104.37	258.9	2.6e-77	uncharacterized protein
FG-1	OOOAGBFP_01744	K07139	196.83	366.1	5.4e-110	uncharacterized protein
FG-1	OOOAGBFP_01745	K06941	81.27	480.9	1.2e-144	23S rRNA (adenine2503-C2)-methyltransferase [EC:2.1.1.192]
FG-1	OOOAGBFP_01748	K09144	75.77	91.2	2.2e-26	uncharacterized protein
FG-1	OOOAGBFP_01749	K02431	52.17	66.4	5.6e-19	L-fucose mutarotase [EC:5.1.3.29]
FG-1	OOOAGBFP_01750	K07133	104.37	193.2	2.1e-57	uncharacterized protein
FG-1	OOOAGBFP_01753	K00253	485.53	515.3	3.8e-155	isovaleryl-CoA dehydrogenase [EC:1.3.8.4]
FG-1	OOOAGBFP_01758	K00249	380.33	422.5	6.8e-127	acyl-CoA dehydrogenase [EC:1.3.8.7]
FG-1	OOOAGBFP_01759	K01810	180.9	236	2e-70	glucose-6-phosphate isomerase [EC:5.3.1.9]
FG-1	OOOAGBFP_01761	K03572	417.53	527.5	1e-158	DNA mismatch repair protein MutL
FG-1	OOOAGBFP_01762	K00791	181.77	316.1	1.2e-94	tRNA dimethylallyltransferase [EC:2.5.1.75]
FG-1	OOOAGBFP_01764	K09773	305.63	332.9	5.7e-100	[pyruvate, water dikinase]-phosphate phosphotransferase / [pyruvate, water dikinase] kinase [EC:2.7.4.28 2.7.11.33]
FG-1	OOOAGBFP_01765	K00826	181.9	252.5	2e-75	branched-chain amino acid aminotransferase [EC:2.6.1.42]
FG-1	OOOAGBFP_01774	K07180	282.87	481.5	9.4e-145	serine protein kinase
FG-1	OOOAGBFP_01776	K07038	28.9	89.9	4.2e-26	inner membrane protein
FG-1	OOOAGBFP_01780	K01668	714.63	768.7	4e-232	tyrosine phenol-lyase [EC:4.1.99.2]
FG-1	OOOAGBFP_01785	K03409	53.73	111.8	1.2e-32	chemotaxis protein CheX
FG-1	OOOAGBFP_01786	K07133	104.37	277.2	7.3e-83	uncharacterized protein
FG-1	OOOAGBFP_01792	K06969	225.63	263.5	1.3e-78	23S rRNA (cytosine1962-C5)-methyltransferase [EC:2.1.1.191]
FG-1	OOOAGBFP_01798	K01778	71.53	328.8	9.5e-99	diaminopimelate epimerase [EC:5.1.1.7]
FG-1	OOOAGBFP_01811	K12063	269.67	332.1	2e-99	conjugal transfer ATP-binding protein TraC
FG-1	OOOAGBFP_01817	K03466	58.27	123	2.9e-36	DNA segregation ATPase FtsK/SpoIIIE, S-DNA-T family
FG-1	OOOAGBFP_01826	K07133	104.37	219.2	2.8e-65	uncharacterized protein
FG-1	OOOAGBFP_01827	K03406	58.43	175.9	3.7e-52	methyl-accepting chemotaxis protein
FG-1	OOOAGBFP_01829	K16868	88.07	91.6	1.3e-26	tellurite methyltransferase [EC:2.1.1.265]
FG-1	OOOAGBFP_01831	K06921	89.67	213	2.8e-63	uncharacterized protein
FG-1	OOOAGBFP_01834	K07064	50.97	51.6	3.4e-14	uncharacterized protein
FG-1	OOOAGBFP_01836	K02035	245.87	274.5	5.1e-82	peptide/nickel transport system substrate-binding protein
FG-1	OOOAGBFP_01837	K03564	159.63	220.5	9.8e-66	thioredoxin-dependent peroxiredoxin [EC:1.11.1.24]
FG-1	OOOAGBFP_01838	K01895	766.17	997.1	1.3e-300	acetyl-CoA synthetase [EC:6.2.1.1]
FG-1	OOOAGBFP_01843	K07787	1207.83	1601.8	0	copper/silver efflux system protein
FG-1	OOOAGBFP_01846	K03496	133.93	148.8	7.1e-44	chromosome partitioning protein
FG-1	OOOAGBFP_01852	K00626	353.63	394.4	2.5e-118	acetyl-CoA C-acetyltransferase [EC:2.3.1.9]
FG-1	OOOAGBFP_01853	K01782	805.47	934.5	1.1e-281	3-hydroxyacyl-CoA dehydrogenase / enoyl-CoA hydratase / 3-hydroxybutyryl-CoA epimerase [EC:1.1.1.35 4.2.1.17 5.1.2.3]
FG-1	OOOAGBFP_01854	K03113	40.43	57.1	6.9e-16	translation initiation factor 1
FG-1	OOOAGBFP_01855	K00266	537.23	695.9	2.2e-209	glutamate synthase (NADPH) small chain [EC:1.4.1.13]
FG-1	OOOAGBFP_01864	K00655	125.67	131.2	1.2e-38	1-acyl-sn-glycerol-3-phosphate acyltransferase [EC:2.3.1.51]
FG-1	OOOAGBFP_01878	K06400	152.77	199.6	2.2e-59	site-specific DNA recombinase
FG-1	OOOAGBFP_01890	K12574	126.8	188.9	3.9e-56	ribonuclease J [EC:3.1.-.-]
FG-1	OOOAGBFP_01894	K12063	269.67	299	2e-89	conjugal transfer ATP-binding protein TraC
FG-1	OOOAGBFP_01896	K12065	113.93	212.6	3.2e-63	conjugal transfer pilus assembly protein TraB
FG-1	OOOAGBFP_01904	K03111	22.63	92.5	8.6e-27	single-strand DNA-binding protein
FG-1	OOOAGBFP_01913	K09936	36.6	90.6	2.4e-26	bacterial/archaeal transporter family-2 protein
FG-1	OOOAGBFP_01919	K14060	126.33	155.6	3.9e-46	putative DNA-invertase from lambdoid prophage Rac
FG-1	OOOAGBFP_01922	K03496	133.93	177.2	1.6e-52	chromosome partitioning protein
FG-1	OOOAGBFP_01926	K14060	126.33	149.5	2.8e-44	putative DNA-invertase from lambdoid prophage Rac
FG-1	OOOAGBFP_01931	K07216	36.6	171.8	4.6e-51	hemerythrin
FG-1	OOOAGBFP_01934	K03406	58.43	225.7	3.2e-67	methyl-accepting chemotaxis protein
FG-1	OOOAGBFP_01941	K03518	241.3	250.8	5e-75	aerobic carbon-monoxide dehydrogenase small subunit [EC:1.2.5.3]
FG-1	OOOAGBFP_01943	K07402	70.2	254.8	4.7e-76	xanthine dehydrogenase accessory factor
FG-1	OOOAGBFP_01944	K07141	98	127.4	1.9e-37	molybdenum cofactor cytidylyltransferase [EC:2.7.7.76]
FG-1	OOOAGBFP_01952	K00130	673.17	715.8	8.4e-216	betaine-aldehyde dehydrogenase [EC:1.2.1.8]
FG-1	OOOAGBFP_01952	K00128	575.83	601.7	4e-181	aldehyde dehydrogenase (NAD+) [EC:1.2.1.3]
FG-1	OOOAGBFP_01953	K07250	648.87	678.5	1.2e-204	4-aminobutyrate aminotransferase / (S)-3-amino-2-methylpropionate transaminase / 5-aminovalerate transaminase [EC:2.6.1.19 2.6.1.22 2.6.1.48]
FG-1	OOOAGBFP_01962	K25706	414.37	449.9	2.8e-135	tRNA N6-adenosine threonylcarbamoyltransferase [EC:2.3.1.234]
FG-1	OOOAGBFP_01964	K06076	75.87	76.5	5.2e-22	long-chain fatty acid transport protein
FG-1	OOOAGBFP_01966	K03664	47.8	206.8	8.6e-62	SsrA-binding protein
FG-1	OOOAGBFP_01969	K07484	19.23	65.9	1e-18	transposase
FG-1	OOOAGBFP_01974	K01875	74.5	559.7	2e-168	seryl-tRNA synthetase [EC:6.1.1.11]
FG-1	OOOAGBFP_01976	K00343	325.13	522.9	3.1e-157	NADH-quinone oxidoreductase subunit N [EC:7.1.1.2]
FG-1	OOOAGBFP_01977	K00342	553.6	680.8	3.9e-205	NADH-quinone oxidoreductase subunit M [EC:7.1.1.2]
FG-1	OOOAGBFP_01978	K00341	537.3	775.7	1e-233	NADH-quinone oxidoreductase subunit L [EC:7.1.1.2]
FG-1	OOOAGBFP_01979	K00340	95.37	128.9	4.6e-38	NADH-quinone oxidoreductase subunit K [EC:7.1.1.2]
FG-1	OOOAGBFP_01980	K00339	129.27	177.2	1.3e-52	NADH-quinone oxidoreductase subunit J [EC:7.1.1.2]
FG-1	OOOAGBFP_01981	K00338	147.7	163.4	1.7e-48	NADH-quinone oxidoreductase subunit I [EC:7.1.1.2]
FG-1	OOOAGBFP_01982	K00337	417.43	487.1	2.6e-146	NADH-quinone oxidoreductase subunit H [EC:7.1.1.2]
FG-1	OOOAGBFP_01984	K00335	614.87	674.3	3.3e-203	NADH-quinone oxidoreductase subunit F [EC:7.1.1.2]
FG-1	OOOAGBFP_01985	K00334	152.07	197.7	8.5e-59	NADH-quinone oxidoreductase subunit E [EC:7.1.1.2]
FG-1	OOOAGBFP_01986	K00333	517.8	541.8	2.7e-163	NADH-quinone oxidoreductase subunit D [EC:7.1.1.2]
FG-1	OOOAGBFP_01987	K00332	190.27	208.5	4.6e-62	NADH-quinone oxidoreductase subunit C [EC:7.1.1.2]
FG-1	OOOAGBFP_01988	K00331	281.37	296.5	1.1e-88	NADH-quinone oxidoreductase subunit B [EC:7.1.1.2]
FG-1	OOOAGBFP_01989	K00330	128.2	177.7	6.3e-53	NADH-quinone oxidoreductase subunit A [EC:7.1.1.2]
FG-1	OOOAGBFP_02002	K03723	530.5	1317.3	0	transcription-repair coupling factor (superfamily II helicase) [EC:5.6.2.4]
FG-1	OOOAGBFP_02006	K15778	471.43	639.5	2.6e-192	phosphomannomutase / phosphoglucomutase [EC:5.4.2.8 5.4.2.2]
FG-1	OOOAGBFP_02007	K03701	392.6	1296.4	0	excinuclease ABC subunit A
FG-1	OOOAGBFP_02009	K07133	104.37	142.6	4.2e-42	uncharacterized protein
FG-1	OOOAGBFP_02011	K02110	65.83	87.7	2e-25	F-type H+-transporting ATPase subunit c
FG-1	OOOAGBFP_02012	K02108	159.87	204.9	5e-61	F-type H+-transporting ATPase subunit a
FG-1	OOOAGBFP_02016	K02469	1064.07	1347.3	0	DNA gyrase subunit A [EC:5.6.2.2]
FG-1	OOOAGBFP_02017	K00648	219.23	407.9	1.5e-122	3-oxoacyl-[acyl-carrier-protein] synthase III [EC:2.3.1.180]
FG-1	OOOAGBFP_02018	K02470	979.23	1087.6	0	DNA gyrase subunit B [EC:5.6.2.2]
FG-1	OOOAGBFP_02019	K03629	115.23	336	1e-100	DNA replication and repair protein RecF
FG-1	OOOAGBFP_02020	K02338	53.57	395.9	8.4e-119	DNA polymerase III subunit beta [EC:2.7.7.7]
FG-1	OOOAGBFP_02022	K01849	180.8	221.7	3.2e-66	methylmalonyl-CoA mutase, C-terminal domain [EC:5.4.99.2]
FG-1	OOOAGBFP_02023	K01848	800.1	893.3	1.3e-269	methylmalonyl-CoA mutase, N-terminal domain [EC:5.4.99.2]
FG-1	OOOAGBFP_02024	K00248	527.27	567.4	9.2e-171	butyryl-CoA dehydrogenase [EC:1.3.8.1]
FG-1	OOOAGBFP_02024	K00249	380.33	394	2.9e-118	acyl-CoA dehydrogenase [EC:1.3.8.7]
FG-1	OOOAGBFP_02026	K00074	399.4	473.2	3e-142	3-hydroxybutyryl-CoA dehydrogenase [EC:1.1.1.157]
FG-1	OOOAGBFP_02027	K03650	175.23	458.8	1.2e-137	tRNA modification GTPase [EC:3.6.-.-]
FG-1	OOOAGBFP_02028	K03217	116.3	288	2.5e-86	YidC/Oxa1 family membrane protein insertase
FG-1	OOOAGBFP_02029	K08998	24.97	106.5	4.5e-31	uncharacterized protein
FG-1	OOOAGBFP_02030	K03536	21.03	41.8	3e-11	ribonuclease P protein component [EC:3.1.26.5]
FG-1	OOOAGBFP_02031	K02313	129.83	592.4	3.2e-178	chromosomal replication initiator protein
FG-1	OOOAGBFP_02033	K00525	364.77	713.6	7.7e-215	ribonucleoside-diphosphate reductase alpha chain [EC:1.17.4.1]
FG-1	OOOAGBFP_02039	K00575	185.83	190.7	1.3e-56	chemotaxis protein methyltransferase CheR [EC:2.1.1.80]
FG-1	OOOAGBFP_02042	K03495	401.53	945.6	8.2e-285	tRNA uridine 5-carboxymethylaminomethyl modification enzyme
FG-1	OOOAGBFP_02043	K03501	68.7	114.5	1.8e-33	16S rRNA (guanine527-N7)-methyltransferase [EC:2.1.1.170]
FG-1	OOOAGBFP_02044	K03496	133.93	321.7	2.2e-96	chromosome partitioning protein
FG-1	OOOAGBFP_02045	K03497	54.23	230.7	1.1e-68	ParB family transcriptional regulator, chromosome partitioning protein
FG-1	OOOAGBFP_02047	K02109	43.7	73.6	5.5e-21	F-type H+-transporting ATPase subunit b
FG-1	OOOAGBFP_02048	K02109	43.7	57.8	3.5e-16	F-type H+-transporting ATPase subunit b
FG-1	OOOAGBFP_02050	K02111	427.73	923.8	2.4e-278	F-type H+/Na+-transporting ATPase subunit alpha [EC:7.1.2.2 7.2.2.1]
FG-1	OOOAGBFP_02051	K02115	247.1	321	2.4e-96	F-type H+-transporting ATPase subunit gamma
FG-1	OOOAGBFP_02052	K02112	496.07	858.2	6.1e-259	F-type H+/Na+-transporting ATPase subunit beta [EC:7.1.2.2 7.2.2.1]
FG-1	OOOAGBFP_02056	K03497	54.23	123.8	3.1e-36	ParB family transcriptional regulator, chromosome partitioning protein
FG-1	OOOAGBFP_02057	K03496	133.93	166.5	2.9e-49	chromosome partitioning protein
FG-1	OOOAGBFP_02059	K15539	58.07	73.7	4.7e-21	cytoskeleton protein RodZ
FG-1	OOOAGBFP_02064	K00297	182.07	220.9	6.5e-66	methylenetetrahydrofolate reductase (NADH) [EC:1.5.1.54]
FG-1	OOOAGBFP_02065	K01818	173.4	319.7	8.4e-96	L-fucose/D-arabinose isomerase [EC:5.3.1.25 5.3.1.3]
FG-1	OOOAGBFP_02066	K00853	379.43	603.6	1.1e-181	L-ribulokinase [EC:2.7.1.16]
FG-1	OOOAGBFP_02067	K10439	208.37	224.2	9.8e-67	ribose transport system substrate-binding protein
FG-1	OOOAGBFP_02068	K02057	272.57	274.2	4.7e-82	simple sugar transport system permease protein
FG-1	OOOAGBFP_02069	K10441	700.63	717.3	7.3e-216	ribose transport system ATP-binding protein [EC:7.5.2.7]
FG-1	OOOAGBFP_02070	K07491	16.23	28.3	3.7e-07	REP-associated tyrosine transposase
FG-1	OOOAGBFP_02075	K01768	164.8	222.2	2.7e-66	adenylate cyclase [EC:4.6.1.1]
FG-1	OOOAGBFP_02079	K06885	287.07	288.5	3.2e-86	uncharacterized protein
FG-1	OOOAGBFP_02080	K07391	79.33	331.9	2e-99	magnesium chelatase family protein
FG-1	OOOAGBFP_02082	K02238	58.23	176.8	2.1e-52	competence protein ComEC
FG-1	OOOAGBFP_02086	K02557	140.9	158.5	5.9e-47	chemotaxis protein MotB
FG-1	OOOAGBFP_02087	K02556	86.23	254.1	5.5e-76	chemotaxis protein MotA
FG-1	OOOAGBFP_02094	K00053	75.43	94.4	1.8e-27	ketol-acid reductoisomerase [EC:1.1.1.86]
FG-1	OOOAGBFP_02095	K00606	85.8	388	1.1e-116	3-methyl-2-oxobutanoate hydroxymethyltransferase [EC:2.1.2.11]
FG-1	OOOAGBFP_02096	K03525	43.47	219.1	2.8e-65	type III pantothenate kinase [EC:2.7.1.33]
FG-1	OOOAGBFP_02097	K13038	255.17	516.4	2.2e-155	phosphopantothenoylcysteine decarboxylase / phosphopantothenate---cysteine ligase [EC:4.1.1.36 6.3.2.5]
FG-1	OOOAGBFP_02098	K01918	52.8	378.6	8.8e-114	pantoate--beta-alanine ligase [EC:6.3.2.1]
FG-1	OOOAGBFP_02099	K00525	364.77	659.8	1.5e-198	ribonucleoside-diphosphate reductase alpha chain [EC:1.17.4.1]
FG-1	OOOAGBFP_02102	K03286	112.33	122.7	4.6e-36	OmpA-OmpF porin, OOP family
FG-1	OOOAGBFP_02103	K06415	259.63	605.4	3.5e-182	stage V sporulation protein R
FG-1	OOOAGBFP_02104	K09786	177.3	410.8	1.9e-123	uncharacterized protein
FG-1	OOOAGBFP_02105	K07180	282.87	931.2	7.6e-281	serine protein kinase
FG-1	OOOAGBFP_02106	K03592	304.97	420.4	3e-126	PmbA protein
FG-1	OOOAGBFP_02107	K20074	131.6	278.5	2.2e-83	PPM family protein phosphatase [EC:3.1.3.16]
FG-1	OOOAGBFP_02109	K03070	284.9	1290.2	0	preprotein translocase subunit SecA [EC:7.4.2.8]
FG-1	OOOAGBFP_02110	K07491	16.23	20.8	7.2e-05	REP-associated tyrosine transposase
FG-1	OOOAGBFP_02120	K06193	48.6	94.9	8.7e-28	protein PhnA
FG-1	OOOAGBFP_02125	K12063	269.67	310.2	8.5e-93	conjugal transfer ATP-binding protein TraC
FG-1	OOOAGBFP_02127	K12065	113.93	218.9	3.9e-65	conjugal transfer pilus assembly protein TraB
FG-1	OOOAGBFP_02134	K07484	19.23	38.6	1.9e-10	transposase
FG-1	OOOAGBFP_02140	K03111	22.63	91.7	1.5e-26	single-strand DNA-binding protein
FG-1	OOOAGBFP_02152	K02527	159.43	177.9	6.9e-53	3-deoxy-D-manno-octulosonic-acid transferase [EC:2.4.99.12 2.4.99.13 2.4.99.14 2.4.99.15]
FG-1	OOOAGBFP_02155	K01756	305.37	422.8	8.8e-127	adenylosuccinate lyase [EC:4.3.2.2]
FG-1	OOOAGBFP_02159	K09808	206.23	393.9	2.9e-118	lipoprotein-releasing system permease protein
FG-1	OOOAGBFP_02159	K02004	43.17	87.6	1.4e-25	putative ABC transport system permease protein
FG-1	OOOAGBFP_02160	K01046	64.97	94.7	1.7e-27	triacylglycerol lipase [EC:3.1.1.3]
FG-1	OOOAGBFP_02162	K01338	858.03	984.9	1.1e-296	ATP-dependent Lon protease [EC:3.4.21.53]
FG-1	OOOAGBFP_02179	K04075	112.8	199.9	1.9e-59	tRNA(Ile)-lysidine synthase [EC:6.3.4.19]
FG-1	OOOAGBFP_02180	K03798	754.83	928	1.4e-279	cell division protease FtsH [EC:3.4.24.-]
FG-1	OOOAGBFP_02181	K18672	82.27	296.8	6e-89	diadenylate cyclase [EC:2.7.7.85]
FG-1	OOOAGBFP_02183	K03431	447.67	653.6	8e-197	phosphoglucosamine mutase [EC:5.4.2.10]
FG-1	OOOAGBFP_02184	K03474	139.13	360.6	2.6e-108	pyridoxine 5-phosphate synthase [EC:2.6.99.2]
FG-1	OOOAGBFP_02185	K23997	310.3	484.2	1.7e-145	ADP-dependent NAD(P)H-hydrate dehydratase / NAD(P)H-hydrate epimerase [EC:4.2.1.136 5.1.99.6]
FG-1	OOOAGBFP_02185	K17758	266.03	276.3	7.6e-83	ADP-dependent NAD(P)H-hydrate dehydratase [EC:4.2.1.136]
FG-1	OOOAGBFP_02186	K06925	63.5	88.4	1.4e-25	tRNA threonylcarbamoyladenosine biosynthesis protein TsaE
FG-1	OOOAGBFP_02189	K04487	280.9	351.3	1.9e-105	cysteine desulfurase [EC:2.8.1.7]
FG-1	OOOAGBFP_02191	K18707	409.27	438.2	9.6e-132	threonylcarbamoyladenosine tRNA methylthiotransferase MtaB [EC:2.8.4.5]
FG-1	OOOAGBFP_02193	K03685	164.73	253.9	8.9e-76	ribonuclease III [EC:3.1.26.3]
FG-1	OOOAGBFP_02194	K03595	149.2	324.3	3.9e-97	GTPase
FG-1	OOOAGBFP_02195	K03977	242.7	509.8	2.1e-153	GTPase
FG-1	OOOAGBFP_02199	K17713	158.53	184.1	1.2e-54	outer membrane protein assembly factor BamB
FG-1	OOOAGBFP_02201	K03547	97.43	120.1	3.4e-35	DNA repair protein SbcD/Mre11
FG-1	OOOAGBFP_02205	K11206	285.13	381.7	1.5e-114	deaminated glutathione amidase [EC:3.5.1.128]
FG-1	OOOAGBFP_02206	K07171	21.13	41.7	3.1e-11	mRNA interferase MazF [EC:3.1.-.-]
FG-1	OOOAGBFP_02207	K19156	43.87	48.2	3.2e-13	antitoxin PrlF
FG-1	OOOAGBFP_02214	K07263	253.47	265.5	3e-79	zinc protease [EC:3.4.24.-]
FG-1	OOOAGBFP_02215	K03089	257.6	361.6	1.4e-108	RNA polymerase sigma-32 factor
FG-1	OOOAGBFP_02216	K02956	24.17	110.9	2.5e-32	small subunit ribosomal protein S15
FG-1	OOOAGBFP_02217	K00962	279.33	1006	3e-303	polyribonucleotide nucleotidyltransferase [EC:2.7.7.8]
FG-1	OOOAGBFP_02219	K06013	119.53	396.2	9.2e-119	STE24 endopeptidase [EC:3.4.24.84]
FG-1	OOOAGBFP_02220	K03743	153.93	157.8	9.5e-47	nicotinamide-nucleotide amidase [EC:3.5.1.42]
FG-1	OOOAGBFP_02232	K06959	431.17	925.2	1e-278	protein Tex
FG-1	OOOAGBFP_02233	K03579	586	792.5	1.4e-238	ATP-dependent helicase HrpB [EC:3.6.4.13]
FG-1	OOOAGBFP_02234	K06158	532.07	648.5	3.9e-195	ATP-binding cassette, subfamily F, member 3
FG-1	OOOAGBFP_02235	K09158	29.27	53.6	5.7e-15	uncharacterized protein
FG-1	OOOAGBFP_02240	K04095	43.93	48.1	2.5e-13	cell filamentation protein, protein adenylyltransferase [EC:2.7.7.108]
FG-1	OOOAGBFP_02242	K15460	105.73	155.3	5.5e-46	tRNA1Val (adenine37-N6)-methyltransferase [EC:2.1.1.223]
FG-1	OOOAGBFP_02244	K06901	96.93	465.3	9.9e-140	adenine/guanine/hypoxanthine permease
FG-1	OOOAGBFP_02246	K00773	527.7	583.9	6.3e-176	queuine tRNA-ribosyltransferase [EC:2.4.2.29]
FG-1	OOOAGBFP_02252	K05812	77.2	148.7	6.6e-44	tRNA-uridine aminocarboxypropyltransferase [EC:2.5.1.25]
FG-1	OOOAGBFP_02253	K03593	111.43	416.1	7.2e-125	ATP-binding protein involved in chromosome partitioning
FG-1	OOOAGBFP_02253	K07400	77.73	123.6	2.4e-36	Fe/S biogenesis protein NfuA
FG-1	OOOAGBFP_02257	K03313	81.5	94.8	9.8e-28	Na+:H+ antiporter, NhaA family
FG-1	OOOAGBFP_02271	K06153	46.57	209.9	1.3e-62	undecaprenyl-diphosphatase [EC:3.6.1.27]
FG-1	OOOAGBFP_02272	K03799	134.2	243.2	1e-72	heat shock protein HtpX [EC:3.4.24.-]
FG-1	OOOAGBFP_02283	K00566	417.27	483.6	1.2e-145	tRNA-uridine 2-sulfurtransferase [EC:2.8.1.13]
FG-1	OOOAGBFP_02284	K07076	42.43	50.1	7.9e-14	uncharacterized protein
FG-1	OOOAGBFP_02287	K07491	16.23	21.1	5.7e-05	REP-associated tyrosine transposase
FG-1	OOOAGBFP_02291	K03406	58.43	237.6	7.4e-71	methyl-accepting chemotaxis protein
FG-1	OOOAGBFP_02298	K22468	292.7	498.2	6.6e-150	polyphosphate kinase [EC:2.7.4.34]
FG-1	OOOAGBFP_02309	K01825	748.33	1082.4	0	3-hydroxyacyl-CoA dehydrogenase / enoyl-CoA hydratase / 3-hydroxybutyryl-CoA epimerase / enoyl-CoA isomerase [EC:1.1.1.35 4.2.1.17 5.1.2.3 5.3.3.8]
FG-1	OOOAGBFP_02310	K00632	512.47	524.5	4.9e-158	acetyl-CoA acyltransferase [EC:2.3.1.16]
FG-1	OOOAGBFP_02310	K00626	353.63	430.6	2.9e-129	acetyl-CoA C-acetyltransferase [EC:2.3.1.9]
FG-1	OOOAGBFP_02315	K02945	144.83	306.1	1.1e-91	small subunit ribosomal protein S1
FG-1	OOOAGBFP_02317	K07315	144.1	178.4	5.1e-53	phosphoserine phosphatase RsbU/P [EC:3.1.3.3]
FG-1	OOOAGBFP_02320	K00798	39.6	220.1	7.1e-66	cob(I)alamin adenosyltransferase [EC:2.5.1.17]
FG-1	OOOAGBFP_02321	K00995	102.2	135.3	9.4e-40	CDP-diacylglycerol---glycerol-3-phosphate 3-phosphatidyltransferase [EC:2.7.8.5]
FG-1	OOOAGBFP_02324	K02446	475.13	504.5	5e-152	fructose-1,6-bisphosphatase II [EC:3.1.3.11]
FG-1	OOOAGBFP_02324	K11532	481.53	502.5	7.9e-152	fructose-1,6-bisphosphatase II / sedoheptulose-1,7-bisphosphatase [EC:3.1.3.11 3.1.3.37]
FG-1	OOOAGBFP_02325	K18588	26.33	35	2.6e-09	coenzyme Q-binding protein COQ10
FG-1	OOOAGBFP_02336	K03820	125.9	355.9	1.2e-106	apolipoprotein N-acyltransferase [EC:2.3.1.269]
FG-1	OOOAGBFP_02345	K00728	73.83	197	1.2e-58	dolichyl-phosphate-mannose-protein mannosyltransferase [EC:2.4.1.109]
FG-1	OOOAGBFP_02347	K06971	54.6	249.4	1.2e-74	uncharacterized protein
FG-1	OOOAGBFP_02357	K00693	426.73	839.2	1.7e-252	glycogen synthase [EC:2.4.1.11]
FG-1	OOOAGBFP_02358	K00700	273.63	685.4	2.6e-206	1,4-alpha-glucan branching enzyme [EC:2.4.1.18]
FG-1	OOOAGBFP_02360	K01876	294.97	825.7	1e-248	aspartyl-tRNA synthetase [EC:6.1.1.12]
FG-1	OOOAGBFP_02361	K01115	109.37	157.9	7.9e-47	phospholipase D1/2 [EC:3.1.4.4]
FG-1	OOOAGBFP_02365	K07261	53.17	96.2	6.1e-28	penicillin-insensitive murein DD-endopeptidase [EC:3.4.24.-]
FG-1	OOOAGBFP_02367	K06158	532.07	633.4	1.4e-190	ATP-binding cassette, subfamily F, member 3
FG-1	OOOAGBFP_02368	K07096	78.37	79.6	5.7e-23	uncharacterized protein
FG-1	OOOAGBFP_02370	K06884	16.07	40.9	7.2e-11	uncharacterized protein
FG-1	OOOAGBFP_02384	K01869	382.57	1222.7	0	leucyl-tRNA synthetase [EC:6.1.1.4]
FG-1	OOOAGBFP_02387	K00948	66.17	490.4	1.3e-147	ribose-phosphate pyrophosphokinase [EC:2.7.6.1]
FG-1	OOOAGBFP_02388	K01056	57.13	231.7	2.8e-69	peptidyl-tRNA hydrolase, PTH1 family [EC:3.1.1.29]
FG-1	OOOAGBFP_02389	K06942	319.1	384.4	3.2e-115	ribosome-binding ATPase
FG-1	OOOAGBFP_02391	K00432	66.07	276.2	1.4e-82	glutathione peroxidase [EC:1.11.1.9]
FG-1	OOOAGBFP_02392	K08309	128.17	278.6	5e-83	soluble lytic murein transglycosylase [EC:4.2.2.-]
FG-1	OOOAGBFP_02392	K09706	62.3	126.6	3e-37	uncharacterized protein
FG-1	OOOAGBFP_02394	K04027	139.27	155.2	3.1e-46	ethanolamine utilization protein EutM
FG-1	OOOAGBFP_02410	K14060	126.33	150.4	1.5e-44	putative DNA-invertase from lambdoid prophage Rac
FG-1	OOOAGBFP_02421	K00971	254.4	385	2.1e-115	mannose-1-phosphate guanylyltransferase [EC:2.7.7.13]
FG-1	OOOAGBFP_02427	K07133	104.37	216.7	1.6e-64	uncharacterized protein
FG-1	OOOAGBFP_02430	K12141	327.7	353.6	4.2e-106	hydrogenase-4 component F [EC:1.-.-.-]
FG-1	OOOAGBFP_02433	K12137	489.8	491.4	1.1e-147	hydrogenase-4 component B [EC:1.-.-.-]
FG-1	OOOAGBFP_02440	K01939	144.77	564.8	3.8e-170	adenylosuccinate synthase [EC:6.3.4.4]
FG-1	OOOAGBFP_02441	K13290	482.9	497.1	6.1e-150	serine---pyruvate transaminase [EC:2.6.1.51]
FG-1	OOOAGBFP_02444	K04095	43.93	83	6.4e-24	cell filamentation protein, protein adenylyltransferase [EC:2.7.7.108]
FG-1	OOOAGBFP_02445	K02429	150	532.6	1.7e-160	MFS transporter, FHS family, L-fucose permease
FG-1	OOOAGBFP_02446	K10843	190.77	221.5	5e-66	DNA excision repair protein ERCC-3 [EC:5.6.2.4]
FG-1	OOOAGBFP_02447	K09744	219.53	251	5e-75	uncharacterized protein
FG-1	OOOAGBFP_02450	K07339	26.5	37.9	4.3e-10	mRNA interferase HicA [EC:3.1.-.-]
FG-1	OOOAGBFP_02451	K18843	35.93	62.1	1.6e-17	antitoxin HicB
FG-1	OOOAGBFP_02454	K00626	353.63	419.3	7.5e-126	acetyl-CoA C-acetyltransferase [EC:2.3.1.9]
FG-1	OOOAGBFP_02455	K03641	131.7	232.5	3e-69	TolB protein
FG-1	OOOAGBFP_02457	K03560	153.87	159.5	2.1e-47	biopolymer transport protein TolR
FG-1	OOOAGBFP_02457	K03559	27.47	131.8	7e-39	biopolymer transport protein ExbD
FG-1	OOOAGBFP_02458	K03562	250.47	269.1	1.4e-80	biopolymer transport protein TolQ
FG-1	OOOAGBFP_02458	K03561	54.67	173.2	3.3e-51	biopolymer transport protein ExbB
FG-1	OOOAGBFP_02461	K09811	78.1	82.7	6.2e-24	cell division transport system permease protein
FG-1	OOOAGBFP_02462	K22719	163.57	212	3.3e-63	murein hydrolase activator
FG-1	OOOAGBFP_02463	K03797	130.13	442.1	6.7e-133	carboxyl-terminal processing protease [EC:3.4.21.102]
FG-1	OOOAGBFP_02464	K03601	55.37	508.9	5.3e-153	exodeoxyribonuclease VII large subunit [EC:3.1.11.6]
FG-1	OOOAGBFP_02470	K03559	27.47	114.1	1.8e-33	biopolymer transport protein ExbD
FG-1	OOOAGBFP_02471	K03561	54.67	160.5	2.4e-47	biopolymer transport protein ExbB
FG-1	OOOAGBFP_02479	K01802	85.87	142.7	4.1e-42	peptidylprolyl isomerase [EC:5.2.1.8]
FG-1	OOOAGBFP_02481	K06886	34.3	63.7	7e-18	hemoglobin
FG-1	OOOAGBFP_02483	K03167	304.23	499.3	3.7e-150	DNA topoisomerase VI subunit B [EC:5.6.2.2]
FG-1	OOOAGBFP_02487	K02415	30.93	56.8	6.5e-16	flagellar protein FliL
FG-1	OOOAGBFP_02488	K03406	58.43	234.6	6.2e-70	methyl-accepting chemotaxis protein
FG-1	OOOAGBFP_02491	K03787	156.93	284.3	4.3e-85	5'/3'-nucleotidase [EC:3.1.3.5 3.1.3.6]
FG-1	OOOAGBFP_02493	K04744	95.87	270	1.3e-80	LPS-assembly protein
FG-1	OOOAGBFP_02494	K01963	318.33	429	4.4e-129	acetyl-CoA carboxylase carboxyl transferase subunit beta [EC:6.4.1.2 2.1.3.15]
FG-1	OOOAGBFP_02496	K07056	97	285.5	1.7e-85	16S rRNA (cytidine1402-2'-O)-methyltransferase [EC:2.1.1.198]
FG-1	OOOAGBFP_02499	K07460	30.93	78.4	1.5e-22	putative endonuclease
FG-1	OOOAGBFP_02500	K03470	126.23	265.8	1.2e-79	ribonuclease HII [EC:3.1.26.4]
FG-1	OOOAGBFP_02501	K02884	24.77	138.6	8.1e-41	large subunit ribosomal protein L19
FG-1	OOOAGBFP_02503	K00554	120.87	375.1	1.1e-112	tRNA (guanine37-N1)-methyltransferase [EC:2.1.1.228]
FG-1	OOOAGBFP_02504	K06960	48.37	96.9	2.8e-28	uncharacterized protein
FG-1	OOOAGBFP_02505	K02959	29.43	104.1	2.4e-30	small subunit ribosomal protein S16
FG-1	OOOAGBFP_02507	K01772	60.87	300.9	4.6e-90	protoporphyrin/coproporphyrin ferrochelatase [EC:4.98.1.1 4.99.1.9]
FG-1	OOOAGBFP_02508	K04760	191.43	258.3	1.2e-77	transcription elongation factor GreB
FG-1	OOOAGBFP_02510	K02050	143.6	232.9	1.7e-69	NitT/TauT family transport system permease protein
FG-1	OOOAGBFP_02515	K03274	292.13	400	3.8e-120	ADP-L-glycero-D-manno-heptose 6-epimerase [EC:5.1.3.20]
FG-1	OOOAGBFP_02517	K02968	27.77	67.8	2.9e-19	small subunit ribosomal protein S20
FG-1	OOOAGBFP_02529	K03496	133.93	264.9	3.8e-79	chromosome partitioning protein
FG-1	OOOAGBFP_02557	K09769	123.47	354.1	1.7e-106	2',3'-cyclic-nucleotide 2'-phosphodiesterase [EC:3.1.4.16]
FG-1	OOOAGBFP_02558	K01934	96.43	121.1	1.5e-35	5-formyltetrahydrofolate cyclo-ligase [EC:6.3.3.2]
FG-1	OOOAGBFP_02561	K01524	163.07	324.3	4.3e-97	exopolyphosphatase / guanosine-5'-triphosphate,3'-diphosphate pyrophosphatase [EC:3.6.1.11 3.6.1.40]
FG-1	OOOAGBFP_02564	K02434	423.77	675.2	2.5e-203	aspartyl-tRNA(Asn)/glutamyl-tRNA(Gln) amidotransferase subunit B [EC:6.3.5.6 6.3.5.7]
FG-1	OOOAGBFP_02565	K02433	446.3	650.6	8.7e-196	aspartyl-tRNA(Asn)/glutamyl-tRNA(Gln) amidotransferase subunit A [EC:6.3.5.6 6.3.5.7]
FG-1	OOOAGBFP_02565	K01426	294.17	382.7	8.5e-115	amidase [EC:3.5.1.4]
FG-1	OOOAGBFP_02566	K02435	25.23	83.1	5.1e-24	aspartyl-tRNA(Asn)/glutamyl-tRNA(Gln) amidotransferase subunit C [EC:6.3.5.6 6.3.5.7]
FG-1	OOOAGBFP_02567	K03657	358.03	685.6	2.7e-206	ATP-dependent DNA helicase UvrD/PcrA [EC:5.6.2.4]
FG-1	OOOAGBFP_02569	K00820	181.6	710.1	8e-214	glutamine---fructose-6-phosphate transaminase (isomerizing) [EC:2.6.1.16]
FG-1	OOOAGBFP_02570	K04042	319.63	595.1	4.7e-179	bifunctional UDP-N-acetylglucosamine pyrophosphorylase / glucosamine-1-phosphate N-acetyltransferase [EC:2.7.7.23 2.3.1.157]
FG-1	OOOAGBFP_02571	K06204	37.5	114.6	2.1e-33	RNA polymerase-binding transcription factor
FG-1	OOOAGBFP_02576	K01338	858.03	1074.8	0	ATP-dependent Lon protease [EC:3.4.21.53]
FG-1	OOOAGBFP_02578	K03699	305.27	365.8	1.3e-109	magnesium and cobalt exporter, CNNM family
FG-1	OOOAGBFP_02584	K03530	117.07	133.8	2.5e-39	DNA-binding protein HU-beta
FG-1	OOOAGBFP_02597	K07133	104.37	234.7	5.5e-70	uncharacterized protein
FG-1	OOOAGBFP_02600	K00819	497.77	708.4	2.7e-213	ornithine--oxo-acid transaminase [EC:2.6.1.13]
FG-1	OOOAGBFP_02601	K01476	186.73	302.3	1.3e-90	arginase [EC:3.5.3.1]
FG-1	OOOAGBFP_02609	K01647	366.37	373.6	4.2e-112	citrate synthase [EC:2.3.3.1]
FG-1	OOOAGBFP_02610	K03918	397.53	627.2	2.4e-189	L-lysine 6-transaminase [EC:2.6.1.36]
FG-1	OOOAGBFP_02611	K26061	758.43	771.9	6.6e-233	L-aminoadipate-semialdehyde dehydrogenase
FG-1	OOOAGBFP_02617	K16150	287.03	296.1	1.4e-88	glycogen synthase [EC:2.4.1.11]
FG-1	OOOAGBFP_02618	K07405	326	617	9.7e-186	alpha-amylase [EC:3.2.1.1]
FG-1	OOOAGBFP_02619	K00688	75.07	334.9	2.7e-100	glycogen phosphorylase [EC:2.4.1.1]
FG-1	OOOAGBFP_02620	K00154	562.33	562.9	1.2e-169	coniferyl-aldehyde dehydrogenase [EC:1.2.1.68]
FG-1	OOOAGBFP_02626	K20974	525.33	549.5	2.2e-165	two-component system, sensor histidine kinase [EC:2.7.13.3]
FG-1	OOOAGBFP_02630	K00287	56.93	202	3.2e-60	dihydrofolate reductase [EC:1.5.1.3]
FG-1	OOOAGBFP_02631	K00560	87.37	465.6	3.4e-140	thymidylate synthase [EC:2.1.1.45]
FG-1	OOOAGBFP_02638	K04564	55.77	267.7	4.4e-80	superoxide dismutase, Fe-Mn family [EC:1.15.1.1]
FG-1	OOOAGBFP_02640	K01858	84.5	428.9	1.1e-128	myo-inositol-1-phosphate synthase [EC:5.5.1.4]
FG-1	OOOAGBFP_02643	K00459	123	312.9	1.4e-93	nitronate monooxygenase [EC:1.13.12.16]
FG-1	OOOAGBFP_02647	K21001	142.37	261.2	5.2e-78	polysaccharide biosynthesis protein PslH
FG-1	OOOAGBFP_02655	K07240	46.83	269.5	1.6e-80	chromate transporter
FG-1	OOOAGBFP_02656	K16868	88.07	140.9	1.4e-41	tellurite methyltransferase [EC:2.1.1.265]
FG-1	OOOAGBFP_02657	K03116	57.03	77.1	4.2e-22	sec-independent protein translocase protein TatA
FG-1	OOOAGBFP_02659	K00760	84.37	189.3	1.8e-56	hypoxanthine phosphoribosyltransferase [EC:2.4.2.8]
FG-1	OOOAGBFP_02662	K02556	86.23	195.3	4.3e-58	chemotaxis protein MotA
FG-1	OOOAGBFP_02665	K00057	281.67	430.5	2.2e-129	glycerol-3-phosphate dehydrogenase (NAD(P)+) [EC:1.1.1.94]
FG-1	OOOAGBFP_02670	K07133	104.37	160.3	1.9e-47	uncharacterized protein
FG-1	OOOAGBFP_02679	K06921	89.67	211.3	9e-63	uncharacterized protein
FG-1	OOOAGBFP_02680	K00949	43.3	66.7	4.7e-19	thiamine pyrophosphokinase [EC:2.7.6.2]
FG-1	OOOAGBFP_02681	K01873	583.53	1287.5	0	valyl-tRNA synthetase [EC:6.1.1.9]
FG-1	OOOAGBFP_02682	K03775	151.43	215.3	2.3e-64	FKBP-type peptidyl-prolyl cis-trans isomerase SlyD [EC:5.2.1.8]
FG-1	OOOAGBFP_02685	K07390	83	155.5	5.3e-46	monothiol glutaredoxin
FG-1	OOOAGBFP_02687	K02556	86.23	192.5	3e-57	chemotaxis protein MotA
FG-1	OOOAGBFP_02690	K07315	144.1	164	1.2e-48	phosphoserine phosphatase RsbU/P [EC:3.1.3.3]
FG-1	OOOAGBFP_02691	K02556	86.23	217.9	5.7e-65	chemotaxis protein MotA
FG-1	OOOAGBFP_02692	K02557	140.9	174.7	7.1e-52	chemotaxis protein MotB
FG-1	OOOAGBFP_02696	K02556	86.23	156.2	3.3e-46	chemotaxis protein MotA
FG-1	OOOAGBFP_02699	K10773	133.37	276.1	1.8e-82	endonuclease III [EC:3.2.2.- 4.2.99.18]
FG-1	OOOAGBFP_02700	K02347	338.87	612	3.6e-184	DNA polymerase (family X)
FG-1	OOOAGBFP_02702	K00134	407.63	491.6	4.8e-148	glyceraldehyde 3-phosphate dehydrogenase (phosphorylating) [EC:1.2.1.12]
FG-1	OOOAGBFP_02703	K00927	93.63	485.2	5.8e-146	phosphoglycerate kinase [EC:2.7.2.3]
FG-1	OOOAGBFP_02704	K01803	26	300.5	5e-90	triosephosphate isomerase (TIM) [EC:5.3.1.1]
FG-1	OOOAGBFP_02710	K03075	26.43	112.4	7.6e-33	preprotein translocase subunit SecG
FG-1	OOOAGBFP_02711	K02355	535.93	1103.6	0	elongation factor G
FG-1	OOOAGBFP_02712	K13288	60.13	214.6	5.2e-64	oligoribonuclease [EC:3.1.-.-]
FG-1	OOOAGBFP_02713	K01493	79.7	86.2	7.1e-25	dCMP deaminase [EC:3.5.4.12]
FG-1	OOOAGBFP_02714	K01256	436.3	638.8	7.1e-192	aminopeptidase N [EC:3.4.11.2]
FG-1	OOOAGBFP_02715	K01142	229.37	375.7	1.3e-112	exodeoxyribonuclease III [EC:3.1.11.2]
FG-1	OOOAGBFP_02724	K10941	475.23	487.6	9.9e-147	sigma-54 dependent transcriptional regulator, flagellar regulatory protein
FG-1	OOOAGBFP_02726	K00789	17.9	644.9	2.3e-194	S-adenosylmethionine synthetase [EC:2.5.1.6]
FG-1	OOOAGBFP_02729	K02283	329.87	341.6	2e-102	pilus assembly protein CpaF [EC:7.4.2.8]
FG-1	OOOAGBFP_02736	K03568	295.3	501.5	8.8e-151	TldD protein
FG-1	OOOAGBFP_02741	K04096	27.57	205.8	3.9e-61	DNA processing protein
FG-1	OOOAGBFP_02742	K03168	459.7	907.8	1.9e-273	DNA topoisomerase I [EC:5.6.2.1]
FG-1	OOOAGBFP_02750	K03296	1138.07	1172.6	0	hydrophobic/amphiphilic exporter-1 (mainly G- bacteria), HAE1 family
FG-1	OOOAGBFP_02751	K18005	590.53	799.7	3.5e-241	[NiFe] hydrogenase diaphorase moiety large subunit [EC:1.12.1.2]
FG-1	OOOAGBFP_02752	K18006	289.37	299.7	4.7e-90	[NiFe] hydrogenase diaphorase moiety small subunit [EC:1.12.1.2]
FG-1	OOOAGBFP_02753	K18007	213.6	237.5	2e-71	NAD-reducing hydrogenase small subunit [EC:1.12.1.2]
FG-1	OOOAGBFP_02754	K00436	662.57	742.8	3.8e-224	NAD-reducing hydrogenase large subunit [EC:1.12.1.2]
FG-1	OOOAGBFP_02756	K02837	450.7	841.7	6.2e-254	peptide chain release factor 3
FG-1	OOOAGBFP_02759	K03684	222.7	268.6	3e-80	ribonuclease D [EC:3.1.13.5]
FG-1	OOOAGBFP_02762	K07045	136.9	144.5	1.3e-42	uncharacterized protein
FG-1	OOOAGBFP_02763	K04771	315.4	347.7	3.4e-104	serine protease Do [EC:3.4.21.107]
FG-1	OOOAGBFP_02764	K09858	59.53	158.7	3.4e-47	SEC-C motif domain protein
FG-1	OOOAGBFP_02767	K07133	104.37	219.2	2.8e-65	uncharacterized protein
FG-1	OOOAGBFP_02768	K09516	318.67	569.2	3.5e-171	all-trans-retinol 13,14-reductase [EC:1.3.99.23]
FG-1	OOOAGBFP_02772	K03980	198.87	322.8	1.1e-96	putative peptidoglycan lipid II flippase
FG-1	OOOAGBFP_02775	K19092	37.3	58.9	1.5e-16	toxin ParE1/3/4
FG-1	OOOAGBFP_02776	K07334	65.83	122.8	4.1e-36	toxin HigB-1
FG-1	OOOAGBFP_02777	K21498	77.8	111.7	1e-32	antitoxin HigA-1
FG-1	OOOAGBFP_02797	K13924	379.13	1391.6	0	two-component system, chemotaxis family, CheB/CheR fusion protein [EC:2.1.1.80 3.1.1.61]
FG-1	OOOAGBFP_02797	K00575	185.83	377.6	3.6e-113	chemotaxis protein methyltransferase CheR [EC:2.1.1.80]
FG-1	OOOAGBFP_02810	K07058	40.13	187.8	8.2e-56	membrane protein
FG-1	OOOAGBFP_02814	K04095	43.93	84.4	2.4e-24	cell filamentation protein, protein adenylyltransferase [EC:2.7.7.108]
FG-1	OOOAGBFP_02827	K11621	60.27	64.8	1.6e-18	lia operon protein LiaG
FG-1	OOOAGBFP_02830	K10026	77.5	190	1.2e-56	7-carboxy-7-deazaguanine synthase [EC:4.3.99.3]
FG-1	OOOAGBFP_02833	K03496	133.93	260.2	1e-77	chromosome partitioning protein
FG-1	OOOAGBFP_02835	K07076	42.43	53.3	8.6e-15	uncharacterized protein
FG-1	OOOAGBFP_02843	K07171	21.13	95.1	1.5e-27	mRNA interferase MazF [EC:3.1.-.-]
FG-1	OOOAGBFP_02844	K09965	84.83	246.5	9e-74	uncharacterized protein
FG-1	OOOAGBFP_02846	K01551	75.5	134.2	1.6e-39	arsenite/tail-anchored protein-transporting ATPase [EC:7.3.2.7 7.3.-.-]
FG-1	OOOAGBFP_02847	K01551	75.5	118.6	8.5e-35	arsenite/tail-anchored protein-transporting ATPase [EC:7.3.2.7 7.3.-.-]
FG-1	OOOAGBFP_02848	K01302	287.43	399.3	7.8e-120	carboxypeptidase Q [EC:3.4.17.-]
FG-1	OOOAGBFP_02849	K01990	254.07	289.7	8.9e-87	ABC-2 type transport system ATP-binding protein
FG-1	OOOAGBFP_02850	K09694	183.17	226.9	6.1e-68	lipooligosaccharide transport system permease protein
FG-1	OOOAGBFP_02855	K07491	16.23	17.6	0.00068	REP-associated tyrosine transposase
FG-1	OOOAGBFP_02863	K07726	44.33	61.4	2.2e-17	putative transcriptional regulator
FG-1	OOOAGBFP_02868	K07076	42.43	58	3.2e-16	uncharacterized protein
FG-1	OOOAGBFP_02871	K04095	43.93	61.9	1.6e-17	cell filamentation protein, protein adenylyltransferase [EC:2.7.7.108]
FG-1	OOOAGBFP_02872	K07133	104.37	203.9	1.1e-60	uncharacterized protein
FG-1	OOOAGBFP_02874	K07133	104.37	239.1	2.7e-71	uncharacterized protein
FG-1	OOOAGBFP_02875	K06921	89.67	205.9	4e-61	uncharacterized protein
FG-1	OOOAGBFP_02877	K02650	89.1	91.4	2.2e-26	type IV pilus assembly protein PilA
FG-1	OOOAGBFP_02887	K02652	698.33	730.2	5.4e-220	type IV pilus assembly protein PilB
FG-1	OOOAGBFP_02888	K02669	503	558.5	5.2e-168	twitching motility protein PilT
FG-1	OOOAGBFP_02889	K02653	434.83	450.7	1.4e-135	type IV pilus assembly protein PilC
FG-1	OOOAGBFP_02891	K11753	130.67	373.8	3e-112	riboflavin kinase / FMN adenylyltransferase [EC:2.7.1.26 2.7.7.2]
FG-1	OOOAGBFP_02893	K03496	133.93	278.5	2.9e-83	chromosome partitioning protein
FG-1	OOOAGBFP_02896	K01915	64.73	129.8	3.4e-38	glutamine synthetase [EC:6.3.1.2]
FG-1	OOOAGBFP_02898	K07114	98.7	129.9	3.1e-38	Ca-activated chloride channel homolog
FG-1	OOOAGBFP_02899	K07114	98.7	146.6	2.6e-43	Ca-activated chloride channel homolog
FG-1	OOOAGBFP_02902	K03924	112.03	456.8	2.3e-137	MoxR-like ATPase [EC:3.6.3.-]
FG-1	OOOAGBFP_02905	K02314	107.2	594	8.8e-179	replicative DNA helicase [EC:5.6.2.3]
FG-1	OOOAGBFP_02906	K02939	55.03	127.9	1.5e-37	large subunit ribosomal protein L9
FG-1	OOOAGBFP_02908	K02963	77.57	79.3	8.3e-23	small subunit ribosomal protein S18
FG-1	OOOAGBFP_02909	K02990	23.33	88.9	1.1e-25	small subunit ribosomal protein S6
FG-1	OOOAGBFP_02910	K03118	57.77	302.6	1e-90	sec-independent protein translocase protein TatC
FG-1	OOOAGBFP_02919	K07154	35.3	86.2	6.9e-25	serine/threonine-protein kinase HipA [EC:2.7.11.1]
FG-1	OOOAGBFP_02926	K07263	253.47	440.8	2.6e-132	zinc protease [EC:3.4.24.-]
FG-1	OOOAGBFP_02928	K09516	318.67	551.4	8.8e-166	all-trans-retinol 13,14-reductase [EC:1.3.99.23]
FG-1	OOOAGBFP_02933	K07133	104.37	113.1	3.7e-33	uncharacterized protein
FG-1	OOOAGBFP_02936	K03687	32.23	187.5	9.5e-56	molecular chaperone GrpE
FG-1	OOOAGBFP_02937	K04043	791.4	911.2	1.5e-274	molecular chaperone DnaK
FG-1	OOOAGBFP_02938	K03686	409.57	516.1	3.3e-155	molecular chaperone DnaJ
FG-1	OOOAGBFP_02939	K07121	97.4	161.5	9.1e-48	uncharacterized protein
FG-1	OOOAGBFP_02940	K02407	62.7	275.3	3e-82	flagellar hook-associated protein 2
FG-1	OOOAGBFP_02941	K02422	28.97	143.1	2.2e-42	flagellar secretion chaperone FliS
FG-1	OOOAGBFP_02942	K02423	22.37	25.2	4.5e-06	flagellar protein FliT
FG-1	OOOAGBFP_02947	K07478	198.23	643.8	6.3e-194	putative ATPase
FG-1	OOOAGBFP_02948	K00858	40.47	254.2	5.8e-76	NAD+ kinase [EC:2.7.1.23]
FG-1	OOOAGBFP_02949	K03631	132.17	637.7	5.6e-192	DNA repair protein RecN (Recombination protein N)
FG-1	OOOAGBFP_02950	K03269	65.57	125.5	5.1e-37	UDP-2,3-diacylglucosamine hydrolase [EC:3.6.1.54]
FG-1	OOOAGBFP_02952	K02406	135.4	320.4	4.9e-96	flagellin
FG-1	OOOAGBFP_02953	K02406	135.4	330.1	5.5e-99	flagellin
FG-1	OOOAGBFP_02954	K07588	270.77	388.7	1.9e-116	GTPase [EC:3.6.5.-]
FG-1	OOOAGBFP_02974	K07133	104.37	183.8	1.5e-54	uncharacterized protein
FG-1	OOOAGBFP_02975	K07133	104.37	157.1	1.7e-46	uncharacterized protein
FG-1	OOOAGBFP_02978	K07133	104.37	212.8	2.5e-63	uncharacterized protein
FG-1	OOOAGBFP_02987	K03701	392.6	1158.8	0	excinuclease ABC subunit A
FG-1	OOOAGBFP_02991	K06921	89.67	216.5	2.4e-64	uncharacterized protein
FG-1	OOOAGBFP_03000	K01751	223.13	509.9	1.9e-153	diaminopropionate ammonia-lyase [EC:4.3.1.15]
FG-1	OOOAGBFP_03002	K01431	291.43	357.6	3.5e-107	beta-ureidopropionase [EC:3.5.1.6]
FG-1	OOOAGBFP_03004	K07075	62.9	82.9	8.3e-24	uncharacterized protein
FG-1	OOOAGBFP_03007	K00060	351.83	566.9	3.9e-171	threonine 3-dehydrogenase [EC:1.1.1.103]
FG-1	OOOAGBFP_03008	K00639	510.67	638.9	2.5e-192	glycine C-acetyltransferase [EC:2.3.1.29]
FG-1	OOOAGBFP_03016	K03744	28.33	247.7	4.1e-74	LemA protein
FG-1	OOOAGBFP_03017	K03799	134.2	182.2	3.5e-54	heat shock protein HtpX [EC:3.4.24.-]
FG-1	OOOAGBFP_03019	K21302	212.73	255.1	3.7e-76	phosphatidylinositol-3-phosphatase [EC:3.1.3.64]
FG-1	OOOAGBFP_03026	K00184	263.4	294.6	2.6e-88	dimethyl sulfoxide reductase iron-sulfur subunit
FG-1	OOOAGBFP_03028	K04561	123.57	931	1.4e-280	nitric oxide reductase subunit B [EC:1.7.2.5]
FG-1	OOOAGBFP_03031	K06940	30.77	60.6	4.5e-17	uncharacterized protein
FG-1	OOOAGBFP_03034	K06970	289.37	514.2	7e-155	23S rRNA (adenine1618-N6)-methyltransferase [EC:2.1.1.181]
FG-1	OOOAGBFP_03039	K09144	75.77	87.4	3.3e-25	uncharacterized protein
FG-1	OOOAGBFP_03043	K12349	110.3	711.6	2.7e-214	neutral ceramidase [EC:3.5.1.23]
FG-1	OOOAGBFP_03044	K05801	90.47	100.4	2.8e-29	DnaJ like chaperone protein
FG-1	OOOAGBFP_03046	K04487	280.9	526.4	1.5e-158	cysteine desulfurase [EC:2.8.1.7]
FG-1	OOOAGBFP_03051	K03762	454.6	519.7	2.4e-156	MFS transporter, MHS family, proline/betaine transporter
FG-1	OOOAGBFP_03057	K07090	38.6	155.5	5.1e-46	uncharacterized protein
FG-1	OOOAGBFP_03062	K04562	203.43	216.5	1.4e-64	flagellar biosynthesis protein FlhG
FG-1	OOOAGBFP_03064	K04759	101.97	435.7	7.2e-131	ferrous iron transport protein B
FG-1	OOOAGBFP_03072	K18640	85.33	89.5	6.4e-26	plasmid segregation protein ParM
FG-1	OOOAGBFP_03076	K07720	155.43	180.3	1.8e-53	two-component system, response regulator YesN
FG-1	OOOAGBFP_03077	K02482	281.63	285.4	2.2e-85	two-component system, NtrC family, sensor kinase [EC:2.7.13.3]
FG-1	OOOAGBFP_03077	K07720	155.43	166.8	2.1e-49	two-component system, response regulator YesN
FG-1	OOOAGBFP_03081	K07720	155.43	194.8	7e-58	two-component system, response regulator YesN
FG-1	OOOAGBFP_03082	K02482	281.63	286.3	1.1e-85	two-component system, NtrC family, sensor kinase [EC:2.7.13.3]
FG-1	OOOAGBFP_03086	K02460	51.8	55.5	1.6e-15	general secretion pathway protein K
FG-1	OOOAGBFP_03087	K02460	51.8	69.4	9.9e-20	general secretion pathway protein K
FG-1	OOOAGBFP_03088	K02662	117.53	159.1	5.2e-47	type IV pilus assembly protein PilM
FG-1	OOOAGBFP_03088	K02461	75.13	84.4	3e-24	general secretion pathway protein L
FG-1	OOOAGBFP_03092	K01920	131.47	198.7	2.6e-59	glutathione synthase [EC:6.3.2.3]
FG-1	OOOAGBFP_03096	K04764	116.6	161.4	3.2e-48	integration host factor subunit alpha
FG-1	OOOAGBFP_03097	K01890	122.07	573.4	2e-172	phenylalanyl-tRNA synthetase beta chain [EC:6.1.1.20]
FG-1	OOOAGBFP_03098	K01889	97.67	330.2	7.6e-99	phenylalanyl-tRNA synthetase alpha chain [EC:6.1.1.20]
FG-1	OOOAGBFP_03099	K02887	42.13	137.3	1.6e-40	large subunit ribosomal protein L20
FG-1	OOOAGBFP_03100	K02916	18.1	32.4	1.8e-08	large subunit ribosomal protein L35
FG-1	OOOAGBFP_03101	K02520	39.13	268.6	2e-80	translation initiation factor IF-3
FG-1	OOOAGBFP_03104	K00940	149.97	207	8.5e-62	nucleoside-diphosphate kinase [EC:2.7.4.6]
FG-1	OOOAGBFP_03105	K01902	358.7	549.4	3.6e-165	succinyl-CoA synthetase alpha subunit [EC:6.2.1.5]
FG-1	OOOAGBFP_03106	K01903	503.7	557.9	4.6e-168	succinyl-CoA synthetase beta subunit [EC:6.2.1.5]
FG-1	OOOAGBFP_03108	K01426	294.17	348.8	1.6e-104	amidase [EC:3.5.1.4]
FG-1	OOOAGBFP_03118	K06153	46.57	200.4	1e-59	undecaprenyl-diphosphatase [EC:3.6.1.27]
FG-1	OOOAGBFP_03126	K00140	494.57	699.1	2e-210	malonate-semialdehyde dehydrogenase (acetylating) / methylmalonate-semialdehyde dehydrogenase [EC:1.2.1.18 1.2.1.27]
FG-1	OOOAGBFP_03127	K01464	412.73	663.6	8.3e-200	dihydropyrimidinase [EC:3.5.2.2]
FG-1	OOOAGBFP_03129	K17722	459.4	600.6	4.1e-181	dihydropyrimidine dehydrogenase (NAD+) subunit PreT [EC:1.3.1.1]
FG-1	OOOAGBFP_03129	K00528	95.9	103.9	2.4e-30	ferredoxin/flavodoxin---NADP+ reductase [EC:1.18.1.2 1.19.1.1]
FG-1	OOOAGBFP_03130	K17723	456.53	740.2	3.9e-223	dihydropyrimidine dehydrogenase (NAD+) subunit PreA [EC:1.3.1.1]
FG-1	OOOAGBFP_03140	K08677	368.7	429.3	8.7e-129	kumamolisin
FG-1	OOOAGBFP_03141	K13924	379.13	1019.9	0	two-component system, chemotaxis family, CheB/CheR fusion protein [EC:2.1.1.80 3.1.1.61]
FG-1	OOOAGBFP_03141	K00575	185.83	251	7.4e-75	chemotaxis protein methyltransferase CheR [EC:2.1.1.80]
FG-1	OOOAGBFP_03147	K09144	75.77	163.7	1.8e-48	uncharacterized protein
FG-1	OOOAGBFP_03155	K19784	108	243.6	8e-73	chromate reductase, NAD(P)H dehydrogenase (quinone)
FG-1	OOOAGBFP_03156	K01278	652.23	736.5	1.5e-221	dipeptidyl-peptidase 4 [EC:3.4.14.5]
FG-1	OOOAGBFP_03160	K02483	237.33	255.7	2.3e-76	two-component system, OmpR family, response regulator
FG-1	OOOAGBFP_03165	K11645	290.97	376.9	1.6e-113	fructose-bisphosphate aldolase, class I [EC:4.1.2.13]
FG-1	OOOAGBFP_03166	K18189	99.2	148.6	4.7e-44	translational activator of cytochrome c oxidase 1
FG-1	OOOAGBFP_03168	K03767	225.7	236.7	8.4e-71	peptidyl-prolyl cis-trans isomerase A (cyclophilin A) [EC:5.2.1.8]
FG-1	OOOAGBFP_03170	K00945	75.67	274.7	3e-82	CMP/dCMP kinase [EC:2.7.4.25]
FG-1	OOOAGBFP_03180	K16264	308.47	391.9	9.1e-118	cobalt-zinc-cadmium efflux system protein
FG-1	OOOAGBFP_03181	K00794	50.47	178.2	4.8e-53	6,7-dimethyl-8-ribityllumazine synthase [EC:2.5.1.78]
FG-1	OOOAGBFP_03182	K14652	357.4	700	5.7e-211	3,4-dihydroxy 2-butanone 4-phosphate synthase / GTP cyclohydrolase II [EC:4.1.99.12 3.5.4.25]
FG-1	OOOAGBFP_03183	K00793	53.83	281.1	2.8e-84	riboflavin synthase [EC:2.5.1.9]
FG-1	OOOAGBFP_03184	K11752	188.8	274.4	5.8e-82	diaminohydroxyphosphoribosylaminopyrimidine deaminase / 5-amino-6-(5-phosphoribosylamino)uracil reductase [EC:3.5.4.26 1.1.1.193]
FG-1	OOOAGBFP_03189	K03517	155.17	426.5	3.6e-128	quinolinate synthase [EC:2.5.1.72]
FG-1	OOOAGBFP_03191	K02064	171.03	231.2	5e-69	thiamine transport system substrate-binding protein
FG-1	OOOAGBFP_03194	K00031	126.6	162.1	5.4e-48	isocitrate dehydrogenase [EC:1.1.1.42]
FG-1	OOOAGBFP_03195	K00024	348.2	381.1	1.6e-114	malate dehydrogenase [EC:1.1.1.37]
FG-1	OOOAGBFP_03196	K09144	75.77	101.3	1.8e-29	uncharacterized protein
FG-1	OOOAGBFP_03206	K07493	44.23	279.1	2.1e-83	putative transposase
FG-1	OOOAGBFP_03218	K01999	169.43	176.5	2.8e-52	branched-chain amino acid transport system substrate-binding protein
FG-1	OOOAGBFP_03228	K01338	858.03	975.6	7.3e-294	ATP-dependent Lon protease [EC:3.4.21.53]
FG-1	OOOAGBFP_03229	K03060	22.03	72.6	1e-20	DNA-directed RNA polymerase subunit omega [EC:2.7.7.6]
FG-1	OOOAGBFP_03230	K01897	445.03	510.6	1.6e-153	long-chain acyl-CoA synthetase [EC:6.2.1.3]
FG-1	OOOAGBFP_03232	K07100	51.93	145.8	4.6e-43	putative phosphoribosyl transferase
FG-1	OOOAGBFP_03238	K02342	103.33	151.5	7.5e-45	DNA polymerase III subunit epsilon [EC:2.7.7.7]
FG-1	OOOAGBFP_03239	K00809	144.17	153.5	2.2e-45	deoxyhypusine synthase [EC:2.5.1.46]
FG-1	OOOAGBFP_03240	K07491	16.23	89.5	8.6e-26	REP-associated tyrosine transposase
FG-1	OOOAGBFP_03242	K03046	973.97	2258.3	0	DNA-directed RNA polymerase subunit beta' [EC:2.7.7.6]
FG-1	OOOAGBFP_03243	K03043	591.43	1757.4	0	DNA-directed RNA polymerase subunit beta [EC:2.7.7.6]
FG-1	OOOAGBFP_03244	K02935	24.17	158.1	7.7e-47	large subunit ribosomal protein L7/L12
FG-1	OOOAGBFP_03245	K02864	48.4	133.6	2.2e-39	large subunit ribosomal protein L10
FG-1	OOOAGBFP_03246	K02863	91.1	293.9	4e-88	large subunit ribosomal protein L1
FG-1	OOOAGBFP_03247	K02867	64.87	253	1.4e-75	large subunit ribosomal protein L11
FG-1	OOOAGBFP_03248	K02601	102.1	238.1	2.9e-71	transcription termination/antitermination protein NusG
FG-1	OOOAGBFP_03249	K03073	21.57	62.5	1.2e-17	preprotein translocase subunit SecE
FG-1	OOOAGBFP_03251	K02913	21.77	49.5	1e-13	large subunit ribosomal protein L33
FG-1	OOOAGBFP_03252	K02358	352.3	813	2.8e-245	elongation factor Tu
FG-1	OOOAGBFP_03258	K01951	105.1	128.4	7.3e-38	GMP synthase (glutamine-hydrolysing) [EC:6.3.5.2]
FG-1	OOOAGBFP_03260	K01591	132.77	197.9	7.5e-59	orotidine-5'-phosphate decarboxylase [EC:4.1.1.23]
FG-1	OOOAGBFP_03261	K01881	177.33	434.2	2e-130	prolyl-tRNA synthetase [EC:6.1.1.15]
FG-1	OOOAGBFP_03262	K19222	85	188.9	2.1e-56	1,4-dihydroxy-2-naphthoyl-CoA hydrolase [EC:3.1.2.28]
FG-1	OOOAGBFP_03263	K07133	104.37	133.9	1.9e-39	uncharacterized protein
FG-1	OOOAGBFP_03269	K07133	104.37	197.3	1.2e-58	uncharacterized protein
FG-1	OOOAGBFP_03270	K07133	104.37	197.9	8e-59	uncharacterized protein
FG-1	OOOAGBFP_03271	K06921	89.67	208	8.6e-62	uncharacterized protein
FG-1	OOOAGBFP_03272	K13599	485.23	596.7	6.5e-180	two-component system, NtrC family, nitrogen regulation response regulator NtrX
FG-1	OOOAGBFP_03272	K07714	562.87	580.8	6.6e-175	two-component system, NtrC family, response regulator AtoC
FG-1	OOOAGBFP_03272	K02481	549.37	575.6	2.9e-173	two-component system, NtrC family, response regulator
FG-1	OOOAGBFP_03272	K07713	555.83	572.8	3.2e-172	two-component system, NtrC family, response regulator HydG
FG-1	OOOAGBFP_03273	K13598	295.9	684	7.1e-206	two-component system, NtrC family, nitrogen regulation sensor histidine kinase NtrY [EC:2.7.13.3]
FG-1	OOOAGBFP_03277	K01046	64.97	141.2	1.2e-41	triacylglycerol lipase [EC:3.1.1.3]
FG-1	OOOAGBFP_03278	K00254	170.53	361.1	2.4e-108	dihydroorotate dehydrogenase [EC:1.3.5.2]
FG-1	OOOAGBFP_03280	K00249	380.33	497.3	1.5e-149	acyl-CoA dehydrogenase [EC:1.3.8.7]
FG-1	OOOAGBFP_03282	K06949	87.33	255.7	1.9e-76	ribosome biogenesis GTPase / thiamine phosphate phosphatase [EC:3.6.1.- 3.1.3.100]
FG-1	OOOAGBFP_03283	K00058	329	438.4	9.2e-132	D-3-phosphoglycerate dehydrogenase / 2-oxoglutarate reductase [EC:1.1.1.95 1.1.1.399]
FG-1	OOOAGBFP_03286	K09803	24.33	86.6	3.4e-25	uncharacterized protein
FG-1	OOOAGBFP_03296	K04095	43.93	55.3	1.7e-15	cell filamentation protein, protein adenylyltransferase [EC:2.7.7.108]
FG-1	OOOAGBFP_03311	K07154	35.3	243.6	1.4e-72	serine/threonine-protein kinase HipA [EC:2.7.11.1]
FG-1	OOOAGBFP_03316	K07003	289.63	361.2	3.7e-108	uncharacterized protein
FG-1	OOOAGBFP_03317	K02066	41.53	229.4	2.2e-68	phospholipid/cholesterol/gamma-HCH transport system permease protein
FG-1	OOOAGBFP_03321	K03496	133.93	154.8	1.1e-45	chromosome partitioning protein
FG-1	OOOAGBFP_03328	K14060	126.33	151.1	9.4e-45	putative DNA-invertase from lambdoid prophage Rac
FG-1	OOOAGBFP_03355	K09001	87.8	333.3	5.1e-100	anhydro-N-acetylmuramic acid kinase [EC:2.7.1.170]
FG-1	OOOAGBFP_03357	K07102	150.8	302.8	1.4e-90	N-acetylmuramate 1-kinase [EC:2.7.1.221]
FG-1	OOOAGBFP_03364	K00294	473.93	844.6	1.2e-254	1-pyrroline-5-carboxylate dehydrogenase [EC:1.2.1.88]
FG-1	OOOAGBFP_03366	K07063	46.83	101.4	1.4e-29	uncharacterized protein
FG-1	OOOAGBFP_03375	K01480	188.17	228.6	3.5e-68	agmatinase [EC:3.5.3.11]
FG-1	OOOAGBFP_03385	K04095	43.93	85	1.6e-24	cell filamentation protein, protein adenylyltransferase [EC:2.7.7.108]
FG-1	OOOAGBFP_03389	K03313	81.5	500.9	9.2e-151	Na+:H+ antiporter, NhaA family
FG-1	OOOAGBFP_03409	K03559	27.47	35.7	1.8e-09	biopolymer transport protein ExbD
FG-1	OOOAGBFP_03410	K03559	27.47	43.1	9.6e-12	biopolymer transport protein ExbD
FG-1	OOOAGBFP_03411	K03561	54.67	149.2	6.6e-44	biopolymer transport protein ExbB
FG-1	OOOAGBFP_03418	K01990	254.07	285.4	1.8e-85	ABC-2 type transport system ATP-binding protein
FG-1	OOOAGBFP_03419	K01992	18.4	18.7	0.00019	ABC-2 type transport system permease protein
FG-1	OOOAGBFP_03420	K02654	118.7	217.6	7.1e-65	leader peptidase (prepilin peptidase) / N-methyltransferase [EC:3.4.23.43 2.1.1.-]
FG-1	OOOAGBFP_03422	K02662	117.53	293.5	8.3e-88	type IV pilus assembly protein PilM
FG-1	OOOAGBFP_03424	K02664	61.83	73.7	4.3e-21	type IV pilus assembly protein PilO
FG-1	OOOAGBFP_03428	K02356	88.23	254.2	2.5e-76	elongation factor P
FG-1	OOOAGBFP_03429	K02160	91.4	162.9	1.8e-48	acetyl-CoA carboxylase biotin carboxyl carrier protein
FG-1	OOOAGBFP_03430	K01961	714.1	758	1.3e-228	acetyl-CoA carboxylase, biotin carboxylase subunit [EC:6.4.1.2 6.3.4.14]
FG-1	OOOAGBFP_03432	K09800	111.23	253.3	1.5e-75	translocation and assembly module TamB
FG-1	OOOAGBFP_03433	K07277	283.4	348.7	2.6e-104	outer membrane protein insertion porin family
FG-1	OOOAGBFP_03435	K02871	66.33	204.2	7.6e-61	large subunit ribosomal protein L13
FG-1	OOOAGBFP_03436	K02996	103.33	191.6	5.3e-57	small subunit ribosomal protein S9
FG-1	OOOAGBFP_03439	K03769	196.5	240.2	1.3e-71	peptidyl-prolyl cis-trans isomerase C [EC:5.2.1.8]
FG-1	OOOAGBFP_03443	K07713	555.83	566.4	2.7e-170	two-component system, NtrC family, response regulator HydG
FG-1	OOOAGBFP_03443	K02481	549.37	557.5	8.6e-168	two-component system, NtrC family, response regulator
FG-1	OOOAGBFP_03445	K05365	648.77	656.6	1.3e-197	penicillin-binding protein 1B [EC:2.4.1.129 3.4.16.4]
FG-1	OOOAGBFP_03448	K02415	30.93	71.9	1.5e-20	flagellar protein FliL
FG-1	OOOAGBFP_03449	K00259	279.97	548.8	1.6e-165	alanine dehydrogenase [EC:1.4.1.1]
FG-1	OOOAGBFP_03449	K00324	113.47	187.1	1.5e-55	proton-translocating NAD(P)+ transhydrogenase subunit alpha [EC:7.1.1.1]
FG-1	OOOAGBFP_03450	K06167	143.93	300.9	2.6e-90	phosphoribosyl 1,2-cyclic phosphate phosphodiesterase [EC:3.1.4.55]
FG-1	OOOAGBFP_03451	K07263	253.47	362.3	1.5e-108	zinc protease [EC:3.4.24.-]
FG-1	OOOAGBFP_03456	K06968	113.97	189.1	4e-56	23S rRNA (cytidine2498-2'-O)-methyltransferase [EC:2.1.1.186]
FG-1	OOOAGBFP_03457	K07461	58.63	96.2	6.4e-28	putative endonuclease
FG-1	OOOAGBFP_03458	K00773	527.7	586.2	1.3e-176	queuine tRNA-ribosyltransferase [EC:2.4.2.29]
FG-1	OOOAGBFP_03464	K19200	101.2	136.8	2.5e-40	isopenicillin-N N-acyltransferase like protein
FG-1	OOOAGBFP_03469	K03271	132.73	248	2.9e-74	D-sedoheptulose 7-phosphate isomerase [EC:5.3.1.28]
FG-1	OOOAGBFP_03470	K15255	127.13	281.5	3.7e-84	ATP-dependent DNA helicase PIF1 [EC:5.6.2.3]
FG-1	OOOAGBFP_03475	K07064	50.97	52.3	2e-14	uncharacterized protein
FG-1	OOOAGBFP_03476	K00859	58.73	224.4	6.9e-67	dephospho-CoA kinase [EC:2.7.1.24]
FG-1	OOOAGBFP_03478	K07042	59.93	128.6	8.1e-38	probable rRNA maturation factor
FG-1	OOOAGBFP_03479	K02836	369.23	495.9	3.2e-149	peptide chain release factor 2
FG-1	OOOAGBFP_03481	K07486	28.17	35.3	1.8e-09	transposase
FG-1	OOOAGBFP_03489	K01424	104.6	116.1	5e-34	L-asparaginase [EC:3.5.1.1]
FG-1	OOOAGBFP_03500	K07133	104.37	246	2.1e-73	uncharacterized protein
FG-1	OOOAGBFP_03507	K01551	75.5	398.6	1.3e-119	arsenite/tail-anchored protein-transporting ATPase [EC:7.3.2.7 7.3.-.-]
FG-1	OOOAGBFP_03509	K03892	90.2	96.7	3.7e-28	ArsR family transcriptional regulator, arsenate/arsenite/antimonite-responsive transcriptional repressor
FG-1	OOOAGBFP_03512	K07089	61.07	242.5	2.1e-72	uncharacterized protein
FG-1	OOOAGBFP_03515	K03594	81.37	186.4	1.5e-55	bacterioferritin [EC:1.16.3.1]
FG-1	OOOAGBFP_03526	K07076	42.43	54.6	3.5e-15	uncharacterized protein
FG-1	OOOAGBFP_03533	K03744	28.33	254.1	4.9e-76	LemA protein
FG-1	OOOAGBFP_03537	K07568	179.67	459.7	2.2e-138	S-adenosylmethionine:tRNA ribosyltransferase-isomerase [EC:2.4.99.17]
FG-1	OOOAGBFP_03540	K03325	112.77	475.6	4.1e-143	arsenite transporter
FG-1	OOOAGBFP_03542	K22900	86.9	294.3	4.9e-88	tRNA (adenine37-N6)-methyltransferase [EC:2.1.1.-]
FG-1	OOOAGBFP_03543	K01870	465.4	1170.6	0	isoleucyl-tRNA synthetase [EC:6.1.1.5]
FG-1	OOOAGBFP_03546	K01966	880.2	947.1	2.3e-285	propionyl-CoA carboxylase beta chain [EC:6.4.1.3 2.1.3.15]
FG-1	OOOAGBFP_03549	K01848	800.1	847.9	7.3e-256	methylmalonyl-CoA mutase, N-terminal domain [EC:5.4.99.2]
FG-1	OOOAGBFP_03560	K00186	451.77	490.2	7.2e-148	2-oxoisovalerate ferredoxin oxidoreductase alpha subunit [EC:1.2.7.7]
FG-1	OOOAGBFP_03560	K00174	262.83	386.1	7.4e-116	2-oxoglutarate/2-oxoacid ferredoxin oxidoreductase subunit alpha [EC:1.2.7.3 1.2.7.11]
FG-1	OOOAGBFP_03561	K00187	530.1	595.6	1.3e-179	2-oxoisovalerate ferredoxin oxidoreductase beta subunit [EC:1.2.7.7]
FG-1	OOOAGBFP_03561	K00175	238.43	256.4	1.8e-76	2-oxoglutarate/2-oxoacid ferredoxin oxidoreductase subunit beta [EC:1.2.7.3 1.2.7.11]
FG-1	OOOAGBFP_03561	K00177	139.23	191	4.7e-57	2-oxoglutarate ferredoxin oxidoreductase subunit gamma [EC:1.2.7.3]
FG-1	OOOAGBFP_03566	K07491	16.23	18	0.00053	REP-associated tyrosine transposase
FG-1	OOOAGBFP_03570	K07491	16.23	79.2	1.1e-22	REP-associated tyrosine transposase
FG-1	OOOAGBFP_03583	K15738	636.73	688.2	4.2e-207	ABC transport system ATP-binding/permease protein
FG-1	OOOAGBFP_03587	K02458	56.63	76.6	6.9e-22	general secretion pathway protein I
FG-1	OOOAGBFP_03589	K02456	84.1	122.6	6.6e-36	general secretion pathway protein G
FG-1	OOOAGBFP_03590	K02653	434.83	442.5	4.2e-133	type IV pilus assembly protein PilC
FG-1	OOOAGBFP_03590	K02455	386.83	407.9	1.4e-122	general secretion pathway protein F
FG-1	OOOAGBFP_03591	K02652	698.33	745.2	1.6e-224	type IV pilus assembly protein PilB
FG-1	OOOAGBFP_03591	K02454	641.07	685.9	1.5e-206	general secretion pathway protein E [EC:7.4.2.8]
FG-1	OOOAGBFP_03592	K02453	321.33	448.2	1.7e-134	general secretion pathway protein D
FG-1	OOOAGBFP_03593	K02452	56.3	127.8	1.3e-37	general secretion pathway protein C
FG-1	OOOAGBFP_03596	K07100	51.93	146.3	3.3e-43	putative phosphoribosyl transferase
FG-1	OOOAGBFP_03603	K07341	45.4	142.7	4.3e-42	death on curing protein
FG-1	OOOAGBFP_03610	K00275	31.57	255	3.1e-76	pyridoxamine 5'-phosphate oxidase [EC:1.4.3.5]
FG-1	OOOAGBFP_03611	K01868	152.83	858	2.6e-258	threonyl-tRNA synthetase [EC:6.1.1.3]
FG-1	OOOAGBFP_03612	K03789	98.83	144.1	1.5e-42	[ribosomal protein S18]-alanine N-acetyltransferase [EC:2.3.1.266]
FG-1	OOOAGBFP_03614	K15773	61.93	82.7	8.5e-24	HTH-type transcriptional regulator / antitoxin HipB
FG-1	OOOAGBFP_03617	K00029	316.3	333.4	6.6e-100	malate dehydrogenase (oxaloacetate-decarboxylating)(NADP+) [EC:1.1.1.40]
FG-1	OOOAGBFP_03618	K09022	95.9	216.8	9.9e-65	2-iminobutanoate/2-iminopropanoate deaminase [EC:3.5.99.10]
FG-1	OOOAGBFP_03620	K02902	20.83	45.5	2.1e-12	large subunit ribosomal protein L28
FG-1	OOOAGBFP_03622	K01519	52.8	189	4.2e-56	XTP/dITP diphosphohydrolase [EC:3.6.1.66]
FG-1	OOOAGBFP_03631	K01069	160.73	176.1	2.9e-52	hydroxyacylglutathione hydrolase [EC:3.1.2.6]
FG-1	OOOAGBFP_03642	K07154	35.3	80.3	4.1e-23	serine/threonine-protein kinase HipA [EC:2.7.11.1]
FG-1	OOOAGBFP_03649	K07133	104.37	143	3.3e-42	uncharacterized protein
FG-1	OOOAGBFP_03650	K01468	207.33	517.4	1.9e-155	imidazolonepropionase [EC:3.5.2.7]
FG-1	OOOAGBFP_03652	K15519	197.5	271.3	2.6e-81	deoxyadenosine/deoxycytidine kinase [EC:2.7.1.76 2.7.1.74]
FG-1	OOOAGBFP_03656	K01586	271.6	464.4	1.7e-139	diaminopimelate decarboxylase [EC:4.1.1.20]
FG-1	OOOAGBFP_03657	K01714	258.2	346	9.2e-104	4-hydroxy-tetrahydrodipicolinate synthase [EC:4.3.3.7]
FG-1	OOOAGBFP_03658	K00215	141.83	175.3	5.7e-52	4-hydroxy-tetrahydrodipicolinate reductase [EC:1.17.1.8]
FG-1	OOOAGBFP_03659	K03521	73.63	282.4	1.6e-84	electron transfer flavoprotein beta subunit
FG-1	OOOAGBFP_03660	K03522	293.43	413.1	5.8e-124	electron transfer flavoprotein alpha subunit
FG-1	OOOAGBFP_03661	K08264	318.93	406.9	2.6e-122	heterodisulfide reductase subunit D [EC:1.8.98.1]
FG-1	OOOAGBFP_03664	K04771	315.4	339.5	1.1e-101	serine protease Do [EC:3.4.21.107]
FG-1	OOOAGBFP_03665	K03695	1084.8	1270.4	0	ATP-dependent Clp protease ATP-binding subunit ClpB
FG-1	OOOAGBFP_03666	K06412	29.67	125.2	4.5e-37	stage V sporulation protein G
FG-1	OOOAGBFP_03673	K03497	54.23	55.6	1.5e-15	ParB family transcriptional regulator, chromosome partitioning protein
FG-1	OOOAGBFP_03683	K14060	126.33	153	2.3e-45	putative DNA-invertase from lambdoid prophage Rac
FG-1	OOOAGBFP_03690	K18828	105.8	143	2.9e-42	tRNA(fMet)-specific endonuclease VapC [EC:3.1.-.-]
FG-1	OOOAGBFP_03693	K03797	130.13	305.6	1.6e-91	carboxyl-terminal processing protease [EC:3.4.21.102]
FG-1	OOOAGBFP_03706	K14054	118.8	176	3.2e-52	murein peptide amidase A
FG-1	OOOAGBFP_03707	K00674	154.13	303.5	7.1e-91	2,3,4,5-tetrahydropyridine-2,6-dicarboxylate N-succinyltransferase [EC:2.3.1.117]
FG-1	OOOAGBFP_03713	K03406	58.43	220.9	8.9e-66	methyl-accepting chemotaxis protein
FG-1	OOOAGBFP_03718	K00123	852.9	853.9	3.5e-257	formate dehydrogenase major subunit [EC:1.17.1.9]
FG-1	OOOAGBFP_03721	K03688	418.5	578.8	3.4e-174	ubiquinone biosynthesis protein
FG-1	OOOAGBFP_03721	K08869	322.67	338.7	1.8e-101	aarF domain-containing kinase
FG-1	OOOAGBFP_03722	K12573	479.93	734	6.5e-221	ribonuclease R [EC:3.1.13.1]
FG-1	OOOAGBFP_03726	K00029	316.3	333.1	8e-100	malate dehydrogenase (oxaloacetate-decarboxylating)(NADP+) [EC:1.1.1.40]
FG-1	OOOAGBFP_03729	K07001	92.03	105.2	9.1e-31	NTE family protein
FG-1	OOOAGBFP_03733	K07164	74	144	1.4e-42	uncharacterized protein
FG-1	OOOAGBFP_03742	K05810	51.63	117.4	1.9e-34	purine-nucleoside/S-methyl-5'-thioadenosine phosphorylase / adenosine deaminase [EC:2.4.2.1 2.4.2.28 3.5.4.4]
FG-1	OOOAGBFP_03745	K06871	172.67	220.6	1.1e-65	uncharacterized protein
FG-1	OOOAGBFP_03749	K07171	21.13	56.3	1.1e-15	mRNA interferase MazF [EC:3.1.-.-]
FG-1	OOOAGBFP_03755	K03406	58.43	163.1	2.8e-48	methyl-accepting chemotaxis protein
FG-1	OOOAGBFP_03758	K03415	173.67	177.6	8.4e-53	two-component system, chemotaxis family, chemotaxis protein CheV
FG-1	OOOAGBFP_03759	K19640	349.37	775.6	7.2e-234	putative two-component system protein, hydrogenase maturation factor HypX/HoxX
FG-1	OOOAGBFP_03760	K04654	208.23	567.5	3.7e-171	hydrogenase expression/formation protein HypD
FG-1	OOOAGBFP_03761	K14128	247.27	380.9	2.1e-114	F420-non-reducing hydrogenase small subunit [EC:1.12.99.- 1.8.98.5]
FG-1	OOOAGBFP_03763	K04655	155.87	468.3	8.3e-141	hydrogenase expression/formation protein HypE
FG-1	OOOAGBFP_03764	K04653	32.57	97.5	2.1e-28	hydrogenase expression/formation protein HypC
FG-1	OOOAGBFP_03765	K04656	158.07	1032	0	hydrogenase maturation protein HypF
FG-1	OOOAGBFP_03766	K04652	115.63	397.6	1.3e-119	hydrogenase nickel incorporation protein HypB
FG-1	OOOAGBFP_03767	K04651	37.43	125.6	4e-37	hydrogenase nickel incorporation protein HypA/HybF
FG-1	OOOAGBFP_03784	K03466	58.27	177	1.4e-52	DNA segregation ATPase FtsK/SpoIIIE, S-DNA-T family
FG-1	OOOAGBFP_03790	K12063	269.67	502.9	4.9e-151	conjugal transfer ATP-binding protein TraC
FG-1	OOOAGBFP_03809	K02556	86.23	140.8	1.6e-41	chemotaxis protein MotA
FG-1	OOOAGBFP_03842	K12410	221.77	295.8	1e-88	NAD-dependent protein deacetylase/lipoamidase [EC:2.3.1.286 2.3.1.313]
FG-1	OOOAGBFP_03843	K09136	60.37	66	7.5e-19	ribosomal protein S12 methylthiotransferase accessory factor
FG-1	OOOAGBFP_03848	K22438	112.17	226.1	2.2e-67	trans-aconitate 3-methyltransferase [EC:2.1.1.145]
FG-1	OOOAGBFP_03850	K12574	126.8	135.6	5.5e-40	ribonuclease J [EC:3.1.-.-]
FG-1	OOOAGBFP_03854	K02416	95.3	97.8	1.7e-28	flagellar motor switch protein FliM
FG-1	OOOAGBFP_03855	K12410	221.77	307.8	2.3e-92	NAD-dependent protein deacetylase/lipoamidase [EC:2.3.1.286 2.3.1.313]
FG-1	OOOAGBFP_03862	K03406	58.43	217.5	9.2e-65	methyl-accepting chemotaxis protein
FG-1	OOOAGBFP_03863	K07234	41.77	353.2	4.6e-106	uncharacterized protein involved in response to NO
FG-1	OOOAGBFP_03881	K01251	65	784.2	1.7e-236	adenosylhomocysteinase [EC:3.13.2.1]
FG-1	OOOAGBFP_03882	K06175	226.3	288.7	1.5e-86	tRNA pseudouridine65 synthase [EC:5.4.99.26]
FG-1	OOOAGBFP_03884	K03088	97.23	128.3	9.6e-38	RNA polymerase sigma-70 factor, ECF subfamily
FG-1	OOOAGBFP_03887	K00262	446.23	748.7	9.5e-226	glutamate dehydrogenase (NADP+) [EC:1.4.1.4]
FG-1	OOOAGBFP_03889	K09975	45.73	143.7	1.8e-42	uncharacterized protein
FG-1	OOOAGBFP_03890	K09954	73.5	114.4	6.5e-34	uncharacterized protein
FG-1	OOOAGBFP_03893	K03212	388.9	422	5e-127	23S rRNA (uracil747-C5)-methyltransferase [EC:2.1.1.189]
FG-1	OOOAGBFP_03898	K02556	86.23	213	1.8e-63	chemotaxis protein MotA
FG-1	OOOAGBFP_03899	K02557	140.9	188.3	5.1e-56	chemotaxis protein MotB
FG-1	OOOAGBFP_03902	K14054	118.8	222.3	2.5e-66	murein peptide amidase A
FG-1	OOOAGBFP_03903	K03975	64.7	104.6	1.7e-30	membrane-associated protein
FG-1	OOOAGBFP_03904	K03733	327.6	337.8	3e-101	integrase/recombinase XerC
FG-1	OOOAGBFP_03904	K04763	291.3	292.5	2e-87	integrase/recombinase XerD
FG-1	OOOAGBFP_03905	K04094	333.27	663.5	4.6e-200	methylenetetrahydrofolate--tRNA-(uracil-5-)-methyltransferase [EC:2.1.1.74]
FG-1	OOOAGBFP_03911	K01448	38.3	53.9	3.5e-15	N-acetylmuramoyl-L-alanine amidase [EC:3.5.1.28]
FG-1	OOOAGBFP_03914	K08218	247.8	492.1	3.5e-148	MFS transporter, PAT family, beta-lactamase induction signal transducer AmpG
FG-1	OOOAGBFP_03916	K03333	335.1	555.3	4.5e-167	cholesterol oxidase [EC:1.1.3.6]
FG-1	OOOAGBFP_03917	K11991	170.17	206.1	2.6e-61	tRNA(adenine34) deaminase [EC:3.5.4.33]
FG-1	OOOAGBFP_03923	K02406	135.4	339.4	8.3e-102	flagellin
FG-1	OOOAGBFP_03924	K02406	135.4	321.2	2.8e-96	flagellin
FG-1	OOOAGBFP_03925	K02406	135.4	325	1.9e-97	flagellin
FG-1	OOOAGBFP_03929	K03524	155.9	182.8	2.7e-54	BirA family transcriptional regulator, biotin operon repressor / biotin---[acetyl-CoA-carboxylase] ligase [EC:6.3.4.15]
FG-1	OOOAGBFP_03947	K07491	16.23	47.5	5.2e-13	REP-associated tyrosine transposase
FG-1	OOOAGBFP_03954	K02020	112.07	218.3	5.7e-65	molybdate transport system substrate-binding protein
FG-1	OOOAGBFP_03955	K02018	238.97	279.2	1.9e-83	molybdate transport system permease protein
FG-1	OOOAGBFP_03957	K13993	75	148.3	7.3e-44	HSP20 family protein
FG-1	OOOAGBFP_03958	K00799	71.43	87.5	2.9e-25	glutathione S-transferase [EC:2.5.1.18]
FG-1	OOOAGBFP_03964	K02003	291.57	337.4	3.1e-101	putative ABC transport system ATP-binding protein
FG-1	OOOAGBFP_03965	K02004	43.17	94.6	1.1e-27	putative ABC transport system permease protein
FG-1	OOOAGBFP_03966	K00937	258.8	663.9	8.2e-200	polyphosphate kinase [EC:2.7.4.1]
FG-1	OOOAGBFP_03968	K01524	163.07	295.1	3e-88	exopolyphosphatase / guanosine-5'-triphosphate,3'-diphosphate pyrophosphatase [EC:3.6.1.11 3.6.1.40]
FG-1	OOOAGBFP_03969	K24119	238.4	348.8	4.4e-105	NADH-dependent peroxiredoxin subunit C [EC:1.11.1.26]
FG-1	OOOAGBFP_03969	K03386	223.8	224.5	5.9e-67	peroxiredoxin 2/4 [EC:1.11.1.24]
FG-1	OOOAGBFP_03970	K04761	242.13	330.8	2.6e-99	LysR family transcriptional regulator, hydrogen peroxide-inducible genes activator
FG-1	OOOAGBFP_03976	K02970	26.1	66.2	8.1e-19	small subunit ribosomal protein S21
FG-1	OOOAGBFP_03983	K00127	94.03	114.9	1.1e-33	formate dehydrogenase subunit gamma
FG-1	OOOAGBFP_03986	K22900	86.9	270.1	1.1e-80	tRNA (adenine37-N6)-methyltransferase [EC:2.1.1.-]
FG-1	OOOAGBFP_04000	K05812	77.2	167.2	1.6e-49	tRNA-uridine aminocarboxypropyltransferase [EC:2.5.1.25]
FG-1	OOOAGBFP_04004	K12349	110.3	678.5	2.8e-204	neutral ceramidase [EC:3.5.1.23]
FG-1	OOOAGBFP_04005	K01897	445.03	480.3	2.4e-144	long-chain acyl-CoA synthetase [EC:6.2.1.3]
FG-1	OOOAGBFP_04008	K00989	196.83	395	9.6e-119	ribonuclease PH [EC:2.7.7.56]
FG-1	OOOAGBFP_04009	K07133	104.37	216.2	2.2e-64	uncharacterized protein
FG-1	OOOAGBFP_04010	K18843	35.93	36.1	1.5e-09	antitoxin HicB
FG-1	OOOAGBFP_04015	K07491	16.23	25.1	3.5e-06	REP-associated tyrosine transposase
FG-1	OOOAGBFP_04019	K07154	35.3	73.1	6.3e-21	serine/threonine-protein kinase HipA [EC:2.7.11.1]
FG-1	OOOAGBFP_04023	K05996	341.6	447.3	3.4e-134	carboxypeptidase T [EC:3.4.17.18]
FG-1	OOOAGBFP_04024	K12574	126.8	663.7	7.4e-200	ribonuclease J [EC:3.1.-.-]
FG-1	OOOAGBFP_04025	K00876	136.37	234.1	7.1e-70	uridine kinase [EC:2.7.1.48]
FG-1	OOOAGBFP_04027	K09761	57.7	202	3.1e-60	16S rRNA (uracil1498-N3)-methyltransferase [EC:2.1.1.193]
FG-1	OOOAGBFP_04033	K07045	136.9	148.7	6.8e-44	uncharacterized protein
FG-1	OOOAGBFP_04034	K01470	68.67	107.9	1.4e-31	creatinine amidohydrolase [EC:3.5.2.10]
FG-1	OOOAGBFP_04039	K25156	292	408.4	8e-123	viologen exporter family transport system ATP-binding protein
FG-1	OOOAGBFP_04040	K25155	109.63	158.1	8.6e-47	viologen exporter family transport system permease protein
FG-1	OOOAGBFP_04041	K25154	120.5	187.1	1.2e-55	viologen exporter family transport system permease protein
FG-1	OOOAGBFP_04042	K03496	133.93	190.2	1.9e-56	chromosome partitioning protein
FG-1	OOOAGBFP_04043	K03497	54.23	159.8	3.7e-47	ParB family transcriptional regulator, chromosome partitioning protein
FG-1	OOOAGBFP_04046	K03545	70.37	350.3	5.6e-105	trigger factor
FG-1	OOOAGBFP_04048	K06173	223.77	225.5	4.1e-67	tRNA pseudouridine38-40 synthase [EC:5.4.99.12]
FG-1	OOOAGBFP_04050	K00133	216.7	442.2	9.2e-133	aspartate-semialdehyde dehydrogenase [EC:1.2.1.11]
FG-1	OOOAGBFP_04054	K01258	173.83	406.7	3.6e-122	tripeptide aminopeptidase [EC:3.4.11.4]
FG-1	OOOAGBFP_04057	K22042	98.97	100.2	3.9e-29	ArsR family transcriptional regulator, virulence genes transcriptional regulator
FG-1	OOOAGBFP_04059	K03972	89.8	92.6	5.9e-27	phage shock protein E
FG-1	OOOAGBFP_04060	K07397	76.27	91.9	1.2e-26	putative redox protein
FG-1	OOOAGBFP_04063	K00626	353.63	599.1	2.8e-180	acetyl-CoA C-acetyltransferase [EC:2.3.1.9]
FG-1	OOOAGBFP_04066	K03088	97.23	140.8	1.5e-41	RNA polymerase sigma-70 factor, ECF subfamily
FG-1	OOOAGBFP_04072	K00978	177.17	421.1	5.2e-127	glucose-1-phosphate cytidylyltransferase [EC:2.7.7.33]
FG-1	OOOAGBFP_04073	K01709	287.3	503.6	8.3e-152	CDP-glucose 4,6-dehydratase [EC:4.2.1.45]
FG-1	OOOAGBFP_04076	K01790	197.13	221.2	3.8e-66	dTDP-4-dehydrorhamnose 3,5-epimerase [EC:5.1.3.13]
FG-1	OOOAGBFP_04083	K07031	206	406.3	3.4e-122	D-glycero-alpha-D-manno-heptose-7-phosphate kinase [EC:2.7.1.168]
FG-1	OOOAGBFP_04089	K01667	675.4	685.1	2.3e-206	tryptophanase [EC:4.1.99.1]
FG-1	OOOAGBFP_04099	K01711	287.77	585.4	4.5e-176	GDPmannose 4,6-dehydratase [EC:4.2.1.47]
FG-1	OOOAGBFP_04101	K00721	175.23	255.5	1.9e-76	dolichol-phosphate mannosyltransferase [EC:2.4.1.83]
FG-1	OOOAGBFP_04103	K03737	509.67	1838.1	0	pyruvate-ferredoxin/flavodoxin oxidoreductase [EC:1.2.7.1 1.2.7.-]
FG-1	OOOAGBFP_04107	K03305	310.5	546.4	2e-164	proton-dependent oligopeptide transporter, POT family
FG-1	OOOAGBFP_04108	K13236	309	346.5	5.6e-104	2,4-dienoyl-CoA reductase [(3E)-enoyl-CoA-producing], mitochondrial [EC:1.3.1.124]
FG-1	OOOAGBFP_04110	K08988	112.23	176	1.9e-52	putative membrane protein
FG-1	OOOAGBFP_04117	K01626	47	553.8	2.1e-166	3-deoxy-7-phosphoheptulonate synthase [EC:2.5.1.54]
FG-1	OOOAGBFP_04119	K04517	223.47	276.6	1e-82	prephenate dehydrogenase [EC:1.3.1.12]
FG-1	OOOAGBFP_04120	K01736	217.73	565	4.4e-170	chorismate synthase [EC:4.2.3.5]
FG-1	OOOAGBFP_04121	K03786	187.17	220	1.1e-65	3-dehydroquinate dehydratase II [EC:4.2.1.10]
FG-1	OOOAGBFP_04122	K01735	306.2	416	6.8e-125	3-dehydroquinate synthase [EC:4.2.3.4]
FG-1	OOOAGBFP_04123	K00891	130.63	184.8	8.4e-55	shikimate kinase [EC:2.7.1.71]
FG-1	OOOAGBFP_04124	K00800	134.5	435.3	1.1e-130	3-phosphoshikimate 1-carboxyvinyltransferase [EC:2.5.1.19]
FG-1	OOOAGBFP_04149	K01933	184.77	454.8	1.3e-136	phosphoribosylformylglycinamidine cyclo-ligase [EC:6.3.3.1]
FG-1	OOOAGBFP_04150	K00602	115.73	520.5	1.6e-156	phosphoribosylaminoimidazolecarboxamide formyltransferase / IMP cyclohydrolase [EC:2.1.2.3 3.5.4.10]
FG-1	OOOAGBFP_04151	K23265	211.23	225.5	2.2e-67	phosphoribosylformylglycinamidine synthase subunit PurQ / glutaminase [EC:6.3.5.3 3.5.1.2]
FG-1	OOOAGBFP_04152	K23270	924.17	1069.2	0	phosphoribosylformylglycinamidine synthase subunit PurSL [EC:6.3.5.3]
FG-1	OOOAGBFP_04153	K11175	198.7	214.6	5.4e-64	phosphoribosylglycinamide formyltransferase 1 [EC:2.1.2.2]
FG-1	OOOAGBFP_04154	K01945	130.6	543	2.1e-163	phosphoribosylamine---glycine ligase [EC:6.3.4.13]
FG-1	OOOAGBFP_04156	K00764	193.03	585.6	3.8e-176	amidophosphoribosyltransferase [EC:2.4.2.14]
FG-1	OOOAGBFP_04159	K07462	64.8	612.5	4.8e-184	single-stranded-DNA-specific exonuclease [EC:3.1.-.-]
FG-1	OOOAGBFP_04160	K03074	324.73	351.5	1.2e-105	preprotein translocase subunit SecF
FG-1	OOOAGBFP_04161	K03072	193.63	497.8	1.5e-149	preprotein translocase subunit SecD
FG-1	OOOAGBFP_04162	K03210	35.23	130.4	2.4e-38	preprotein translocase subunit YajC
FG-1	OOOAGBFP_04163	K00773	527.7	609.6	1e-183	queuine tRNA-ribosyltransferase [EC:2.4.2.29]
FG-1	OOOAGBFP_04169	K01069	160.73	195	5e-58	hydroxyacylglutathione hydrolase [EC:3.1.2.6]
FG-1	OOOAGBFP_04182	K01156	149.3	463	6.4e-139	type III restriction enzyme [EC:3.1.21.5]
FG-1	OOOAGBFP_04204	K12063	269.67	487.9	1.7e-146	conjugal transfer ATP-binding protein TraC
FG-1	OOOAGBFP_04210	K03466	58.27	174.9	5.6e-52	DNA segregation ATPase FtsK/SpoIIIE, S-DNA-T family
FG-1	OOOAGBFP_04212	K04062	40.03	41.9	2.2e-11	osmotically inducible lipoprotein OsmB
FG-1	OOOAGBFP_04219	K07497	22.97	61.5	2e-17	putative transposase
FG-1	OOOAGBFP_04223	K03496	133.93	272.6	1.8e-81	chromosome partitioning protein
FG-1	OOOAGBFP_04228	K05592	531.8	557.4	1e-167	ATP-dependent RNA helicase DeaD [EC:3.6.4.13]
FG-1	OOOAGBFP_04229	K03101	31.43	89.7	4.8e-26	signal peptidase II [EC:3.4.23.36]
FG-1	OOOAGBFP_04233	K01712	293.97	552.7	3.2e-166	urocanate hydratase [EC:4.2.1.49]
FG-1	OOOAGBFP_04234	K00986	89.87	132.3	7e-39	RNA-directed DNA polymerase [EC:2.7.7.49]
FG-1	OOOAGBFP_04239	K03975	64.7	98.2	1.4e-28	membrane-associated protein
FG-1	OOOAGBFP_04243	K03832	35.5	60.3	8e-17	periplasmic protein TonB
FG-1	OOOAGBFP_04244	K03559	27.47	113.9	2.1e-33	biopolymer transport protein ExbD
FG-1	OOOAGBFP_04245	K03561	54.67	154.5	1.6e-45	biopolymer transport protein ExbB
FG-1	OOOAGBFP_04247	K05541	260.6	383.2	2.1e-115	tRNA-dihydrouridine synthase C [EC:1.-.-.-]
FG-1	OOOAGBFP_04250	K02410	67.63	114.7	1.3e-33	flagellar motor switch protein FliG
FG-1	OOOAGBFP_04251	K06076	75.87	160.3	1.9e-47	long-chain fatty acid transport protein
FG-1	OOOAGBFP_04256	K08309	128.17	221.1	1.2e-65	soluble lytic murein transglycosylase [EC:4.2.2.-]
FG-1	OOOAGBFP_04260	K01178	147	396.9	5.3e-119	glucoamylase [EC:3.2.1.3]
FG-1	OOOAGBFP_04278	K03496	133.93	254.2	6.9e-76	chromosome partitioning protein
FG-1	OOOAGBFP_04288	K21903	129.07	132.9	2.8e-39	ArsR family transcriptional regulator, lead/cadmium/zinc/bismuth-responsive transcriptional repressor
FG-1	OOOAGBFP_04288	K03892	90.2	98.8	8.7e-29	ArsR family transcriptional regulator, arsenate/arsenite/antimonite-responsive transcriptional repressor
FG-1	OOOAGBFP_04289	K04758	39.73	84.6	2.1e-24	ferrous iron transport protein A
FG-1	OOOAGBFP_04290	K04759	101.97	781.4	2e-235	ferrous iron transport protein B
FG-1	OOOAGBFP_04293	K03559	27.47	127	2.1e-37	biopolymer transport protein ExbD
FG-1	OOOAGBFP_04294	K03561	54.67	150.6	2.5e-44	biopolymer transport protein ExbB
FG-1	OOOAGBFP_04297	K00382	460.93	668.8	1.4e-201	dihydrolipoyl dehydrogenase [EC:1.8.1.4]
FG-1	OOOAGBFP_04298	K00658	439.87	512.6	2.3e-154	2-oxoglutarate dehydrogenase E2 component (dihydrolipoamide succinyltransferase) [EC:2.3.1.61]
FG-1	OOOAGBFP_04299	K00164	1215.27	1269.8	0	2-oxoglutarate dehydrogenase E1 component [EC:1.2.4.2]
FG-1	OOOAGBFP_04324	K06153	46.57	205.8	2.4e-61	undecaprenyl-diphosphatase [EC:3.6.1.27]
FG-1	OOOAGBFP_04327	K05788	126.67	136.3	3.2e-40	integration host factor subunit beta
FG-1	OOOAGBFP_04328	K23499	74.17	86.1	5.9e-25	required for meiotic nuclear division protein 1
FG-1	OOOAGBFP_04330	K07507	47.6	196.7	1.3e-58	putative Mg2+ transporter-C (MgtC) family protein
FG-1	OOOAGBFP_04332	K02004	43.17	65.6	6.5e-19	putative ABC transport system permease protein
FG-1	OOOAGBFP_04349	K03100	111.43	211.6	2.9e-63	signal peptidase I [EC:3.4.21.89]
FG-1	OOOAGBFP_04350	K03412	201	414.5	1.9e-124	two-component system, chemotaxis family, protein-glutamate methylesterase/glutaminase [EC:3.1.1.61 3.5.1.44]
FG-1	OOOAGBFP_04351	K00575	185.83	269.4	1.9e-80	chemotaxis protein methyltransferase CheR [EC:2.1.1.80]
FG-1	OOOAGBFP_04352	K03406	58.43	262.7	1.9e-78	methyl-accepting chemotaxis protein
FG-1	OOOAGBFP_04353	K03408	104.57	131.9	7.8e-39	purine-binding chemotaxis protein CheW
FG-1	OOOAGBFP_04354	K03407	562.53	642.7	2.6e-193	two-component system, chemotaxis family, sensor kinase CheA [EC:2.7.13.3]
FG-1	OOOAGBFP_04356	K07001	92.03	146.2	3.4e-43	NTE family protein
FG-1	OOOAGBFP_04357	K06923	200.53	367.2	2.3e-110	uncharacterized protein
FG-1	OOOAGBFP_04377	K06922	183.17	935.5	1.1e-281	uncharacterized protein
FG-1	OOOAGBFP_04378	K07445	157.93	1015.6	0	putative DNA methylase
FG-1	OOOAGBFP_04382	K03555	679.87	958.1	2e-288	DNA mismatch repair protein MutS
FG-1	OOOAGBFP_04383	K06175	226.3	301.2	2.3e-90	tRNA pseudouridine65 synthase [EC:5.4.99.26]
FG-1	OOOAGBFP_04385	K03575	151.13	366.1	8e-110	A/G-specific adenine glycosylase [EC:3.2.2.31]
FG-1	OOOAGBFP_04386	K05541	260.6	340.8	1.6e-102	tRNA-dihydrouridine synthase C [EC:1.-.-.-]
FG-1	OOOAGBFP_04387	K01448	38.3	201.5	5.1e-60	N-acetylmuramoyl-L-alanine amidase [EC:3.5.1.28]
FG-1	OOOAGBFP_04389	K15532	89.47	206.2	2.5e-61	unsaturated rhamnogalacturonyl hydrolase [EC:3.2.1.172]
FG-2	LHCPIHOH_00001	K02650	89.1	103.1	5.8e-30	type IV pilus assembly protein PilA
FG-2	LHCPIHOH_00005	K07133	104.37	187.4	1.2e-55	uncharacterized protein
FG-2	LHCPIHOH_00008	K02652	698.33	724.7	2.6e-218	type IV pilus assembly protein PilB
FG-2	LHCPIHOH_00009	K02669	503	551.1	9.7e-166	twitching motility protein PilT
FG-2	LHCPIHOH_00010	K02653	434.83	461.9	5.7e-139	type IV pilus assembly protein PilC
FG-2	LHCPIHOH_00015	K11753	130.67	362.7	7.3e-109	riboflavin kinase / FMN adenylyltransferase [EC:2.7.1.26 2.7.7.2]
FG-2	LHCPIHOH_00018	K07713	555.83	571	1.1e-171	two-component system, NtrC family, response regulator HydG
FG-2	LHCPIHOH_00018	K02481	549.37	564.1	8.8e-170	two-component system, NtrC family, response regulator
FG-2	LHCPIHOH_00019	K03496	133.93	274.7	4.1e-82	chromosome partitioning protein
FG-2	LHCPIHOH_00021	K01915	64.73	147.5	1.5e-43	glutamine synthetase [EC:6.3.1.2]
FG-2	LHCPIHOH_00023	K07114	98.7	149.6	3.1e-44	Ca-activated chloride channel homolog
FG-2	LHCPIHOH_00026	K02652	698.33	744.4	2.9e-224	type IV pilus assembly protein PilB
FG-2	LHCPIHOH_00026	K02454	641.07	674.5	4.2e-203	general secretion pathway protein E [EC:7.4.2.8]
FG-2	LHCPIHOH_00027	K02653	434.83	444.6	1e-133	type IV pilus assembly protein PilC
FG-2	LHCPIHOH_00027	K02455	386.83	408	1.4e-122	general secretion pathway protein F
FG-2	LHCPIHOH_00028	K02456	84.1	110.6	3.1e-32	general secretion pathway protein G
FG-2	LHCPIHOH_00033	K15633	75.63	689.1	9.5e-208	2,3-bisphosphoglycerate-independent phosphoglycerate mutase [EC:5.4.2.12]
FG-2	LHCPIHOH_00034	K00783	85.93	131.8	6.6e-39	23S rRNA (pseudouridine1915-N3)-methyltransferase [EC:2.1.1.177]
FG-2	LHCPIHOH_00035	K09710	113.47	154.5	7.2e-46	ribosome-associated protein
FG-2	LHCPIHOH_00036	K00969	119	153.7	1.6e-45	nicotinate-nucleotide adenylyltransferase [EC:2.7.7.18]
FG-2	LHCPIHOH_00039	K09001	87.8	345.8	8.5e-104	anhydro-N-acetylmuramic acid kinase [EC:2.7.1.170]
FG-2	LHCPIHOH_00053	K02003	291.57	345.2	1.4e-103	putative ABC transport system ATP-binding protein
FG-2	LHCPIHOH_00054	K02004	43.17	97.1	1.8e-28	putative ABC transport system permease protein
FG-2	LHCPIHOH_00056	K03116	57.03	63.1	8.5e-18	sec-independent protein translocase protein TatA
FG-2	LHCPIHOH_00058	K07315	144.1	225.8	2.3e-67	phosphoserine phosphatase RsbU/P [EC:3.1.3.3]
FG-2	LHCPIHOH_00061	K06287	202.73	229.1	2.3e-68	nucleoside triphosphate pyrophosphatase [EC:3.6.1.-]
FG-2	LHCPIHOH_00062	K06997	71.83	245.3	2.2e-73	PLP dependent protein
FG-2	LHCPIHOH_00064	K01892	270.87	374	3.4e-112	histidyl-tRNA synthetase [EC:6.1.1.21]
FG-2	LHCPIHOH_00065	K01091	111.07	122.7	4.7e-36	phosphoglycolate phosphatase [EC:3.1.3.18]
FG-2	LHCPIHOH_00066	K01520	50.97	159	3.5e-47	dUTP diphosphatase [EC:3.6.1.23]
FG-2	LHCPIHOH_00071	K18843	35.93	54.1	4.5e-15	antitoxin HicB
FG-2	LHCPIHOH_00072	K01951	105.1	679.9	7.5e-205	GMP synthase (glutamine-hydrolysing) [EC:6.3.5.2]
FG-2	LHCPIHOH_00073	K00088	359.27	694.5	3.5e-209	IMP dehydrogenase [EC:1.1.1.205]
FG-2	LHCPIHOH_00074	K01726	179.63	211	6e-63	gamma-carbonic anhydrase [EC:4.2.1.-]
FG-2	LHCPIHOH_00075	K06168	441.33	492.6	3.1e-148	tRNA-2-methylthio-N6-dimethylallyladenosine synthase [EC:2.8.4.3]
FG-2	LHCPIHOH_00078	K00297	182.07	226.1	1.7e-67	methylenetetrahydrofolate reductase (NADH) [EC:1.5.1.54]
FG-2	LHCPIHOH_00082	K07497	22.97	95.7	8.8e-28	putative transposase
FG-2	LHCPIHOH_00084	K12410	221.77	304.8	1.9e-91	NAD-dependent protein deacetylase/lipoamidase [EC:2.3.1.286 2.3.1.313]
FG-2	LHCPIHOH_00085	K07133	104.37	174.1	1.3e-51	uncharacterized protein
FG-2	LHCPIHOH_00106	K08970	50.27	54.2	2.5e-15	nickel/cobalt transporter (NicO) family protein
FG-2	LHCPIHOH_00108	K00459	123	299.5	1.6e-89	nitronate monooxygenase [EC:1.13.12.16]
FG-2	LHCPIHOH_00113	K03457	191.83	587	9.8e-177	nucleobase:cation symporter-1, NCS1 family
FG-2	LHCPIHOH_00116	K00558	160	268.6	1.8e-80	DNA (cytosine-5)-methyltransferase 1 [EC:2.1.1.37]
FG-2	LHCPIHOH_00129	K04561	123.57	1017.7	0	nitric oxide reductase subunit B [EC:1.7.2.5]
FG-2	LHCPIHOH_00131	K01619	42.73	318.9	1.3e-95	deoxyribose-phosphate aldolase [EC:4.1.2.4]
FG-2	LHCPIHOH_00133	K08301	627.3	700.5	5.9e-211	ribonuclease G [EC:3.1.26.-]
FG-2	LHCPIHOH_00134	K02687	115.9	204.9	7.5e-61	ribosomal protein L11 methyltransferase [EC:2.1.1.-]
FG-2	LHCPIHOH_00137	K18828	105.8	159.4	2.7e-47	tRNA(fMet)-specific endonuclease VapC [EC:3.1.-.-]
FG-2	LHCPIHOH_00138	K18829	37.33	95	1.2e-27	antitoxin VapB
FG-2	LHCPIHOH_00139	K00986	89.87	254.9	5.5e-76	RNA-directed DNA polymerase [EC:2.7.7.49]
FG-2	LHCPIHOH_00150	K07031	206	404.2	1.5e-121	D-glycero-alpha-D-manno-heptose-7-phosphate kinase [EC:2.7.1.168]
FG-2	LHCPIHOH_00153	K01854	81.53	99.3	5.1e-29	UDP-galactopyranose mutase [EC:5.4.99.9]
FG-2	LHCPIHOH_00160	K02064	171.03	264.2	5.1e-79	thiamine transport system substrate-binding protein
FG-2	LHCPIHOH_00165	K01069	160.73	170.5	1.4e-50	hydroxyacylglutathione hydrolase [EC:3.1.2.6]
FG-2	LHCPIHOH_00167	K06203	57.53	119.5	4.2e-35	CysZ protein
FG-2	LHCPIHOH_00169	K01519	52.8	182.8	3.1e-54	XTP/dITP diphosphohydrolase [EC:3.6.1.66]
FG-2	LHCPIHOH_00172	K02902	20.83	50.8	5.2e-14	large subunit ribosomal protein L28
FG-2	LHCPIHOH_00173	K09022	95.9	216.3	1.3e-64	2-iminobutanoate/2-iminopropanoate deaminase [EC:3.5.99.10]
FG-2	LHCPIHOH_00174	K00029	316.3	321.1	3.6e-96	malate dehydrogenase (oxaloacetate-decarboxylating)(NADP+) [EC:1.1.1.40]
FG-2	LHCPIHOH_00177	K03286	112.33	133.4	2.4e-39	OmpA-OmpF porin, OOP family
FG-2	LHCPIHOH_00177	K04062	40.03	47.6	4e-13	osmotically inducible lipoprotein OsmB
FG-2	LHCPIHOH_00181	K02035	245.87	321.5	3e-96	peptide/nickel transport system substrate-binding protein
FG-2	LHCPIHOH_00182	K13894	371.33	410.3	2e-123	microcin C transport system permease protein
FG-2	LHCPIHOH_00182	K02033	273.53	350.3	5.6e-105	peptide/nickel transport system permease protein
FG-2	LHCPIHOH_00183	K13895	339.87	359.3	4.3e-108	microcin C transport system permease protein
FG-2	LHCPIHOH_00183	K02034	160.37	255.7	2.1e-76	peptide/nickel transport system permease protein
FG-2	LHCPIHOH_00184	K22278	120.97	176.5	1.7e-52	peptidoglycan-N-acetylglucosamine deacetylase [EC:3.5.1.104]
FG-2	LHCPIHOH_00189	K00127	94.03	118.7	7.9e-35	formate dehydrogenase subunit gamma
FG-2	LHCPIHOH_00197	K00858	40.47	238.9	2.6e-71	NAD+ kinase [EC:2.7.1.23]
FG-2	LHCPIHOH_00198	K07478	198.23	645.7	1.7e-194	putative ATPase
FG-2	LHCPIHOH_00205	K07497	22.97	89.5	6.7e-26	putative transposase
FG-2	LHCPIHOH_00210	K03496	133.93	157	2.3e-46	chromosome partitioning protein
FG-2	LHCPIHOH_00234	K07133	104.37	167.8	1.1e-49	uncharacterized protein
FG-2	LHCPIHOH_00238	K07063	46.83	87.4	2.7e-25	uncharacterized protein
FG-2	LHCPIHOH_00265	K03624	155.23	193	1.4e-57	transcription elongation factor GreA
FG-2	LHCPIHOH_00266	K03655	389.37	698.5	4.3e-210	ATP-dependent DNA helicase RecG [EC:5.6.2.4]
FG-2	LHCPIHOH_00268	K02242	62	65	2e-18	competence protein ComFC
FG-2	LHCPIHOH_00270	K03427	113.43	301.4	4.5e-90	type I restriction enzyme M protein [EC:2.1.1.72]
FG-2	LHCPIHOH_00271	K01154	44.47	96.2	5.6e-28	type I restriction enzyme, S subunit [EC:3.1.21.3]
FG-2	LHCPIHOH_00273	K01153	177.3	339.2	1.8e-101	type I restriction enzyme, R subunit [EC:3.1.21.3]
FG-2	LHCPIHOH_00289	K03070	284.9	1280.1	0	preprotein translocase subunit SecA [EC:7.4.2.8]
FG-2	LHCPIHOH_00290	K19304	163.03	166.1	4.1e-49	murein DD-endopeptidase [EC:3.4.24.-]
FG-2	LHCPIHOH_00291	K20074	131.6	275.3	2.1e-82	PPM family protein phosphatase [EC:3.1.3.16]
FG-2	LHCPIHOH_00292	K07180	282.87	925.2	5e-279	serine protein kinase
FG-2	LHCPIHOH_00293	K09786	177.3	409.7	3.9e-123	uncharacterized protein
FG-2	LHCPIHOH_00294	K06415	259.63	614.5	6.3e-185	stage V sporulation protein R
FG-2	LHCPIHOH_00301	K08358	256.07	289.8	4.5e-87	tetrathionate reductase subunit B
FG-2	LHCPIHOH_00311	K06190	60.07	77.2	3.2e-22	intracellular septation protein
FG-2	LHCPIHOH_00312	K03630	44.3	79.6	8.2e-23	DNA repair protein RadC
FG-2	LHCPIHOH_00313	K05812	77.2	114.9	1.3e-33	tRNA-uridine aminocarboxypropyltransferase [EC:2.5.1.25]
FG-2	LHCPIHOH_00318	K13509	247.07	253.7	9.2e-76	lysophosphatidate acyltransferase [EC:2.3.1.51]
FG-2	LHCPIHOH_00318	K00655	125.67	154.1	1.3e-45	1-acyl-sn-glycerol-3-phosphate acyltransferase [EC:2.3.1.51]
FG-2	LHCPIHOH_00321	K11384	558.73	575.1	2.1e-173	two-component system, NtrC family, response regulator AlgB
FG-2	LHCPIHOH_00323	K06204	37.5	70.2	6.7e-20	RNA polymerase-binding transcription factor
FG-2	LHCPIHOH_00326	K13766	268.43	342.8	3.5e-103	methylglutaconyl-CoA hydratase [EC:4.2.1.18]
FG-2	LHCPIHOH_00326	K13779	273.27	274.9	1.9e-82	isohexenylglutaconyl-CoA hydratase [EC:4.2.1.57]
FG-2	LHCPIHOH_00327	K01969	771.53	949.2	6.1e-286	3-methylcrotonyl-CoA carboxylase beta subunit [EC:6.4.1.4]
FG-2	LHCPIHOH_00331	K03413	139.13	151.2	9.5e-45	two-component system, chemotaxis family, chemotaxis protein CheY
FG-2	LHCPIHOH_00331	K03409	53.73	63.3	7.4e-18	chemotaxis protein CheX
FG-2	LHCPIHOH_00335	K21498	77.8	119.8	3.5e-35	antitoxin HigA-1
FG-2	LHCPIHOH_00338	K12510	91.3	128.6	7.7e-38	tight adherence protein B
FG-2	LHCPIHOH_00339	K02283	329.87	621	4.9e-187	pilus assembly protein CpaF [EC:7.4.2.8]
FG-2	LHCPIHOH_00341	K02279	50.97	182.6	4.2e-54	pilus assembly protein CpaB
FG-2	LHCPIHOH_00345	K02278	89.07	102.6	6.2e-30	prepilin peptidase CpaA [EC:3.4.23.43]
FG-2	LHCPIHOH_00347	K02651	26.47	30.2	1.2e-07	pilus assembly protein Flp/PilA
FG-2	LHCPIHOH_00352	K09005	23.97	63.5	5.7e-18	uncharacterized protein
FG-2	LHCPIHOH_00353	K12511	132.33	233.6	8.7e-70	tight adherence protein C
FG-2	LHCPIHOH_00356	K07001	92.03	145.4	6.2e-43	NTE family protein
FG-2	LHCPIHOH_00359	K00928	394.13	408.6	1.1e-122	aspartate kinase [EC:2.7.2.4]
FG-2	LHCPIHOH_00360	K08307	134.27	304.4	4.4e-91	membrane-bound lytic murein transglycosylase D [EC:4.2.2.-]
FG-2	LHCPIHOH_00364	K03980	198.87	405.4	1.2e-121	putative peptidoglycan lipid II flippase
FG-2	LHCPIHOH_00368	K03075	26.43	116.7	3.7e-34	preprotein translocase subunit SecG
FG-2	LHCPIHOH_00369	K02355	535.93	1102.5	0	elongation factor G
FG-2	LHCPIHOH_00370	K13288	60.13	223.8	8e-67	oligoribonuclease [EC:3.1.-.-]
FG-2	LHCPIHOH_00371	K01493	79.7	80.3	4.5e-23	dCMP deaminase [EC:3.5.4.12]
FG-2	LHCPIHOH_00372	K01256	436.3	509.4	8.4e-153	aminopeptidase N [EC:3.4.11.2]
FG-2	LHCPIHOH_00373	K01142	229.37	381.9	1.7e-114	exodeoxyribonuclease III [EC:3.1.11.2]
FG-2	LHCPIHOH_00380	K03657	358.03	636.6	1.9e-191	ATP-dependent DNA helicase UvrD/PcrA [EC:5.6.2.4]
FG-2	LHCPIHOH_00386	K03699	305.27	365.1	2.1e-109	magnesium and cobalt exporter, CNNM family
FG-2	LHCPIHOH_00388	K01338	858.03	1069.6	0	ATP-dependent Lon protease [EC:3.4.21.53]
FG-2	LHCPIHOH_00389	K06204	37.5	130.2	4.1e-38	RNA polymerase-binding transcription factor
FG-2	LHCPIHOH_00390	K04042	319.63	602.1	3.7e-181	bifunctional UDP-N-acetylglucosamine pyrophosphorylase / glucosamine-1-phosphate N-acetyltransferase [EC:2.7.7.23 2.3.1.157]
FG-2	LHCPIHOH_00391	K00820	181.6	729.3	1.3e-219	glutamine---fructose-6-phosphate transaminase (isomerizing) [EC:2.6.1.16]
FG-2	LHCPIHOH_00392	K03657	358.03	688.6	3.6e-207	ATP-dependent DNA helicase UvrD/PcrA [EC:5.6.2.4]
FG-2	LHCPIHOH_00393	K02435	25.23	60.5	4.5e-17	aspartyl-tRNA(Asn)/glutamyl-tRNA(Gln) amidotransferase subunit C [EC:6.3.5.6 6.3.5.7]
FG-2	LHCPIHOH_00394	K02433	446.3	662.5	2.3e-199	aspartyl-tRNA(Asn)/glutamyl-tRNA(Gln) amidotransferase subunit A [EC:6.3.5.6 6.3.5.7]
FG-2	LHCPIHOH_00394	K01426	294.17	385.5	1.2e-115	amidase [EC:3.5.1.4]
FG-2	LHCPIHOH_00395	K02434	423.77	679.9	9.5e-205	aspartyl-tRNA(Asn)/glutamyl-tRNA(Gln) amidotransferase subunit B [EC:6.3.5.6 6.3.5.7]
FG-2	LHCPIHOH_00397	K01524	163.07	313.1	1.1e-93	exopolyphosphatase / guanosine-5'-triphosphate,3'-diphosphate pyrophosphatase [EC:3.6.1.11 3.6.1.40]
FG-2	LHCPIHOH_00406	K07133	104.37	134.2	1.6e-39	uncharacterized protein
FG-2	LHCPIHOH_00420	K09690	228.83	243.1	1.2e-72	homopolymeric O-antigen transport system permease protein
FG-2	LHCPIHOH_00431	K01297	77.87	264.1	4.9e-79	muramoyltetrapeptide carboxypeptidase [EC:3.4.17.13]
FG-2	LHCPIHOH_00433	K03978	95.4	206	3.1e-61	GTP-binding protein
FG-2	LHCPIHOH_00435	K02415	30.93	49.8	9.2e-14	flagellar protein FliL
FG-2	LHCPIHOH_00437	K01962	422.77	485.8	6.8e-146	acetyl-CoA carboxylase carboxyl transferase subunit alpha [EC:6.4.1.2 2.1.3.15]
FG-2	LHCPIHOH_00438	K00942	190.43	269.9	8.3e-81	guanylate kinase [EC:2.7.4.8]
FG-2	LHCPIHOH_00439	K01139	804.83	957.8	1e-288	GTP diphosphokinase / guanosine-3',5'-bis(diphosphate) 3'-diphosphatase [EC:2.7.6.5 3.1.7.2]
FG-2	LHCPIHOH_00441	K14645	316.2	363.3	6.9e-109	serine protease [EC:3.4.21.-]
FG-2	LHCPIHOH_00442	K07462	64.8	623.5	2.4e-187	single-stranded-DNA-specific exonuclease [EC:3.1.-.-]
FG-2	LHCPIHOH_00443	K03074	324.73	352.9	4.8e-106	preprotein translocase subunit SecF
FG-2	LHCPIHOH_00444	K03072	193.63	494.8	1.3e-148	preprotein translocase subunit SecD
FG-2	LHCPIHOH_00445	K03210	35.23	123.1	4.2e-36	preprotein translocase subunit YajC
FG-2	LHCPIHOH_00446	K00773	527.7	597.8	3.9e-180	queuine tRNA-ribosyltransferase [EC:2.4.2.29]
FG-2	LHCPIHOH_00449	K07491	16.23	18.7	0.00033	REP-associated tyrosine transposase
FG-2	LHCPIHOH_00453	K10800	92.23	389.5	7.2e-117	single-strand selective monofunctional uracil DNA glycosylase [EC:3.2.2.-]
FG-2	LHCPIHOH_00454	K07068	28.17	56.5	9.2e-16	uncharacterized protein
FG-2	LHCPIHOH_00457	K06131	265.3	451.1	2.1e-135	cardiolipin synthase A/B [EC:2.7.8.-]
FG-2	LHCPIHOH_00462	K03409	53.73	141.5	1.1e-41	chemotaxis protein CheX
FG-2	LHCPIHOH_00470	K07335	105.9	333.2	7.6e-100	basic membrane protein A and related proteins
FG-2	LHCPIHOH_00482	K03559	27.47	32.6	1.5e-08	biopolymer transport protein ExbD
FG-2	LHCPIHOH_00483	K03559	27.47	42.2	1.8e-11	biopolymer transport protein ExbD
FG-2	LHCPIHOH_00484	K03561	54.67	128.4	1.4e-37	biopolymer transport protein ExbB
FG-2	LHCPIHOH_00485	K12960	440.27	458.3	9.2e-138	5-methylthioadenosine/S-adenosylhomocysteine deaminase [EC:3.5.4.31 3.5.4.28]
FG-2	LHCPIHOH_00486	K01489	37.47	155.2	6.8e-46	cytidine deaminase [EC:3.5.4.5]
FG-2	LHCPIHOH_00487	K03783	169.37	386.4	5.7e-116	purine-nucleoside phosphorylase [EC:2.4.2.1]
FG-2	LHCPIHOH_00488	K00756	583.03	598	2.8e-180	pyrimidine-nucleoside phosphorylase [EC:2.4.2.2]
FG-2	LHCPIHOH_00488	K00758	569.33	574.1	1.2e-172	thymidine phosphorylase [EC:2.4.2.4]
FG-2	LHCPIHOH_00489	K01839	131.1	442.7	2.7e-133	phosphopentomutase [EC:5.4.2.7]
FG-2	LHCPIHOH_00499	K01668	714.63	764	1.1e-230	tyrosine phenol-lyase [EC:4.1.99.2]
FG-2	LHCPIHOH_00501	K00179	472.33	625.2	2.7e-188	indolepyruvate ferredoxin oxidoreductase, alpha subunit [EC:1.2.7.8]
FG-2	LHCPIHOH_00502	K00180	150.63	175.5	4.9e-52	indolepyruvate ferredoxin oxidoreductase, beta subunit [EC:1.2.7.8]
FG-2	LHCPIHOH_00504	K01667	675.4	685.8	1.5e-206	tryptophanase [EC:4.1.99.1]
FG-2	LHCPIHOH_00509	K01588	114.47	210.1	1.2e-62	5-(carboxyamino)imidazole ribonucleotide mutase [EC:5.4.99.18]
FG-2	LHCPIHOH_00510	K21071	348.67	429.3	3.7e-129	ATP-dependent phosphofructokinase / diphosphate-dependent phosphofructokinase [EC:2.7.1.11 2.7.1.90]
FG-2	LHCPIHOH_00518	K03296	1138.07	1140.6	0	hydrophobic/amphiphilic exporter-1 (mainly G- bacteria), HAE1 family
FG-2	LHCPIHOH_00521	K03410	110.17	127.7	1.2e-37	chemotaxis protein CheC
FG-2	LHCPIHOH_00525	K03406	58.43	217.3	1.1e-64	methyl-accepting chemotaxis protein
FG-2	LHCPIHOH_00528	K09808	206.23	377.3	3e-113	lipoprotein-releasing system permease protein
FG-2	LHCPIHOH_00528	K02004	43.17	85.1	8.3e-25	putative ABC transport system permease protein
FG-2	LHCPIHOH_00533	K18828	105.8	148.2	7.3e-44	tRNA(fMet)-specific endonuclease VapC [EC:3.1.-.-]
FG-2	LHCPIHOH_00538	K07787	1207.83	1577	0	copper/silver efflux system protein
FG-2	LHCPIHOH_00540	K15725	203.97	230.7	1.1e-68	outer membrane protein, heavy metal efflux system
FG-2	LHCPIHOH_00541	K07124	228.07	239.6	1.4e-71	uncharacterized protein
FG-2	LHCPIHOH_00544	K04077	143.97	758	2e-228	chaperonin GroEL [EC:5.6.1.7]
FG-2	LHCPIHOH_00545	K13993	75	130.6	1.9e-38	HSP20 family protein
FG-2	LHCPIHOH_00547	K07100	51.93	251.7	3.6e-75	putative phosphoribosyl transferase
FG-2	LHCPIHOH_00549	K07495	37.2	42	1.5e-11	putative transposase
FG-2	LHCPIHOH_00551	K04655	155.87	457.4	1.7e-137	hydrogenase expression/formation protein HypE
FG-2	LHCPIHOH_00552	K04653	32.57	99	7.5e-29	hydrogenase expression/formation protein HypC
FG-2	LHCPIHOH_00553	K04656	158.07	1023.8	0	hydrogenase maturation protein HypF
FG-2	LHCPIHOH_00554	K04652	115.63	415.5	4.7e-125	hydrogenase nickel incorporation protein HypB
FG-2	LHCPIHOH_00555	K04651	37.43	121.2	9.4e-36	hydrogenase nickel incorporation protein HypA/HybF
FG-2	LHCPIHOH_00559	K02503	85.73	100.6	2.2e-29	histidine triad (HIT) family protein [EC:3.9.1.-]
FG-2	LHCPIHOH_00560	K06400	152.77	155.8	4.1e-46	site-specific DNA recombinase
FG-2	LHCPIHOH_00560	K14060	126.33	128	1e-37	putative DNA-invertase from lambdoid prophage Rac
FG-2	LHCPIHOH_00566	K24263	218.6	236.2	7.2e-71	2-dehydropantoate 2-reductase [EC:1.1.1.169]
FG-2	LHCPIHOH_00567	K00606	85.8	378.2	1.1e-113	3-methyl-2-oxobutanoate hydroxymethyltransferase [EC:2.1.2.11]
FG-2	LHCPIHOH_00568	K01918	52.8	303.3	6.7e-91	pantoate--beta-alanine ligase [EC:6.3.2.1]
FG-2	LHCPIHOH_00569	K13038	255.17	364.1	3.3e-109	phosphopantothenoylcysteine decarboxylase / phosphopantothenate---cysteine ligase [EC:4.1.1.36 6.3.2.5]
FG-2	LHCPIHOH_00570	K03525	43.47	230.1	1.3e-68	type III pantothenate kinase [EC:2.7.1.33]
FG-2	LHCPIHOH_00573	K03799	134.2	237.5	5.5e-71	heat shock protein HtpX [EC:3.4.24.-]
FG-2	LHCPIHOH_00575	K18843	35.93	43.4	8.9e-12	antitoxin HicB
FG-2	LHCPIHOH_00599	K12063	269.67	294.2	5.8e-88	conjugal transfer ATP-binding protein TraC
FG-2	LHCPIHOH_00600	K12065	113.93	219.8	2e-65	conjugal transfer pilus assembly protein TraB
FG-2	LHCPIHOH_00613	K07483	42.3	55.6	1.7e-15	transposase
FG-2	LHCPIHOH_00614	K07497	22.97	97	3.6e-28	putative transposase
FG-2	LHCPIHOH_00618	K07133	104.37	216.1	2.4e-64	uncharacterized protein
FG-2	LHCPIHOH_00621	K03698	133.17	390.4	3.2e-117	3'-5' exoribonuclease [EC:3.1.-.-]
FG-2	LHCPIHOH_00627	K03424	93.63	309.1	1.6e-92	TatD DNase family protein [EC:3.1.21.-]
FG-2	LHCPIHOH_00629	K07133	104.37	215.4	3.8e-64	uncharacterized protein
FG-2	LHCPIHOH_00630	K04095	43.93	58.8	1.5e-16	cell filamentation protein, protein adenylyltransferase [EC:2.7.7.108]
FG-2	LHCPIHOH_00635	K03086	457	535.5	4.1e-161	RNA polymerase primary sigma factor
FG-2	LHCPIHOH_00636	K02316	137.07	433.2	5.4e-130	DNA primase [EC:2.7.7.101]
FG-2	LHCPIHOH_00637	K09117	50.1	151.5	8.8e-45	uncharacterized protein
FG-2	LHCPIHOH_00638	K02970	26.1	72.2	1.2e-20	small subunit ribosomal protein S21
FG-2	LHCPIHOH_00640	K02410	67.63	109	7.4e-32	flagellar motor switch protein FliG
FG-2	LHCPIHOH_00649	K07220	57	149.1	4.5e-44	uncharacterized protein
FG-2	LHCPIHOH_00652	K01802	85.87	135.2	7.8e-40	peptidylprolyl isomerase [EC:5.2.1.8]
FG-2	LHCPIHOH_00656	K03561	54.67	165.8	5.7e-49	biopolymer transport protein ExbB
FG-2	LHCPIHOH_00657	K03559	27.47	114	2e-33	biopolymer transport protein ExbD
FG-2	LHCPIHOH_00663	K05996	341.6	450.5	3.6e-135	carboxypeptidase T [EC:3.4.17.18]
FG-2	LHCPIHOH_00673	K08992	31.33	39.3	1.6e-10	lipopolysaccharide assembly protein A
FG-2	LHCPIHOH_00683	K03744	28.33	127.1	2.3e-37	LemA protein
FG-2	LHCPIHOH_00685	K07486	28.17	193.1	2.5e-57	transposase
FG-2	LHCPIHOH_00688	K09761	57.7	196.6	1.4e-58	16S rRNA (uracil1498-N3)-methyltransferase [EC:2.1.1.193]
FG-2	LHCPIHOH_00691	K03212	388.9	406	3.5e-122	23S rRNA (uracil747-C5)-methyltransferase [EC:2.1.1.189]
FG-2	LHCPIHOH_00692	K03496	133.93	247.4	8.2e-74	chromosome partitioning protein
FG-2	LHCPIHOH_00696	K07486	28.17	169.5	3.6e-50	transposase
FG-2	LHCPIHOH_00710	K07180	282.87	487.3	1.8e-146	serine protein kinase
FG-2	LHCPIHOH_00715	K23980	378.33	490.6	9.9e-148	cysteinylglycine-S-conjugate dipeptidase [EC:3.4.13.23]
FG-2	LHCPIHOH_00721	K02035	245.87	267.3	7.4e-80	peptide/nickel transport system substrate-binding protein
FG-2	LHCPIHOH_00722	K01872	197.3	1107.6	0	alanyl-tRNA synthetase [EC:6.1.1.7]
FG-2	LHCPIHOH_00726	K01939	144.77	569.6	1.4e-171	adenylosuccinate synthase [EC:6.3.4.4]
FG-2	LHCPIHOH_00727	K13290	482.9	495.4	2.1e-149	serine---pyruvate transaminase [EC:2.6.1.51]
FG-2	LHCPIHOH_00732	K07133	104.37	133.4	2.6e-39	uncharacterized protein
FG-2	LHCPIHOH_00733	K07133	104.37	214.7	6.5e-64	uncharacterized protein
FG-2	LHCPIHOH_00735	K01476	186.73	318	2.2e-95	arginase [EC:3.5.3.1]
FG-2	LHCPIHOH_00736	K00819	497.77	723.9	5.7e-218	ornithine--oxo-acid transaminase [EC:2.6.1.13]
FG-2	LHCPIHOH_00737	K00294	473.93	842.6	4.8e-254	1-pyrroline-5-carboxylate dehydrogenase [EC:1.2.1.88]
FG-2	LHCPIHOH_00740	K25156	292	393.4	2.9e-118	viologen exporter family transport system ATP-binding protein
FG-2	LHCPIHOH_00741	K25155	109.63	143.8	1.9e-42	viologen exporter family transport system permease protein
FG-2	LHCPIHOH_00742	K25154	120.5	193.9	1e-57	viologen exporter family transport system permease protein
FG-2	LHCPIHOH_00744	K03496	133.93	184.7	8.8e-55	chromosome partitioning protein
FG-2	LHCPIHOH_00745	K03497	54.23	151.3	1.4e-44	ParB family transcriptional regulator, chromosome partitioning protein
FG-2	LHCPIHOH_00747	K04026	197.7	265.1	8.8e-80	ethanolamine utilization protein EutL
FG-2	LHCPIHOH_00748	K03736	219.03	242.5	1.2e-72	ethanolamine ammonia-lyase small subunit [EC:4.3.1.7]
FG-2	LHCPIHOH_00749	K03735	403	707.9	2.1e-213	ethanolamine ammonia-lyase large subunit [EC:4.3.1.7]
FG-2	LHCPIHOH_00763	K03407	562.53	649.2	2.8e-195	two-component system, chemotaxis family, sensor kinase CheA [EC:2.7.13.3]
FG-2	LHCPIHOH_00764	K03408	104.57	134.7	1.1e-39	purine-binding chemotaxis protein CheW
FG-2	LHCPIHOH_00765	K03413	139.13	145.4	5.7e-43	two-component system, chemotaxis family, chemotaxis protein CheY
FG-2	LHCPIHOH_00768	K03406	58.43	244.9	4.8e-73	methyl-accepting chemotaxis protein
FG-2	LHCPIHOH_00769	K00575	185.83	265.7	2.7e-79	chemotaxis protein methyltransferase CheR [EC:2.1.1.80]
FG-2	LHCPIHOH_00770	K03412	201	428.7	9.5e-129	two-component system, chemotaxis family, protein-glutamate methylesterase/glutaminase [EC:3.1.1.61 3.5.1.44]
FG-2	LHCPIHOH_00774	K02034	160.37	337.8	2.8e-101	peptide/nickel transport system permease protein
FG-2	LHCPIHOH_00775	K15581	360.4	399.3	4.4e-120	oligopeptide transport system permease protein
FG-2	LHCPIHOH_00775	K02033	273.53	374.8	2.2e-112	peptide/nickel transport system permease protein
FG-2	LHCPIHOH_00777	K07031	206	224.4	5.8e-67	D-glycero-alpha-D-manno-heptose-7-phosphate kinase [EC:2.7.1.168]
FG-2	LHCPIHOH_00778	K00760	84.37	198.9	2.2e-59	hypoxanthine phosphoribosyltransferase [EC:2.4.2.8]
FG-2	LHCPIHOH_00780	K00857	77.97	207.2	1.3e-61	thymidine kinase [EC:2.7.1.21]
FG-2	LHCPIHOH_00784	K09144	75.77	80.5	4e-23	uncharacterized protein
FG-2	LHCPIHOH_00785	K18843	35.93	96.9	3.7e-28	antitoxin HicB
FG-2	LHCPIHOH_00788	K09457	102.7	187.8	3.7e-56	7-cyano-7-deazaguanine reductase [EC:1.7.1.13]
FG-2	LHCPIHOH_00794	K22074	85.8	196.6	1.8e-58	NFU1 iron-sulfur cluster scaffold homolog, mitochondrial
FG-2	LHCPIHOH_00798	K02283	329.87	475.5	5.7e-143	pilus assembly protein CpaF [EC:7.4.2.8]
FG-2	LHCPIHOH_00800	K01689	73.37	615.2	3.8e-185	enolase [EC:4.2.1.11]
FG-2	LHCPIHOH_00802	K00325	623.73	733.5	9.5e-221	proton-translocating NAD(P)+ transhydrogenase subunit beta [EC:7.1.1.1]
FG-2	LHCPIHOH_00803	K00324	113.47	121.8	1e-35	proton-translocating NAD(P)+ transhydrogenase subunit alpha [EC:7.1.1.1]
FG-2	LHCPIHOH_00804	K00324	113.47	378.4	1.5e-113	proton-translocating NAD(P)+ transhydrogenase subunit alpha [EC:7.1.1.1]
FG-2	LHCPIHOH_00806	K04568	304.77	340	3.9e-102	elongation factor P--(R)-beta-lysine ligase [EC:6.3.1.-]
FG-2	LHCPIHOH_00808	K18889	667.27	688.2	2.8e-207	ATP-binding cassette, subfamily B, multidrug efflux pump
FG-2	LHCPIHOH_00816	K07240	46.83	117	3e-34	chromate transporter
FG-2	LHCPIHOH_00817	K01775	118.73	391.9	1.2e-117	alanine racemase [EC:5.1.1.1]
FG-2	LHCPIHOH_00818	K03282	41.07	138.7	7.2e-41	large conductance mechanosensitive channel
FG-2	LHCPIHOH_00819	K19640	349.37	765.3	9.3e-231	putative two-component system protein, hydrogenase maturation factor HypX/HoxX
FG-2	LHCPIHOH_00820	K04654	208.23	566.4	8.3e-171	hydrogenase expression/formation protein HypD
FG-2	LHCPIHOH_00822	K08309	128.17	128.2	1.6e-37	soluble lytic murein transglycosylase [EC:4.2.2.-]
FG-2	LHCPIHOH_00824	K02933	109.9	217.6	5.4e-65	large subunit ribosomal protein L6
FG-2	LHCPIHOH_00825	K02881	48.8	133.6	2.8e-39	large subunit ribosomal protein L18
FG-2	LHCPIHOH_00826	K02988	138.77	234.3	4.2e-70	small subunit ribosomal protein S5
FG-2	LHCPIHOH_00827	K02907	40.4	65.3	1.5e-18	large subunit ribosomal protein L30
FG-2	LHCPIHOH_00828	K03409	53.73	71.3	2.7e-20	chemotaxis protein CheX
FG-2	LHCPIHOH_00830	K00382	460.93	601.5	3.4e-181	dihydrolipoyl dehydrogenase [EC:1.8.1.4]
FG-2	LHCPIHOH_00831	K09699	429.17	472.7	2.8e-142	2-oxoisovalerate dehydrogenase E2 component (dihydrolipoyl transacylase) [EC:2.3.1.168]
FG-2	LHCPIHOH_00832	K03644	127.03	505.3	5.8e-152	lipoyl synthase [EC:2.8.1.8]
FG-2	LHCPIHOH_00835	K06885	287.07	309.3	1.7e-92	uncharacterized protein
FG-2	LHCPIHOH_00838	K02482	281.63	281.9	2.6e-84	two-component system, NtrC family, sensor kinase [EC:2.7.13.3]
FG-2	LHCPIHOH_00842	K03701	392.6	1153.6	0	excinuclease ABC subunit A
FG-2	LHCPIHOH_00846	K03975	64.7	104.5	1.8e-30	membrane-associated protein
FG-2	LHCPIHOH_00849	K03387	354.6	687.3	3e-207	NADH-dependent peroxiredoxin subunit F [EC:1.8.1.-]
FG-2	LHCPIHOH_00850	K24119	238.4	342.6	3.6e-103	NADH-dependent peroxiredoxin subunit C [EC:1.11.1.26]
FG-2	LHCPIHOH_00851	K04761	242.13	347.2	2.7e-104	LysR family transcriptional regulator, hydrogen peroxide-inducible genes activator
FG-2	LHCPIHOH_00852	K07133	104.37	189	4e-56	uncharacterized protein
FG-2	LHCPIHOH_00859	K09834	86.3	135.6	7.2e-40	tocopherol cyclase [EC:5.5.1.24]
FG-2	LHCPIHOH_00878	K00140	494.57	688.2	4.2e-207	malonate-semialdehyde dehydrogenase (acetylating) / methylmalonate-semialdehyde dehydrogenase [EC:1.2.1.18 1.2.1.27]
FG-2	LHCPIHOH_00882	K07484	19.23	40.2	6.5e-11	transposase
FG-2	LHCPIHOH_00886	K03769	196.5	257.6	7.1e-77	peptidyl-prolyl cis-trans isomerase C [EC:5.2.1.8]
FG-2	LHCPIHOH_00889	K02996	103.33	186	2.8e-55	small subunit ribosomal protein S9
FG-2	LHCPIHOH_00890	K02871	66.33	206	2.2e-61	large subunit ribosomal protein L13
FG-2	LHCPIHOH_00891	K07277	283.4	344.8	4.1e-103	outer membrane protein insertion porin family
FG-2	LHCPIHOH_00892	K09800	111.23	186.1	3.1e-55	translocation and assembly module TamB
FG-2	LHCPIHOH_00902	K00697	512.67	531.8	4.8e-160	trehalose 6-phosphate synthase [EC:2.4.1.15 2.4.1.347]
FG-2	LHCPIHOH_00904	K01784	261.03	334.8	2.6e-100	UDP-glucose 4-epimerase [EC:5.1.3.2]
FG-2	LHCPIHOH_00904	K03273	154.33	205.1	6.1e-61	D-glycero-D-manno-heptose 1,7-bisphosphate phosphatase [EC:3.1.3.82 3.1.3.83]
FG-2	LHCPIHOH_00905	K03584	39.57	154.1	1.5e-45	DNA repair protein RecO (recombination protein O)
FG-2	LHCPIHOH_00909	K06926	102.3	375.8	7.2e-113	uncharacterized protein
FG-2	LHCPIHOH_00917	K01709	287.3	332.7	6.5e-100	CDP-glucose 4,6-dehydratase [EC:4.2.1.45]
FG-2	LHCPIHOH_00918	K00978	177.17	336.6	2.7e-101	glucose-1-phosphate cytidylyltransferase [EC:2.7.7.33]
FG-2	LHCPIHOH_00919	K13015	449.53	678.5	1.2e-204	UDP-N-acetyl-D-glucosamine dehydrogenase [EC:1.1.1.136]
FG-2	LHCPIHOH_00930	K16862	120.57	133.3	3.3e-39	mitochondrial cardiolipin hydrolase [EC:3.1.4.-]
FG-2	LHCPIHOH_00935	K19302	96.6	111.3	1.5e-32	undecaprenyl-diphosphatase [EC:3.6.1.27]
FG-2	LHCPIHOH_00936	K07713	555.83	573.8	1.6e-172	two-component system, NtrC family, response regulator HydG
FG-2	LHCPIHOH_00936	K02481	549.37	567.7	7e-171	two-component system, NtrC family, response regulator
FG-2	LHCPIHOH_00938	K02483	237.33	253.9	8.3e-76	two-component system, OmpR family, response regulator
FG-2	LHCPIHOH_00942	K02415	30.93	86.6	5.3e-25	flagellar protein FliL
FG-2	LHCPIHOH_00955	K03762	454.6	524.2	1e-157	MFS transporter, MHS family, proline/betaine transporter
FG-2	LHCPIHOH_00977	K12065	113.93	213.8	1.4e-63	conjugal transfer pilus assembly protein TraB
FG-2	LHCPIHOH_00980	K12063	269.67	306.9	8.5e-92	conjugal transfer ATP-binding protein TraC
FG-2	LHCPIHOH_00991	K01996	319	400.1	3.8e-120	branched-chain amino acid transport system ATP-binding protein
FG-2	LHCPIHOH_00992	K01995	314.77	411.4	1.7e-123	branched-chain amino acid transport system ATP-binding protein
FG-2	LHCPIHOH_00993	K01998	241.73	320.4	4.6e-96	branched-chain amino acid transport system permease protein
FG-2	LHCPIHOH_00994	K01997	148.83	348.1	1.5e-104	branched-chain amino acid transport system permease protein
FG-2	LHCPIHOH_00995	K01999	169.43	337.4	5e-101	branched-chain amino acid transport system substrate-binding protein
FG-2	LHCPIHOH_01000	K09799	168.1	483.5	1.5e-145	uncharacterized protein
FG-2	LHCPIHOH_01001	K18843	35.93	66	1e-18	antitoxin HicB
FG-2	LHCPIHOH_01007	K01772	60.87	287.4	5.6e-86	protoporphyrin/coproporphyrin ferrochelatase [EC:4.98.1.1 4.99.1.9]
FG-2	LHCPIHOH_01008	K04760	191.43	255.1	1.2e-76	transcription elongation factor GreB
FG-2	LHCPIHOH_01010	K02050	143.6	232.6	2e-69	NitT/TauT family transport system permease protein
FG-2	LHCPIHOH_01012	K03274	292.13	392	1e-117	ADP-L-glycero-D-manno-heptose 6-epimerase [EC:5.1.3.20]
FG-2	LHCPIHOH_01013	K02968	27.77	59.9	7.4e-17	small subunit ribosomal protein S20
FG-2	LHCPIHOH_01018	K02065	290.27	341.2	1.6e-102	phospholipid/cholesterol/gamma-HCH transport system ATP-binding protein
FG-2	LHCPIHOH_01020	K00278	540.07	763.8	4.8e-230	L-aspartate oxidase [EC:1.4.3.16]
FG-2	LHCPIHOH_01022	K07491	16.23	17.2	0.00092	REP-associated tyrosine transposase
FG-2	LHCPIHOH_01023	K00762	117.47	153.9	1.3e-45	orotate phosphoribosyltransferase [EC:2.4.2.10]
FG-2	LHCPIHOH_01031	K01921	143.5	410.5	3.4e-123	D-alanine-D-alanine ligase [EC:6.3.2.4]
FG-2	LHCPIHOH_01033	K07713	555.83	587.6	1.1e-176	two-component system, NtrC family, response regulator HydG
FG-2	LHCPIHOH_01033	K07714	562.87	578.9	2.7e-174	two-component system, NtrC family, response regulator AtoC
FG-2	LHCPIHOH_01033	K02481	549.37	569.9	1.5e-171	two-component system, NtrC family, response regulator
FG-2	LHCPIHOH_01038	K03088	97.23	98.1	1.5e-28	RNA polymerase sigma-70 factor, ECF subfamily
FG-2	LHCPIHOH_01039	K06959	431.17	780.5	5.9e-235	protein Tex
FG-2	LHCPIHOH_01045	K15539	58.07	71.9	1.7e-20	cytoskeleton protein RodZ
FG-2	LHCPIHOH_01057	K00286	175.33	328.9	9.4e-99	pyrroline-5-carboxylate reductase [EC:1.5.1.2]
FG-2	LHCPIHOH_01058	K01613	32.77	170.3	1.4e-50	phosphatidylserine decarboxylase [EC:4.1.1.65]
FG-2	LHCPIHOH_01061	K04487	280.9	636.5	6.9e-192	cysteine desulfurase [EC:2.8.1.7]
FG-2	LHCPIHOH_01063	K13628	136.87	140.5	1.2e-41	iron-sulfur cluster assembly protein
FG-2	LHCPIHOH_01064	K04082	78.37	135.9	4.4e-40	molecular chaperone HscB
FG-2	LHCPIHOH_01066	K15580	353.07	413.1	6.3e-124	oligopeptide transport system substrate-binding protein
FG-2	LHCPIHOH_01066	K02035	245.87	291.4	4e-87	peptide/nickel transport system substrate-binding protein
FG-2	LHCPIHOH_01094	K06400	152.77	162.1	5.2e-48	site-specific DNA recombinase
FG-2	LHCPIHOH_01094	K14060	126.33	155.3	4.8e-46	putative DNA-invertase from lambdoid prophage Rac
FG-2	LHCPIHOH_01112	K06400	152.77	154.3	1.2e-45	site-specific DNA recombinase
FG-2	LHCPIHOH_01112	K14060	126.33	130.3	2e-38	putative DNA-invertase from lambdoid prophage Rac
FG-2	LHCPIHOH_01122	K01875	74.5	410.3	3.5e-123	seryl-tRNA synthetase [EC:6.1.1.11]
FG-2	LHCPIHOH_01128	K17686	811.83	968.1	1.3e-291	P-type Cu+ transporter [EC:7.2.2.8]
FG-2	LHCPIHOH_01131	K05994	199.6	420.1	5.2e-126	bacterial leucyl aminopeptidase [EC:3.4.11.10]
FG-2	LHCPIHOH_01132	K01874	217.1	557.9	1e-167	methionyl-tRNA synthetase [EC:6.1.1.10]
FG-2	LHCPIHOH_01134	K03561	54.67	157	2.7e-46	biopolymer transport protein ExbB
FG-2	LHCPIHOH_01135	K03559	27.47	105.2	9.5e-31	biopolymer transport protein ExbD
FG-2	LHCPIHOH_01136	K03832	35.5	72.4	1.7e-20	periplasmic protein TonB
FG-2	LHCPIHOH_01151	K03446	350.63	478.7	4.7e-144	MFS transporter, DHA2 family, multidrug resistance protein
FG-2	LHCPIHOH_01151	K18926	355.1	355.3	1.1e-106	MFS transporter, DHA2 family, lincomycin resistance protein
FG-2	LHCPIHOH_01155	K21495	32.13	40.8	9.4e-11	antitoxin FitA
FG-2	LHCPIHOH_01163	K14645	316.2	344.8	2.7e-103	serine protease [EC:3.4.21.-]
FG-2	LHCPIHOH_01168	K07497	22.97	39.4	1.1e-10	putative transposase
FG-2	LHCPIHOH_01169	K07497	22.97	93.5	4e-27	putative transposase
FG-2	LHCPIHOH_01179	K02890	86.57	149.1	3.4e-44	large subunit ribosomal protein L22
FG-2	LHCPIHOH_01180	K02982	102.8	321.6	1e-96	small subunit ribosomal protein S3
FG-2	LHCPIHOH_01181	K02878	86.03	208.7	2.7e-62	large subunit ribosomal protein L16
FG-2	LHCPIHOH_01182	K02904	58.67	60	7.1e-17	large subunit ribosomal protein L29
FG-2	LHCPIHOH_01183	K02961	80.13	112	7.5e-33	small subunit ribosomal protein S17
FG-2	LHCPIHOH_01184	K02874	96.43	209.2	1.8e-62	large subunit ribosomal protein L14
FG-2	LHCPIHOH_01185	K02895	38.63	110.1	3.7e-32	large subunit ribosomal protein L24
FG-2	LHCPIHOH_01186	K02931	106.7	313.4	2.6e-94	large subunit ribosomal protein L5
FG-2	LHCPIHOH_01187	K02994	88.03	193	7.1e-58	small subunit ribosomal protein S8
FG-2	LHCPIHOH_01190	K03752	97.33	140.5	1.6e-41	molybdenum cofactor guanylyltransferase [EC:2.7.7.77]
FG-2	LHCPIHOH_01191	K03635	35.23	158.6	6.8e-47	molybdopterin synthase catalytic subunit [EC:2.8.1.12]
FG-2	LHCPIHOH_01193	K03750	146.67	393.8	3.2e-118	molybdopterin molybdotransferase [EC:2.10.1.1]
FG-2	LHCPIHOH_01194	K03637	87.07	263.9	6.6e-79	cyclic pyranopterin monophosphate synthase [EC:4.6.1.17]
FG-2	LHCPIHOH_01195	K03639	141.07	338.5	1.1e-101	GTP 3',8-cyclase [EC:4.1.99.22]
FG-2	LHCPIHOH_01196	K03406	58.43	221.8	4.8e-66	methyl-accepting chemotaxis protein
FG-2	LHCPIHOH_01197	K02040	56.3	180.2	2.3e-53	phosphate transport system substrate-binding protein
FG-2	LHCPIHOH_01198	K03116	57.03	59.8	9e-17	sec-independent protein translocase protein TatA
FG-2	LHCPIHOH_01199	K08352	561.37	680.9	5.8e-205	thiosulfate reductase / polysulfide reductase chain A [EC:1.8.5.5]
FG-2	LHCPIHOH_01204	K07171	21.13	105.7	8.6e-31	mRNA interferase MazF [EC:3.1.-.-]
FG-2	LHCPIHOH_01209	K07027	78.4	89.8	4.9e-26	glycosyltransferase 2 family protein
FG-2	LHCPIHOH_01210	K01951	105.1	128	9.3e-38	GMP synthase (glutamine-hydrolysing) [EC:6.3.5.2]
FG-2	LHCPIHOH_01212	K00012	380.13	624.7	5e-188	UDPglucose 6-dehydrogenase [EC:1.1.1.22]
FG-2	LHCPIHOH_01216	K03409	53.73	142.9	4e-42	chemotaxis protein CheX
FG-2	LHCPIHOH_01217	K03413	139.13	153	2.7e-45	two-component system, chemotaxis family, chemotaxis protein CheY
FG-2	LHCPIHOH_01218	K07133	104.37	216.2	2.3e-64	uncharacterized protein
FG-2	LHCPIHOH_01219	K04095	43.93	82.5	9.3e-24	cell filamentation protein, protein adenylyltransferase [EC:2.7.7.108]
FG-2	LHCPIHOH_01221	K06872	47.87	154.4	8.5e-46	uncharacterized protein
FG-2	LHCPIHOH_01222	K03744	28.33	261.1	3.5e-78	LemA protein
FG-2	LHCPIHOH_01223	K02967	151.37	408.3	1.2e-122	small subunit ribosomal protein S2
FG-2	LHCPIHOH_01224	K02357	71.9	310.4	7.8e-93	elongation factor Ts
FG-2	LHCPIHOH_01225	K09903	90.67	408.6	4.2e-123	uridylate kinase [EC:2.7.4.22]
FG-2	LHCPIHOH_01226	K02838	28.2	214.6	3.7e-64	ribosome recycling factor
FG-2	LHCPIHOH_01228	K00981	51.23	193	2.4e-57	phosphatidate cytidylyltransferase [EC:2.7.7.41]
FG-2	LHCPIHOH_01229	K11749	86.27	218.1	5.8e-65	regulator of sigma E protease [EC:3.4.24.-]
FG-2	LHCPIHOH_01230	K14742	80.7	148	1.1e-43	tRNA threonylcarbamoyladenosine biosynthesis protein TsaB
FG-2	LHCPIHOH_01232	K17103	126	265.7	1.4e-79	CDP-diacylglycerol---serine O-phosphatidyltransferase [EC:2.7.8.8]
FG-2	LHCPIHOH_01233	K00133	216.7	427.8	2.2e-128	aspartate-semialdehyde dehydrogenase [EC:1.2.1.11]
FG-2	LHCPIHOH_01235	K06173	223.77	231.7	5.5e-69	tRNA pseudouridine38-40 synthase [EC:5.4.99.12]
FG-2	LHCPIHOH_01236	K03545	70.37	366.4	7.5e-110	trigger factor
FG-2	LHCPIHOH_01239	K09144	75.77	102.3	9.6e-30	uncharacterized protein
FG-2	LHCPIHOH_01244	K03688	418.5	554	1.1e-166	ubiquinone biosynthesis protein
FG-2	LHCPIHOH_01246	K01480	188.17	221.2	6.2e-66	agmatinase [EC:3.5.3.11]
FG-2	LHCPIHOH_01247	K06940	30.77	59	1.4e-16	uncharacterized protein
FG-2	LHCPIHOH_01254	K07484	19.23	38.2	2.7e-10	transposase
FG-2	LHCPIHOH_01259	K00945	75.67	280.1	6.9e-84	CMP/dCMP kinase [EC:2.7.4.25]
FG-2	LHCPIHOH_01261	K06920	96.6	177.7	8.1e-53	7-cyano-7-deazaguanine synthase [EC:6.3.4.20]
FG-2	LHCPIHOH_01262	K01737	29.93	103.4	3.9e-30	6-pyruvoyltetrahydropterin/6-carboxytetrahydropterin synthase [EC:4.2.3.12 4.1.2.50]
FG-2	LHCPIHOH_01265	K07341	45.4	146.8	2.4e-43	death on curing protein
FG-2	LHCPIHOH_01269	K03789	98.83	136.2	4e-40	[ribosomal protein S18]-alanine N-acetyltransferase [EC:2.3.1.266]
FG-2	LHCPIHOH_01270	K01868	152.83	861.2	2.9e-259	threonyl-tRNA synthetase [EC:6.1.1.3]
FG-2	LHCPIHOH_01278	K18555	119.53	146.8	1.6e-43	fluoroquinolone resistance protein
FG-2	LHCPIHOH_01279	K04564	55.77	290.6	5.3e-87	superoxide dismutase, Fe-Mn family [EC:1.15.1.1]
FG-2	LHCPIHOH_01283	K07391	79.33	326	1.2e-97	magnesium chelatase family protein
FG-2	LHCPIHOH_01285	K02238	58.23	214.2	1e-63	competence protein ComEC
FG-2	LHCPIHOH_01292	K00605	308.37	476.3	2.9e-143	glycine cleavage system T protein (aminomethyltransferase) [EC:2.1.2.10]
FG-2	LHCPIHOH_01293	K02437	37.8	190.8	7.2e-57	glycine cleavage system H protein
FG-2	LHCPIHOH_01295	K02556	86.23	194.3	9e-58	chemotaxis protein MotA
FG-2	LHCPIHOH_01297	K00281	618.07	1664.9	0	glycine cleavage system P protein (glycine dehydrogenase) [EC:1.4.4.2]
FG-2	LHCPIHOH_01299	K03832	35.5	41.5	4.4e-11	periplasmic protein TonB
FG-2	LHCPIHOH_01300	K05366	624.77	746.6	9.1e-225	penicillin-binding protein 1A [EC:2.4.1.129 3.4.16.4]
FG-2	LHCPIHOH_01302	K06442	70.7	354	2.8e-106	23S rRNA (cytidine1920-2'-O)/16S rRNA (cytidine1409-2'-O)-methyltransferase [EC:2.1.1.226 2.1.1.227]
FG-2	LHCPIHOH_01303	K03602	22.5	82	1.2e-23	exodeoxyribonuclease VII small subunit [EC:3.1.11.6]
FG-2	LHCPIHOH_01305	K02114	94.87	112.5	5.5e-33	F-type H+-transporting ATPase subunit epsilon
FG-2	LHCPIHOH_01306	K02112	496.07	859.1	3.4e-259	F-type H+/Na+-transporting ATPase subunit beta [EC:7.1.2.2 7.2.2.1]
FG-2	LHCPIHOH_01307	K02115	247.1	314.1	3e-94	F-type H+-transporting ATPase subunit gamma
FG-2	LHCPIHOH_01308	K02111	427.73	923.2	3.5e-278	F-type H+/Na+-transporting ATPase subunit alpha [EC:7.1.2.2 7.2.2.1]
FG-2	LHCPIHOH_01310	K02109	43.7	53.2	8.4e-15	F-type H+-transporting ATPase subunit b
FG-2	LHCPIHOH_01311	K02109	43.7	66.1	1e-18	F-type H+-transporting ATPase subunit b
FG-2	LHCPIHOH_01313	K03497	54.23	230.9	9.7e-69	ParB family transcriptional regulator, chromosome partitioning protein
FG-2	LHCPIHOH_01314	K03496	133.93	326.9	5.8e-98	chromosome partitioning protein
FG-2	LHCPIHOH_01315	K03501	68.7	129.8	4e-38	16S rRNA (guanine527-N7)-methyltransferase [EC:2.1.1.170]
FG-2	LHCPIHOH_01316	K03495	401.53	916.1	7.1e-276	tRNA uridine 5-carboxymethylaminomethyl modification enzyme
FG-2	LHCPIHOH_01340	K01955	1477.23	1617.2	0	carbamoyl-phosphate synthase large subunit [EC:6.3.5.5]
FG-2	LHCPIHOH_01341	K09859	140.37	186.4	2.1e-55	uncharacterized protein
FG-2	LHCPIHOH_01342	K07337	55.3	105.8	4.8e-31	penicillin-binding protein activator
FG-2	LHCPIHOH_01346	K02003	291.57	349.9	5.4e-105	putative ABC transport system ATP-binding protein
FG-2	LHCPIHOH_01347	K02004	43.17	172.4	2.8e-51	putative ABC transport system permease protein
FG-2	LHCPIHOH_01353	K03634	51.4	121.8	9.6e-36	outer membrane lipoprotein carrier protein
FG-2	LHCPIHOH_01361	K07154	35.3	241.7	5e-72	serine/threonine-protein kinase HipA [EC:2.7.11.1]
FG-2	LHCPIHOH_01365	K02410	67.63	130	3e-38	flagellar motor switch protein FliG
FG-2	LHCPIHOH_01367	K02556	86.23	209.1	2.7e-62	chemotaxis protein MotA
FG-2	LHCPIHOH_01368	K02557	140.9	166	3.1e-49	chemotaxis protein MotB
FG-2	LHCPIHOH_01371	K14054	118.8	226.8	1.2e-67	murein peptide amidase A
FG-2	LHCPIHOH_01372	K03975	64.7	98.6	1.1e-28	membrane-associated protein
FG-2	LHCPIHOH_01374	K04094	333.27	628.5	1.9e-189	methylenetetrahydrofolate--tRNA-(uracil-5-)-methyltransferase [EC:2.1.1.74]
FG-2	LHCPIHOH_01379	K08218	247.8	497	1.2e-149	MFS transporter, PAT family, beta-lactamase induction signal transducer AmpG
FG-2	LHCPIHOH_01385	K01802	85.87	87.5	2.6e-25	peptidylprolyl isomerase [EC:5.2.1.8]
FG-2	LHCPIHOH_01386	K18678	96.9	113.2	3.4e-33	phytol kinase [EC:2.7.1.182]
FG-2	LHCPIHOH_01393	K07491	16.23	31.1	5.2e-08	REP-associated tyrosine transposase
FG-2	LHCPIHOH_01401	K07133	104.37	220.6	1.1e-65	uncharacterized protein
FG-2	LHCPIHOH_01420	K07787	1207.83	1582.3	0	copper/silver efflux system protein
FG-2	LHCPIHOH_01422	K15725	203.97	238	7.2e-71	outer membrane protein, heavy metal efflux system
FG-2	LHCPIHOH_01423	K03088	97.23	103.5	3.5e-30	RNA polymerase sigma-70 factor, ECF subfamily
FG-2	LHCPIHOH_01432	K15725	203.97	208.3	7.3e-62	outer membrane protein, heavy metal efflux system
FG-2	LHCPIHOH_01433	K07798	312.7	458.9	8.1e-138	membrane fusion protein, copper/silver efflux system
FG-2	LHCPIHOH_01433	K15727	264.6	278.8	2.6e-83	membrane fusion protein, heavy metal efflux system
FG-2	LHCPIHOH_01434	K07787	1207.83	1536.8	0	copper/silver efflux system protein
FG-2	LHCPIHOH_01449	K06926	102.3	316.2	8.8e-95	uncharacterized protein
FG-2	LHCPIHOH_01450	K05591	526.07	634.8	2.6e-191	ATP-dependent RNA helicase DbpA [EC:3.6.4.13]
FG-2	LHCPIHOH_01450	K05592	531.8	541.5	6.7e-163	ATP-dependent RNA helicase DeaD [EC:3.6.4.13]
FG-2	LHCPIHOH_01454	K03570	63.03	227.4	5.8e-68	rod shape-determining protein MreC
FG-2	LHCPIHOH_01455	K03571	27.47	39.6	1.5e-10	rod shape-determining protein MreD
FG-2	LHCPIHOH_01456	K05515	504.4	702.8	1.5e-211	penicillin-binding protein 2 [EC:3.4.16.4]
FG-2	LHCPIHOH_01457	K05837	387.17	446.5	2.7e-134	rod shape determining protein RodA
FG-2	LHCPIHOH_01459	K07139	196.83	218.3	3.9e-65	uncharacterized protein
FG-2	LHCPIHOH_01464	K02427	247.47	260.6	4.2e-78	23S rRNA (uridine2552-2'-O)-methyltransferase [EC:2.1.1.166]
FG-2	LHCPIHOH_01468	K01358	46.67	225.9	3e-67	ATP-dependent Clp protease, protease subunit [EC:3.4.21.92]
FG-2	LHCPIHOH_01474	K02535	313.6	359.1	7.1e-108	UDP-3-O-[3-hydroxymyristoyl] N-acetylglucosamine deacetylase [EC:3.5.1.108]
FG-2	LHCPIHOH_01475	K03551	179.33	589.8	1.1e-177	holliday junction DNA helicase RuvB [EC:5.6.2.4]
FG-2	LHCPIHOH_01476	K03550	47.9	188.8	2.8e-56	holliday junction DNA helicase RuvA [EC:5.6.2.4]
FG-2	LHCPIHOH_01477	K01159	31.13	208.4	5.3e-62	crossover junction endodeoxyribonuclease RuvC [EC:3.1.21.10]
FG-2	LHCPIHOH_01480	K02503	85.73	156.7	1.5e-46	histidine triad (HIT) family protein [EC:3.9.1.-]
FG-2	LHCPIHOH_01481	K00790	172.07	629.6	9.7e-190	UDP-N-acetylglucosamine 1-carboxyvinyltransferase [EC:2.5.1.7]
FG-2	LHCPIHOH_01487	K08316	90.6	185.6	3.7e-55	16S rRNA (guanine966-N2)-methyltransferase [EC:2.1.1.171]
FG-2	LHCPIHOH_01488	K00954	81.37	248.6	1.9e-74	pantetheine-phosphate adenylyltransferase [EC:2.7.7.3]
FG-2	LHCPIHOH_01489	K00812	463.93	491.1	9.5e-148	aspartate aminotransferase [EC:2.6.1.1]
FG-2	LHCPIHOH_01492	K07175	265.97	577.6	8.3e-174	PhoH-like ATPase
FG-2	LHCPIHOH_01495	K01887	104.27	396.4	8e-119	arginyl-tRNA synthetase [EC:6.1.1.19]
FG-2	LHCPIHOH_01499	K01873	583.53	1283.3	0	valyl-tRNA synthetase [EC:6.1.1.9]
FG-2	LHCPIHOH_01501	K12454	272.27	436	3.7e-131	CDP-paratose 2-epimerase [EC:5.1.3.10]
FG-2	LHCPIHOH_01505	K00057	281.67	405.2	1.1e-121	glycerol-3-phosphate dehydrogenase (NAD(P)+) [EC:1.1.1.94]
FG-2	LHCPIHOH_01506	K00760	84.37	185.5	2.6e-55	hypoxanthine phosphoribosyltransferase [EC:2.4.2.8]
FG-2	LHCPIHOH_01513	K05685	520.33	576.6	1.6e-173	macrolide transport system ATP-binding/permease protein [EC:7.6.2.-]
FG-2	LHCPIHOH_01513	K02004	43.17	107.7	1.1e-31	putative ABC transport system permease protein
FG-2	LHCPIHOH_01518	K01768	164.8	223.4	1.1e-66	adenylate cyclase [EC:4.6.1.1]
FG-2	LHCPIHOH_01519	K07491	16.23	24.1	7e-06	REP-associated tyrosine transposase
FG-2	LHCPIHOH_01520	K00946	136.13	359.9	5.8e-108	thiamine-monophosphate kinase [EC:2.7.4.16]
FG-2	LHCPIHOH_01526	K20974	525.33	573.9	9.4e-173	two-component system, sensor histidine kinase [EC:2.7.13.3]
FG-2	LHCPIHOH_01531	K06941	81.27	484.6	8.6e-146	23S rRNA (adenine2503-C2)-methyltransferase [EC:2.1.1.192]
FG-2	LHCPIHOH_01537	K06020	677.27	918.4	3.9e-277	energy-dependent translational throttle protein EttA
FG-2	LHCPIHOH_01541	K07133	104.37	205.3	4.4e-61	uncharacterized protein
FG-2	LHCPIHOH_01543	K06891	41.87	115	9.9e-34	ATP-dependent Clp protease adaptor protein ClpS
FG-2	LHCPIHOH_01544	K03694	923.27	1041.6	0	ATP-dependent Clp protease ATP-binding subunit ClpA
FG-2	LHCPIHOH_01548	K00697	512.67	549.6	2e-165	trehalose 6-phosphate synthase [EC:2.4.1.15 2.4.1.347]
FG-2	LHCPIHOH_01551	K00658	439.87	511.2	6.4e-154	2-oxoglutarate dehydrogenase E2 component (dihydrolipoamide succinyltransferase) [EC:2.3.1.61]
FG-2	LHCPIHOH_01552	K00382	460.93	662	1.6e-199	dihydrolipoyl dehydrogenase [EC:1.8.1.4]
FG-2	LHCPIHOH_01557	K03601	55.37	503.6	2.2e-151	exodeoxyribonuclease VII large subunit [EC:3.1.11.6]
FG-2	LHCPIHOH_01558	K03797	130.13	447.3	1.8e-134	carboxyl-terminal processing protease [EC:3.4.21.102]
FG-2	LHCPIHOH_01564	K00564	109.27	136.2	4.2e-40	16S rRNA (guanine1207-N2)-methyltransferase [EC:2.1.1.172]
FG-2	LHCPIHOH_01566	K01738	425.07	479.8	2.8e-144	cysteine synthase [EC:2.5.1.47]
FG-2	LHCPIHOH_01567	K00640	94.63	278.3	3e-83	serine O-acetyltransferase [EC:2.3.1.30]
FG-2	LHCPIHOH_01572	K07133	104.37	189.4	3e-56	uncharacterized protein
FG-2	LHCPIHOH_01576	K18122	532.27	577.3	3.8e-174	4-hydroxybutyrate CoA-transferase [EC:2.8.3.-]
FG-2	LHCPIHOH_01577	K06969	225.63	299.5	1.6e-89	23S rRNA (cytosine1962-C5)-methyltransferase [EC:2.1.1.191]
FG-2	LHCPIHOH_01579	K12267	293.6	333.8	4.3e-100	peptide methionine sulfoxide reductase msrA/msrB [EC:1.8.4.11 1.8.4.12]
FG-2	LHCPIHOH_01579	K07304	47.2	274	4.6e-82	peptide-methionine (S)-S-oxide reductase [EC:1.8.4.11]
FG-2	LHCPIHOH_01580	K02946	61.5	147.4	1.3e-43	small subunit ribosomal protein S10
FG-2	LHCPIHOH_01581	K02906	114.93	282.6	1.8e-84	large subunit ribosomal protein L3
FG-2	LHCPIHOH_01582	K02926	88.53	270.1	7.1e-81	large subunit ribosomal protein L4
FG-2	LHCPIHOH_01583	K02892	48.87	89.8	5.3e-26	large subunit ribosomal protein L23
FG-2	LHCPIHOH_01591	K01778	71.53	303.9	3.4e-91	diaminopimelate epimerase [EC:5.1.1.7]
FG-2	LHCPIHOH_01595	K00764	193.03	565.1	6.3e-170	amidophosphoribosyltransferase [EC:2.4.2.14]
FG-2	LHCPIHOH_01597	K01945	130.6	506.1	3.4e-152	phosphoribosylamine---glycine ligase [EC:6.3.4.13]
FG-2	LHCPIHOH_01597	K11175	198.7	237.6	5.8e-71	phosphoribosylglycinamide formyltransferase 1 [EC:2.1.2.2]
FG-2	LHCPIHOH_01598	K23270	924.17	1039.4	0	phosphoribosylformylglycinamidine synthase subunit PurSL [EC:6.3.5.3]
FG-2	LHCPIHOH_01599	K23265	211.23	212.5	2.1e-63	phosphoribosylformylglycinamidine synthase subunit PurQ / glutaminase [EC:6.3.5.3 3.5.1.2]
FG-2	LHCPIHOH_01600	K00602	115.73	520.4	1.8e-156	phosphoribosylaminoimidazolecarboxamide formyltransferase / IMP cyclohydrolase [EC:2.1.2.3 3.5.4.10]
FG-2	LHCPIHOH_01601	K01933	184.77	441.1	1.8e-132	phosphoribosylformylglycinamidine cyclo-ligase [EC:6.3.3.1]
FG-2	LHCPIHOH_01610	K03559	27.47	33.4	8.9e-09	biopolymer transport protein ExbD
FG-2	LHCPIHOH_01611	K03559	27.47	28.3	3.2e-07	biopolymer transport protein ExbD
FG-2	LHCPIHOH_01612	K03561	54.67	154.7	1.4e-45	biopolymer transport protein ExbB
FG-2	LHCPIHOH_01613	K03671	113.73	143.8	2.1e-42	thioredoxin
FG-2	LHCPIHOH_01614	K03271	132.73	249.8	8.8e-75	D-sedoheptulose 7-phosphate isomerase [EC:5.3.1.28]
FG-2	LHCPIHOH_01616	K02335	474.93	1065.5	0	DNA polymerase I [EC:2.7.7.7]
FG-2	LHCPIHOH_01622	K03625	91.33	144.8	9e-43	transcription antitermination protein NusB
FG-2	LHCPIHOH_01623	K07738	43.87	211.8	2e-63	transcriptional repressor NrdR
FG-2	LHCPIHOH_01625	K02385	43.3	91	1.2e-26	flagellar protein FlbD
FG-2	LHCPIHOH_01626	K02556	86.23	254.5	4.4e-76	chemotaxis protein MotA
FG-2	LHCPIHOH_01627	K02557	140.9	173.5	1.6e-51	chemotaxis protein MotB
FG-2	LHCPIHOH_01630	K07133	104.37	152.7	3.8e-45	uncharacterized protein
FG-2	LHCPIHOH_01638	K08325	457.27	631.3	1.1e-190	NADP-dependent alcohol dehydrogenase [EC:1.1.-.-]
FG-2	LHCPIHOH_01639	K04075	112.8	202.1	4.2e-60	tRNA(Ile)-lysidine synthase [EC:6.3.4.19]
FG-2	LHCPIHOH_01640	K03798	754.83	907	3.1e-273	cell division protease FtsH [EC:3.4.24.-]
[truncated: 892 more rows]
