# Supplementary material for: Magnetotactic Bdellovibrionota from a ferruginous spring
Source: ISME Commun. 2026 Apr 24;6(1):ycag116. doi: 10.1093/ismeco/ycag116 (PMC13200544; doi:10.1093/ismeco/ycag116)
Supplement: Supplementary_material_ycag116(23) [file supplementary_material_ycag116(23).zip › Supplementary_material_ycag116/Data_S3_FG-1_annotated_genome.txt]

>FG1_v1_10001|ID:100158927| protein of unknown function [Uncultured magnetotactic Bdellovibrionota FG-1]
VDLFAVRGKTPLFGAEIKSFSQPTTEHLDGLRVLREQYPKLPLYLVCTAEHPYWASDVEQ
VLVVPWQSFLLEELPKY*
>FG1_v1_10002|ID:100158928| exported protein of unknown function [Uncultured magnetotactic Bdellovibrionota FG-1]
MQKHLAKAPYWLPLVGLVCATANAAPIPALSQWMRQELLVVPAAAQTCALENAVGSNGWE
FDAFYLDINPYLGFGVSGFFQIQVMPEVQFIWTTSDE*
>FG1_v1_10003|ID:100158929| protein of unknown function [Uncultured magnetotactic Bdellovibrionota FG-1]
MNHFIRGFSFCVLSVLLLILGLGAGGCRPIAPSTGFPSDWLTTTDRQSPELSPLSRETES
RLGSSFGQIVDTHQEVLEGLRSEPVDFFRDTIHCAQPWHLSGYIADFGVTLSGIIGVLVG
AGTAAGQVVWRNRDSNPAAPPSEPGILSQQIEPAIRAALATGIIRDEPSLRTHLTESARN
FQILARSLDSLSLRHSQWRANSFRLELQFDASGRPLPWVQVGATVTFRFDWKKSEKPSSE
FLGSRMGSAPLSPPQDRMSERLQGFVTALSRDLDVLENDAYGMELNGFTLNAIRTAVGIT
TGGDFGFAQASTHMKGSLLFEKVPDSHETLGFTGADSTTDADKIDQEETVDLITDAALEL
RPEIKEAGIVFHPLRALEPFRRIVKIRRSALRAGLRRAQRISTFFVRHTPRGGTGRWELH
EVSNEFDMSLNGIFGIVTIGNVGELELIYAKASR*
>FG1_v1_10004|ID:100158930| exported protein of unknown function [Uncultured magnetotactic Bdellovibrionota FG-1]
MKKTIRRAGLAVVLGSIALTGALTAHSAFSRGLSPVALIGLGDSGQNGFRSISPGSYRDQ
MEVAVQSVHESVFPELACTRNPDGPLRLNTVVVGFAINTQVGLGPIFSISGKPRIRLLYS
RARIPTFPFQ*
>FG1_v1_10005|ID:100158931| protein of unknown function [Uncultured magnetotactic Bdellovibrionota FG-1]
MGSQSTEQTKNRSPGTYLVDTFNHSLCRELDFEVQIPALYVQERLSLKQISARLGVSRDL
VRETLKRAKVKVQSTRRALDMTGQTPFGWKREKGRLVPHVAEQKLIARMVEGRRSKLSLH
AIARAFSAENVQTKNGGRWHAKSISQILECNARLMGVYLTQSNNEKRD*
>FG1_v1_10006|ID:100158932| protein of unknown function [Uncultured magnetotactic Bdellovibrionota FG-1]
MALPKMKQKMPRARSAPRPAKRSIKVLNYLELKKLIARTGKRVSIFLGNDEIQMLKSEQK
LFIEAVLETIDLKEAQKSGSVLSTQEVADLLNVSRPFVVKLIEKHQLKSFNVGSHRRVLE
VDALAFRQKMRNEKNDALDALAKETESLGLEFK*
>FG1_v1_10007|ID:100158933| putative PIN domain-containing protein [Uncultured magnetotactic Bdellovibrionota FG-1]
MSRMIAFLDACVLYPFSLRDVLIQFSVEGMFQAKWSAKVQAEVIKNVEGNNPAISGRLVR
TFGLMERAVPDFRSEPTQNTVGLVSQSSTDPKDVEILAAAIDGACTHLVTSNLKDFDIAY
GSARGVAVMHPDEFLEKLIEEHLESARAGFETIVARCKNPPRAKADYCEAFKKNRLPKTA
SKLEYL*
>FG1_v1_10008|ID:100158934| putative HTH marR-type domain-containing protein [Uncultured magnetotactic Bdellovibrionota FG-1]
MDLARKLNQTAALVQDFFQGLHSGGWAGAELYEPPNLPVWMRGAARYGRFRCGSAQGDLQ
VTLIVPEKGLPFEHVANLYRVFTRMGSGPALILADDLPPKARGVLVRMGIPHVVSDGSIY
APQLGLAYGKIREPPAERVTAQTLSSVGLKLTAAYLLNPKLFEGPPALSELQERLEKQGP
YSVSVATLSRAFQQLQELELVEVKGQGPNKRMHFLEGPQTWVQLLRVPVETIVRRVETRY
LPHDDSMYVLSGDSALGKLSDLTDPTSPTVAMSVSSYRKWKENAGDTWGKRDQPVTDWGA
PPCIIELWKEDPHFLQEKGCINAVELVLSLRWHHDERVQIALDQILEHHGLDPASLEAGR
TSHD*
>FG1_v1_10009|ID:100158935| protein of unknown function [Uncultured magnetotactic Bdellovibrionota FG-1]
MTKLQSHQVTEFGAYFKNHLKDYSIIGGAATLIHLDERAAGTHTKATKDLDIAVLDLSAD
GKTSTFLTRFTRYVDEMQYDVFTGKTEKAHAYRFMNPKAGIAPHKIEIATRLMEGLKLKG
EAQRLTEFDISAIVCDPVYIEHLKSHSEAKVLSGTGGAPVNVARASSIILMKALAYVNLI
ANDAMKHHAARHAADIMRLSAVLNESDRIEVQADLYAAFERLVSMSSTAFPVDRVKEIRG
KKVPPDQVISELK*
>FG1_v1_10010|ID:100158936| putative SGNH_hydro domain-containing protein [Uncultured magnetotactic Bdellovibrionota FG-1]
MKKAHCPPGSLFVAILLIGDSHTYQSFGRKLDGLLRTRPEASVATFASWGSNPESWLLGD
APGHAVFEHLPDGRLIDTEKGATPVFADLLERYHPQLTIIALGANLYSAPMDYSASVVKR
LAEMTARAGSQCLWVGPPDSRTRTGPAMNELYGVLRGASTPECAFTDSRALTHYPASGGD
GLHYDYLGPEGLRQTDAWATAIYERARAIVSSGFGGV*
>FG1_v1_10011|ID:100158937| protein of unknown function [Uncultured magnetotactic Bdellovibrionota FG-1]
VALTAYADSETRQKALAAGFQEHISKPVNSDELVRAILKAKKTS*
>FG1_v1_10012|ID:100158938| protein of unknown function [Uncultured magnetotactic Bdellovibrionota FG-1]
LLANGTLQHEVSLFESQAGPQVVARGLAQKPEESMPVRSSTVAAASAAQISR*
>FG1_v1_10013|ID:100158939| protein of unknown function [Uncultured magnetotactic Bdellovibrionota FG-1]
MEMKRVMRFTMIFIMAFCLNLARGAEKKGEKTMQTAGTATGTFTLNPKATFEQGEDKVKT
IKLSYVRAQKRIDPIDEATRNIPFNKKKREIRIVLSDQPISDEAMEDEVGVTMLVQTGKL
QALDLSLTEKGEPSGGTMLYQMMSRSLNEESFRFEKKTFNNKTVAGKISMDGLTATFSAP
IQPEPKPTAQGAAAANSEPGKVVAEYMRAMHAKDVAALKQVCQESVIQRIEGPDGKGYMQ
SINDWLKPGLQIVRVYEHSNWAKIDMETPDGSYTTSTKTIRINGAWKK*
>FG1_v1_10014|ID:100158940| acid phosphatase type 7 [Uncultured magnetotactic Bdellovibrionota FG-1]
MQYGHRRAKWVIAGVSLFVFSATTLVLFAARVQGDARAKLVRSAYLQDISKDHLTLLWET
SKAENSGIQIGELIGGKYVFAAPRWLSDKVTRHEFRLEHLKPGTHYAYRVVKPQGLGLYQ
EGNFVTAPTSDQTPFHFVVWGDNQHNPSIFTQVSEAMLATQPDFGVGVGDFSDNGFNRSQ
WATEFFQPGAHFLANVPVFLAAGNHDYGFAQGVHWNFSPSSPGRREYRALFRNPSGNRMY
YSFNYGNSHFIVLDTNENRDYGKFDLPPSGEQYRWLIQDLESPLSRQATFRFIFFHEPPF
TTSWDDEYYDGEPLLREHLVPLFEKYHITLVFNGHAHVYERGILNGVAYVITGGGGGDVD
TKRHKLWPHVTVVVPKHHYVNVSVSGNHLECAAKSPEGEVLDSFSLTPQ*
>FG1_v1_10015|ID:100158941| protein of unknown function [Uncultured magnetotactic Bdellovibrionota FG-1]
VSDRLVFAVTRGALTGEDVCRMFAAIQQQNGVPRHLSTDPEASLGGSNHLF*
>FG1_v1_10016|ID:100158942| protein of unknown function [Uncultured magnetotactic Bdellovibrionota FG-1]
MELIKNALEHNLHDELWFVDTRVEPVPNQGEYGGLRANCGFHIGKEPPEKAKIEKLSRLH
IDIGIGDEVPAQAKRSFARMPTVLGAAPLSWRVYPLEFIFAEKLQTLLARGSANSRAKDV
YDLVEIFPRCKSSADIARAVRVVCQKRNTRLPKNLVEAVGRIDRGVLTAAWGSVDVAGKA
PAFKDCWDQLMALLTKLAKELVE*
>FG1_v1_10017|ID:100158943| protein of unknown function [Uncultured magnetotactic Bdellovibrionota FG-1]
MKPKNDPIGLVEQIKRLAAEPKSRLKFSQIRVIVAIERVIARLEAEPRVRALRATLMPLR
LTSTRKNRWS*
>FG1_v1_10018|ID:100158944| Transcriptional regulator [Uncultured magnetotactic Bdellovibrionota FG-1]
MGGRNLQITETTVFDVGDNIQCDTLSIPCHIVFMAKRPVFPQKLRTRLFTWAEAKQLDVS
WNEIQRQLKTGGLERMSRGVYRVPAEDINDEEQFRIATLRLGGDSAVCLLSALAFYGLTD
IIPRAVWLLVPVEKHTRFTGVRLFRKREPRFNVGVVREKGYSITSVERTLAECLIERKRI
GTNVAVEAIRTAIAQKKTTLSKVLDMANQLSAADKIRPYIEALA*
>FG1_v1_10019|ID:100158945| exported protein of unknown function [Uncultured magnetotactic Bdellovibrionota FG-1]
MKKFALLALFLLLFLSAATRAEEAGVPILIDEYLDKVLHLRLSPNASSPRSGNDPDLLPY
SKVRKIDCGAPFEIESFCRKTSRLCKSNICWSPNAVEWQAENQHQSPTWKRAFRTAKVSF
DQMISAPDMQAMCCGPDKSCRDYFSKTQLKILQGLGYGNLTSHFAYNDHAVYVSEEVLLS
CENRECIERIFLHELGHACQTSRNGALPMMALVSACPFSGTSIADFDNTVGVQTRECVLQ
ALKDHQTAERAKNKPICASYQGTEAFADIIFSAWRKRPAHWAWDCNADPDERHPDPKGYL
QCIFARALPKHSVCK*
>FG1_v1_10020|ID:100158946| phospholipid/cholesterol/gamma-HCH transport system substrate-binding protein [Uncultured magnetotactic Bdellovibrionota FG-1]
MRKGIEIELKVGFFVTLGLALIMLSILVLGNTEGLLIRKNHYSARFPSVEGLIQGAKVVI
GGVQVGTVEKLDFDPEHRDIRATFQIARAQADWIRGDSVVEIQTQGVLGDKYLMVSRGAD
DQPEIKPDSELPTRIGESLTQFISKSDQLMATLQSLASGMDRMIKTFESGRRSEIFFQGM
ATTAKNLADTSTKLNQEVTDLQLKTVSKNLNRILEKVNNGTGTLGSLVNDPSLYDDMKSL
MGGANRNRVVRNLVRQTIRKNDQAEADAEAAEKKKKK*
>FG1_v1_10021|ID:100158947|mlaF| intermembrane phospholipid transport system, ATP binding subunit MlaF [Uncultured magnetotactic Bdellovibrionota FG-1]
MTESIVLEVKDIHKAFGEKIVHRGVSFALRKGEILGLFGGSGTGKSVILRSIIGLEKPDQ
GQIIFEGQNIIRLTERQLIPVRNKIAYVFQNGALFDSLTVEENLAYPLQEHTKLSASKIH
ERVEQMLTLIDMPGSNLLLPAELSGGMQKRAGLARAIILEPAVVLFDEPTAGLDPVNTKR
LLDNIKKLKAHGLTGIFVTHDIPSALEISDRIAILADGKIQVIDSIENIQKSKDPIVLSF
ISGTAAHPT*
>FG1_v1_10022|ID:100158948| phospholipid/cholesterol/gamma-HCH transport system permease protein [Uncultured magnetotactic Bdellovibrionota FG-1]
MSSSSPTAAPAATFYVYRTGRKVVHFLRFTGSFGQLCGQTLVELFQSPFYFRLVLDQLYQ
IGIKSFLLVVVTALATGSVMALQFGYGLAKFGGKLYVPKIVALTILREMGPVFTSLLVAG
RIGSGIASEVASMKVTQQIDAIRALGTSPIKRIVIPRLLASMIALPILTLFADYIGLFGA
MVICAKELSINAEYFTSKVIETLRMYDFYTGMAKTIVFAFFISLVACWKGLNTEGGTRGV
GETTTWVVVTSSIFIMISDFFLTKFFILTVFPKY*
>FG1_v1_10023|ID:100158949| Lipoprotein [Uncultured magnetotactic Bdellovibrionota FG-1]
MSSNLVFSIKLALLGMAAAPILSGCGLLIGNVRPVDEKSDQYGVIDLAKEKPPIWDRLDP
AQADAEHRDHENTSTEVSDVAFQAKHAPSIIALNSACRPTVETQDKSLQELTHELLLGIS
DISERNEQNLTVQATPALKTTLEGKMNSKPIKVSCVVLRRKACVYDLLYMSPPEYFTETE
SDFDHFVASLRLK*
>FG1_v1_10024|ID:100158950| TPR_REGION domain-containing protein [Uncultured magnetotactic Bdellovibrionota FG-1]
MLRDMTKRFRNTFFLSARRMAFLTLAVSLGGHAFAAETVRLETFKTHSRLDFRVDGNVPT
EWKSTPQGFDLFLKGADLADLGIPLGEEGKWAKKLKTLNDSRLTNIEVAEVEGGVKVRGR
WKYPTGPQAPAQPQMESFDYRDKESSDLVIDFWVKDGPTLAQLDARREAERQLEATRKRE
EMERARAVRRAARAKVRAQEEDPFLFCRTPLNEDGDVFLQFQPFHEKVDFSRWISSRAPD
TNFAYYDPKGKSQEAQYVRLALRLYRQNNFGLVNRTLDFFEKDFPNSSFRSEMRFLRSNA
LFKLGMVDQAVRELKEILHEPKGSSVTLQSAMFIAGRELDVNNYLGALETFMWLSSHHAE
SRIAWVFHLGAAECARALKQTDRAVKEYEWVAEHAPDAASRAEGGLRAGDLFMERFQYDQ
GLATYAQGLRHFKAEAETFPAVFINRAEALYGLGQLDRASEAFRDFLTRFPAHPAGWRAT
YRLAETEGRKVGATRDSMAARKWYFDTVNHYPFSPGATIARLQLMTCGDHGGFSPDSARK
FLSEEAENFNSSAEIVMDRYKDFRALAHVRTLMTLGLDDEAVATAIDELQRIPRPEARRW
LGSLLAQNFRKTILALLQDEKKIEALTFYQDNEGSVPRTEIRVDPDYLLKLSQAASDLGL
GKVAQDLNNDYEKTHKMLVGKNRILASATKPELEDLEDHLQASERGYAEAKAIWIESGLA
NRVFSSKTMKIEEVETKIRRLLGQVAPESEYSDEREIILGLLDERAGHYQSALQHAAQAQ
VLGAKSPRVEAWVAALESKVGDINAALEAFRTLEARLGEEGYQKKGISELLGVAPLPSRE
TVILSQCEILEKQGRWGEAAAEYSHAVEKGLGGAQAKYGYARALLRMGDVENRTKALSAL
ELLTQEEKTAKGAPPALVQPQDGEGKPRPPGHEKEREKFWRRLASETLANEKTKDNAKEG
IR*
>FG1_v1_10025|ID:100158951| Sigma-54 factor interaction domain-containing protein [Uncultured magnetotactic Bdellovibrionota FG-1]
MTTEIITNDRRMHELIQLAKTVASSKATVLIQGESGTGKELMASLIHENSTRTSRPFVAI
NCAAIPENLLESELFGYERGAFTGAVSSKAGKFEFANGGTLLLDEISEMDIRLQAKLLRV
IQECEVDRIGGRKPVPVDVRIIATTNRNLAECVKEGSFREDLFYRLNVVNLTLPPLRERI
GDVRIVSHHFMGIYAAKSEKVLTGFSPEAMGLLESHPWPGNLRELENVVERAVLTTQDGL
IAGNDIAIQRRESAASLQGADDDMGDYSWMPGQTLNDIERNVILEALKYHHGNRTHTAKA
LGISIRTLRNKLADYRLLGINA*
>FG1_v1_10026|ID:100158952| Flagellar basal body rod protein FlgB [Uncultured magnetotactic Bdellovibrionota FG-1]
MAIDRVFDSTLGALNTSMNLRLMNQNLISSNIANADTPGYKAKTMEFEGALRDALGVGGT
LAPTETSPKHLVHRDTDSTEPAIYDDSNGIESLDGNTVDRSAEMAKMAENQLLYDASAEM
IKRKLGMIRYAITEGGGNR*
>FG1_v1_10027|ID:100158953|flgC| Flagellar basal-body rod protein FlgC [Uncultured magnetotactic Bdellovibrionota FG-1]
MDFFSSMRVSATGLDAQTKRMNTISSNIANAETTRVNGPGSGPYKKRDPLVAAETDRENF
GEILQNELDENVQGVRVQEIVEDQRPPRMVYNPSHPDANGEGYVAMPNVNTVEEMANMIS
AQRSYEANVTAMNAAKQMAQKGLEIGR*
>FG1_v1_10028|ID:100158954|fliE| Flagellar hook-basal body complex protein FliE [Uncultured magnetotactic Bdellovibrionota FG-1]
MSNLSIENLSRIVQTGDIEGMMSGGRVAQEMQKQGMAAPAAPGPAGANSFSDLLRTSVDQ
VNEQQQQADHAIKELVAGRSKNIHETMLTIERADMSLKLMTQVRNKILDAYKEVMRMQV*
>FG1_v1_10029|ID:100158955| Flagellar M-ring protein [Uncultured magnetotactic Bdellovibrionota FG-1]
MGEFAQKVLEQVIGFFKGLTPGKKAALAGTSVVIVVGVIALFIWAANTTYAPLMTNLNPE
DAANIIHILRDKHIPFKVDPSGKNITVPPEDMDQLRLELASIGLPQTSIVGYEVFDKTTL
GTTSFVQKVNQKRALEGELTRTISSIKGVKRARVHLATPQKSTFVEDQRKPTASVAIELE
PGVVLNDKQIYGIGNLIAKGVEGMDVADVVIVDGNGKVLSKNASDPLAQATATQLEFQQR
VESEFEKRIESMLSRIVGDGRVVAKVNAELDFAQVNETQTTYDQEGSAVRSVEKRAEDMK
GVRPGPGGLAGAASNTPGQPPAANGEVRNETNKNNEVTNYEVPQTIRRTTKQSGSVKKLS
VSVVVDGKTVKTTGKDGIVQTKIEAWPVEELKKFEEIAAGAVGLDKKRGDMLEIKNMEFT
HEDFDEATRLVVEKERRTYVQNVVVYGVIGLLIGLFFMFVVRPFIKWITENTIDSVDTFL
PQTIEELERLQKNATLPGLEEAVPVLPDRIDPEKVEGEMIKEKIVTLVDASPHKAALILK
DWLHAKEKSAKEEGGKSA*
>FG1_v1_10030|ID:100158956|fliG| Flagellar motor switch protein FliG [Uncultured magnetotactic Bdellovibrionota FG-1]
MGFETYEDMTGLEKSALLLNVLGNQVTSQIFKKMKDNDVKRLVNAMGNVTKVPIPVVKQV
LESFYTEIAEEDTLIFGHAAGRDFVLSTLGEERAKTVLGQLSVLEGSRTLEALELVDPRT
LANFLVNEHPQTVALILAHLEPNKKCEVLKRLPEAIQTEVVLRIANLDFISPNLIAQVDE
VLKQELATLGSIDTQQLGGVPPIAEMLNVIDKTSEQNIMARVEEKDPQLAEEIRKLMFVF
EDITFIDDRGMQSLLKEVDNGKLVVALKTAPEEIRNKIFRNISKRAADLLREDLESQGPV
RLSDVETAQQEIVNVAKRLEAEGKIIISRGGEGDALV*
>FG1_v1_10031|ID:100158957| flagellar assembly protein FliH [Uncultured magnetotactic Bdellovibrionota FG-1]
MSKMGKEPFQRMKITEEPGKSPRDIRVVKMAETERTVAQSFEMNQLYRSTDGNYGAIKAK
FGPLAVTDVERGDRTQRDRRFAINPLTKKPLSIEAEELRVLEEMVSARVAILAEEGRARG
YGDGFTDGLEVGRQEAIKNFREEAGERREKFEALLNGFETAKVEIFKANERFLMDLLFRM
AKMVTLKEIRTDRTFIARLCKELIEKIGLRENVRIRIHPDDAITAEMLKPELEQAIGELK
NLTVEKSEAVQSGGCIVETEWATIDASLEIQFQGIREALMGAPEA*
>FG1_v1_10032|ID:100158958|fliI| flagellum-specific ATP synthase FliI [Uncultured magnetotactic Bdellovibrionota FG-1]
MSGPLLNHGIHSDHVNRALLYRTVGRIIQSVGLVYEAHLPGAAVGSLCRILTTDDPYSDR
GVDAEVIGFRDRRVMLMTFDEPEGVNNGSWVVLRKQASTVPVGQALLGRVLDGLGNPIDG
KGALNFGSEQGQERSLYQKPSHPLEREMITEPLDLGVRAINGMLTIGKGQRMGIMAGSGV
GKSVLLGMMARHTTADVNVIALIGERGREVREFIERDLGPEGMARSVVVVSTSDKSPLQR
MRGAFLATTIAEYFRDQAKDVLLMMDSVTRFCMAQREIGLSMGEPPASKGYTPSVFALLP
RLLERSGMAPKNGSITGIYTVLADGDDMDDPIVDSARSILDGHIVLSRRLAAHNQFPAID
VTQSASRVMRSVIDDAHSGWAGKIREWMATYAQAEELINIGAYARGSSPKIDQAVHVHDK
IMDFLRQGIDEPATMADTLVAMNGICRSGEGFLAALQQATLQAQRR*
>FG1_v1_10033|ID:100158959| protein of unknown function [Uncultured magnetotactic Bdellovibrionota FG-1]
MESSKGFLVTSIVALMAIGPMGSTAQAELEGISPHVCDRGPGDFQKLAFDRSMRMAESNR
GGMFQGGVCWWHSRLQRAAIYLTEFRPDLPKPTAQQAARLLKSLSAMKWIVVIPGYFDFQ
SFTADFYDLVQARLEAWQREDGILKFRWISGLTGHTQVAPSSLQYIMERIHDMVAVQHRI
VFEKLQIPGIAAHAWLLIGSEQTPEGYTIQVIDSNDPHSTQEIRYQFGDRSLSLAGSGTP
LVPYLMYEGDLVRIFTTLSRQCGR*
>FG1_v1_10034|ID:100158960| flagellar FliJ protein [Uncultured magnetotactic Bdellovibrionota FG-1]
MAKFHFRLATVLEVRKRREQDTLIALGAAQRAYQQSIADKISIEKELELALIRREKLGTD
AVPALLFRVEQDFITGTKQRIIRAEQGIIRANRGVEKALRVYIFARKQTRMIEVLEEKDR
REYRLRQARKEQKEMEELIVMRARLTAREAVK*
>FG1_v1_10035|ID:100158961| MgtE_N domain-containing protein [Uncultured magnetotactic Bdellovibrionota FG-1]
MRIDRWKALWSVAVLAIFGGAVVSVFAGDETATPKGSPSPLVTEAAADGNNDDSDESSIH
KTSDGCLADAATLEDLRRQKRELEARTRDLSSRESELRARETALADEMKKLVEARDEFSK
MDGDRKKENEGKVAKLVETIESMNPKAASALVSAIDEGLAVQAMSRLSTPKLAKMMNVMD
PQRSTKLSELLAGVTRAKRVKSTSNDGVAAVTAERALSPRKGGDEDDGKSHEQASNKSNG
VGGDALSAHRQPAGSTESGAASEKGTAK*
>FG1_v1_10036|ID:100158962| flagellar hook-length control protein FliK [Uncultured magnetotactic Bdellovibrionota FG-1]
VPAPIPSRGEFVMPQTLDPKSNLKSNSELGAQGDTQVSLAPVPMAPVLMAQVPMNVQGER
GEVSHLLSRTEQSPLTLKTAASSNTVSALTGLKPWSKEWVFGNELGNFVEDSKTLNASEL
QAVRSDKAPPAQGMLPTTKRGEEDSALSLVLELLSGSQAGERVGLPLNQGNPEAGTNDLR
GVAALLQGPSVGQPVVGGQGGVIPLNKGQQPSARDRMRLNSALSSGGDFLSTLNAARSAV
VPSLGGGAKADDFLSGQQGEEKPNLRVIEGGMKARSKSPFGETGETLEQRSAMDRLMESH
GLVTAGVAAEQGRGAMGPMPTEVTGHVIKGANAEDRFSSESLFGITNSIRNFTAQGGGEM
RIHLKPENLGELHVRVMTDGHNVGLHIQASDERSKRILEESISHLKETLATQNLSLGAVD
LTVAQAGAGSSMGDQRQGSGEQHSAGQFGQGMQDLMGQQNRGGNFGGQTNRDGWSGTEND
ISRPLGRPAAAAAAARSSAALAAHRLDVQA*
>FG1_v1_10037|ID:100158963| flagellar basal-body rod modification protein FlgD [Uncultured magnetotactic Bdellovibrionota FG-1]
MSLGTAQNAVAAMTQSVSSAGTNAGVTNGAPAREKDRTEAETAPQFGEIIQNIQAKYGAK
PEKQREIKKTLGKDDFLRIMITQMKNQDPTNPFKADQMASQMAQFSTVEQLKNMSDSMAK
LTTANQPLERLAMTNMIGKTLTVDRGRFPHTEGQNEQLGFGLPKDATQVSISLINDQGET
ILQKDLGKMKAGEGSFTWDGKRSNTLAAKTGTYMIRVDAQDENGQKLETNSQTTARVIGI
SFEGAEPVFLVGDNKHQEKVTMKNIVRIDGESPGGNGPALGASPSGAPVNVAPPAKSSPA
FFSFQKGVGSSNLDPSSVPPEMQKALAQYHAQGVPANPAQLGPKSGPPRAQPVEEKGFPN
GLHDN*
>FG1_v1_10038|ID:100158964| Flagellar protein [Uncultured magnetotactic Bdellovibrionota FG-1]
MSNGTFLYPNVTSLPAQSGVSPSERQAKKQEGAKGEFDQVFEQAIDKAGKTAGPAESSAS
SLEQIKAPLKFSAHASQRLRDRKINLDAATLTKVSEAVDKAGAKGIDDTLVLTKDAALIV
NVKNRTVITAMDRAQMAGNVFTNIDGAVII*
>FG1_v1_10039|ID:100158965| Flagellar hook protein FlgE [Uncultured magnetotactic Bdellovibrionota FG-1]
MSILSSMYTGITGLQGQGEALSIYGDNIANAQTNGFKTSRPEFQDVVAKSLKGVLGGNQI
GRGTRLAGVNPIFAQGSVVQTDSATDLALTGDGFFVVNGADGQSFTRNGSFHFDKEGKLI
NSDNYRVQGFQSDENGKVTSKLGDISVDRTVVDAKKTTEVKLFANLDLRADKSLEFDPQH
PEQTAHFATGVTIYDTAGTAHVITVYFNKTDDGVWTWRGMAKGDEIQGGSKDAMVEQARG
RLIFDSDGHLKEQVIDKSSFQFNKGALSDQIIKFNFGDDKKSGGTGLSVTQYGTNSEAFK
TLQDGFTAGTLSGLTFNDDGNLTAVYSNGQNINLAQIAVGKFENPEGLFKMGQNRYRESR
LSGQATIGAPQSGGRGRIASKSLESSTTDIANEFINLMTSQRNFQANSKVISTADEMMQE
VLSLKRT*
>FG1_v1_10040|ID:100158966| flagellar FliL protein [Uncultured magnetotactic Bdellovibrionota FG-1]
MAEEEDKSESTESAAAPSGGGGSKLVLVLTGLNIVATLGMIGILFLSLQKERKTTSIEDI
AVKGADHGDGKKEGDAHGGGHDKKEEKKQVEFGKMVTLDQFTVNLSTPGSTNPKFVRVNV
SLELPHPEAESEVVAKMPQVRNVIIDLFNSKRPTDLATAEGRDYLKEEIRNAINSFLVTG
RVKGVFFTNFALAQ*
>FG1_v1_10041|ID:100158967| protein of unknown function [Uncultured magnetotactic Bdellovibrionota FG-1]
MALPAPAIQQVSYCANAKFVKNTPLTLPVTKKLLMAFRISSLR*
>FG1_v1_10042|ID:100158968| flagellar motor switch protein FliM [Uncultured magnetotactic Bdellovibrionota FG-1]
MNQVLTQSEVDALLNAVSDGAVDVAAAGSASGASAGGGGNAGGGGDWNAGGGAEPNDPEV
APYDLTNQDRVIRGRMPTLDIIYERFIRLYRMSLSNALRKIATISIISTDLLKFGEFVNT
LPIPSCMCIMRFESLRGPALLVFESKLAYALVDSFFGGTDRPYTKIEGKEFTRIELSIMR
KVMDLAIKDLEDAWAPVHKTDISFGRTEVNPQFVGVVPPSDVIISTTFEVELENASGTIA
LVIPYSTIEPIKHKLNASFQTETDRVDTEWTNKMEEHLRQAPANVRVNLGAAAITVGDLV
NLNIGDIIPLSQDVDGELDILVEGVPKFKCFFGISRGNRAVQVTRLLDDE*
>FG1_v1_10043|ID:100158969| flagellar motor switch protein FliN/FliY [Uncultured magnetotactic Bdellovibrionota FG-1]
MNMSESAGALGDINLGDLGGGGGGLGDPGGAPAGAAAQKSGPAVQSLDFILDIPLKVTVE
LGRSRMAIREILQLAQGSVVELSKFAGEPLEVLVNEKLIARGEVVVVNEKFGVRLTDILS
PVERIEQLK*
>FG1_v1_10044|ID:100158970| flagellar protein FliO/FliZ [Uncultured magnetotactic Bdellovibrionota FG-1]
VRDQRLRKEILAALVFGMWVASSTAFAVTSLKQVQVSNGSQISLLFDGKVQKSQIKTEYL
NDIVQLSISDVAVYPAKISSVNGASLTKIFAYQYAPKLVRCRFTVKGKAESYKHKLVLKT
NGNGKMLSVFLEGENDIAEKDPKGPDPEEKALLARVLAAESAPVPQAPQISIPSASKHES
HDSVTVSAAAPVLKQAETVVPSVHLTGTPAGRLTSGKPLPSPIKALSKTATVLGVFGLLA
LVLRRVLQKRAGGQIVSAVGRFAKKNLGRQAKMIEVLSTHYLGPKKSIAVVRVAGRMLVI
GVTPDAINLITQLSGEEFDPSASAEDVDLGSFLGKAPPREPVFASMLQKEAVKPAVTPSS
RVIPGASQESLSSVRAQIRSRLEGLKQL*
>FG1_v1_10045|ID:100158971|fliP| flagellar biosynthesis protein FliP [Uncultured magnetotactic Bdellovibrionota FG-1]
MNHVRPKICFILGAFLGLLAWATCAYAEGKGIASFVPGTSGVSLPSLSLSFGSGQQKPQD
VVSVIRIIMMLTVLSVAPAILIMMTSFTRIVVVLSFIRQALGTQQMPPNQVIVGLALFLS
FFVMAPTFRAISSNSIEPYLNEKIDQKMAYEKAEAPLREFMFNQTREKDLELFLALSKEV
KPKNRADVPTYVLVPSFVISELKTAFQIGFMLYLPFLVLDMVVASVLMAMGMMMLPPAVI
SLPFKLLLFVLIDGWELVVGSLVKSFG*
>FG1_v1_10046|ID:100158972|fliQ| flagellar biosynthesis protein FliQ [Uncultured magnetotactic Bdellovibrionota FG-1]
MTEEMVMGIAAEAIKTTIYLAGPLLLAAMGIGIIVSVLQAVTQINESTLTFIPKMVAVIL
VLVVMAPWMLEILQNYATQVLGSAGEMVR*
>FG1_v1_10047|ID:100158973| flagellar biosynthetic protein FliR [Uncultured magnetotactic Bdellovibrionota FG-1]
MNLFNLSQITQEEILTFFAVLMRYSVLIAVLPFTGDRVVPVPVKVLLALATSLALFPALV
SGGTVRPGDAAVWGATTGGIAGTIACEVLFGLVMGYTARILFESISFGANLVGNFMGFSA
ASTYDPHQESQSQVVAQLQMAVAMLIFLSVDGHHLMLQASLDSYRVVGLGKATITGLTGQ
KLIEFSAQTLRFGIQLAAPVAVSIFAVNVTFGVIAKAMPQLNVLILSFAVTALVGLTVML
MSVPEFQSAASGILGRVGDWIEELGQTMRGVR*
>FG1_v1_10048|ID:100158974|flhB| Flagellar biosynthetic protein FlhB [Uncultured magnetotactic Bdellovibrionota FG-1]
MAEDQKEDRSRDDLSEDASPYRLEEMRRKGQVSQSRELTGLIALMAAAAVTYVMSPKMGA
DLAEFMRETFRTDLSARLDLGGAHVLGGVFSKALRLTAILAFPICLAGFIFGIIGSLAQV
GSIFSTDPITPDLSKIDPFSGLKRLVSRRTAIDGLRLIFKMITVLLVAYSLVKTEIVNAP
LQMAADPVNLFNSYGHAAKVIFLSLMGVLTVFAIIDWFLTKREYDTSLRLTKQEAKQEHK
EREGDPQIKARIRAVQREMARRRMMQAVKKADVIITNPTHIAIALVYERNSMAAPKVVAK
GADFLAQKIKKIAADAGIPMVENVPLARTLYKTVKVNQFVPRALYQAVAEVLAYVYRLKN
RGL*
>FG1_v1_10049|ID:100158975|flhA| flagellar biosynthesis protein FlhA [Uncultured magnetotactic Bdellovibrionota FG-1]
MKNFLEKISKNSDLLMALGLVLILAVMVIPMPPFFIDIMLSMSIAGSMVIMLTSVYATRA
LDFSIFPSMLLIMTLFRLSLNVATTRVILLHGAESGTAAAGDVIQSFGNFVVGGNYAVGI
VVFVILVIINFMVITKGAGRVAEVAARFTLDAMPGKQMAIDADLNAGTINEEQARTRRSE
ITREADFYGAMDGASKFVRGDAIAGIMIVFVNLIGGIVIGTLQKNMDIAQAAQVFTLLTI
GDGLVSQIPALIISTAAGIIVTRTSSGTNFSAEVSKQLLQKPKAIGAAAGLMGFMAIIPG
LPKMPFILIALVLGMIARTLTQKERKAAAILSKIEQTEKLKPVPEKLENLLPVDLLELEV
GYGLINIVDAEQNGDLLERISNIRKQFALDLGIIVPPLRIRDNLELKPGDYQVLLKGVVI
GEGQLMVGHLLAMDPGNVSEPAAGVPTKEPAFGLDAIWISQRQKDEATYAGYTVVDLSTV
IATHLTELIRSHASELIGRQELQTLLDGFKQNSPKVVEDLLAPQTGLSTGTILKVVKNLL
KEGVSVRDLRTILEGLADMAPHQKDPLFLTEHVRQSLARTITKKLVSSDGQLNLITLDRQ
IEETIAGGIIQTDQGQQLSLDPEFVRSFVAQLNTQALELSAAASHAVVLCSPLIRSQLKQ
LLDRFIPNIIVLSHNEITPNVNVKSFGTVRLSHAS*
>FG1_v1_10050|ID:100158976| flagellar biosynthesis protein FlhF [Uncultured magnetotactic Bdellovibrionota FG-1]
MQVKKFEAPTIQEALEVIKRELGPEAIILQTRKMKKGFGLMSKESVEVTAAVSERSIQKK
TFTEARVRDSDRDAIKKMPANRQGDLYDRYSEKKPPSRVAPRASHEELTVDRRAEATRDQ
IEIRPKRLTATRYADISDGPSAPAQAAAAARVQATVRERGVAANAYQAETLEAIAQGRVS
RDAAGAVMGQPGAGRSVEEEVRYLKRMIEEMKTTQESSEGLPSSAFAGSGAGAGISSPAL
HDAFEQLVLNGMDRRYALGLIKKSVFEIGEARGQNPEYVLEQLAVEVMQSTEILSPLGDL
KPESRGELGPMILALVGPTGVGKTTTVAKLASEALLKRNLKVGLINLDSYKVAAFDQLGT
YAKILNVPFRSAENAEELRAAVRDFAGMDLILIDTAGRSQRDPEALKQTQTLLQTLPEMR
TQLVLSVTTRDHELYDQANRFSVFKPQGLIFSKLDEATLFGAIYNVSQKAKLPLLYFTTG
QRVPEDIENATRERVAALIMDL*
>FG1_v1_10051|ID:100158977| RNA polymerase sigma factor for flagellar operon FliA [Uncultured magnetotactic Bdellovibrionota FG-1]
MRLNPGIQKYRENSKAAKESKTSPGTIAKSSKPLPGKVKKAEKGEKNKTGTEADDPVLQA
AVEEAAAAEAAKLEEEALQLEIAAELVAEAAQTDKLVKADFSPVNSTRERLVNEYAPLIK
YIAQKIAARLPANIELDDLISSGVIGLMDAIEKYDSSRDNKFKTYAEFRIRGAILDELRA
QDWVPRSVREKAKVLERCYSKIEQVKGRHATDEEVCEELKISQEEYHDLLNQVRSVSLLS
YDDLSSFSKADKRSLHGYSEASPKSPTPFSEVNVASVKKVISQAIHDLPEKQRLVLSLYY
YEDLNLKEIGRVLDVTESRVSQLHTQAILKLKAKLRNHWDEFVTLFG*
>FG1_v1_10052|ID:100158978| protein of unknown function [Uncultured magnetotactic Bdellovibrionota FG-1]
MWQGQNSSKSGGRRGRNRPIHISRIQGALTYEIPAESAGSDGSQPAANDPVSVRLLLNDI
SSKGVEVMAEHEIPASVKVSLILNDPAPIMIQGKVAYCQNLAAETKIISDRPHVFRVGLL
FIYDSPADQEQIKQFCAQIAQITLTPSRAA*
>FG1_v1_10053|ID:100158979| transposase [Uncultured magnetotactic Bdellovibrionota FG-1]
MLHPRHCNLLEEFARKLAKRWGVRLYRYANVGNHIHLLIRVPSRAVWKRFLRELAGGIAI
IVTGAKKGAALARNKTGRGFWDHLAFSRIVQFGRDFEGMGRYLIKNLFEAAGIPMKKLLA
RGYRVCTTSKDGVIWGMP*
>FG1_v1_10054|ID:100158980| protein of unknown function [Uncultured magnetotactic Bdellovibrionota FG-1]
LKCQKREKDQLFQVHKILSHSYKFINAMRYMKGL*
>FG1_v1_10055|ID:100158981| exported protein of unknown function [Uncultured magnetotactic Bdellovibrionota FG-1]
MNLKQLIFFPFLTLQLGLAALPAHAEDKPTDPTAGISELAKKSVDALGSVDLGKLTKSDR
TAFMEALGNLSKIEDRANIQYSYFSDPYYQYYCDGRGTIDSDQKSTNQRLAQESALNSCR
IAGATDCVLVSTGPTTNESYREDHSEDAIVLKNWHCFHSATAIQSTATARGIMPKK*
>FG1_v1_10056|ID:100158982| putative HTH cro/C1-type domain-containing protein [Uncultured magnetotactic Bdellovibrionota FG-1]
VIESSKVQTARVPSDYLREAYLKRRANNPAYSARAFARHLGVSQPYLSLLMADKRKLALD
TALKLSIGLQFSDEEREGFLVSVSLYSQGDTKSRAFLQSRLGTAEKSESVQQLELQVERF
KALGQWYHVAILDLSTTDGFDPSHKSIARRLGITELEVRDAIERLLRLRLLEATKGTYRK
TLKHFVIPTERSEECIRSLHRQMIQKGLDQLELHSERDFKRREVTGITFAIDPGKVSEAR
ARIAQFKKEMAAFLTESDCSEVYQMNVQFFPLTTPAEEQSS*
>FG1_v1_10057|ID:100158983| protein of unknown function [Uncultured magnetotactic Bdellovibrionota FG-1]
LQRSLSDECSIFSAHHPRRGAVVMKQFFLMLILATQSIAWAGGGSSDGGGXX
>FG1_v1_20001|ID:100158984| protein of unknown function [Uncultured magnetotactic Bdellovibrionota FG-1]
VLPGHLIFTSAEAQAHVALVDADPQLVEWVSRCGTSGKVRIGTVLSGNEFVGTVERKRAL
AALHEQALLVDMEAAGVAQVASRLKLPFVVAKTVADCLNPDGSIENDFRTCLEAASVHAA
KCLRAMLAQ*
>FG1_v1_20002|ID:100158985| exported protein of unknown function [Uncultured magnetotactic Bdellovibrionota FG-1]
VTHKISSPFRGSPFRLFVFLLLIWSTTGIAHATDPGPASKPGHCLDSIASNLPIPINRDA
ATVRKPGLPIRSLNPSPPEILPPAVKTFASDGRKIYQVRASEHILKDGSKIQLPGNHFEG
LKPGETMQSRLEGVLQGQGILQPGQTLEPLMVKNSLGDWKQAGAGNRIVFKHPTLKGKWI
KLFYHGGEEPAQVAALIQRHIGFKEYAAHFFKEEGVVFEPEDYSLTAFGATVEDDAPSRT
TLGDYLAAKKKAGKRTEVAALKERIQAIQLKLDQIKPEITQIHLNEYGIALHKGNEEIGF
DLGKTKFSIKERYNPLDSCWVLEIPGQPPQIRCHDI*
>FG1_v1_20003|ID:100158986| protein of unknown function [Uncultured magnetotactic Bdellovibrionota FG-1]
MAIDLETKLDIEREIGKFLAGIKLTAKDLQTDEASLEFNHLKSLNFQDVHDINTRILTGF
EFDSNGVSSQSDGRNIEKFLRRMGTLGYPDGITMAENIKTVARFYARFLLKRDAVIDSAL
REVIKFDPIVRRSKEKVRSESKKFKLMLVTYPELMNGKFKTEDVLWRE*
>FG1_v1_20004|ID:100158987| protein of unknown function [Uncultured magnetotactic Bdellovibrionota FG-1]
MNCELEIQELKQALLMDRNLGVPDSQCLAKIVQWLSDFASNKEEFLLTASAQLDDYFEKR
SSLSDPVLFSKVFGIPWSDEIQCILTAESKRRYPTRIQIQMAASRFIFCLRKTGVLLDFA
ADKIGSKIESAISQVLSSEDISEPDDEMVQNVLRRITASYFDCDPRMSSALRCNMSKILG
TFCDSENHEFDPKIDKQDIESKAETVLILARKFN*
>FG1_v1_20005|ID:100158988| protein of unknown function [Uncultured magnetotactic Bdellovibrionota FG-1]
MLKFSPVGIPLSILLLSGCIGGGTPQTIDTSSGLEISEISLAAHSTGATLYWQANWWSQQ
ITNTIVRGISIPRDGKASLFKVDDLPENDGLSLSGSASYDSPLGAGASQDIKQFLFRSSP
EKSDGGRSGTKYSLLNAAQDKPITHVSGDPHVEQIDGTTVFVSALADQIHVQTEAEDGSL
VDQTTYKTGPIARIASASAKGKLAIAFAPKTATCDGITLFDGCAVKLLFSGSPYDLRMSG
VPLAVWTDGAIFRVLGANASGKLWVTDSKTLVNGPTLKAGVRRDFTFSSKGKALIFQVSE
SSITLLAEGGAAGFVTQTLVANMPASALIPFAGGALSKAPDSKIAVNGETIHIAWLERAE
DGRASVIQYHVANGSTLGSGLAFDIPPDPTTPPCEQCGEPAEPRPLGGEAQPL*
>FG1_v1_20006|ID:100158989| SHOCT domain-containing protein [Uncultured magnetotactic Bdellovibrionota FG-1]
MPLDMTSYAPLGRRFLALLLDLMILFIPCALAGHIIPVIGSLVVLFFYAPILESSELRAT
LGKHLVGIQVTDPMGRRISLRAATIRNVLKFVSSMLLFIGFFFALFNPKKQTLHDLLADT
LVVYGRSERPIADAWMAQIRELFQSSPAPTEPTETPSVLSQLERLQALRDKAALTEDEFQ
EQKRALLKTVR*
>FG1_v1_20007|ID:100158990| Nucleotidyltransferase domain-containing protein [Uncultured magnetotactic Bdellovibrionota FG-1]
MTNTTLLDKDPILAEIVQRLVKEFNPTRVFLFGSRARGDAGEGSDYDLLVVMAQIKVPGY
QLAQKAHRSTLQGIPAPVDIVIITTIEFEENKTIIGTLPELVLHEGKELYAA*
>FG1_v1_20008|ID:100158991| 5-methylcytosine-specific restriction enzyme A [Uncultured magnetotactic Bdellovibrionota FG-1]
MKMIHSELKNISSDELLRRTKNIVAEERRLTVLLISHLEEIQTRRLYAAQGFSSMWEFCT
RFLGLSEGASQRRLAAMRLAHDAPEAKAALESGALSLSNAAKIHSFRQNQKKQGKSPMPA
QELIRQVESMSQRECEAKLHEISPEALPPERERIVSAQRDHELKMVISDEVYQKLQQIKG
LLAHAKPNATMSELLEYLVNETLPRLEKKKGIATETTAAAKVPAVAAPAKALPAGQRVYL
SVSVRREVFLRAQGRCEYIYQGRRCTSRFALELDHIRPLALGGANERENFRLLCKCHNLQ
QAQAKLGDYWRGDQK*
>FG1_v1_20009|ID:100158992| protein of unknown function [Uncultured magnetotactic Bdellovibrionota FG-1]
VGGVALGVSIPAYYLSDDIFAKAVYTVGETLGIAAVGYGSYLVLIEDDFSRFQRIIKGVP
ELSLAQLDHLAEQFLEENAQRARQVRTIRVITHSLAAGLSLLDGTTSSDQNLKIAHLFLG
GINTLAALSFGFSKSEEENFASSLGGKKKASVELLVGPMVGMRVRF*
>FG1_v1_20010|ID:100158993| Methionine gamma-lyase [Uncultured magnetotactic Bdellovibrionota FG-1]
MEKFTKEELARLHPETLALSLGFDPCLSEGSVKPPAFLTSTFAFKKASDGKQFFAWLHGH
GTPPDKEHMGLVYSRINNPNLEIFEDRLAMWEGMNRAVSFSSGMAAISTTLLALLEPGDE
VIALQPLYGGTEGFLADFLPRFGITSKNISAGPGAVAAVEKVITPKTRLIFIESPANPNL
RLTDIEGMKKLAVQYGKGRILVAVDNTVAGPVFSRPGKFGADIVIYSATKYIGGHSDLVA
GAVLMNDPEILTKILGHRAALGGMPNAYTAWLLTRSLETLKIRMEAMQENALRVARFLET
HPKVKKVYFLGLLKEGDAEYALFKKQYTGTGSLMSFDIRGGEAEAFRFLDRLRLVKLAVS
LGSTESLAEHPDTMTHSAVSPELKKVGEITGSLVRLSIGIENSDDLIWDIGQALDG*
>FG1_v1_20011|ID:100158994| exported protein of unknown function [Uncultured magnetotactic Bdellovibrionota FG-1]
MRLRLFPPFKRGIFLCSLGFFLGAQSAQSKELFSDLVLFYQARPPIDLKYVNCSETDEAC
DQLKHKLTVTFDLLYKPEGVDPTFYGAFEAPPSVCQDMKESAPLQTAHWSCVFFGIREAM
KYELRNLLLAACTDGMKAEQIAELWKKSATSCDPKKPGEFFACLSKQTGLSLVHPVQRSF
EELGRLAQEMRLLHQSCEQSILKPDHCRRDELLKWNSVITDLDWLQNNVDRVLTLQPGFE
PIRVPDYFFVVNSCGKKQERHKKYVQPPQPSACSKPPMSPMSQPGQEGMMSAFQVAALSE
ETEDRDEKSSGIRKAMDQAFKKLLAGASRGGAKLSARQRHWLEQRRHDEKFLAKNEQVLS
KQAEQKAADKNGILETIEKDWTQALREALKKVDLTDGKAIALGEKAEAPKPLPGEEIPSG
ESGDVVEVQRIIDPQATADRKAEEEWQKKEKEKLLAQAQAVLADPADPLHKKHRTPSLHA
HPSALLRTPITGPQLRFATWVFEDHFEKLTETLQKTKEGVTLESDLARLELVQKLTRLER
DLSRADAVSARELEYFLRNELATVLKQYQVTPSESLQKLLTYGFPKPSQFHGDEIRWPDG
VTVMPKKKPKAVVQRQPKLSLAHQAASSAIPESKELANVLADAEKNLKPDQVKEFLKDKE
QVEKRYQELVEQRKGKGKSVGISDLFKLLNTDLVGLLKKYDVSPFQAISLAIKYGIPSLP
SADELAAASGETSLTSGLKPGPIASGIPGTAQANGLPDADKDGGDKTTIYRGRVGSVAIA
PKMNFAIMTDPFFRWSSKKTHSWQSDIRGNFPVILGLDPESLVAFEKASEKGQVALDSVM
KQIIIDGYRNHPLEHNRIESDRALEALRDPSRIGSGAADTVRNLENAREAVFIDCKNYCS
RFPASQLLCCQDLKDKPNRSGSPADLKLRDFPDLEARWDQMMVAISQFKQKVHTHPEAFV
QALGGVSVGEMKDLDDLADEMRNSNLAPEVGPDLSIDQDWKAVLSLFSDPKQVGMNSPPS
GVLPRKGGVFLAQQKPRALGDDVDSREAQKLQVPRKEVNEVEQISHTTDEVFGEPVAREQ
SRQSLVKGRSELVPHQKGGVPRAAEFGQNEPTQNPNPGRPGKKQAPQESAPVEAKIQMAP
ANFVMGLILGAKKGVLVEKNWSVGLVQKLAGDPTPDLEAMDQALFSNLTHLGAGGSLPFR
DVSLPPGKGFCFSTGLEPSRHSWGCFRQFGIALSILYALQRYLGSDLSAGNYTAAVVQNR
LEWHVSPLGGTLSITSAVITQLYNNLYDELVKQGVQPSGNKVVIK*
>FG1_v1_20012|ID:100158995| ATP-binding protein [Uncultured magnetotactic Bdellovibrionota FG-1]
MNRYLQSQIQKDLQKKMVFIGGPRQAGKTTLAKSIAQAMGGELGYLNWDDSEDREKILKR
ELPQSPIWIFDEIHKYRLWRNYLKGLFDKQRDSKKILVTGSARLDYYRYAGDSLQGRYHF
LRLHPLSLDELNSTTSGDLNELFRLGGFPEPFLSGERFEADRWSREYRTRLIREDITSVE
NLHDLGNLELLLLRLPELAGNPLSINALREDLQISFKSVSRWLDILERFYAIFRLSPFGH
SRLNAVKKERKHYHFDWNLVKDEGVRFENLVASHLLKWCNYFEDTQGRDLALCFYRDLEQ
REVDFVVTEDRKPICFVETKLSDVPVSKSLSYLKRKFPKVPAFQIYLKGTKDFEDADGIR
LGPAHKLLLEIRKTGFELSE*
>FG1_v1_20013|ID:100158996| protein of unknown function [Uncultured magnetotactic Bdellovibrionota FG-1]
VNPVYCRAEAVRGTKQSTPQLTLTSVNQLKYSQINSNTYQIFDKISPLIYNFPHETGYPH
IIESLAPRNPHYDEHSNSLGSTHGSFIRMP*
>FG1_v1_20014|ID:100158997| exported protein of unknown function [Uncultured magnetotactic Bdellovibrionota FG-1]
MKLDTPTSLNPWLLATLTMMSIPTAWAAPTDLSFECHEMMQVDSAIEVTLDLKGMLTSED
PGVSSKQALFLASVSGQAKIRKFSSLAVTHGNFDAELGESKRETLRPGFGDPERVVFKAK
SNQHGLLAWGEIRVSELGLGLKSNFESWIKLETQSGEIELRPISCNVSGR*
>FG1_v1_20015|ID:100158998| biopolymer transport protein ExbD [Uncultured magnetotactic Bdellovibrionota FG-1]
MPFYRSIRARRKRKKVNSAFELQLTSMMDVLVIIVVFLLKTYATSQNNFATVPGLKMPIS
ASQDNPADSLQVIVTPESITFDGARVLDFRQTAANLGSSEATYTFDEKDLDAKERYLRII
PLYEALLKAKEKSEVLRQKSKARDLEGKPLPFDGILAIQADKRVRYDTIRRIMYTAAAAG
YKTFRFLAMRRET*
>FG1_v1_20016|ID:100158999| biopolymer transport protein ExbD [Uncultured magnetotactic Bdellovibrionota FG-1]
VLKRPSSRRKGHSEQIALNLVPVLDTLVTLIAFLLFTMSFLNLVTIESPVPRSSSEELEQ
KLLEKPLQLTLTLRDNEAEIWSPFEKIPTSKIPNASPGQPDLRNIHETLVQIKKRFPTET
HIVIVPSASLNYDTLIAVMDNMRGFEPTDSPVFAKNPKTGIEEQTKTLFPDVIFGNLLGE
S*
>FG1_v1_20017|ID:100159000| biopolymer transport protein ExbB [Uncultured magnetotactic Bdellovibrionota FG-1]
MFQTGGFWMMPIAVALTVSIALTLERSIRLFQLNIDGASFMFEVQKYILANDLDGAIRVC
NGAGRAALPRVIKAGLQRASRDDNQIQNALDATSLEMIPKLERRLGYLALIANISTLLGL
LGTINGLIRAFAAIAQADPAQRQAILSAGISEAMNATAFGLITAIFTMIVHSILSNKANK
ILEEMDEFGVKLMDLLSARKYRHSSQKAE*
>FG1_v1_20018|ID:100159001|trxA| thioredoxin 1 [Uncultured magnetotactic Bdellovibrionota FG-1]
MAGDHTLSATDANFDSDVMKNPGVSLVDFWAEWCGPCRQLGPTLDAIAAEYTGRIKIFKM
NVDENPETPTRFHVRGIPTVLLIKDGQLVDQLVGNHPRNVIIDAIQKHL*
>FG1_v1_20019|ID:100159002| RDD domain-containing protein [Uncultured magnetotactic Bdellovibrionota FG-1]
VNQSSHLVVKSGNGALSRVSVFHRVLAKVVDLVLVFALAAILPYPLGPVAGFLYSLLADG
LKLGKTSGQSVGKKLFGLKVVQIVSENVNDAGSGSFAEHESVIKSRIPATFKASCLRNAP
IGVATFFGIIPIWGWIILGIIGIPLMVIEVYLMMTVASGHRLGDVMGDTEVVAVY*
>FG1_v1_20020|ID:100159003|polA| DNA polymerase I [Uncultured magnetotactic Bdellovibrionota FG-1]
MVDKKRLGDPAHTLYLIDISSFIFRAFFAIRALSNRAGEPTNAVYGVATMLARLVEEAEP
QHLAVVYDSKEPSFRKEIYPEYKANRSATPEDLIPQFARIEQLIQGFKMHSFYHSGMEAD
DLIATLAKRWCALSPKNRVVIVSSDKDLMQLVEDRVVEWDTMSGKVYHSAEVQEKLGVPP
ESVRDYLGLVGDSSDNIPGVPGVGPKTAQELLKQFGSIDAILQAAEKGEIPGKKGETLKS
HAHSARLSAQLATLHDDLNVKVDLGDFDYRFQLTPACIQLLTDLDFHTLVKKWASQVTPH
VTANVTLPVVEAPSAENRFRSICTEKDFQKLLEQMEQVKQFGFDLETTSLNPRQAELVGI
AICPFVGEPEYGCYIPVGHRASLSAGEPHQLQLDPVLKRLKPFIEDPRYKKIGQNLKYDW
SVLFEMGLKPSGIGADTMVAAYVIDPTGRHNLETLAAHYLSYPVQTYEEVCGKGKDQLCF
DELSIEVATRYSAEDAWVAVKLWHELEAKLKAEGLMEIFTRVDLPLVEVLAKMERHGVCI
DVPWLKKISHEFGVELKRIEERISAFTVGPVNLNSPKQLAQLLFEELKLPTQTKTKTGYS
TDASVLEALAPLHEVPRLLLEYREISKLKGTYVDPLPELRDPKDGKIHASFHQTVTATGR
LSSSDPNLQNIPIKSERGRKIRRAFIPSEGNLLISADYSQIELRILAHMSGDRELSRSFL
ADEDVHRRTASEIFGVPTDQVDDRSRGIAKAINFGLMYGKSAFALAQELGISRKEAGEII
AKYFEKYNGVKRYLDQSIQDAREKGYAMTLMGRKRFLPDLQSKNHAVRGSAERMAMNTPI
QGTASDLMKLAMIELDQQLVKRGFKAKLTIQVHDEVVLDCPRSEVPEVKKLVCDIMENAM
KLDVPLRVNAESGENWMEL*
>FG1_v1_20021|ID:100159004| membrane dipeptidase [Uncultured magnetotactic Bdellovibrionota FG-1]
MMAALTSCASVAQLPPPSFSSPPHPQQLTVELHAHLFMKEGMEWLFRGNFEGPLRATDWQ
SRLSSQTNPETVDRSEIGILVATLYAHPLLTNSRRNSIRRQIALAEKFVAGHPNWIIART
PAEARTALGAGKRVMILALEGADGILETEKDLQEFIDQKGIRIVTLLHLTDDQYGGVAFL
RGIRGLSSPWAWLSQLFHPLYEDPNKRVRLNRNGLTDEGKRIMTELITRHVWVDLSHASD
ESTHAMIALQEQHHLPLLYTHTTLRKYLGAERGIAPWEIQAMKKNGGMIGLVPSEDMLEG
TPVSQPCEGGIQALGQQYSELTAELPADTVVLGSDYNGAIHHLRPACALGTELDREGLWN
IGQVPAVWDSLEKMRLPVPTPRAKMVERFLELWEKV*
>FG1_v1_20022|ID:100159005| DUF1338 domain-containing protein [Uncultured magnetotactic Bdellovibrionota FG-1]
VRLVEFLILMLQAHAHTLQRLAALFGEEILLHMLEESGEELAKKLPPPRFQLVWFEAPKN
TGFSSPYAELEGAVHDFTLPAMLEFHLWAYPHYRSLIESTLDLNARIPGPHSDTCLCLIE
EALEQANAWIRALPIATEFQLQAQSAAQIPWLRFRTQTLKQMGRRPFGAVIL*
>FG1_v1_20023|ID:100159006| TilS_C domain-containing protein [Uncultured magnetotactic Bdellovibrionota FG-1]
VTLSLGPDNPEKDFQNVIERYNERWRHAEGLPEGTLLRLAILREICRLLHAEKSRYLAVG
RKDATQSLRKWENRLYDLRCAFKLEDTLLNLIFSTEPVRKRTRLLPEALFSFIERAKLER
FDRHWENAIAAEAVAQGWSFWALETWVEITLAEEWDKKLGEQLWPSGLVLFAESSPLSPS
GGATDSLWKGRWITVIHPHFKTPTEIALNLEQWPGTPSEPPSPPIWKFLFSGRMR*
>FG1_v1_20024|ID:100159007| protein of unknown function [Uncultured magnetotactic Bdellovibrionota FG-1]
MAAPLGKNLNPELKLVAALAKHLLSPSQRFENPRALAREATQDGFRCLASLDKATRLSLP
IIPAEPAIPPQPAQPAGKTTYGSDNTEYQPALDNPTVVQALLHLQKKPRVHPPSPALAPT
TPGGTRIFRSRGPL*
>FG1_v1_20025|ID:100159008| Peptidase_M17_N domain-containing protein [Uncultured magnetotactic Bdellovibrionota FG-1]
MVAQNKKVTAAAPSESDDGLESLNPDQALFEGKIGALISTLSSDERPLQGLAGLLDWRFE
GAISRLLKSGFLTGNPGECAYLPLQRAGVTYHLLLIGMGKHDDTPPGIPQETARALKKNL
TTLKLERVGASRSDLGNNLSALKGLSVWPLR*
>FG1_v1_20026|ID:100159009|nusB| Transcription antitermination protein NusB [Uncultured magnetotactic Bdellovibrionota FG-1]
MKPSRHQARETALQILYRYDSGSTVKTLLTPTTILEEINKHFDHFRVADELRGFTAELVA
GTLRELPTLDALLEKHAANWKISRMSSIDRNLLRMATFELQNFPDTPPSVVIDEAIELAK
QFGSADSPSFVNGILDAIKNGLKAAV*
>FG1_v1_20027|ID:100159010|nrdR| NrdR transcriptional repressor [Uncultured magnetotactic Bdellovibrionota FG-1]
VKCPFCSELETKVIDSRLNQPGDMIRRRRACERCEGRFTTYERVEEVMPAVIKKDGRRES
FDRSKIVEGIQKACEKRSIPLQKIEELVRGMERRIQSYGLKEIPSKTIGQMVMIELSKLD
KVAYVRFASVYREFRDVEEFVAELQIPQANQDDPNSLTFSFKDV*
>FG1_v1_20028|ID:100159011|glyA| serine hydroxymethyltransferase [Uncultured magnetotactic Bdellovibrionota FG-1]
MSHQEFNRNLSVADPAIFTAIERESVREEEGLELIASENYVSQAVLEAQGSKLTNKYAEG
YPGKRYYGGCEFVDQVETLAIDRVCRLFGSPAANVQPHSGSQANMAAYLALMQPGDTMVG
MSLSHGGHLTHGSPVNFSGRLFRVAAYGLNPETHRLDYDLIRDLVKKEKPKVLVAGASAY
PRTIDFETMGKIAAENGAYFVVDMAHIAGLVAAGLHPSPIPHSTYTTSTTHKTLRGPRGG
LILTGQGPAIGSTLATAADRIKAVNSQIFPGIQGGPLMHVIAAKAVAFGEALSPGFIGYQ
KQVIANAKALADSLIHQGFKLVTDGTDNHLMLVDLTQTLDGSISGKDAETWLDLAGITVN
KNTIPNEKRSPFVTSGIRIGVPAITTRGMGASEMKQIAVWIHEVLKAKGDTPALARVRGA
VRELCGSFPVYFHP*
>FG1_v1_20029|ID:100159012|ywlF| putative sugar phosphate isomerase YwlF [Uncultured magnetotactic Bdellovibrionota FG-1]
MTPLKRVLIASDHAGVALKSFIQQALPGWEWEDLGPLGNGRVDYPDFAKTLSEKIVSGSA
TQGVLVCGSGIGMSIAANKVAGIRAAVVENPVGARLSREHNDANVLCLGSRFIAPEYGAE
IVQTWLNTPFSGDPRHQARIDKITQLEKV*
>FG1_v1_20030|ID:100159013|fabF| 3-oxoacyl-[acyl carrier protein] synthase 2 [Uncultured magnetotactic Bdellovibrionota FG-1]
MDSSRRVVVTGLGAVSPLGLSAPETWTNALEGKPGIGKITLFDTQDCPVQIAGEVRGFDV
TRPVGPFFPHATPSQQGDPLTVAASTKDARRVGRYVHFALAAGLEAYQDSGLDLHRAHLD
PTRLGVNIGVGMGGLPEIEAVHTEFLNKGYRRVTPFFIPQVIPNMAAGQLSILLNLKGPN
LCNVTACSSSAHSLGESFRQIQRGDADIIFAGGAESVICKLGIAGFAAMRALSTRNDAPE
KASRPWDENRDGFVMGEGAAILVLEELEHAKKRGAKIYGEIVGYGLSGDAYHMTTPAPEG
EGGRRSMEMALRDAHIQPEQVGYINAHGTSTPAGDIEEARAIKNVFPNSAKHLHISSTKS
MTGHLLGAAGGIEAIFCLLAIRDGRIPPTINIENLDPGCIELGLDFTANQTVKKELHFAL
SNSFGFGGTNASLLFGKLNAGDSQT*
>FG1_v1_20031|ID:100159014|acpP| acyl carrier protein [Uncultured magnetotactic Bdellovibrionota FG-1]
MSASVEERVRNIICDQLAVEPEKVTQPASFIDDLGADSLDIVELVMTMEEEFDLDIPDED
AEKMKTVGDVVKYITSKQNH*
>FG1_v1_20032|ID:100159015|fabG| 3-oxoacyl-[acyl-carrier-protein] reductase FabG [Uncultured magnetotactic Bdellovibrionota FG-1]
MTPQTTSELGAHPRPALVTGASRGIGAVIAHKLAQDGYRVLVNYASNETKAREVVDSIRK
QGGQAELCGFDVSHSEAVDEKIEWIGKTYGPLQVLVNNAGITIDSLLVRLKDEDLDKILA
IDLKGSIYCTRAACKQMMRAREGSVIQISSVIAEMGNAGQSAYAAAKSGLIGFSKSVARE
LGSRQVRVNVVTPGYISTDMTGVLTDAQKEAILRGVPLGRLGAPEDVASLVSFLASPASR
YITGQVIGVNGGMYI*
>FG1_v1_20033|ID:100159016|fabD| [acyl-carrier-protein] S-malonyltransferase [Uncultured magnetotactic Bdellovibrionota FG-1]
MSISRVALFPGQGSQQVGMAKDLYANFKVVREIFEEASDAIQLNLRKLCFEGPEAELTAT
ENTQPCLLTTSVAAFRVAQKELGFRPDAVAGHSLGEYSALVAANVFPLATAVSWVRERGR
AMQQAVPAGQGTMAAIMGLDDAAIERLCQLATQNAKTKRSSGENPDLTVEVIVEPANYNS
PGQTVIAGSLDAVNEAIALVKTGDSFDGGKAIPLSVSAPFHCRLMRPARERMEEIFGNSL
AAARPKSPSFPYIPNRTGRLNTEAGIVFEMLVEQIDHSVLWNQSMKTLLEAGATTAIEFG
PGKVLSGLMKRIAQPLDKKCILLNVGDSSGIKGLEALK*
>FG1_v1_20034|ID:100159017|fabH| 3-oxoacyl-[acyl carrier protein] synthase 3 [Uncultured magnetotactic Bdellovibrionota FG-1]
MMMDPTTHSSFAARITGTGSHFPKTRLTNHDLSKKLDTSDEWIRDRTGIQERRIAERGNP
AEQNSSLALIAAQRALEMAGKTPLDIDQIIYATCTPDTPIPSTGCWLQKKLGAKRAWTFD
VNAACSGFVYSLATASQFIQSGSARTILVVGSEILSSLTDWDDRTSCILFGDGAGAVVVE
RTHAQDPRRILSSHMESDGNLWDLFHVVAGGSNLEITPEVQALKLDKMQMKGKEIFKVAV
RTLSDFAAKALETNQLNIAQLDWMIPHQANLRIIEAVAKRLNFPMEKVIVNLDRYGNSSA
ATIPTALDEAVRDGRIQPGQLVLLDAFGAGLTFGSVLLRW*
>FG1_v1_20035|ID:100159018|plsX| Phosphate acyltransferase [Uncultured magnetotactic Bdellovibrionota FG-1]
MGGDHAPMTPLEGALRALPELQKKGVALVLLGDETKIRPLLAKNRHLRPLLEALDSPQKS
KYQVSLLHSDVQIEMEDSIRTIRSKPTATLNLGCQIAAQDYKTQDRSVRTAFISAGHSGA
LMVAALLHMGRLPGVERPAICVKLPTLSPNGCVILDVGANVDCKPHHLRDFAVMGALFAQ
VEKVTPGVPRVGILSNGEERTKGNELTRAALESIESLACFKDGPSQLAQFVGYAEGKEIF
KGKVDVVVTDGFVGNVVLKSLEGLGSAVVTLLKQEVKSGFLTPLGFLLAANAFRKLKRKL
DYAEYGAAPLLGVAGYAFICHGRSNPRAIKNALLRAHSALDQGLVERLEGALQMNSPNKP
NP*
>FG1_v1_20036|ID:100159019| protein of unknown function [Uncultured magnetotactic Bdellovibrionota FG-1]
VPGAYKRRSNGTVLRFVILSRYLAAEIEGGRGLATDGADGVLHLNLDIRVKKRDLIF*
>FG1_v1_20037|ID:100159020|rpmF| 50S ribosomal protein L32 [Uncultured magnetotactic Bdellovibrionota FG-1]
MATPKKKISRSRRNMRRFAAGNKLGKTTTTACLGCNEPTRPHRVCACGSYAGKQVMASPR
TQAQA*
>FG1_v1_20038|ID:100159021| DUF177 domain-containing protein [Uncultured magnetotactic Bdellovibrionota FG-1]
MKIYLQEITDLETELDFTENEPWVIQSVERVDEAQDDDAVRDFQQFRSENLAHALPALSP
PRPVSVHFSLRKVDEVIVISGHIDTSVKLVCSRCAVPFNLECHPGFSGLFCKDPVMAGVG
HLTESNRPAGQNQGFARHAHDASSDRAISEGKDLDITYLSDDYIDLSEVLTEHLQLQVPF
QPLCQTDCKGMCTQCGADLNTGRCACAKIAQSQPFSVLRDLKL*
>FG1_v1_20039|ID:100159022| N-acetylglucosamine-6-phosphate deacetylase [Uncultured magnetotactic Bdellovibrionota FG-1]
MSVCVPRRKSAVKTKTISKPLKTMGAVDIHFHGAFGTDLMTAGAIDLRNLSVRLAQSGIA
AFCATTLSAPLSELRPAVRRLGAWIIAARPEQGALPLGIHLEGPYINPDARGAHSLRAIR
PLQIKELDALWEDSQHTLKIITLAPEQLSITALKAVRQWTKKRQIILSIGHSQATFDQAK
TAFDAGVCGVTHAWNALSFHHRDTGTLGAALGRPDVTVELILDQVHVAAPILRWTQAIHG
NSGICYVSDCVNATGTRPGSWHPFGNHKIQLKNGACRTSDGLIAGGGLLLSDAFAHWIET
QMIHTGRSGWQLVQAEIPSLTTIPLKYLGLDHLVPLLEHHFSVKWNVTKKPAQSQKVSFQ
PLFSRTIF*
>FG1_v1_20040|ID:100159023| Der GTPase-activating protein YihI [Uncultured magnetotactic Bdellovibrionota FG-1]
MAANKGSSHSKPTSKTQGQKTRAKEPQKGSKLAALKSAIFGAAKHKAQVTRHAHAHAPAK
GHVKVEKRDHKPLARGFHKSKGVAEHDTSKKGLHEKAAPAPKESSAKTTSKSGTHKPSAA
SKSASSANHDPLHRKAPGTGRGKKAVQVNAATSYGINLGSGRISYDSNGEAVCREVACEG
LATSNGYCRLHYIKNWKKIKRKEVILKEGKLNQYIEELVVKYPEKYIEAIRQDLANDKDF
AKVIYDLDLDESVDDFDAEGESVDAVIGDIKRDFDDEGDGF*
>FG1_v1_20041|ID:100159024| conserved protein of unknown function [Uncultured magnetotactic Bdellovibrionota FG-1]
MERRKGDLRRSSPLPADYLKMVAEVFTTNFDAGLQALQGQVNGKLFFEASGGVFVDEVVL
AISLLEEDQLAATTFYASTDFDPKASTPTVQDLLSACVDAIGLVFDPLLDPEKPETLEQL
ASHSLSALDNIPFHWTEVKQERYRIFIKMDKANPHLEHLANEWLRQNDPSALAEESEDHE
ATEKLFVTGPSNKTRH*
>FG1_v1_20042|ID:100159025| serine protease Do [Uncultured magnetotactic Bdellovibrionota FG-1]
MRCLIPFGSSFHFGLLALTMASVWNATAWSAPLAPTDLPDLVEKVLPGVVNISSTTVIDY
QVYGMEDFLRFWGLPQEHQEKQTSLGSGFIIDPDGFILTNNHVVEHATEVQVTFYDKREF
KAKIIGKDQKMDLALLQIRDKEHKVPANLSPVPLGDSDRLRIAESVFAVGNPFGLQHTVT
LGIISAKNRTIGQGPFDDFLQTDASINPGNSGGPLFNLKGEVIGINTVIYSRTGQSGGIG
FAIPVNVAKTLIPTLKRYGRVPRPWLGILGQRMTPQIAQYYNLATSQGVLITHLIEGGPS
ENRGLQSGDIITQINGIAIQEPFDVEKNLAKHKPKDFVVIKIYRRQKPLEIKIQLEELPR
IEKLPAGIL*
>FG1_v1_20043|ID:100159026| exported protein of unknown function [Uncultured magnetotactic Bdellovibrionota FG-1]
MKRTLFFGLLLLSTHALAGSTEQLRVNNTFKTPDEVVAYYCARDASGFVWSGLLDAERKA
FTFWKEAPNLDSFFIAKDYHLGPSEWIGHDKNHVSITVHYTMLAVGDAHGTRVPLQDRDQ
SVVFELKRVGGVWKIEKPEASTVAPIVLESQFRESINPSVYNP*
>FG1_v1_20044|ID:100159027| protein of unknown function [Uncultured magnetotactic Bdellovibrionota FG-1]
MRHSKFTLLSVAIVLLGASDLPQPPEKGFELRKVNSLALPRDKAVTVESGLPIPAGTVAW
VRMNPKDSNAAEVRPVDHPSNAYLVNPRAVEPAPSSTSLNPTITFRPLAAALGSGHGTGD
CTSTNFALPSVPVFTPPEPPAPPEPPPVRAPAAVAATNLPAAATRTPAVAAGTADFNVPP
SVNGGTTAQANSNLIDTFSSAADIANDTAGTELVEAGIAAYQANEQKAGRDYQTVAEPYR
ELPTQALAPYLSRAQKALSSAADLLQNAQSTSLDPSEAARFRNIFLNARDKAQLGLDALN
QQPTHKPTLGDQTPFQGILPPQNNEEPSAVLGPLARSAALANIFGDRPGRAPSQAATSAD
ALTNRLVMFNGLPAQERARLLPQLSLVERPKVIAANGKTHSPVLLHNGYVLGGSATSMDC
SSFVSSILPADLRKGRFTTLDYKMMWTYRRTMNFKRPPIYTPEREKLVKEVAQGFYALDV
YAGDDLAPGDLLVYRVLTEPIGHIFLIRSYNPRMLHAEVIEAAQSAGGIRERGFSLSADP
VDARERYLRPGLYLLRLKPTSNRACAYKDHGVAHK*
>FG1_v1_20045|ID:100159028| exported protein of unknown function [Uncultured magnetotactic Bdellovibrionota FG-1]
MASSNHLFTLAILGLTWAFSSCPASAVDTAITTEDELSHLTAAESQGQFSDDAPLYALPF
ASQIAPPNPAKESGCSGGPKDQSPFNQGFKQGLAGQRFYFTTPINYPPPDRRSVQLPERR
VCQNFKSDSAEQQCCISGVRTAIGVLAKRLYEMTDRDGPHQSISPQEVLCQEEFTLGRND
ARHICRAERGDDGGGYCPMLQAHHIRYLGCYGLGFYERIAQCQSHQGRDANHFLNGIIPQ
GIFDGNKCPNDGTAQDPNNTPRSGPASTSQAPHGGLEI*
>FG1_v1_20046|ID:100159029| exported protein of unknown function [Uncultured magnetotactic Bdellovibrionota FG-1]
MKRLWVGSTRRPAIVFLLMISAGWSLLNASCSDSPGTPPPPAPTVTQTSTVPQQPGTAAT
PAPSETPPTPSPSPSVSASPSPTPTPSLIITWNIASETTECPFPLCKGRDGFWVRSDGYY
FQGNNTPPHAHGWITPSELVQLSAVADVVANQDFLSWLTCFHTDSRPGMSSVAIKMRFTD
GSTLTIYDVDTQSERTCYNGKLPEARALYNVLDTLVTKYYVLPGNDEPCAGKNAGDQCTL
CSPDDPTCVETAVIKHCDHEKYCVSG*
>FG1_v1_20047|ID:100159030| protein of unknown function [Uncultured magnetotactic Bdellovibrionota FG-1]
LQRGKGHSVVSDAIFQVMIKEGVGVGLGLALTLGLGLGVGGVSDGAGVAAVPGCWGTVDV
*
>FG1_v1_20048|ID:100159031| Integron gene cassette protein [Uncultured magnetotactic Bdellovibrionota FG-1]
MNADLIYYRRVTKLTTDGREIDIRMDLFQIPATDADKYPGSVKFSWIAFERENPERYVLF
DSHPPKGPHSHTPSGDEILLSWTNVGEMEDRFFKAIETHFGSLKG*
>FG1_v1_20049|ID:100159032| MarR family transcriptional regulator [Uncultured magnetotactic Bdellovibrionota FG-1]
MKTYTFRVKPQTRQAVLKEMEAVIKTGIPNIQKDEMLCDSMEVLLKAISSARMDAWQVIV
RDKPESIYELSQILKKDQSNVLRDVRALESMGLIELKPLKDGEREKFRPQSLYERVVVIV
EPGVEETPIHPEVKTARAG*
>FG1_v1_20050|ID:100159033| CopG family transcriptional regulator [Uncultured magnetotactic Bdellovibrionota FG-1]
MRKTTIYLEDDELEQLKQRAFLMNTSVADLIRKVIKSLITPASFKEKKALKALAEIRKEF
ADVNPKSLMNDVIEAQRDIRNAKKTKNRR*
>FG1_v1_20051|ID:100159034| exported protein of unknown function [Uncultured magnetotactic Bdellovibrionota FG-1]
MKLTKLIPCFILLSTLMTSFAAHAAGYPICSESDSIKTVYPCVFSPTDTSSAFVDMMLAN
GNGFNKAEHKAKIMKGKPVGAKFKNAKIAKTFRIDLDIFNWLYTESQRTGIPYQTLMNSK
LKLLMEAEKGSGVVTADQVRQIVREELEKAS*
>FG1_v1_20052|ID:100159035| exported protein of unknown function [Uncultured magnetotactic Bdellovibrionota FG-1]
MNLFRFLSFVGLLSMAYPLTASATADPTEVGILNAYRSENCPPEEIQKNLEPDEDTVIPG
KAKFEGLENWTVDQITENYRKILARAIDPFIARGDLWASTHRTCVVMVSQKSPNIHSSSN
GFILIDPNTWIQINQSIQSMSKKTDSSLMINFVLLHEMAHQMQYWESNLFRDDETKKRIE
LTADCTGAALLNLSYGRSLPLILRNSMLDGVFDAAFSIGDNNSEEPSHHGTPAERRTAAR
AGVTQIDNYLTRHLNEKNLTLKSILDTCSLITAGAF*
>FG1_v1_20053|ID:100159036| Toxin-antitoxin system HicB family antitoxin [Uncultured magnetotactic Bdellovibrionota FG-1]
MKARQYTIRNVSNAVDRALEKEAGIGAPPPKYHDLDFLIGSWVADPETNRALRAQRKIDK
RDWK*
>FG1_v1_20054|ID:100159037| protein of unknown function [Uncultured magnetotactic Bdellovibrionota FG-1]
MISFASLFVMSLAHAGNEDGKVRKMEQLDADTFSQDQGERLPTTRTGELKYKIIVAAQPN
TWIWTSDQVSKERHALALKATEDECRLTFSGRVVGEPLFENTNYGLRCFSICMYETTAQ*
>FG1_v1_20055|ID:100159038| DUF4423 domain-containing protein [Uncultured magnetotactic Bdellovibrionota FG-1]
MKTEQTRATLNPRLLLQRELERRCKANPRYSLRAFAKALELSPTILSLVLSGKRPLSRQA
AHRIADRLSLRSDECLALLDWANTKPLRRALAPPPSSSPLNETSVYQMSLDSFALISDWY
HYAILSLLEIPGAQFEASWIARHLGISHIEATAAMERLQRMEIVDQVDGRWKQATAPIRI
GNNVPTAATKKFQKQLMLKAIESIENEPEENRDFSSMTFAIDPAQIPYAREEIRKFRRTL
AQDLEARGSPKRVYQFTVQIFPVSQPLKETEKK*
>FG1_v1_20056|ID:100159039| DUF2191 domain-containing protein [Uncultured magnetotactic Bdellovibrionota FG-1]
MKRTNLVLDEELLKTATQVLGAKTYSAAVNQALAEAIRTAKIRGLAEFFGTGVWEGELSE
MREDHPVSRSRPRRKS*
>FG1_v1_20057|ID:100159040|vapC| Ribonuclease VapC [Uncultured magnetotactic Bdellovibrionota FG-1]
MILIDTSIWIDLLGKSQRHQVSAERMLEFATCFPVIQEVLQGIKNDLAFHRIKDGLMALP
RLGDPLNAELFIEASEIFRSGRRRGLTIRSSTDCLIAAIAIHHRLPVWHADRDFRAIATF
TNLREISSL*
>FG1_v1_20058|ID:100159041| protein of unknown function [Uncultured magnetotactic Bdellovibrionota FG-1]
MINAHRGFYPVVVSDCVSSMDREAHERSLKNLEKIVIVKSRGEILNP*
>FG1_v1_20059|ID:100159042| ATP-binding protein [Uncultured magnetotactic Bdellovibrionota FG-1]
MEIDLFENILEIIQEEQDELEHLETGISRELVLEQVPGKVGVVTGIRRCGKSFRMDQIKK
ELIQKGIPKHRIVSVRLADERWHPMPDRLLTQIEDTYLRAWPLTGKHDRVYWFFDEIQLA
PHWSFFVERLNRNRHYEIWLTGSSSHALSRDIATELRGRTLSYELFPFSFREYALAFGTA
PQLPETPTLRRKIQSLCQDYFQRGGFPEVTHVSVLIARKILTEYYRTLLSRDLIERYALT
QPQTIELVLKTWTHQAATLSTINKTQKQLKALGLPISVSHLSQYQNWVMDSYYLYRVPIY
TDSLQKERVNPVKLYVVDLGFLRLLTTRFNGKEGRILENWIFMELRRFHEDIRYYKTTKG
LEVDFVLPTATPRLIQVCYDMSDPQTREREILALQQAMDELSLMEGWIITWNEEKTIPLP
GNPSRLIHILPTWKFLLTLNL*
>FG1_v1_20060|ID:100159043| Zot domain-containing protein [Uncultured magnetotactic Bdellovibrionota FG-1]
MANTFGIKCSVNVSTLIFHEQSAVHYSRSPLACFIDRGVWVGDMAIAKTLDTVLLLALPA
SGKSEVRKYLANLTSDQCGNDFHMGPTAQLDDFPYVHLMHCLDEALVARGKSRVYFLAPD
RPFQDPRHWGTLIELLNEDYADLHAQKQFHPKSAAIHYMDRFDRAAKVVGASQIGALDDE
TRFAVADRVEKEARALLEEQNESYAQDLKGKTVVIEFARGGAHGSSLPLAEPFGYRYSLG
RLSSEILSRSSILYIWVTPEESRRKNQARTNPNDPGSILHHGVPMEVMMNEYGIDDMQWL
EEHSSKPGTVTVTRDGKMFMLPIARFDNRVDKTSFIREDKAKWNPEHVNAVHEGLKGALT
RLQAERG*
>FG1_v1_20061|ID:100159044| protein of unknown function [Uncultured magnetotactic Bdellovibrionota FG-1]
VTSDTRSKQRFSNFLKALVLYQEAAGSALSKLELEGLTQRFEYTFE*
>FG1_v1_20062|ID:100159045| protein of unknown function [Uncultured magnetotactic Bdellovibrionota FG-1]
MLKSRNEMSHLYDEATFETVSQAVTGPYLLALQNFKAAFTKLNSSG*
>FG1_v1_20063|ID:100159046| Polbeta domain-containing protein [Uncultured magnetotactic Bdellovibrionota FG-1]
MKTLTAIPGISSLYSKQILGLFSALPQGTSVILFGSRAKGNYREGSDVDLALRGAEVSFE
DRDRLLQEYENLNLPWKLDVVLYDRLENLELKEHIDRVGCLLASRDSS*
>FG1_v1_20064|ID:100159047| Methyltransferase [Uncultured magnetotactic Bdellovibrionota FG-1]
VTKDTQNSEFELVTLKSGVISLRAKANREIFHPGTGPRLEAKILHVEQQRLVERCSTPGK
FVIWDVGLGAAANVLTAIEALQNAVADIEIHSFDKTTAPLDFALNHARELGYLEPHRQKI
IQLLSDCAVNAGPRIRWQLHLGEFDEVVRRERDLPAPHAIFYDPYSPTYNPEMWMLEHFK
NLRHRLRPETPCMMTNYTRSTAVRVTLLLAGFFVGRGCSVGTKDETTVATNQRELLNHPL
DQEWLETTVRQSSNAAPITGANQPKSPISPSDLEQLRSCLAKPASTPLDRCAL*
>FG1_v1_20065|ID:100159048| exported protein of unknown function [Uncultured magnetotactic Bdellovibrionota FG-1]
MKTTLTLALLTTVLSMTSATAMAASPAAVVAAVKAATNLSQITEVKQIEQGRCFDCYTFL
IEGSNTFGTAYAKVETERTGPTTIKARVIEQSR*
>FG1_v1_20066|ID:100159049| YXWGXW repeat-containing protein [Uncultured magnetotactic Bdellovibrionota FG-1]
MLPCIPNRNRRWRGWLPLSALFLSTALSTSAAFADMVRITSVNGTYDSNHESVIDVRPGD
VVTLSADLFTDNYSGTYTPQNRFVEDFTWYADDAAPQGGVDECDASQNQNQSCLSTSNFE
VNNYGVSFYVPYTLGASTTLTVRSHSDSNAVADTIILRNASYVESGGNYQPPTEVVTEPD
QYQNQGGYLDPNAALAGQGRWVFVNGIRYFVPYSYQPDWVPYQNGYWAWTDDGWTWVSND
PWGWMTDHYGIWRHHSIYGWIWRAFEDFRYRPHCVTWFHDEGGYIGWYPYYDGYRAGYAH
GYDAGFNDGYWAGYQAGRYYGGAGFYPGFTVVRYGAFGARNIYEQREAAERATNAWRNGY
GRNQYGAYPGGASDMHGSRGWVDGHCGAYPTTSMGSRSFGGGHELRFPVRVYPAPESFSR
LPYAVGGNSGRAFPVGSVFRPTSGGTIPGGRPNFTPPTNDGRGIALPPQIYDPKRGTYQP
LPPRTQRPVVANPNNPVYRPIAGTPGQPVVLPPHQPGVPGPRPQPPVINPPAPRPQPPVY
NPPAPRPQPPVVNPPAPRPQPPVYNPPAPRPQPPVYNPPAPRPQPPVYNPPAPRPQPPVY
NPPAPRPQPPVYNPPAPRPQPPVYNPPAPRPQPPVYNPPAPRPQPPMGPRPGMPGHGPHM
DVA*
>FG1_v1_20067|ID:100159050| protein of unknown function [Uncultured magnetotactic Bdellovibrionota FG-1]
VGCTPEVAASERVGCTPEVVASERVGCTPEVVASERVGCTPEVVALERVGCTPEVAA*
>FG1_v1_20068|ID:100159051| protein of unknown function [Uncultured magnetotactic Bdellovibrionota FG-1]
VGCTPEVAASERVGCTPEVVASERVGSPLEVAA*
>FG1_v1_20069|ID:100159052| putative BPL_N domain-containing protein [Uncultured magnetotactic Bdellovibrionota FG-1]
MKRLARNWIRLLVLIPVLGGCNLPAGPLGDIPIEPGPSNGTNLPAPPTFTPTPTPTPTQT
PTSTPSATPTPAATASPTPIPTPSASPSLPPIALVYGGPGVLTGEDDTLIRAELVAQAAG
FRVIEVTQPVELAVLNSASIWIQPGGPNLYADAFMNRNGMADQVRDFVNRGGGYVGFCGG
AFSAVNNLGLIKGSAYNWNHPTEKVAINWLGTTHYIHFEHGPYIVLADKTVEVVGTYPNG
WITAVRGHYGKGEVFISGVHPEASETWPPTYDPDGSDVPLAIGMMQEVAAQPIP*
>FG1_v1_20070|ID:100159053|tyrS| tyrosine--tRNA ligase [Uncultured magnetotactic Bdellovibrionota FG-1]
MPTLFEDLEARGIVKQVTSPELGSILESKPLSLYCGFDPTSDSLHVGSLLPLLTLRRFQL
AGHRPIAVVGGATGMIGDPSGKSQERNLLNDAQIAHNLAGIRSTIERFLDFKGPNAAVVV
NNGEWFKGFSFIEFLRDIGKHFTVNHMMAKESVRARLEDREHGISYTEFSYMLLQAYDFY
FLQKNQGCKLQIGGSDQWGNITAGIELIRRMRAASEEPLQDTETFGLTHPLVSKADGTKF
GKTESGTVWLDAKKTSPYRFYQFFVQASDADVMEFLKFFTFLSLERLAEIEHSLKTEPAK
RLAQTTLAQEVTRLVHGAEELARAEKATQALFGTGIWELDEATLLDVLAGAPSTKKSKDL
LNTGMPLIDLLVDTQLCPSKGQARKDVTAGGVYVNNERVSDSNTLVGLDDLLAGNHLVLR
KGKKNYHLVSFE*
>FG1_v1_20071|ID:100159054| PMT_2 domain-containing protein [Uncultured magnetotactic Bdellovibrionota FG-1]
MKLPEPATSYLSKNWKWFLIFSMIAGCLLRVLNADDMEYKEDEEFDFTQSQLADWSWVGM
PSGVYVPNPGMSVWVFKALARLSGATQPTQLAHALQLFALLGICLLLPFALKILKPREDR
TPWLWAMALALVNPFAVFYQRKLWPEPFLPVFSMLMLAGWWLRDRWMGAFIWGFVGAWLG
QIHMSGFFYAAGFVLCTLIFSLAELPRTRVRWTGWLAGSILGALPLIPWLAQIIQHPTPE
SVGRGWVEAIQAKFWVFWVTNPLGLHLGNPLGLLRGQTTWAQISDFVRYPLIGGVPTYLN
AVAHLVVLGTGAALLLPALFRRIKNRSRAELMPKSNLDLALISAIWGFGLLLTLSTVNIR
RYYILVAFPLEFVWLARLALNSQQSLAGYTQAAKWLLGALWTGQLVISACFVHYIHVNEG
SIQGDYGEAYHLIMRKRGK*
>FG1_v1_20072|ID:100159055| chitin disaccharide deacetylase [Uncultured magnetotactic Bdellovibrionota FG-1]
MNRTVAVPRNLSAKSIRRLNRGLGWLALIALLIIVPLYAYKVQLKSDYTDFEVYYRAASR
AKQGLWELIYNLGDGASPFRYAPPLLILFRPFAALSLPDARMIWYFLQLLWFALGFMGIH
QALRLTRKGHGKGETPTQTFWISVAAFFFILRFCLDCLTIGQSSSLLFMSYCWALYGWMR
GRAAWAGSALLIPAVFKIGPGFLYTLFVNHPRPVQRARAILAPLAWLVVATGVLGVWLGS
TERLIMLWRGWFEIVLNDSVYYDASHYGSQSIKSALLRAVKWGWLNSDAVSPIYVSSVAL
GCLAILSFWFFRRARNPLGKGLFFALGVFPYLWFMPETFKYSLTTMAIPVALLFACPKRG
HFENIALLFGFLTLSLPGLDVVGPTIFFALQRASIPLVATCFLGAAVFRQAWMHSRARLS
PKFRKIPQIPVHSLSPWPAMPRPAQSGTLSVLLPLPRQLESNLESSWVTRLLEETHAYFC
SKNIPFEILVIPFGTRGSSESDPLWEKLTLLQNRLSAPGKTLQVLLAPQVSARGAALRDG
FLASHGEFIASLNIEQPCGLDFYERALNTICKEKVRIVRANRRLGDTRFRIPVRHLSLVY
GRHRMGLAFNRLVRLTLPIQTTDTHSGIWMMDRGAATQVFALQRFSGFLFELEAWLIAGA
FGFKQEDLPLQLFLAQEKTPGRIGGEIWDIFRGLPLLALRFRKGYYHPQPFSQAITADDW
GLTPGVNQGILQLAHLGIVRRVSLMAHSRFLKEGLAELQTIPGVELGLHFDLTYAKRSPG
KVLIQALLPGLRRQEFLKTAKAELADQLQILNEAGVCPRYLDGHHHIHLIPGLLAALASQ
IQQAGVQQVRLPLDRGLWFSKPALILLSYWAKPVIKRHHWLPLPCFYPQMRDFHDPGFLR
ARMGRNPAAEVIVHPALTDDLPEFQIPDSYTSGRVTEFRALRMLEVR*
>FG1_v1_20073|ID:100159056| Glyco_trans_2-like domain-containing protein [Uncultured magnetotactic Bdellovibrionota FG-1]
MTPLAQSNPLPTHAKQPPLWAEMRALGALGELEHPTPSLEVSLLIPARGAADSLAETVSV
ASRFLTHTFGDSFEIILIPNPPVYQKPGSQPDRSIEVSQELARKFDHVRVSIHRLPQGKG
AALRTGFKSSRGRLVFFTDADLPYDLDFFDVAARELREGADLVTGNRRLKTSIFDIPVGL
LPLAYKRHRLGLAFNRVVQWLFPIHTTDTQAGLKAMSRRLACAGFERQVCPGFFFDLEFF
LAAAGLGYRHMELPVVLHLNSEKSTVRVIRESILAAFWLTRITFRNVFKKAYGPGLISFR
PSQILSRYPKTPLGTRFFLEARWRLTPYLKMAAHLPSQGVVLDLGCGHGLFSLALALNAP
NRTVLGLDHDADRIHLAQNAGQAVTNLNYSQGTLSDPGQTGIGVKPGSVAGISMIDVMHY
FPYAEQERLFTQAFDLLEPGGTLIVREVNPEQGATSTFNRAYEKLATATGFTRSEKKTEL
QFRSQNQWEGSLRKKGFSVQSRKCSHFLFADILYICRKPHLT*
>FG1_v1_20074|ID:100159057| Meth_synt_2 domain-containing protein [Uncultured magnetotactic Bdellovibrionota FG-1]
MTTIDKRPWTTGIGSLPHHNVDAALEHSFRFGIPYLPQIPIRNPWEYMIAQALEGLPGLQ
AGKDGSVTLNTDIWFSRTSDFNAKLESAFRGGASSTPLSALSLFEPTPSISSCWQPFIWE
LAERETPIAKMQIAGPMTSQWVLQLHDSSGKSISALAFGEKNPELSTQIFRLVMARALAM
SARIKEQGAQPLLFLDEPGLYGFSPSNPRHVMALQELKVMIQALRKEGVLVGLHCCSNTD
WNAVLALPLNYLSIDVSLSLGSLLACGPGLRRFIESDGRLALGVIPTGRPGILRSLDVGA
LVQALIGDLKSAFGADQDLVRKVLKQALYTPACGLALQSVADAELIFEMLSQFEAQVDDA
TRSI*
>FG1_v1_20075|ID:100159058| Methionine synthase [Uncultured magnetotactic Bdellovibrionota FG-1]
MKFNSNAARLRTETLQRALNERILVLDGAMGTAIQNRNLTAHDFGGVDIEGCNEYLVITR
PDVIRDIHEEYLKAGCDIIESNTFGGAPVVLDEYGLGARAHEINLAAARLARAAADKFST
PEKPRFVAGSIGPTTKAISVTGGITFDSLIENFYLQCKSMLEGQVDYFLIETCQDTRNIK
AALLGLDRLFDEVGFSIPIAVSGTIEPTGTMLAGQSVEALMASLNHRELLYIGINCATGP
EFMTDHIRSLAKYSRFRVACVPNAGLPDENGCYLETPEMVSKVLSRFIANGWINVLGGCC
GTHAGHIHSLSDLAQTGKPRIPQPQPRSFLSGVDYLEITDEMRPLIVGERTNVIGSKKFK
TLICEGKFEEGAEIARAQIKNSAHIIDICLANPDRNEIEDMRSFMEFAVKKIRTPLMIDS
TDEEVIELALTYCQGKAIINSINLEDGEDRYEKVIPLAKKYGAALVVGTIDDDPIHGMGV
SRDRKLAIAERSYQLLTEKYGIAPEDIYWDPLVFPCATGDAQYVGSAQETIEGIRLIKQK
FPRTKTVLGISNVSFGLPTAGREVLNSVFLYHCVQAGLDLAIVNAEKLERYASIPEEEKL
LSDNLLFNRGKDPVAAFAAHFRALSANGQERKNAKKIQLPLMERLPRYIIEGSKDGLAED
LAECLQTMKPLEIINGPLMKGMDEVGRLFNANQLIVAEVLQSAEAMKAAVSHLEPHMEKN
ESSSRGKILLATVKGDVHDIGKNLVEIILSNNGFKVVNLGIKIPPEQLIAAVREHQPDIV
GLSGLLVKSAHQMVTTAEDFTRAGVQTPMMVGGAALSSNFVDNQIARAYSGTVAYASDAM
SGLDLAKTIVDPERFSKFKEELATRRAASKAKVPTARVAVTAEPDRRPSTLALLTEREIP
APPDFERHILRNSPIEPVWKFINPLMLYGRHLGIKGGVVRKLEAAVTDQKIRAELEEQDP
KSLAIWKAVQEVKDEYKGTDVLRPSAVYRFFKAAADGSRLLVFPHSQEKCLPVTFEFPRQ
QKVDGLCLSDYTLPVAQPGQIPNPADLQDNVAFFVVSVGKGVRELSENLKNWGDYLKSHI
IQALALESAEAYAEWLHSQLRRMWGYPDTPEMTMMDRFQAKYQGKRYSFGYPACPRLDDQ
ALLWKLLNPDEIGVNLTDGFMMDPESSVSALVFHHPQASYFSVGSTGSQRGGLDDDNR*
>FG1_v1_20076|ID:100159059| antitoxin MazE [Uncultured magnetotactic Bdellovibrionota FG-1]
VPIGNSKGIRIPKPLLEQCGIDREVEIEAEGNTLILRAVQKKPRKGWDKAFQKMAAQGDD
LPLDPPTLTAWEEAEWEWK*
>FG1_v1_20077|ID:100159060| mRNA interferase [Uncultured magnetotactic Bdellovibrionota FG-1]
MGMEIRRFDVFLVNLDPTQGSEIQKTRPFLVVSPDEINQYLRTIIIAPMTSRCREYPTRI
PCHQGGKDGEIVLDQLRTVDRSRLIKKLGSLDHRTQRAVLHGLAELFAP*
>FG1_v1_20078|ID:100159061| protein of unknown function [Uncultured magnetotactic Bdellovibrionota FG-1]
MKRSRILLLGLLLIFTLCGFGPLEEIQNLTPSRAFLLHLKAGDSYTICIPDYLQHDLPGL
DQELAASINLWGYYIGRNVPIRFVTAHSLPGGAQESFEAVINRHHKACGKDVDLAVAYAN
FEESDYIHSETDLLYYWSPVKGTVQKKPDHIRRGLLLRRPKKDDGFQWQSFSKGQNPAPS
AEQILEMLKKRNLQFYHPEFRKHASSLRIMLHETGHMWGLCDMYNTDDKEGTNCDPTFTE
TDKSGTIFFANDTIMSLSGALQTHYLTDNDIAGIQALAKRSTVQPPLSEAQLKAIFVQPI
EHRAIELLKIKSLESIGGHQIQLQYALFTNTPYHISVELFRGDHSETVDLGNYLNAVQNQ
NESLSIPDRNLADYDRIRLTVAEMPEGAAYKAMPAPGAVFLEDGMAVQAK*
>FG1_v1_20079|ID:100159062| protein of unknown function [Uncultured magnetotactic Bdellovibrionota FG-1]
VQKLVTQFSDPHSLNANDAQFLDQWLSAGLDRGLWAEYRAWAATLAIYQDGLKEGLWQQI
HWLDDILAECPAGTHFSQCLYGYLDRRSPNPTEGALTAPLLATALQNLRQKQRTWKVPLD
LGILQAIAQPPFK*
>FG1_v1_20080|ID:100159063| protein of unknown function [Uncultured magnetotactic Bdellovibrionota FG-1]
MIQTQKSSFEPQSAQIDQAIREGRIRWARLGLKKLIATSLEDRLRFAQLCRRAGAHASG*
>FG1_v1_20081|ID:100159064| protein of unknown function [Uncultured magnetotactic Bdellovibrionota FG-1]
LRSCAAARVHTRRDEEAQALLSRLAQSTLSDGQRLLHGNVLETWIQLRVFQLRLGEALEL
LQEVKDRGYFAEGLDGILYRKWEAITLCEAAPGEPSPMARLALLGQEASEMGAWEVARDC
DLHLARLRGDSLALEKLYFGTPYAAYRKDVIRLGYVPRANEYEWRFLLPVISVPGKRARF
GIDTTLGALIRGGKSRKCVELEPGSLGLKLLQTLASDFYRPWRVAELHAALYPGTHFDWD
SSRLRVHQLLHRVRAVLVRERSPIRIQEHRETYRLTSEVPGTFVRVGSSDEAGLAGRVSG
LERSLLHAFGPAAEFSAPEAAKKLGIAGSTLRRLLLECVRSGRLARRGSARGVRYRKNMI
LHSVKVLI*
>FG1_v1_20082|ID:100159065| Aspartate aminotransferase [Uncultured magnetotactic Bdellovibrionota FG-1]
MKPIANRMKLLGSENAFKVGDDIKRCEALGTKVIRFNLGEPDFDSAEHINRVAIEHIQKG
NSHYCPPAGLEGLRKAIARQVAETRGIPIDPERIIVTTGAKPPIGYALMTYVNPGDEVIY
PSPGFPIYESWITFMGAKAVPLHLDEKKGFSFSAADLKKLITKKTKLIFLNSPSNPTGGV
LTKEEIDEIAEVILKHCHKNVRVYSDEVYEHILFDGMKHASIASAKGMAERTIIVSGHSK
SFAMTGWRLGYAILPTDEEAAIFKNLNINNYSCTPPFIQEAGREAIENIKSHAVIQQMVG
EFQKRRNVVVDALNAIPGVTCAMPKGAFYAFPNIAGVCESLGVHALYKKLPRALQAKTSP
STLFQKFLLYRYGVATMDRRSFGQIGSKNKHYLRISTATDLALLREGIQRIGQASKDRKG
FASFIKEGKHYV*
>FG1_v1_20083|ID:100159066| Transketolase [Uncultured magnetotactic Bdellovibrionota FG-1]
MTTMQWNPRRARYTDVTELMGQEALTPDAKILEALEKLDVMYRTLCAILFNFVPNSGHPG
GSISSGRIVQSLLFHSMDYDFSAPNRADMDLLCYAAGHKAMGMYAAWALRNELMRVGRPA
MLPSSEKLQLRLEDLLGFRRNPTANTPLFKEHRAKALDGHPTPATPFVRIATGASGVGMA
GSVGLALAASDTYGLHNGPLFHVLEGEGGMTPGRVAESLATAATAQLNNMVMHVDWNQAS
IDSNHVCREGNKPGDYVQWSPAELCYLNDWNVIAVPDGHDFKQVLTAQTFALRNRNSQPT
AIVYRTVKGWQYGIEGRKSHGAGHAFCSDGFYTAILEFEKTFGTQFPRFSGQQTPEAVER
CFFDCLLAVRATVEQNRALTETLATAIARSRDRLEVQKRVARKDLPQVSVIYTDPSICAA
EPPVEVTFKPGQSIALRGALGEVLNVLNKKTGGAIMGSAADLLDSTSLSGLAKGFPSGFF
NAATNSGARLIATGGICEDAMGGVLSGLASFGNHIGVGSSYGAFIAALQHVPARLHAIGQ
QAKAELTNPAQNPFLIVCAHAGPKTGEDGPTHADPQALQLLQENFPRGTMITLTPWDAQE
MWPLVVTALKKRPAVIAPFVTRPAEPVVDRAKLKIAPATDAVTGVYALCRAAGKAAGTLV
LQGNGVATSFVTEVLPRLAAHKIDLNVFYVASAELFDLLPASEQERIFPEALAQEAIGIT
EFTLPTMYRWITSAEGRRKTLHPFSHGHFLGSGSGAKVLEEAGLDGPSQLKAVLAWFG*
>FG1_v1_20084|ID:100159067| YbhB/YbcL family Raf kinase inhibitor-like protein [Uncultured magnetotactic Bdellovibrionota FG-1]
MTSIDAFIHRRTIVLNQDTPVHTVAKAMRENTIGCALLMDGGGQLTGIVTDRDFACRWAT
NDPNKKEDDTGLDMPISKIMTPEILKANENSSLNDIISIMENYGVRRVPIIETGRQGREQ
VIGIVTLDDLIAAGNIAPSHLALIVRRQIGKRLAVLSRHPRSAQADRRSDARMHHTLDRF
YSFFSQQTGLSAEMTPQVTQFLLGTLIMRVTATAATHFVAQLPKLIQDPLLRLPSGPNRG
INYNYIIAELVSRYRLSEVFARDVFTHFLGCLETWMEPGQVHHLKRQLPLDLQAVFPPVA
GVMTLSSQAFADHGGIPIQLTGEGADRSPPLSWSNIPRNAQELALICEDPDTAHPTPWVH
WLIYGISPSVTLLPEGLPPGRPELQLPVHAQQGRNSWGNIGYQGPILPSTTARHRYIFRL
YALSKPLSLPAGATQADLTAAMQGHIISVVSLIGSYQCSSVRKTA*
>FG1_v1_20085|ID:100159068| putative phosphoribosyl transferase [Uncultured magnetotactic Bdellovibrionota FG-1]
MAGLVSKDWTLKAPWHAAWISLELMRFSNRNQAAELLAQKLARYRKDRPLVLGVPRGSVP
MAKIVADRLEGDLDIVLVHKIGAPGNSEFAIGSVSEIGTIYASPYVEASKISPADLKTMA
DEEIKKLKQRRKVYSPMRPRPIICTDRVVIIIDDGIATGATLLAAVRAIRAQKPKKIVVA
APVSSADAAEWVGREADELDVLDIPPDFFSVSRFYEDFPQVTDEEVIQTLS*
>FG1_v1_20086|ID:100159069| exported protein of unknown function [Uncultured magnetotactic Bdellovibrionota FG-1]
MKPRYYPILFCLFMAASASMSSTASTEDTAADLSAPRRQKLIDAMASVQPRVEALGVFQG
GGRSQACKTVILPLKDAVYTVYALALFYPPLHTSVEVPGLHDFMEVETQMATQATVLGDY
CTNSRSEALKGVPSIQDVQNAAGAILQFNQRLSAIVTEDMAPQKSKE*
>FG1_v1_20087|ID:100159070| Glutaredoxin [Uncultured magnetotactic Bdellovibrionota FG-1]
MIFELLRFLLAPVRFVMGGLIQLYDRLFSAQLEVNRSPEQQAQVDAEMRQWKLYHFQACP
FCVKVRRQIRRLGFKIELRDVKRNPDFERELMQGGGEIQVPCLRIPQSSGSDRWLYESSE
INAFLKTKA*
>FG1_v1_20088|ID:100159071| OMP_b-brl domain-containing protein [Uncultured magnetotactic Bdellovibrionota FG-1]
MTHLFHPKFAGSFLFLFSLSGCAHYYFPANSLESPETLGPDRIARLEIAAIQSGTDLITP
AKAQPTNAETGKTPDPVLESQRGYAFGTMLAVRPNIDVGIRIQPMAPVLVRGKYQFYGAP
ESQASAYNLSLCGAANGGLLIGQASGNTVTFYTGQAAFIGGFRFATRHMVSLSPFLSLAG
LSGVTNAAGSGMRYGAGLGYQYDVESVIFRTELIWAAGSMSISDPSLASSSANAGGFFPG
ALLGFRL*
>FG1_v1_20089|ID:100159072| protein of unknown function [Uncultured magnetotactic Bdellovibrionota FG-1]
VAQINILLEWFWPKGDVVRMHRVWMRIVALGLVAGSMSGCHSKKAIWIYTSLYKEVITDM
RPAIERAFPGVEIRWFQGGSENVAARVNTELFAGRTQADLILTSDPFWYLELKKASRLLP
YDSVAAREVPKEWVDPDHAFVTCRIPVVVMGQYLGGQMSLLNNGRTLLSPP*
>FG1_v1_20090|ID:100159073| protein of unknown function [Uncultured magnetotactic Bdellovibrionota FG-1]
MFMAVAMLSRAFGWQFFDDLRQNDLIAAGGNSSVMNRMETRERPIGIVLLENILKAQKKG
SSIGAIYPPEGSVAVPSPIAILADTRQPELARKVYDWFFSDEAQKAIVKAGLYSPFARIV
PPMGAPAWDKISPHAGSLLRWSPEVLSELYEKKDEMKRQFSQRMMSR*
>FG1_v1_20091|ID:100159074| iron(III) transport system permease protein [Uncultured magnetotactic Bdellovibrionota FG-1]
MSGYLNALSWQWVLDATIRSLAISVVVALLSGFLGVVMAWVVTRTDAPGADILGGVLSVP
YAIPAYLLGMAWVVLGNPQVGLLKAFFPSSGSYGFWGIVFVETSVAFAFPYLELKAGFER
LDAAFEEAARMSGATPGRVFRDISLPLLWPSLLNGMILAFLYSLSAFGVPALLGLPVRQF
TLTTLIYSQLKLGGGSGLVGGFALSLLLLCIAAVGLVLSSRVSRSKSLSGGKSSHQTRVK
LGRWRAPVSAFGWGFFGIAVILPWIALALSALAPVAGRYSPRLWTLEHLGYVLKLQDFRE
ALVNSLFLAGAVATLITFVGFSLGFLAVRRRQGWASVIIQALGLPFATPGTVLAMGVLFV
AVVCARFGMPINEPLLMMAAAYGFKYAAVAARSLVTAFSQVDPVMEEAARVSGANTAELL
WTIWLPLLRKTLLSAWWLGFLPMLTELTMSVLLTGPGAATLGTVLFELQEYADQPSAAAL
AWLLLTAALGVGLMSIKRGDWSFRKSAS*
>FG1_v1_20092|ID:100159075|arfB| Peptidyl-tRNA hydrolase ArfB [Uncultured magnetotactic Bdellovibrionota FG-1]
MLPKFKIPLAELECDYARSSGPGGQNVNKVNSKCILRWAVASSPSLPADVRRRFVERFAN
RITHEGDLVLMSDRFRDQKRNFEDCVDKAQTMLDAVAVPPKKRVKTKPTKGSKRRRLEEK
TANSQKKALRRGFSE*
>FG1_v1_20093|ID:100159076| protein of unknown function [Uncultured magnetotactic Bdellovibrionota FG-1]
MKTSPDRWVTFWDVLFFVLVAFPLLTGGLWISRPHLFLELSDLGVPVVIVAGIGLWLRFR
KLTLWTLFWSLALFGRSPLFTIRRLASSPHAQWLRTEVIPCVNTEASISAPVALSSHLAS
RKWISLFPMIHESSGRFVDCIIYDPTIQNVDFDANALEGLLNSLPAHGYQDVFHCGEKFR
VYQYTGQGQKGGLSCLSCRPSCQE*
>FG1_v1_20094|ID:100159077| PHB domain-containing protein [Uncultured magnetotactic Bdellovibrionota FG-1]
MDMIAIFALLVAVFGLVVLFKTIKIVPQKQVMIIERLGKYHSKADAGMNIILPFLDSVRA
IMDLREQITPIEPQNVISRDNVTMAVDAVIYYVVVDPVRATYEVQNLRWGIEQLTLSALR
NVVGSLDLDHTLTSRDTINTQLRAALDTSTQQWGVKVLRVELKNITPPQEIKLTMEKQMT
AERTRRAVVTTAEGEKSAAILRAEGEKQSQIVSAEGAKQAAILAAEGQAEARLKVAQAEA
QAIQAVTAALGQTSNPASYLIAQKYLDSLTQVATDANKIVFLPYEASAALASLGGIKELF
EPGSAVSMKPKNG*
>FG1_v1_20095|ID:100159078| inner membrane protein [Uncultured magnetotactic Bdellovibrionota FG-1]
VNELVGKFHWVWLALALIFAMLEIMATSFGFIFAAVAALFATIAAALGAGWDLQLGLFGV
TLVVLLLALRPAILRKLRATSEGVPSRTSALLGLLGQVTEAPEAASGLGRAQVDGQDWAI
RCHEKIEIGTLIRVEGADGIILIVKKA*
>FG1_v1_20096|ID:100159079| protein of unknown function [Uncultured magnetotactic Bdellovibrionota FG-1]
MNLKPRFLPDREAATQWGGKGAVIVRMIQKGFAVPPTAAIGVTQVQEWLESLPEYGSAIQ
AWRSDAALAHLALLEQAILSAPMPEYWGLSAHTMRQFLAGDTAEEKEPWPLIFRPSVSLK
NSPPGCLGGCFESVVAREAGPETLWKAFLAVAASAFKPAAAQRLLALGVDLGGLRVAVLI
QPFLIAGRAGVFFSRNPANPELVPFSKLLSKRAVQAEKFLGGPANIEWIWDGQQLWFVQA
NLDGLSGQMFKWRDAPVQTLLIDLDGTLLGCYDFLAHLEFIIRAVWRFRKYGGFWAALRI
LKAVREAVEFPTDGRHELTNAERGAKAFAAKTGLSLTEAGRVLRDEVADIFPMLERYFFP
VPGAKAFVDWASTRYRLILATNPVWPMEQVNLRLGWAGIDSSKFVSITHSERMHACKPSL
DYYRELLQQEGLKAEDCALVGDDTRKDLPAIHAGISVFILQAGRNQPSVQSEVVVARATF
GSYAELTALLQKN*
>FG1_v1_20097|ID:100159080| MatE family transporter [Uncultured magnetotactic Bdellovibrionota FG-1]
MAARRKPKERLPERMNPGDPEPESCSPGSIEQELDMCEEGSLRGDDILHSHGKLPPEYSE
TPRDLSQMIDESWRMDLSEENREGDEMTGDEHSSGMAGGETEIEGQAHISTGLPGDRTQH
EKQESRLLDKPEGTDES*
>FG1_v1_20098|ID:100159081| RasGAP_C domain-containing protein [Uncultured magnetotactic Bdellovibrionota FG-1]
MADVGKVYPMDIQLLKKQIETQGEFLNHEHLERRAEIDQLRIELNTLKRLFEQIHPGFHK
KYEEMYRQQKQEWNPELEKAVLKEHKG*
>FG1_v1_20099|ID:100159082| Flavodoxin [Uncultured magnetotactic Bdellovibrionota FG-1]
METHLNTSKTLIIYFSRTGTTRRVAHVIARITEADLVEVKSSRYPRGIFGYLQAGLDAAL
SRPVPVDAPSVDFSKYEWVVVGTPVWGSSVSAPIRSYLAKHGRHMRRVAFFITCGGAGAR
RAFRQMRELAHRVPFATLELRAVDLHPGPLKPSVEVKIRGFAGNFQAPALRQAA*
>FG1_v1_20100|ID:100159083| DUF3014 domain-containing protein [Uncultured magnetotactic Bdellovibrionota FG-1]
MEKKSLVVISALLVLGAGVTLHYWLPGNKSPAPTDTQAQPTAVIANSPTSKPLIQYPVPT
GAPSTTLGSSLAKKTLPALDDSDESLQDVLNTLFGKSNLESLIHVNGLIRRFVLNVENAT
GPHPAPADATLFIPAKGTFRITGQGEDQTLSPQNYKRYLPYVSLLDQINSKKLVTIYVHF
YPLFQAAYHDLSPRGYFNDRLIEVIDDLLKSPEAKAPIKLTLNNLYYKFADPKLEAASTG
QKILIRIGSANAKVVKAKLKDVRDLLAVNRPT*
>FG1_v1_20101|ID:100159084| protein of unknown function [Uncultured magnetotactic Bdellovibrionota FG-1]
LSATGTCAKVAAKAELSVRDILMGTGNIFYYDDSAMSEDGPGAISVFDSKPLNRSRTSWL
LSNPWMPCEK*
>FG1_v1_20102|ID:100159085| HTH marR-type domain-containing protein [Uncultured magnetotactic Bdellovibrionota FG-1]
MEPEVVQLVRMSLAFHNLNKSAENKLSLSLVQYHLLATLRDMPGCSPQKLADAVGMHPST
LTQSLKRLLRKGAIFIGEDPKDSRKRILGMTRTGSELLYHFSQGIQGLLRSQEVRERFKG
LESKTEIAPGPSSLIAESS*
>FG1_v1_30001|ID:100159086| protein of unknown function [Uncultured magnetotactic Bdellovibrionota FG-1]
MLYGAIFLVLSRPRKNGSKKTYATDISSMRNHQIVLAEIKNEVAEERKCQLKVLHLLREV
ERDGHYLEMGYPSLFEFATQALGYSSGSAHRRIQSMRLLKILPEMESKIEDGSLSLCVAA
KTQSFFPAYPVVT*
>FG1_v1_30002|ID:100159087| DNA topoisomerase III [Uncultured magnetotactic Bdellovibrionota FG-1]
MAPRNTLILAEKPSVGRDLALAVKATQRGNGFFHGNGYTVSWAIGHLVTLPEPHQIQSQW
KTWNLQDLPLLPTHWPLAVIPQTEPQFQIVRKLIQECQDIICATDAGREGELIFRYIYEV
VNCKKPVRRLWISSLTQDAIQAGLRSLRPSRELDALADAARGRCQADWLVGMNYSRAYAL
TTQEPLFVGRVQTPTLAMVVLRDRQILEFKSEHYLVIEGRFESPGGPYSGGYLGEVSEVD
QPQSAQPKRLSQSPEKVEPVLERIRRGLARVAAHEGKTVQQPPPLLYNLTELQRHANRIF
GFSAARTLEIAQSLYEKHKLISYPRTESRYLSSSVAQTLPEVVDAIRAPYDPFLVEATGR
AQLNRRFVDDAQVTEHHALIPTSHRCSPSSLPDGERKIYDLICRRLLSAWQPDYVTRVTT
VITEVGSRDLFKTQGTTIQTLGWKTLDLKGKEQALEPVLPSGLNTGVSVKVVSVEALPKS
TEPPARLTDATLLTGMETAGRTLEERELALAMSDSGLGTAATRAGIIEALLTRGYLEREG
KSLLATPLGHRLIETVHPALKSPELTARWEMKLAEIQAGKRTLREFLAELEAELSARVVE
IKCASPLSAPSPPSPRKATPPNQLPALLKKHFGFEAFREAQESVCRSVTEGRDVLLVMPT
GAGKSICYQIPGIARGGTTLVVSPLLALIEDQVAKLKKLGFSAERIHSGCKREDSRRVCQ
SYLAGGLDFLFIAPERLGVPGFPALLKRRPPTLVAIDEAHCISQWGHDFRPDYRLLGERL
KELRPAPVVALTATATPIVQEDICRQLGLRNEERFIQGFRRHNIGICIIELPPGERIHAI
ATLLKGADRLPAIVYAPTRKKAEEIQESLSSEFKADRYHAGMSPKARDSVQSKYLDGKLD
VIVATVAFGMGIDKSNVRTVIHAAVPGSIEGYYQEIGRAGRDGLPSEAYLFHSYADLKTH
EFFLEMNYPDVAKLRSIFQELGPEPKAKEIVRRKLRSLDLATFERSLEKLWINRGVLVDP
EENMTKGDLDWEKAYVAQREQRQKQITQMMRLTTSSRCRMVDLVTHFGDRKDDGKSCGIC
DVCKPGSGGALQTTRTLSTIEQQWVARMMASLEGQNHQAAGRLFQEFSQSKPPLDRSFFE
KLVTILERAGWIESREESFEKDGKSIQYRKLSLKDAGRRASHQELSSLKMSGYGGASPKS
AKPRTRKKIPVDRKKTGRKTSASSGGFEKLRAWRLEQARRKGIPAFRILTDRVLYALCER
EPRTENDLFEVSGLSRKVVAQYGSEILGILRGHLAQTDVKKASCV*
>FG1_v1_30003|ID:100159088| antitoxin HicB [Uncultured magnetotactic Bdellovibrionota FG-1]
MMRYWAKIKQQKDKSYLVEFPELSGCLTEGASLDEALDCAKEALDGWLAARCDRELNIPK
AVKRKGRGYYGIEVSLTVAFVIRLRRLRKKCGLSQTEVAKRLDISQQAYAKIETPLKTNP
SLQTIQRISVALDADVDSLLVA*
>FG1_v1_30004|ID:100159089| protein of unknown function [Uncultured magnetotactic Bdellovibrionota FG-1]
MSNIKLFESKQVRALWNEDEKQWYFSVVDTIAVLTESTNPRRYWSDLKIQLSTTEGFSEL
YEKIVQLKLKSSDGKKYETDCASTESILRIIQSIPSPKAEPFKRWLAKVGYERLEEIENP
ELAGKRMREIYKAKGYSDEWIEKRVRGIAIRDELTKEWKRRGVKEQTEYSILTAEISKAT
FGMTPAQYKEHKGLERPTDNLRDHMIAENPKKLRTKR*
>FG1_v1_30005|ID:100159090| HTH cro/C1-type domain-containing protein [Uncultured magnetotactic Bdellovibrionota FG-1]
MKNAKKFKSWVDKKLENPSFKKTVEEESERLSIGEQLVRMRLAAQLTQADVAKKVGTTAS
AICRYENAEYDRYEVRTLRKITEACGGKLQLVFRSASDEDWAA*
>FG1_v1_30006|ID:100159091| putative Thioredoxin domain-containing protein [Uncultured magnetotactic Bdellovibrionota FG-1]
MRIFSGVFSLLAFLLSAALQAQTLPDLKFTFKKQSLEISPPPAHHFNLQAPCEIKEGQTP
LKFKLSPSTLKVQIPLQSEGKTVDVVVFICDEGRSYCLRKQQKIVIPSRGSAQVPLSTHE
NSISTQNTSTAKPAQPHFEKQTGFWVNDPESAFAEAKTRNLPLMIDFFGIWCPPCNHLDA
MVFKSEPFVTAAQPRFVRLKLDSDSATFSPIKERYHVLGLPTLIFTTPSGDEILRLVGFQ
PLSEVLGKMKLVSSHPTEGYEALSKKADAGTEEAVFPAAAIAMNRGEFEKALRWLNPLEP
SLIKKGDARLSEIFRAELGLAQKQDNSAKQRETIEKWTQKLPNSVDQIENYETLADLLKE
AGPADASHKTLLKGLALIERLTANPNLLAGSEYTRADLAQTRADYLERLGDLQKAKTAYL
ECAKAYELEAQAEGGSFARGPHLERAYCLGKAGQVKESAAIYRKGIQLFPTEFTFYSGLA
RLWLNEGKNPQNAAQEAKRALQYAYGPQRLKCVWTQVKALEALGDLKGAIRAVDEEVNPA
APPSLYGSASASRLSKKLLCLRTELEKKLNSAHK*
>FG1_v1_30007|ID:100159092| Sigma-54-dependent Fis family transcriptional regulator [Uncultured magnetotactic Bdellovibrionota FG-1]
MQRLPLILICDDDSVFHLAIKQAVRGHFECKSAYNTDEALAIVRKHPIDVLLLDIQMRSP
AEGMQSIRKFLEIDPELSIAMSSGITDYTTVRDAMILGASDYIGKELNSDALIHRIRNLL
EKRQLLRRKGQQNFEALAVQKQNILIGQSPALLQLRKTIDRLRNNAANVVITGETGTGKE
VVARQLRGALPDGSLAPFVAVDSSTIQSTMAESILFGHEKGAFTGAEKSTKGIFEEAHGG
IVYFDEIANMPLEIQAKLLRVLQEKEVTRLGSAKTLQLEFRVVCATNKNLEEMAKQGQFK
DDLLQRLNVLPIELVPLRERAEDIPLLTEYFLRKNRHERGDIHFSSEALDILKAYSWPGN
VRELGNLVAYVIAMTDSPELEVADLPPKLRDAARAATKTTGNAAQSSDATSKEGLGFYEQ
VAAFESTLLQKDYDHYRGNVSKMALSLGMDRSHLYTKLKEYGIHTNRPPKNN*
>FG1_v1_30008|ID:100159093| Sigma-54 factor interaction domain-containing protein [Uncultured magnetotactic Bdellovibrionota FG-1]
MFSGEMRLALRSDATVLIMGPTGTGKTHLAREIHQGGGRQGQPFVTVNLASLHEGTFESE
LFGHEKGAFTGAHERRLGRLATAQGGTVFLDEIGELSPRLQSRLLEFLQTRTITPVGGSR
AVRLDVRVIVATHRNLWKAVSSGEFREDLFHRLRVISISLQSLAARPDEFDGIMHSCLSQ
VCAETGRTILKISSEVAERFEGYSWPGNIRELRNVLEYAVLSADGVEITGRDLPAWFGDH
PRPVGGMPPEHLPISGDSGQGNRLLAVAEVPMTLDFYATLAGFERDYLVFMLKHFKGRVN
ETAREVGLHKTTLIRRMRIHGIRPGGRV*
>FG1_v1_30009|ID:100159094| protein of unknown function [Uncultured magnetotactic Bdellovibrionota FG-1]
MSLDFIQRELFEALSDITLPSPPTAILLTLGLGGGLPKSIPPLSLSKNSSQIFKEQTATG
SYFEPLSGRFIFAIGGEDVNYRKLVVRAIGFFIFFHFFFKTQKSGKLTDLS*
>FG1_v1_30012|ID:100159097| CarD family transcriptional regulator [Uncultured magnetotactic Bdellovibrionota FG-1]
MDTRNPFQPGTPVIYAMHGKCAVVSIETRQTGGESISYYKLEMQKSPLSRSLRQEPAIWV
PVNSARERGLRPPMTAEDADAVYAILNSREYYFPLDAQWSALQPKIESSLRTEGCFGLAK
ALSYLHVLKRKQIVATPEVARMYETVSKLLIRELHEATGEAARNIEDRIARGMRQKLLPN
H*
>FG1_v1_30013|ID:100159098| membrane protein of unknown function [Uncultured magnetotactic Bdellovibrionota FG-1]
MICGGLLWLFLRFAAFLEIILNFRSESTDLSDGEAYPRASEERNSMSVMNKFRFLSAAMV
LPLLFSLAYPLGGFAKQRDKDVGSDDDVSDIKDQLKQLRKEQNDDRIALAKVRADLAFYD
SREYEDSIKHDPTHACSCAPGSSANCSMKDYEASGVKGGDVGEAQIIEIVKTNDGCTALF
SKDPRFEKVSAACQDAVTKCAPIAKIQAKLYLAKRARDLELKLKTYYDEQRKQLESDLKE
AKREARKNGSCANCGFQAQSQMMGAREPGVGDYIVAGLGTLAPVAMQGMNMWMYNKGLDA
QVGMYGSCLSTVQAVGVPPGGNCGMGGVGMGGYGYGGGYGGGGYGGGMMGGYGGGGYGGG
MPGIGFSAGIGLGGMGGGYGGGMPMGMYGGGGMGMPGMGYGMPMGGMGFSAGLGGGMGGG
LYPSSPMFTGGYGMPSYPYGTGFGGSMFPMGAYGGMGGMPMGGGLGFSAGLGGGYGGGGM
PGGYGGYGGGMPGGYGGMPMGGGLGFSAGLGGGYGGGMPGGYGGYGGMPGGYGGMPGGYG
GMPGGYGGMPGGYGGMPGGYGGMPGGYGGMPGGYGGYGGGMPGGYGGMPGGYGGMPGGYG
GMPGGYGGMPGGYGGGGVSPGFDPSAGGGAYYQAMMQASQQSQLMKAQSAAQSQQDLMIA
QQQIMEAQQRYSQVQSGGYSYGGGGLGYGGAKPF*
>FG1_v1_30014|ID:100159099| Histidine kinase [Uncultured magnetotactic Bdellovibrionota FG-1]
MITTKLFRRHYAITAAVTIFFVVIGLFITNAVMRFAISRQQGFPHGPQVFYAHLIDDLSP
TDRSAALRRIERLGLEREPFRLAILDQDGKDISTGQPVSIPWEKVQKPQEPFQSAVVGPN
NSSGGFAGPPGPPIGNELVRFPGNPAQYLYVTMSWPEHFEGGRPPVLLFFITFGSLLLSV
LIGVAFALLLLFRSMTERMRLADEVISELQSGNLKARFPVRRMDELGQAMTRFNLMADEI
ERLVEQMRNVEKSRVSLLQDLTHDLRTPVASLKNLLATLGKKSPTVNEQVREELIELAER
EVDYFERLVEDLLVLAQIREPRYQADRRSVSVLEIIQEEAESVSVRSKTAGAPQKTIDVD
DSISPEACEISGDAHLLRRLFRNALENAYSFALSEVKVSFDISHSKELRIRIQDDGPGMS
AEALKGFGERRVTRNMAREKGNRLSVGLGSVIMKTITEIHRGGVVARNHEDAAHRILGAD
IQIVLPRQ*
>FG1_v1_30015|ID:100159100|ykoG| Uncharacterized transcriptional regulatory protein YkoG [Uncultured magnetotactic Bdellovibrionota FG-1]
MIEILLVEDDPVLGRGLSLNLEAEGYKPHWVSNLMDARVANKRKTLDLVLLDLGLPDGSG
LTFLKELRQASSRIPVIILTARTDEDSVVEALQFGANDYVRKPFGDRELLARIKTAIREP
QSRSAQIRYEDLLILLDKRAVMFGEKELELSPREFDILFFFVQNAESVITREALLQAVDK
NGELFDRTLDSNISHVRSRLKKAGIKSIQISSIYGVGYRLEKT*
>FG1_v1_30016|ID:100159101| exported protein of unknown function [Uncultured magnetotactic Bdellovibrionota FG-1]
MHSFRCLSFVGFLLLWSARVAHADGMDFPQGPPPAGGSFSGRPPQGQMPPEMKDMMELMR
WKRDHQDDVRIQAFDKDHGDLPRPTPGQAPDMDRMKSYASDLKKLKQAVEATPKVAAAAN
DTPTKQTPAEKQSAPAKNSASAPVSQCQPDKANSIQSQLNDLIAQVTRLTARLDHLPAPG
YGQVSFGPGAQTEESKFTMQRRLVAQQVRKTKEQTDSMKEQVDDLKDQDCPMPDPDGDDD
FEGPPGGGFGGPPSGGPRGMPGGADFAGMPAGPPGFDIEDLMLDLPESLQNQIDDAKRDQ
TRAKSRFKTAMRRWKNKCQRQMASRGGMAMGQMQMTGGGMPNFGGMGGNSQPLIGLAAIN
ASLGYTPGAMNMGGMSAMGGYGGMRGGYGGMPMSGFGYSGYGSGYGSSGIRTF*
>FG1_v1_30017|ID:100159102| protein of unknown function [Uncultured magnetotactic Bdellovibrionota FG-1]
LLQSQNTPKYLTDYGGLFFASNGKDGAKLGVLKEDAIFTYCSTAKNGAFGTGTPAK*
>FG1_v1_30018|ID:100159103| Methylmalonyl-CoA epimerase [Uncultured magnetotactic Bdellovibrionota FG-1]
MATLNHVGIAVVDLPRVRKLFSILGLETAHSEAVPEQGVNTHFIPFSAEAYGSNLELLEV
IHAGSPVAKFISKRGPGLHHLSFRVESGELDALSSRLTAEGYRLVFDGPQAGAHGMRVNF
IHPASADGLLIEIMEAAPGN*
>FG1_v1_30019|ID:100159104| Rhomboid domain-containing protein [Uncultured magnetotactic Bdellovibrionota FG-1]
MPIRLTRAVKILLISCLALFVIQHTADQFLGMNILGWLALVPSAFVLDHRIWQIFTYSFL
HADVMHLFLNLMMLAFMGGELEATWGTARFVKFYFFCSVSAGLSYLLLGVLFPSQGIHTP
MVGASGAIYGLLMAYGLIFGERVLLFMMLFPMKAKYFIWILAGLELMTTVFSGNGGLASI
AHLGGMAAGFGYLWGQASFLVWKKRKVAKDGRSGRLSKKRRSQPQHLKLVINNANKVELQ
NSDDGSDEPPTFH*
>FG1_v1_30020|ID:100159105| protein of unknown function [Uncultured magnetotactic Bdellovibrionota FG-1]
MRFNTTSMTLLYEAVDQKKFDTRLVERNLARGVVTHAESQQNIQSLPDDAANAEFISVES
IMNDGALGADSSSDSDHH*
>FG1_v1_30021|ID:100159106|trxB| thioredoxin reductase [Uncultured magnetotactic Bdellovibrionota FG-1]
MSIENVTILGTGPAGLTAAIYAGRANLSPLVVAGDQPGGQLTITSDVENFPGFAEPIAGP
DLMATFRKQAERFNTRFLEGMVVKADLSKRPFVLEMADGTEIQTQTLIVATGASAKWLGI
ADERRLMGKGVSACATCDGFFFRKMDIAVAGGGDTALEEANFLTRFASSVTVIHRRDKLR
ASKAMQERAFKNPKIKFIWNAQIENVLGENSVEAIRYRDLITQEVKDLPTQGLFIAIGHQ
PNTRIFKGQLKLDGAEYLWVEPGTTRTSVPGVFAAGDVADHAYRQAVTAAGTGCMAAIDV
ERFLENEE*
>FG1_v1_30022|ID:100159107|lysU| lysine--tRNA ligase/Ap4A synthetase/Ap3A synthetase [Uncultured magnetotactic Bdellovibrionota FG-1]
MSDQKHKGEAHGEPTGETLQDLSEQVRIRYEKLGRIRDRNENPFKNGFCPSALAAELHRS
YGEKSKEDLEKSAIRVSVAGRVMAIRDFGKASFVRVKDRSGLIQLFVQKARVGDAYAQFK
ELDIGDIVFSEGTVFKTKTGELSVMSDQVALVTKSLRPLPEKFHGIADVEIKYRQRYLDL
IMSDETKETFRKRSRIIEEVRRFFVDQDFMEVETPMMHPIAGGATARPFATHHNALDMEL
YMRIAPELYLKRLVVGGIERVFEINRNFRNEGISIKHNPEFTMLEFYMSYATYQDLMDLT
EKLFQQVTDRVLGSRQLTYQGTQINLDGRWERISVEDAIIKYSEFKDRSQLRDRATLLAY
GKGKGLPMKPSDSTGGLMMVIFDEEVEAQLIQPTFVTHYPLDVSPLSRKNEQDPFLVDRF
EMYIYGREMANAFSELNDPVDQKERFQSQVDAKNAGNEEACGMDEDYVTALEYGMPPAAG
QGIGIDRMVMLFTDSASIRDVILFPLMRPHHHQNEKAPSEASR*
>FG1_v1_30023|ID:100159108| lipoprotein-releasing system permease protein [Uncultured magnetotactic Bdellovibrionota FG-1]
MNGKTLSVVPTLARRFLLSRASDGFLSLIAWVSVVGVALGVLALTVVTSVINGFEGELAR
VITGMNGELVLYSRAEPVSDPELIEAKIRKVVPETQAITRSFVTEVMAAGPSGVAGSVLE
GVDGATLGEVTAVPRRVVSGRLPTSEGEVALCTALADRIGAVEGSEIRLIVPFSGDALAA
QGSKESEGLGGAPQIIKVQVVGLVRMGMYEYDSQFIFAALPAVQSFLKQGNKVTSFKMRL
APGTDSQVASDHLTDHFGYPFRAKNWAQMNKNLFYAIKLEKVVIAIIMTVIVIVAAFNVV
STLMMMIHDKSKEIAILKAMGFRPAQSFQLFCLIGVGMGAVGTAVGVFTGLGLNWLLEKT
HWIDLPPDIYYIGFLPVVVRWSEVALIALSAILISFMATLYPGWQVCRRSPLEGLRYE*
>FG1_v1_30024|ID:100159109|lolD| Lipoprotein-releasing system ATP-binding protein LolD [Uncultured magnetotactic Bdellovibrionota FG-1]
MNSSSNSVPVSQAPLIQAQGIRKSFLKGKTEIAVIRGVDFSMMPGEMVSIMGASGVGKST
LLHILGTLEPPTAGKVYFGNPPQDVFGFSERQLSFFRNRSLGFVFQFHYLLPEFSALENV
MMPALIAGHARAASMKQAQELLNFVGLGHRLEHRPSELSGGEQQRVAIARAVIMRPKLLL
ADELTGNLDSTNRNMVMDLLARLNETTGVSVLLVTHDYDLTKKMHRVLTMKDGLFVK*
>FG1_v1_30025|ID:100159110| outer membrane protein insertion porin family [Uncultured magnetotactic Bdellovibrionota FG-1]
VTAFFTRIFHLRWALFWGWLLLGVAAMGGPLSFFQPACADEVVPFLGRAIGAIEVRGNKR
IEKDAIMAKVVTQVGQPLSSESVRTDIQNLFGMGYFDDIEVSGESPDASHVKLIYTVRER
PVISKIEFDGNERIGTSDLKDVTKVKEYSILDINKVREDVALLQKHYEDKGFYLAKVSFE
VKPGKSGEVDLTYKINDYDKVQIKKITFLNNKWFSDDQLKSIFQETKEGGLLSVLSSGGN
FKESSFKMDLQRLTYWYLDHGYIKFRYENPVVTISDDKRFLFVSIYVDEGQQYKIGNVDF
GGDLLFSKDELHAELTLKSEDTFSISRRNADIQRLTEKYQDLGYAFVNVIPDPNPALVHD
DVHTMDLVYNFEKGSLVHFGEINITGNSKTHDKVIRRELKIHEGELFHGTNLRISKENVE
RLGYFAPGEVIFNQITPKGKNDVVNIDISIKERSTGTITLGAGYGSQSGVFFTGTVSEIN
FLGRGQTLSLSAQYSANTTQRSVNLGFTDPYAFDTRWSMGGDIFRVIFPIPQTYSTRKMG
FDFRVGYPLAEYVYGYSTYKFEGLQMFDVYPDVPQARVDSDSGILSSVVWSMIRDKRNNR
FETTGGNYQSVSLETAGLGGDKHFLKSTLNNRFYTRVVGDLVFRTSQEVGGMTSLSDRPL
APSEKFYLGGPNNMKGYQLFMLGPKAFKPDGRPTPLGGTFDAFALAELEYPLIREAGLKW
VTFFDVGNCWDRFPTGDDLALRTDAGFGIRWFSPIGPLRFEWGFPFNRRPDEDAMVFSFF
IGPPF*
>FG1_v1_30026|ID:100159111| outer membrane protein [Uncultured magnetotactic Bdellovibrionota FG-1]
MGIGMNQYKVLSVVVVLLLASLGVSGFHAQLARASEESGVKIATVDMQKALQSVEAGKKA
KSQLEKEFNTKKKALQSEEVAIKKMGEEFKKQAAVMNEDARAKKQAEIQERIMRFQETTG
RSQAEIQQKERDLTSPIIVKMRAIISEMAKQKGYSVVLEKNENTVLFSLEKDDLTSEVVS
IYNKKADKS*
>FG1_v1_30027|ID:100159112| UDP-3-O-[3-hydroxymyristoyl] glucosamine N-acyltransferase [Uncultured magnetotactic Bdellovibrionota FG-1]
VAVASFGVSEICRWIGGRVVNGELLEAALDSIRVECAGALGKSQPNEVAFFFSKNYQQEL
PSARPGILVTGEAFVGPLLASGLPCLKTSVIVACPDPYLGMALISEKLARGLSTVAHLVA
DALDRKGPPEVHPSAVVDSSAELGLGVKVGAHSVIEAGARIGAGSVIYPGCFVGPKCLVG
ECCVFFPNVVIYEGSLIGNRVRIHANSTVGSDGFGYAVQVEKTVQGIRPLKHHKIYHLGK
VVIGDDVEIGANSCIDRGTLSDTRIERGAKIDNQVHLGHNSFIDEGAILCGAVTLAGHAS
VGKFAYVGGLTGVTNQVHIGDGAKVAAMTLVSKDIAPGQTAVGNPQRAHREHFRVHAWLN
KLALKGTRRSKESEDQK*
>FG1_v1_30028|ID:100159113|fabZ| 3-hydroxy-acyl-[acyl-carrier-protein] dehydratase [Uncultured magnetotactic Bdellovibrionota FG-1]
MTENPYFLTIEQIQRFLPHRPPFLLVDRILGIHPTGDVSDMSSKGKVGTRVVGLKAVSFN
ESYFQGHFPGHAILPGVLLLETMAQISSFSLYPYLSRQPDGIETLAKNFQCVFVGVDSAR
FRRPVVPGDLLKIETTVTKTRGRLWVFECHATVDGQRVAEADIMANLIANSDLEGSK*
>FG1_v1_30029|ID:100159114|lpxA| acyl-[acyl-carrier-protein]--UDP-N- acetylglucosamine O-acyltransferase [Uncultured magnetotactic Bdellovibrionota FG-1]
VIHPTAFVDKKAELDSSVEVGPFCTIGPHVRIGKGTRLVSHVVLDGWTEIGPDNTIFPFA
VLGAVPQDLKYRGEPTQLVIGSRNVIRESVTMNLGTVGGGGLTKLGDDNLIMAYTHFGHD
CIVGNHCIVANYAGLAGHVILGDYVTIAGQVGISPFVNIGDHAYVTGQTGVEKDVTPFTI
VMGQRPASVKGCNIVGLRRRGYSAEIIQKINESIKLWQRPDVQKEQCLLEIESQYGEYKE
IHQFVSFIRKSEIGVTR*
>FG1_v1_30030|ID:100159115| lipid-A-disaccharide synthase [Uncultured magnetotactic Bdellovibrionota FG-1]
VTKVLISAAETSSDAHGAELLRALKILDPTVEAFGVGGPRLQGVGLRTWVDARELLAMGF
FEIFSRLPRILRALKKVGKLAAIEKPDVAVVIDYPDFHFRLARRLRTLGIPVVYYIPPKV
WVWRKNRIRILKEQFAKVLSILPFEVEFYQREKVPVCYVGNPLVDELPLEMTREQARNRL
DLSLQKQALVVMPGSRPSEIRRHLGLMLDAAKQAAVQLRVRQKLKPDERLVVLMPFPVTS
DIETVRAQADEWVKKQKDADLLLDLRVSQGDAHECLVAADAGLIKSGTSTLEAALLKCPH
VIVYKPNWVTEFIYRHWIRYPGPVGLSNLIAGWSPENPFLITELLCSDATVEALAVEALG
LLLDPEKKQRQLDGFSAIREKILPAGGESPSAMAAREVLGVARAGSKPC*
>FG1_v1_30031|ID:100159116|lpxK| Tetraacyldisaccharide 4'-kinase [Uncultured magnetotactic Bdellovibrionota FG-1]
MLKGLVSAIWSSVSAGMRWAIRHGWVKQAQLPVRVISVGNIQAGGAGKTPLVAEIARQAE
ARGLKVCILSRGYGGEWERSGGVILPRDGQADLPRASQCGDEPALLHDLVPGAVIGVGAD
RIRQFEQVQAKWGQPDLVLLDDGFQHWKIKKDLEIVAVTSAKRTEVFFRDWSSALRDADL
LVWTKGETRPKTRPEGGEQVRVRYRIGPPSSRQEQFWLVTGVADGPSVEVLVRAAGFNLI
RHISFPDHARYAKIEVKAIIDAAERAGARVLVTGKDWVKWRDLLEAPTSLRVQVLEPELE
WLEGRDAWNHQLWER*
>FG1_v1_30032|ID:100159117| protein of unknown function [Uncultured magnetotactic Bdellovibrionota FG-1]
LNPNWNGWRAGTLGITSCGNVSFILFTGNRVVLLFSAAPAQTTFWASLGKFAEATLHSGK
DC*
>FG1_v1_30033|ID:100159118| Kdo2-lipid IVA lauroyltransferase/acyltransferase [Uncultured magnetotactic Bdellovibrionota FG-1]
MVGGQGRLESPVVGTLVLFFLRAIAWFYYFQPRQLKRLFGRALGSLLRRLSIRAKIVEQN
LLYAFPDSAQKREELFRESYVHFGNLIFEVLLLLGPMKRFIQKNADLSGIEYWRDAKKQG
KGVIFLASHLGNWEVMAAAGAFLGGIDLLMVTKHLKPEWLHQAIESGRRKLGVEATYEPR
TLKDVLRHLKRNGTIGFVLDQYAGPPVGVRVPVFGIPVGTSTAIAALAKRTGAVVLSVVN
YRSLDGRWKVEIGPPVEWQQVDRPQQGGIAENSTYELALNTASYSARLEKDIYTHPGQWL
WTHRRFKGDLQPLRPGEWYEGRARA*
>FG1_v1_30034|ID:100159119| DUF3108 domain-containing protein [Uncultured magnetotactic Bdellovibrionota FG-1]
MILQFFPRVGRPFVVACILAGVAAGCAQGTLGRVSETDDLPKDLSKDLQDKFHVTEIVGA
ATPGPVPSATPEVYQEPKVVKKKHKTSKKTPLAHVSPAPSVAVTVPFAFPNRRPPIDPLW
VGEKATYDITYFGMSAGDFTLELLPYKAIDGRKVYHVRGNAVSSKVFSLLYRLNDMVETF
IDFDGLFSHRFHIVLDETKQARDSLELYDAQKKQTFYWNRWNHKARGYSETKEFSPIEPF
SQDSLSALYYLRTLPLVDGGVYSVPVVSEGKSWEAVVTVVRREEMRTPMGRVQCIVLKPE
TKYQGMLKKQGDSYLWLTDDDRRVAVRLEAKVRIGTVVSNLRKYEPGTPP*
>FG1_v1_30035|ID:100159120| Lipopolysaccharide heptosyltransferase II [Uncultured magnetotactic Bdellovibrionota FG-1]
VKKTILVRAPNWIGDQVLTYPFFYYLRKANPQARIVVACVAWVEAIQFRDLVDDVYVLPR
SIGTGLRARFEAVAAAARELRAEVAGRGEWDEAYCLPHSLSAAWLVFRAGAKIRRGYGTD
ARGVLLKPAISWEKRKSTHRAEDYVGLLPPEAQPTGLPVRGFWGVPPENELDPGSRGEME
RFDALVAWPGAEPLDPPSGEYWIMAPGSQAPSRRWPLSQFAELARQVFFSTGWRGVIVGG
PGEAPLARELVSDRSLGLLDMTALGSVASNWRLFAGARFTVTNDSGLAHVAALCGSPTQV
VWGAGDPKRTEPLGPGKVRILFNPVECWPCERNQCALSAARQIECLRGIQASQVWKEIQS
GLRPR*
>FG1_v1_30036|ID:100159121| Glycosyltransferase family 1 protein [Uncultured magnetotactic Bdellovibrionota FG-1]
VAFDLGDSSVLLNSLRPRLNQLVVCLSHSWGGLEQVAANDAVDVGALGIKVHVMVLEGSP
IHENLAHRKEVSLVPLNFRPRNYFDLRMRTELERWFSQGVNLIHSHQTSVLGSIVPWLWG
HPEVAMLCTRHIMSNHNKKNFFHRAIYRRLDALMVISRSVKLNVMDTHPIRERFVKVVNL
GLDFDRFDPEKVDSVGERAKWHADDETVVIGLVGRIDPAKGQATFIKAAAGLLKSLRAGE
KLKFVIVGEETLGSSGTYLEELKRMLKQFRMEEHFVFVGYQENIPEIMRAFDIFVMPSRQ
EAFGLVAIEAMSMECPIIISSGGSAEEIVGERADFGLTIRPDDAFDLQRQIRFMLDNPMK
RIQMGQKAREHVRRNYDRRARLQRTLEIYEAALRRRGN*
>FG1_v1_30037|ID:100159122| GST N-terminal domain-containing protein [Uncultured magnetotactic Bdellovibrionota FG-1]
MKTFTNSPNYIKRTQEMNKRPSSSPGRAQRSASGAPQSPAPRGQPPTLELYQKEDCPFSH
AVRNRLTQLGLDFVAHNVSDDAPLKHEQLLRAGGKDQVPFLIDHTHGIKLYKSAAIVEYL
DQTYGQPTSTRLGRFATQLDSQIRNRADQIAWRLRNPVFRARELQGEMQKTVRQVRGSLD
FLKNRIDRALKPQLPRRRKAAS*
>FG1_v1_30038|ID:100159123|rpsA| 30S ribosomal protein S1 [Uncultured magnetotactic Bdellovibrionota FG-1]
MVVKQTGEETLKKAPKNQSWMDEFASDFGPEESSVHGDDQEESFAELFEASQAQQEIKEG
EVVDGTVVAIGPEYATIDIGYKCEGLVPLQEFRDAQGVAHVAVGDVVSVYLERMELENGF
MLLSKDKAEIIRAWDEISQACEKDQLVEGTVIAKVKGGLSVDIGVKAFLPGSQIDTKPVK
NLDKFLGKKLKFKIIKFNKKRGNIVLSRRAVVAQERELQRAETLSNLQEGMIVTGTVKNI
TEYGAFIDLGGMDGLLHITDMSWGRIKHPSELFAVGDEVKVKVLKYDREKERVSLGLKQA
QANPWDDVEYKFPVGVKVKGKVVSLKDYGAFVELEDGIEGLIHVSEMSWTERVKHPSKII
NVGDEVECKVLEVDPKQKRISLGLKQLQQNPWDELEVKFPIGSVIEEAEVKSVTDFGVFV
DIGMGIDGLIHISDIAWTKKFAHPSEKYKKGDKVRCVVLGIDKQSEKFSLGVKQLERDPW
ESIKARYKPGTAIEGPVTKLTDFGAFVEIEEGVEGLVYVSEIADHRIEKPADVLKVGDQV
RAEILSIEPKERRIGLSIKQLGRTEERQNYESFVGERGKKTSMGDILGEKLKAALSKGEK
E*
>FG1_v1_30039|ID:100159124| RHH_1 domain-containing protein [Uncultured magnetotactic Bdellovibrionota FG-1]
MSQAKKITVHVPEELLKKAQASTRQGITETIRRGLQLVAASESYEALRSLRGQVKFSIDL
NRIREDR*
>FG1_v1_30040|ID:100159125|vapC| Ribonuclease VapC [Uncultured magnetotactic Bdellovibrionota FG-1]
MIAVDTSSFIAYLEGAAGKDLEILDEALAAKQVVLPPMVLTELLSDSSLPKKVVELFKTL
PLLEISEGYWERCGISRAAVLAKGHKARVADALIAQSCLDHEVGLLTRDGDFRAFATRCG
LILVR*
>FG1_v1_30041|ID:100159126| glycerophosphoryl diester phosphodiesterase [Uncultured magnetotactic Bdellovibrionota FG-1]
MLRFLLLLVCAISASLASASLSDAAPWVIGHRGLGQGHAPEPENSVLALSAALQMGATAV
EFDVQLTSDGQVILAHDSRLERITDGQGCVAETPFADMKQLSLKDGKGRVHPEVGVGTFT
EALEVLKAQDVSGPVVRSRPFIADIHIKVYDFFRGDYGGWDNHGCRRTAWAELTDRVLAQ
TAQAGLMDRVIFTSFDRRVLNRIRAAYPRAKVGLLTMLDSKGAIEFAHKRRYNFVALNDF
RFTPVQVSRAHESGIQVLSWSPSTLSQLDWERDAGVDGWITDNVPAAIDRNRSTQP*
>FG1_v1_30042|ID:100159127| protease IV [Uncultured magnetotactic Bdellovibrionota FG-1]
MTAPENRKLPKRLNPLTWVLALSSVFFMVFLIISGGIYLYHSPGQAKEKRSFLSGGGGQV
GIIELNGVIMDSKKILKNLEHFADDDEIKAVVLRLNSPGGAVAPSQEIYEAVKAYKKPLV
VSMSSVAASGAYYIAMGAKRVYANPGTITGSIGVIMEFVNLQKLYEWAKVQRYSIKTGKF
KDAGAEYREMTTEERELLQTMVNDVLLQFKKAVATGRKLSMEKVDAIADGRIFSGAQAKA
LNLVDELGTLDMAIADAARQAKITGKPHSVYPERRRSSRLLELLMDEGAHDESAAESSVS
PVRGVVAQLARAFLGERAEQVTREALPEPGVYWLWKGARW*
>FG1_v1_30043|ID:100159128| SAM_MT_RSMB_NOP domain-containing protein [Uncultured magnetotactic Bdellovibrionota FG-1]
MGYPRDLAVRVLTRVLSDHEPLDEALIALANAVPPSDRAWLQEVCSGTLRWRGRLDRAVD
STAIKKKPSGWLRKVLLIAAYQLVVQERTSPAAVVNETVNEVKRKEGEAPAKFANAALRK
IAEHGVAWRELKLKEGASTLDGSGWASLPEWLWKRLCATRGEEWARAYALASLDRPKLWV
RAKSADFKADWAVVGPVVGSFEVTEGGGITSKSGFAEGHFFVQDISSQKLIAEITARIQQ
QWPEGFAEGAVRRALDLCAAPGGKAVGLSWSGWSVSASDRDAARYALLRNTIERVAPEIQ
VIERNQVGELPLLDLVWVDAPCSGTGILRRHPDVRWLRQERELEGLMRVQQELLAEAWDR
VRPGGFLVYSVCSVLKEEGEQALKKFMEGRQAQKLEQWFLAPQEAPYGDGFWAGLIQK*
>FG1_v1_30044|ID:100159129| putative DUF2384 domain-containing protein [Uncultured magnetotactic Bdellovibrionota FG-1]
MQLARKRPVVPIHGPDDGLKTALCRVLFGIEETWGLDQNDLAGILHRRSSTISDWKTNQA
VSVSPVNPSPNDTQIYEFIEFFDSVSSLFVRIEDQVGWLKTASPDFGGKSPLELLKLNNK
NLFALREWVDHLARP*
>FG1_v1_30045|ID:100159130| protein of unknown function [Uncultured magnetotactic Bdellovibrionota FG-1]
MGGSSGAALIFMILYRTSNPKRRHSLAFLVTQRQQTALLAQLEKQSWIDEVFNRTLPIPA
QYPTRFGPAGFNRNVFYASERRETTFFEFGYGLLKAQSVIGRGIAAVCFEVMFRGRRDPD
DVSSAENLEAILNPKGYQGAHQWLLALSAIPESVRYPSVREPGGDGVNLAIYEPEVIVGT
RAQIEDLILTPQSTGSVDVESLSRGRLSTIDPIR*
>FG1_v1_30046|ID:100159131| protein of unknown function [Uncultured magnetotactic Bdellovibrionota FG-1]
MRFSHGLFKLICDARHNDTESKTDGAKQTHVRLSAPEGNTQGLNPETSSFSAI*
>FG1_v1_30047|ID:100159132| N6_N4_Mtase domain-containing protein [Uncultured magnetotactic Bdellovibrionota FG-1]
MIKIKPASVITPPPIFPPAWLWLVDEAIPAFVKKQYSPRESWKNKPFSKEDAHFFFKGIE
ELSELFTEERPRHLPAYFRHPKFRSSYLLYFLPLQAAKFLTIFHLHPKAIQAALEHGRKT
GVLRVADLGAGPGTASIALLLTLLNTKLATGETLPPIEMDWLDTNGTILEDGKALAEQIS
SQFPKLRDRVTIRIHTAPWWEASRYLSKPTSLILLGHVLNEAAGPVFSRTTSASYEEGEP
HKQQASEKWLNLWGSLLREKAQGGGVLFAEPAAKRPSQFLSSLRDQLFSTDVVTASPTSI
WGPCLHAGHCPLAGGRDWCHFSVPANIPGNWFRDFSKALSSERQWVKFSYLWLATPDYPA
PQPEASLKRVISDPMAADRGGRDSGPKAVLICEPEHPGRHPLRPSEQLWRGDLVKVRGSR
*
>FG1_v1_30048|ID:100159133| DUF2752 domain-containing protein [Uncultured magnetotactic Bdellovibrionota FG-1]
MDVSDPKSFKKAKIFWKDNSSSTWAFICPLCATQRKIPCQPQPTARHYAQMALTAAFFTL
LTWYWFSWKGMVSFIPFWIIFEAIYRGRVRVAMRCPHCGFDPYLYLVDVKLARQEVESHW
RKKFADKGVPYPEKPKDSGPLIPPSLGRLVASNVKKRDPYNRHLTQ*
>FG1_v1_30049|ID:100159134|ssb| Single-stranded DNA-binding protein [Uncultured magnetotactic Bdellovibrionota FG-1]
MSVNKVILVGRLGQNPEVKYTPSGAAVANFSVATNEVWTDKSGQKQERTEWHRVVVWGKL
AELCGQYLAKGRQAYVEGRLQTRQWQDKDGQTKYMTEVQAQTVQFLGAGAGVRDGAQEGM
SMGQEQGFEAPANGGGAYSARPVPTPAANRPMTAGNPPGEPSFTEDDIPF*
>FG1_v1_30050|ID:100159135| Undecaprenyl-phosphate mannosyltransferase [Uncultured magnetotactic Bdellovibrionota FG-1]
MRILIVIPTYNEIDNLEALTQAILAITPGDVDILVADDGSPDGTGQLADAISKQNTRVQV
LHRPKKMGLGTAYVNGFRWGMARNYDAFIEMDADFSHDPKYLPRMIDLLQSHDVVIGSRY
VPGGGTINWGLGRKLLSRGGSIYSRLILGASLRDFTGGFNGWRRPVLEAVNLDTLQSGGY
SFQIELKYRAFMRNFRIIEFPIIFEDRKVGKSKMNRRIVLEALGRVWGFRWRSIQQGNGV
LGRLLTKMSEH*
>FG1_v1_30051|ID:100159136| YkuD domain-containing protein [Uncultured magnetotactic Bdellovibrionota FG-1]
VIGAVCALGSGLSLRAFADKTAKATTAILVDKKTSNLLLTEYVDGAYKIIKTYHATLGQV
KGDKEDEGDLKTPEGIYTFKARMTAPALARKFGSLAFYMNFPNTFDELAGHKGSNIMLHA
TDTPGRLKNNYDSLGCIVVNDQEIHEIEPRVRVGLTPILIFTELTDVYLKPGQDTGLKDF
FYSWIKSWEAKDLEHYIDHYHSDFSANGKNKSQWKEYKASLNSRYATIEINPERVLFYRH
PKYSMITFTQNYRSKLKRGGWGHRSTGTKILYVAEEAGHPKIIAETYTNLMW*
>FG1_v1_30052|ID:100159137| 2-polyprenyl-6-hydroxyphenyl methylase / 3-demethylubiquinone-9 3-methyltransferase [Uncultured magnetotactic Bdellovibrionota FG-1]
MQLHDYIAKYDSLASEEALFNIPHRKEYLLEQIGRGKRVLDIGCLGGQLSRFILEQNNEV
WGIEINPIAAAVALKRGIRVKVADVEAGIPFDDASFDVVHAGEILEQIYDTRLFFDECHR
VLKPMGILLFTTPNLNSLENRLRVLTGGYLSMVGAYPEDHSGSHVRVFNRAKIGELCLQT
GFELTDVSGVFAFEKRARWIDRSLKIAARVAPSLSKMLIFKAQKK*
>FG1_v1_30053|ID:100159138| Beta-lactamase domain-containing protein [Uncultured magnetotactic Bdellovibrionota FG-1]
MDEGRFKRTWEVLRSGLIEGVAPGFVAGLWDVRRPDEIQVAALGQRRVFPSELEALPMET
STIFDLASLTKIMGTATLAAVLVDRGWISWNTPLDAILGGQGGPSYRSYPGVTLGHLLSH
SAGFVAWRPLWEELREHFAPAPLYEISVKDRQKAMRELVFRIRPDRGPGEQVVYSDISFL
LLGFALEEVTQLPLDVAIKRWVWQRMGLCEAFYRRVTTDASGSRLDRVAATEDSEWRGGV
LQGQVHDDNCWAMGGYAGHAGAFGTVRDVLQFARALYPRPGVAGFLSPETLKAVWTPISE
PVGACRTWGWDMPGGMPTGSDSSVGKLFSRRSIGHLGFTGTSLWIDPDAGLAVTLLSNRV
HPSRDNIRIRLFRPRFHDAIRMDLGR*
>FG1_v1_30054|ID:100159139| UDP-N-acetylmuramate: L-alanyl-gamma-D-glutamyl-meso-diaminopimelate ligase [Uncultured magnetotactic Bdellovibrionota FG-1]
MMRFEWIWDAKLFKLEQMPTANTSLPQFNQIKRVHIIGACGTLMGAFAAHLKRRGIEVTG
SDQNVYPPMSDVLQRAGVVLSSGYRAENLTSGGVRPDLVVIGNVIRADNPEARAAIEGGF
PYTSLPEAMEKLMLAETRNLVVAGTHGKTTTSSMLAHVLVKCGKEPSYFIGGVSQDLPFS
FQVSDLKKGHPFVLEGDEYDTAFWDKVPKFNHYLPDDVILTSVEFDHADIYADLPAVVRA
FEGLVDRIRPGGLLIACCDYAEVRNLAFKRVPHTGNPLRVISYGSADAKNARFRPGRIWV
DGELTHFEVMDCSAGKPRLCDELMIQLSGHHNVLNALSVWILCREQGIPPDAFRAALASF
RGVKRRQEVRGEMNGVMVMDDFAHHPTAVRETLRALRMRYPSRRLVAVFEPRSATSRRKI
FQKEYGVAFGEADSIFIMTPFDQSRIAADDQFSSAQLVDDLKAAGKTALLMESVEQGVLD
VARDSKAGDLVAVLSNGGFGGFIPKLLEKLAT*
>FG1_v1_30055|ID:100159140| peptidoglycan-N-acetylglucosamine deacetylase [Uncultured magnetotactic Bdellovibrionota FG-1]
MIRAHTTVFTLCVSVFLFSLPSNATPSQKIPCIEHEIDPHTVAAITGEDLKPGEIALTFD
DGPNAQFTPPILDILDRYGVRATFFEVGEMADYHPKISKEVVDRGHSVGTHTYSHPSLPH
LDPKAAEEEIKKGIHAVGLATGGRNLPFFRFPFLSDNPALDKIVFDMGVAHFLWTDISLT
TLLRDEKAPQPRQKGILITHDIHASAVELLPGFLDQMLKKHYTAVVFVTKRL*
>FG1_v1_30056|ID:100159141| eukaryotic-like serine/threonine-protein kinase [Uncultured magnetotactic Bdellovibrionota FG-1]
MGDVLKKFGRYFLLDHIAQGGMAEIYRARLAAVDGAGRLMVIKRIQAGFGANNEFLQMFK
SEIKVTMGFNHPNIVQLYDFGEEQSQPFIAMEWVDGRNLRQMMTRFSELKQPFPVELAAY
IAEQAAAGLYYAHGFKDKVTGASLSIVHRDISPQNIIVSYEGGVKVIDFGIAKANTNSEA
TRAGVIKGKPSYLSPEQISGDILDGRCDIFALGIVLWEMLCGRKLFQGESDLAVLKQIES
CTQHVKAPSTLNPKVPKELDYIVLRALAKQRDKRYQSGEEMQRALHKFLYSYLPEFNPTD
LAYYAKDLFKNEIVEDRKKIQRLNDKVEQLLADELPDVPAITKPAEENTTTEVENGVTRA
QIRVPTPIVSHGKESKVELDVGVGSSVYANSSRSQLNPTHQRTLGSTGVRAPQQRLSTKK
NAASGLLKPLAVAAAAVVALAIFGPDFGVQVPVLSEMLSQWMGASEDARLELQGHEQGVV
VAVNGKTVAKSLPAVIKKVPVGTPFRVTVSGPNGGFQQEITLRKGEKRVLEVAFAPPAVA
AASAVGVDPNQVVQGKSILLRLNVTPGGGGASVMLNGRPVDTSNPAVIVALDAPLELVAE
RGGYRSFKREFVLEARQVNGLKEWLMDVPMEPVSFGFLTVHSTPSADATILLDGKPWVRK
TPIENEKFPVGTYSIRLNNDVLGMEKTITVQIQEGKAVNRDEHLDLMREPASR*
>FG1_v1_30057|ID:100159142| DNA-binding response regulator [Uncultured magnetotactic Bdellovibrionota FG-1]
MEKPRILVIEDNADTRRFLEAMLNKEFEIITAENAVIGIEYARNKAPDLILLDIMLPILS
GYDACSLLKKDDKTKRIPIIFLSAKNSVPDITQGLTQGADDYIPKPFDFKELKARIHARL
RKNAEPVSQPIQIGDLKIDPASREVLFAGKKAQLTLTEFDILRCLAAKAGSVVSREEILK
DVWHEDSGQTNDRTIDVHIRALRRKIPPLTRHVISIYGVGYKYEK*
>FG1_v1_30058|ID:100159143| protein of unknown function [Uncultured magnetotactic Bdellovibrionota FG-1]
MAGVQFCVLFLVLKYVLIIDSHVDTVIHEAPMQARKLKTDTSKRVNVMVPEEVRDLFSWL
VKYDPKYGGVEAAVAADLLRAGAMALYGERLKQAEPLDKDVHDALAKQSLNAFKKAAGA*
>FG1_v1_30059|ID:100159144| protein of unknown function [Uncultured magnetotactic Bdellovibrionota FG-1]
VIFFLQLIQLARAGTPTLRQLTEDQIDQSIESHLNLKNRPDFKRTLSIQDQGVYYSAWYY
PAIHVVLSMKQLQTKKALAQYFGLSIKTVSDVLLFLTSVGLALEKQGQYEVGSVSIHLGK
DSPMISKHHTNWRVRAITSLEAQKPEDLHYSSAVTISKGDETKVKSILVRAIEEVRAVVK
ASPEEGAHCYTVDFFCLEAPRSG*
>FG1_v1_30060|ID:100159145| protein of unknown function [Uncultured magnetotactic Bdellovibrionota FG-1]
MKLQVVSINQRKKTLDIGTEKGVLSLPFSRLPLKPSARDKITAAYVDSELARRAVRIKIQ
ICNRGRL*
>FG1_v1_30061|ID:100159146| DUF4160 domain-containing protein [Uncultured magnetotactic Bdellovibrionota FG-1]
MGKIRRGGYVFITYKGDHDPRHVHVFRDGKEIAKWNLQDGVLMSGAVNKRILKLIEELVK
EGKL*
>FG1_v1_30062|ID:100159147| N-acetyltransferase domain-containing protein [Uncultured magnetotactic Bdellovibrionota FG-1]
MNEDQVPVLKWNISLLGHHHDRDSFNCGVDPLNKFLKESANRNARVNVSRTFVATFPGSA
TQVAGFYTLSMAQLRHDSIPEKLSRKFPKYPIPAALIARLAVDIKAQGKGLGETLLLHGL
QRITQLAKTEIGCALILVDAKNERAEAFYKKYGFISRLDQPSSLYLPMNTIETLFSGE*
>FG1_v1_30063|ID:100159148| protein of unknown function [Uncultured magnetotactic Bdellovibrionota FG-1]
MSRTTAKKIETRIDFRTTPEVKKTIQRAADLIGITMSDFVASNAYEMAKNILIEREQIQV
SVQAWNAMIGTLDQPPKPNARLKAAAARFQKNYSR*
>FG1_v1_30064|ID:100159149| Integral HD domain-containing protein [Uncultured magnetotactic Bdellovibrionota FG-1]
MAKPKLTLASPPSAQIEIPDWAIAVAQSLLQALKERDPYTYGHCRRVARNSQRLAAAAGL
SEREQKVIEYSSMFHDLGKLGIPDSVLFKPGRLTEAEEAIMRAHPVKSADIVNPLSVIPF
FRATIPGIRHHHERIDGAGYPNGIRGERIPLTARIILIADTYDAMTTTRPYRKGLDVDIA
YKELKTFAGRQFDTQLVKVFLQAHPTWGAIEDEITEEFVTSHFRRAA*
>FG1_v1_30065|ID:100159150| Type IX secretion system outer membrane channel protein PorV [Uncultured magnetotactic Bdellovibrionota FG-1]
MIMDRRLIAALTLLCLVSLPAWARQDSLPGSRYTSARAAGMADAFLPLGDDGPSALFYNP
AAVGKIRATQGSMSIGFNANGGFVDHMGTNSYKSYSLSSSFPTLQANPNAPQGLGFSLLP
SFFGKGFAIGLLTQTEVFASSDAAGNVRYLSSFQLIPAVAFGVRLAGGIVRMGYSLQWVN
ESVGDISAPSGTDPLGYNQLLPQGSGLSHNFGFALTLPIAYLPSVNAVARNIMGTTYSMA
SILPMSQNSPGAPATEVMTLDTSFSIQPKVDAGVNMNLVGEYRDATNTSQMAILGHLALG
GELIFRDFLSLRGGYGSGYPAAGFGFKVKKGQLAFSWYSVELGQSYHELRDIRYMLQFQV
RAF*
>FG1_v1_30066|ID:100159151| PPM-type phosphatase domain-containing protein [Uncultured magnetotactic Bdellovibrionota FG-1]
MGAEQKPSKSAVQDLGFRVCVLSPSGARASQLAAELTQALGGCLEIPIEAQAAGSRDWKT
GTQGYALFIDSSSFHGPSGLDSALGAVNPQLDGVYLIVNEDDPVPPSWVDGKVDDVLVYP
FRSLEVLSKLRHYQTLLDSRETFVLADSYARLLERFEGDLELARKLQKSKLPIRFPHVRG
FDVNSRYLAGERPGGDYIDLAEARDGQQISLLLTDASSYRLSSAVLEAVTSVLSGLTIQE
SRSCVTTARLFRDGILASLSDKDQVSMFYGSLGRKDLCLRYVNLGAGHAFYAPAAKPFYE
LAHHGSPIVRAQSVRTEKEDEVILEPQGRLALISDGFVGALGGAQAVLGVLNRFRGAEAK
DSINELVFRVKAILSNPDDLPAQDCTVAVFDVDAKLLRLA*
>FG1_v1_30067|ID:100159152| protein of unknown function [Uncultured magnetotactic Bdellovibrionota FG-1]
MRSARIQSQTSPRPAAMLLSFLLGGTLIVFFWLRFGDPPRVEAQNQATIREVARYLETEG
APLIQQLAQTPATAPKITPASPMLPSTPTWADHAEARGFGDFERQVDAYFPSSNEGQSLK
KLLILDQHGTREDALDVTFAAQQLELLERKPTESLQAIQDVLNTIPTDWSYERHELLNLT
SHLANKEGVHTEPAKEIILGEIRGELRKNANRAPAQDASGQSVFTTSYPAQLLETYFGLE
SDPKLREEIFNSLHENPSSPDAKELIESVARQNGLAD*
>FG1_v1_30068|ID:100159153| protein of unknown function [Uncultured magnetotactic Bdellovibrionota FG-1]
MRNLIVGLSIGLSLGLAGCLGKPDTVQAPNADTAAAQGALAISAGEGGAAGAQGGGAGAA
AGDAVAVEGKIITISGFHPPGVSGINLDLVGANQASTVLFNALSLASAQKRLDPQLGDKT
EVHLVVLRSSASAEITHVFKFSDFKSLMNSQLPLGVAYVSAEGEAVQVVGLPVGLPVMLG
VPNLNGISASVTNSGGLVIFGGMNPQTKAPLSDLMVFDKKGAAIKPTPIALNMGSSVVAL
SVIHSQKPCPLMEGWTVVQIKDRVGGFSYKAYDLSSPVVPTKNISVTLSLLKSGGICTHF
*
>FG1_v1_30069|ID:100159154| protein of unknown function [Uncultured magnetotactic Bdellovibrionota FG-1]
MKNLIVGMGIGLSFVLAGCSGKSSTVEAPHADPAAVQVEMKIGGGGEAGSASDAAARKVT
AFHAWTVPSMNEKILNPHQSSIIFFDLAVVKSVKLDPQLGDKTPIDLVAVESLDGYPAVT
HSFTYADFKPLFSSMMPVGAAFLTASGAKKLMAIDRYSGQYGNMVTNAVLAAVTNDDGLV
VYGAFDSHKKDVKFSLLVYDSDGKKVGQDIAFSGTGGSVQGLAVIHMVGPLPRYNLNGWV
IVQQAGLPNAKPHAPSNPVFQAIKLYGVGLPMLLPLTATQVGNGTLPTVPQGI*
>FG1_v1_30070|ID:100159155|metC| Cystathionine beta-lyase [Uncultured magnetotactic Bdellovibrionota FG-1]
MTEQKHGFGTLAIHAGQHPDPQTGAVMTPIYQTSTYAQESPGKHRGYEYSRTDNPTRTAY
QACVAALENAKHALAFSSGLATSDAILHLLKSGDHVVCCDDVYGGTFRIFDKVFTKMGIQ
FSFVDCSDLAKTEAAFRPNTRLFWMETPTNPMLKVLDIQALTALAKRKGAVSVVDNTFMS
SYFQKPLNLGADIVVHSVTKYMNGHSDVVGGVLATSRPDLYEQLKFIQNAIGAVPGPQDC
FLVMRGLKTLHVRMDRHAKNAMEIAHYLEKHPKIERVVYPGLESHPQHALAKKQMSGFGG
MITFFMKGGLAEARTFLERVKIFTLAESLGGVESLIEHPAIMTHASIPAETRRELGIHDN
LIRVSCGIEDVQDLIEDLKQGLG*
>FG1_v1_30071|ID:100159156|cbs| putative cystathionine beta-synthase Rv1077 [Uncultured magnetotactic Bdellovibrionota FG-1]
MSAKTTSLLKENVIQAIGNTPIVKLNRVTQGLQANFYAKLEFMNPGGSIKDRIGWWMIDD
AEKNGTLKPGGTIVEGTSGNTGVGLAIAAAIKGYRCIFVLPDKMSNEKIQNLRAFGAKVV
VTPTAVEADDPRSYYQVSRRLARETPNAMYMNQYDNLSNRECHYRTTGPEILEQMPEIDA
FIAGIGTGGTVCGVGKYLKEKKPSVQVVAIDPVGSIVFDYFKTGKMQSLPKTYKIEGIGE
DFIPKNYDFSVLDDIARVEDKESFLMTRELLTKEGLYCGISSGSAVVGALKWAKEQGDKI
KGKNILIVLPDSGNRYMSKVFNDDWMREAGFLDKPSMGTVGDLLRAMHPDGTKPVIMAKQ
TDKVSAVIELMSSKGISQVPVADSAGWIKGVATEGAILNALYQGRTKPTETIESLVDSSV
EFVTPDDPIEKVSRLVTSGKMPLVNDPHQHGKILGIITKIDLLNYFGHRT*
>FG1_v1_30072|ID:100159157| putative DUF2804 domain-containing protein [Uncultured magnetotactic Bdellovibrionota FG-1]
MFEKRWQYLCISAGDLFFSSAIVDTGLAGTAFYHLANLKTGKVLADGSCLGVSRWMVQIN
SRPTQGAHAWFRRHSLNIELSRSETSDHFDYLLESPDLKIKAQLFEDPQTRSVCVAARPE
TNTLTLTQKTSPLRVEGTILCHGQTYPLHSALAGMDFTSGHLPKVTDWRWSFALGNTAEH
GFIAFNLAEGNHLGESRENTLWLGGQLYPLSPVSFHFARNSPTAAWKIKTQDRSLNLTFT
PKSIHREDRDLIVASSRFAQLTGIFSGTIRHPSLPNPEIRIQNLPGVSEDQRVKW*
>FG1_v1_30073|ID:100159158| peptidoglycan-N-acetylglucosamine deacetylase [Uncultured magnetotactic Bdellovibrionota FG-1]
MRKPKNQSQGSKIVTSLLLLGTVAGIGAQTGIAKNAVDQPQGITGYDTQIRSDVLQSIAT
NAKARHYKDWHLSGNTPEDVFTNVRDQNSPIAWQALCRALTSLGDSDVALFEDELSRPEN
AKLMPCARPLSAQIQAFWRVGKIQLSNHLALQEMTSLRPQLPDGTPDLALKPHPPTDEIH
VDTSKGETLYGLRSEGYLKEGQVAITIDDGPHPTRTAKILQALKDHGVRVTFFSVGQMAK
KFPQLSAQEVAEGHIVGSHSWDHPNLAQMVLPDAEANIQKGKKAVEDASGVSIPFFRFPF
GGKSHALVDYLKTQNITNFLWNMDSSDWKLRNPVELYQNVLHELNREKGGIILFHDIQEQ
TTIVLPKFLDELDRRGYQTMVFVPH*
>FG1_v1_30074|ID:100159159| menaquinone reductase, multiheme cytochrome c subunit [Uncultured magnetotactic Bdellovibrionota FG-1]
MLYISEPQKKLGIVLSVIVAVIAMAGLSTYYPSASNQGYSPEQPMPFSHKIHAGVNKIPC
LYCHSGAEKSKHALIPSMNVCMNCHTVVKTDSPWVREIQKHYKDGTPIEWVRVHELPDYV
YFPHKRHVARGVACEVCHGPVQDMDQVYQASALTMGWCMECHRGQTTPKQVLQNIYPLMM
EPQGPVAPVNCNTCHN*
>FG1_v1_30075|ID:100159160| 4Fe-4S dicluster domain-containing protein [Uncultured magnetotactic Bdellovibrionota FG-1]
MDLSLPDSNQKNQNLETQDFIPPRHWIGPEQLDPSYWADAKTQEKRGQEFFEKPVELIET
LDRLDQGGIARRDFLTVMGASMALASTACARRPVHKIIPYVVKPEEITPGVANHYATTCQ
ECSVGCGIVAKNREGRPIKLEGNTEHPVNEGALCARGQASLLNLYDPDRLRNPLRRSRLA
PLSNQEISWADADKNVVSKLKAVVASGGRVRILSGPIQSESTHRLIRDFLSGFRSGELVE
WEPLAQDDIVEAQEISYGTTVLPHYRFDQAQLVVSFGADFLGTWGSPVEHARAWRKTRKL
DVKAGVHQKFSKLVVFEPTFTITGGAADQRIAIRPGDELKLALALAHELVIVQKRSAWAG
DAAVMSLLSGYQPAVVAHEVGVDVHVLQALAEDLWKNRAKSLVVGGGIASRTAGVLGLHV
AVNLLNSVLENEGVTVDGTARSSTYRANFAAFNKLIQEMKSGAVDVLIVYRSNPAFTLPR
GAMGLGEAFARVPLVISISDREDETAMLSDWVLPDHHYLENWGDSHPRNGVYSLQQPVIA
PLYSTRSFQDSLMVWAKGAGLKVSALFMTSTDWHGYLMGNWRETLYRQSGSKATFERFWE
GSLRVGVLNLSHGSHSSPRSFRGNSLGQLPRYQAQNAPEGQFFLSLYPKVSMSDGRSANN
AWLQEMPDPVSAITWDNYLNVSPELGKKVGLKEDDVVEVSSADVKVQLPVHIQPGMHPFV
VSVAIGYGRRAAGKVGNEAGVDVIPFARVEGSRLAFSGHHVSLRKTARMYRLASTQWHTA
TENRPIINDITLSEFIKNPGESNETDPELRMKTVPSIWPSHEYKGHRWGMAIDLTACNGC
GACVIGCQAENNIPVVGREQVRNSRQMHWIRIDRYYSGPADKPEIVFQPMLCQQCENAPC
ETVCPVLATVHDDEGLNVQVYNRCVGTRYCQNNCPYKVRRFNFFDHWKSYEGAMNMVWNP
DVTVRSRGIMEKCTFCVQRIRDGKDKAKDAGEKVSDGMVLTACQQTCPAQAIVFGDLNDP
TSRVSQLRKDPRAYRVLETLNTKPMVSYMTKVRNKEGEQHG*
>FG1_v1_30076|ID:100159161| dimethyl sulfoxide reductase membrane subunit [Uncultured magnetotactic Bdellovibrionota FG-1]
MASTAAVMGNTPEILVTGGKTAVDVNDDVAHPVEHFPTDRWWACMGVALFALSIWAFSVG
SFVLNGQGLLGLQQPNGWGTDITNFVFWVGIGHAGTLISAILFLFRQKWRTAINRSAEAM
TIFAVITALSFPLLHTGRPWYAAFWLLPLPNQRHLWVNFRSPLVWDVFAVSTYFTVSSVF
WFVGLIPDVAAIRDRAKSPIRKLIYTILSLGWRGSNRGWSHYEMAYMILAGLSTPLVLSV
HTIVSFDFAVAQVPGWHTTIFPPYFVAGAIFSGFAMVLTLLVIMREVFNFKHYITMNHLE
KMCKIIMATGMMVGYAYACEFFIAWYSGGAYERFVFVNRAFGPYWWAYWIMVSCNVIFPQ
IFWVRKFRRSIPVMFVISLLVNIGMWFERYVITVTSLHRDFLPSSWRYYAPTWYDWGWTF
GSFGLFFSFFLLFVRFLPAIAMAEVKNVLPEGNSVGKEPAHGHT*
>FG1_v1_30077|ID:100159162| DUF3341 domain-containing protein [Uncultured magnetotactic Bdellovibrionota FG-1]
MATPKSTQPELSGVIGFFDDPHALIEATQKVREARYEKFDAFTPYPVHGLDYAQGLKRSP
LPFVTLGAGLTGFGLAFVLQYWTSAVDWPLIVGGKPFHSWPAFVPIYFELTVLFAALSTV
AAMFIFNGLPNLKRRIFDASLTCDRFALVIEAASGAEFKAFSESEATEFLKKVGAQEVRS
VYTEGWF*
>FG1_v1_30078|ID:100159163| Cytochrome C [Uncultured magnetotactic Bdellovibrionota FG-1]
MANLKYMAFVAVWLGLALGLAGCKHSQPNVIYMPDMVYSPALKAQQEGAMSMPVKGTVSR
EFQAYAYTDVETAGRELINPLPPTPSVLRRGQAMFNIYCIVCHGPQGEGDGTIVPKFPRP
PSLQSDKIRGYPDGSIYHVMSMGQNLMPSYASQVSSGDRWAIIWYVRALQRAKRPTADDL
KAAGL*
>FG1_v1_30079|ID:100159164| Quinol:cytochrome C oxidoreductase [Uncultured magnetotactic Bdellovibrionota FG-1]
MEHTKIRDPGAFQVSAGAKVGFLFLAALGIGTFIFGLSTDPSRVWAAFLHNHFYFMCLGL
GGLFFAALQWMTGAMWSAPVRRVSEAFTAYLPFALVTMGILYFGIHHLYLWSHAEHVKGD
LVLEGKAGWLSPVFFILRDVGAVALWWFFARKMVGHSIAQDTDGAIKHTLANRKWAPVFT
ALFAITFTMVSYDLLMSLDPHWFSTMYGVYCFAGLFYSNLALTCIVSIYLVKQGKLKGIV
NDNHLHDLGKFMFAISTFWAYIGFSQFMLIWYANLPEETEYFMRRMVDGWFYVSVFLLVG
KFVMPFFLLLSRDSKRSSKTLVFVGCWMLFAQWVDVMWLVQPEFFKEGPRFGLLELGMFL
GFAGVFLFLVTRFLGRHSVVAIGDPRLEESVFHHHQ*
>FG1_v1_30080|ID:100159165| Antitoxin [Uncultured magnetotactic Bdellovibrionota FG-1]
MPNYVKNEKGYSKVSFNAKTIKKAYSKHKTAKKYPTSVNLPEDVITELKAIALKMGIPYQ
TIMRKLIVEGLEGLKKAA*
>FG1_v1_30081|ID:100159166| BrnT family toxin [Uncultured magnetotactic Bdellovibrionota FG-1]
MATFRFIQWLVDWFDNQSDFAFDWDLGNRTKNLKKHGITREEAESVFEQIEAIRVLGEQL
TPRVTEPRYGVLGLTDGLKPVFVCFTMRGAGIRIIHIRKMNKKERRFYAELCKE*
>FG1_v1_30082|ID:100159167| protein of unknown function [Uncultured magnetotactic Bdellovibrionota FG-1]
MKAIAALDLPAKSDLHYSGALALSEPDFMRIREMLLETLTKAEPILRDSKEEIVAAISLD
WFRL*
>FG1_v1_30083|ID:100159168| putative DNA_ligase_A_N domain-containing protein [Uncultured magnetotactic Bdellovibrionota FG-1]
MLKDVFEKAKRKAKLLQKLRQDPRYLKTIGKLKREGLLDVRDIPKYRGQVFLKDAIWAAQ
LEPRIFELLPAIITRRPSLFVFFDLPPDLKQVTQELKAGHAHSPYQGISPEKYQHWLSFV
GRTNSRPKIMKSFRLSQEDLALLRRLTDETALTQTEVLQIALRDFAKGKITDSKESW*
>FG1_v1_30084|ID:100159169| protein of unknown function [Uncultured magnetotactic Bdellovibrionota FG-1]
MILKVKPPGPAALQLKASVLDFLIHGEELHQLPSRGSKSHWLEE*
>FG1_v1_30085|ID:100159170| HTH cro/C1-type domain-containing protein [Uncultured magnetotactic Bdellovibrionota FG-1]
MAVQKLLQARMLEAKAKNPSFSLRAFAGKIGISPAMVSRVLSGERQASRKLIQKIMNALM
LDPEERAAVLARFPASKKRRDLRQVDAVDPSYLQLTADHFRMISEWHYFAILSLFKTKNF
KSEPAWIAARLGLNLSTVTQSLERLKRLELICETKDGGLQRNSSRFQTTDDVVDLSIRKA
HFETLELARKSLESDPVERRDFTSLTLAFPSERMGEAKALIRKFQDEFDSTFEANSGPKD
EVYRLWTSLFPLTKENQKKENI*
>FG1_v1_30086|ID:100159171| exported protein of unknown function [Uncultured magnetotactic Bdellovibrionota FG-1]
MKIGIRGLMKGLALAITTVAVATGVTAGERIGNGGVGVVCRNPQGRIVGTPEMLDVFEAG
NQYHLNFDKSPGISVDMRVNLAQLQMTSNQKFLSDFQTELARVRSKITFLNRGIGLEPTN
DAFPVINKRGCKFEQVANYSNDGNIYVDKEIFDRLDGVNQAALYVHETVYAIARHEVGET
SSIRSRRLTGQVLANNSDSGVIRELMAQLSTPPAPVAPPKPQRPIDKIVNGATYVDMGQE
YCALHIEKNANTELVITFIGDPRGNRQCSGAGETWIYVCTEKGVCRSLGGILQGMQSFVD
GSHDLTGWRKVMEFKIIDDGSLLQRSFYMKDEREIEVTSWEKYIYY*
>FG1_v1_30087|ID:100159172| exported protein of unknown function [Uncultured magnetotactic Bdellovibrionota FG-1]
MKYFFVGMALVVGSVSVGVTAPVRADDGPTVAEVTRSPSFDLLVQEFKNVTISEVQVRDH
DRYGNPATGVTSASIEFNMLVIPRGCNTSYYRDEILARIQGHESFRDVNPIMKVDFGLID
EIGVLSTCVGLPPRPAHLKLDLLNGIDATFGQDRVFTFQFDGPANALTHHLEQWIVRVNV
NQATGKIEVAPIVRKNDEPVIPAAYIQNVQCDTLDRRLFVGVPSDKDRLNLVITKVAGDV
ADGKNYSVAIEGTSKSIFGPDSGPQQLKLIANPHPPKMREPTLLSLIDPSRSPILEAQLD
TRNLGWKVNRPFSLEFKSGEKVFLASCTVTDMAQ*
>FG1_v1_30088|ID:100159173| Gsr0630 protein [Uncultured magnetotactic Bdellovibrionota FG-1]
MAVTAKISQPTHDTLKQLSEKTGKPMQLVLDEAVENYRRAKFFEELNSQVLAVKSNPKAW
EEELAERKLWEGALSDESDDKK*
>FG1_v1_30089|ID:100159174| Fic family protein [Uncultured magnetotactic Bdellovibrionota FG-1]
VKYIHELKNWPDFQWDQERLAPLLAAVRLRQGRLIGRMEGLGFKLRAEAVLQTLTEDVLK
SSEIEGENLDRLQVRSSLARRLGLDVGATAKADRNVEGVVEMMLDATQNHAAPLGVDRLF
GWHCALFPTGRSGMSKIRVGDWRDDSAGPMQVVSGPLGREKIHFQAPEATRLTVEMRAFI
AWLDSKKSIDPVLKAGVAHLWFVTLHPCDDGNGRIARAITDLALARSEDSPQRFYSMSAQ
ICLERKAYYDILETTQRGSLDITAWLEWFLGCLERAFHGAEGILEAVLRKARFWEAHREI
SLNDRQRKIVNRLLDGFFGKLTSSKWAVLCKCSQDTASRDISELLDRGVLIKNPGSGRST
SYSLVA*
>FG1_v1_30090|ID:100159175| exported protein of unknown function [Uncultured magnetotactic Bdellovibrionota FG-1]
MTRVLLLLFLLLLATPAAFAADAPKPLRCLDQILRALMIGVAESMSTPLKEDFQATRPIV
AIVAEDVKVDPQKGVTPIRTKPNMGWYWRFDVPMIIWGLSTRNNAFFDPTNLRLFKKHIQ
KVANRPGITAIVDAGGVGKTTMVFEAIAELKEEDPSIAPYFISMKQIQDMSSHFKGTTKE
GQERYSLDPKDLNEEFRFALLDKLWLPHDTIPNDLDYQQIIARFVKITKEANPTKTPVLI
IDEVYFHEHKATRDLLRELLKQNELRIILISPVYIVKKSFALNDFNFPGEDLLPVSKMKK
TVKETFKRLSPKEREIDWFEMKPLTPQFVRDVFETKTLGTGARITDDALETLMRLTQGNA
NAIWRLFRFLPNRENFITNLEIIQAVKAMLHGGPIGANAVARLGPEFIERLKQEEERLLS
PSIARPSKPKAIKPERLQWSTPWNDPKAQPTYLKMLEGTKRYAEDASKRLKDKGIRISVE
VINGEEAARVVAEDHANTGRGGLALASNANEPQQEPPGSGHYIAKVYLPDGLDMDLAQHE
FLHIRQYVDTIERNERSPIIRINLRASELKRAVNLAIQDKRSQDYMSRCIDELLAATGEV
ETWNQSLSRSVFEKNKADTKRFREGLMSWRAQAYKAMRRIEYELRPSSGIPESLRIKAAE
LRQIIESLDDRIARPLADAEKLLRRLAPEFDEGPPIPQLDKLRGR*
>FG1_v1_30091|ID:100159176| exported protein of unknown function [Uncultured magnetotactic Bdellovibrionota FG-1]
MELHAKNPQYPLLALTALAVLTVTVAQAGSNLKDPWVSTPELVSHGKALFQAQCAACHGP
EGKGNGPAAAVLNPPPRNFSVTTGWKNGRKVSMIFKTLKEGLPGSAMASFGTLPADDRWA
LTHYVISLNPTAPEQDAPEDFKKAGVDTSGNGVEAIEKSISVDLAIERISTPETESGAHL
YQPLSVEMDEQMGGGARVYSSRCVQCHGLKGEGGIKVKNLGVIPVAFVTTHPFSSDKTMV
TQEAFDHVVIQGFSGDLMPGNGQLSGGELHELYLFVKSLPNGR*
>FG1_v1_30092|ID:100159177| alpha,alpha-trehalase [Uncultured magnetotactic Bdellovibrionota FG-1]
MSSLPLSDYGLIGNQSSAALINRLGSVEWCCFPYLDSPSHFGAILDDNQGGRFQIAPTGD
FRSEQRYLQRTHVLETVFETPSGRGVLTDWMPMDPHLRQDPIIFRRVEILNGKVDWTLTC
APRFGYGAHAARAEQHRGGILFRGTYPDELAGLRADVSLTIPLSGTSVTSQFSLEAGQKA
HFTWAWGRRANLPQAPSPTITADYWRGWAHRCPPSGCLFAGPWHDAVTRSALVFKLLSSA
HSGAIAEAVTTSIPGTAGTSRNWDYRYAWIRDGAVAIQALAHLGYRDEANEFFLWLSDII
TRDGAEGLQPVYSLDGGKDLPEKELPFLSGYQGSRPVRIGNHSARQFQLDIYGHILITAS
EYFRLFGELPPGLWPKLSEVLDYVCQAWRRPDHGPWEARAKAEHYAASKIMCWAALDRGI
SLAAQLQQEAPARWNTERQILRQTICQQAYDSQLLTFTSAFGKRDLDASVLQIPLIGFLP
FDDIRVQNTLNTLQQNLSDGVILQHFRNADGQSETDSAQLVTSFLFISCLALSGRVEEAS
DRLAELCTYSTPLGLFGEQINLETHETTGNFPSAAVHLSLMNAALYVGVARSQTQGAVLP
LTTRLIGMPELTTVRQALHK*
>FG1_v1_30093|ID:100159178| DUF2231 domain-containing protein [Uncultured magnetotactic Bdellovibrionota FG-1]
MPNPQSQSSKGALLRLLQGKSIQHPLHPLMIHLPIGFWLSSLVCDIFFAFDMTGAFAAVS
FDFVLAGLVSLLLAVPTGLADYMSIPAGSLPKRVATTHLILNLVVTALYAVNLYARYALN
GGMPDIVTSGQIILSFVSLMILGISGFLGGRLVYQYGIGHRTPAQEPSTPEIRRVA*
>FG1_v1_30094|ID:100159179| acidPPc domain-containing protein [Uncultured magnetotactic Bdellovibrionota FG-1]
MIFLTLHECHDMIEKKRPIPMLLSTKNPPKLKRSDFLGTVLPFLFWIGAIYSRGLVIQPH
CASQPEQCTPSSLLSMDRLAVGLEVMDADRLSFSTQGLSGILALSVPPLWEGALLLLGRI
SPMTALFAIGTDFVIFAQTTAWNGLFTETAHLLTQRPRPFVYTDPLRAKDFSNYTSFYSG
HTSFSATATVYLTLTLAARQAPLALVGIAGIGSFALTFSTGLYRVLAGRHFPTDVLFGAL
MGALVAIGVALRHKKTSP*
>FG1_v1_30095|ID:100159180|ykuU| putative peroxiredoxin YkuU [Uncultured magnetotactic Bdellovibrionota FG-1]
MSTLRVGTLAPEFRADAYVSGQNDATTVSLKDFQGKWVCLFFYPRDFTFVCPTEIRSFAQ
HENEFKEHGCQVVSCSTDSYYTHKAWFERDLKDVKYPILADTNHQISRDYGVLIEETGAA
LRGTFLIDPKGVLQWMSVNALGTGRSIEEVIRTLAAMKTGSLCPADWRPGQATLK*
>FG1_v1_30096|ID:100159181| exported protein of unknown function [Uncultured magnetotactic Bdellovibrionota FG-1]
MKKFLAILAMSAFVASGAFAQYDNTYTSAGQKAGQAGTKAGQKAGQAGQKAGQKAGQAGQ
KAGQKAGQAGQKAGQKAGQAGQKAGQKAGQAGQKAGQKAGQAGQKAGQKAGQAGQKAGQK
AGQAGQKAGQKAGQAGQKAGQKAGQAAGQKAGQKAGQKSV*
>FG1_v1_30097|ID:100159182| Glutamate--cysteine ligase [Uncultured magnetotactic Bdellovibrionota FG-1]
MIPPSLSRTKKQLAEGIRKNRRKIWEWHMEQIRHAPPPIYCSIDLRDSGHKIVPVDSNLY
PAGFNNICPEDQRTAPPIFKAQVEAIFGRMNRAIPQRILILPESHTSNLFYLENLHSLSE
LVKNAGFDVRLGWYGPLPSSHSLSPLGSIQLVSETQKHLEAWPISIHDGILSAGDFTPEM
ILLNNDFSSGYPKDLDAVTQPILPSHTLGWHSRKKTDHFRHYNELVGEFAAIVGIDPWLI
QVDTEEVSPVRFNDDDGVEQVAQAVDRILLRTQKSYDVHSITQKPFVFVKNNSGTYGMGI
MVVHSGDEIRHMNRRTKNKMSVGKNRSEIVSVAIQEGIPTATLVDRLAAEPVIYLSGGEL
IGGFLRTNTDRGIEDNLNSQGMVFRKLCMSDLREFEEDDPASGPEHPSQEEPLLELIYGA
IARISALAAGRELKETTWRRMK*
>FG1_v1_30098|ID:100159183| putative TPR_REGION domain-containing protein [Uncultured magnetotactic Bdellovibrionota FG-1]
MWPWHWIQSLMNNYYFVFGLLVLVVATQGNAATPTSETGISPTSVGPTSRGESEILWKDG
HASFEARNFSRAAYLLERLLARYPGHPNSTEAQFLLSHSYLELKKPEKAKRLLKDYVLTH
PKTEDGIAARIELMRAYLALHQPSEALLTSDENLHILSAQTPQKSEKAPLFHVETLVLKA
KALIQLDRDPQSSAAIASVQAVVADKAPPSLKGELLGVRQALKLRSCAKFPSANFLEEAQ
ARDQLGRRGECILESLLFFHQTLLTADLASAQESKDRLLTGFKSYLKACSKPPGPPALHP
KPRTPDQTHAYLRELSLVLRNEGLQNLQQAIELLKAWSAPLSKETSDLIHQTLAEMEKLK
TSR*
>FG1_v1_30099|ID:100159184| arsenite/tail-anchored protein-transporting ATPase [Uncultured magnetotactic Bdellovibrionota FG-1]
MKNASPSASIDEILNRRHIVITCGTGGVGKTTLSAAMALRAALLGKKAVVITIDPAKRLA
TSLGIKTLGDHPMDLTPQLRAAWEKAKAQGQKVPQTFTGSLAAIVPDTRQTFESFVHELS
PDPTVAERVMKNPIFQIFAKEFSGTNEYMALERLYSLSQQNNFDCIILDTPPSRNTLAFL
EAPKLLAQFFEAGLVRWLVLPANQIIAGGMKKALSILEKLTGAGFITHLFDFAAALFEVR
VAFTANLKRITALLESDQVGFLMVTVPAPDTVPEALHFISNIHDHGFHFDGVAVNRTLSY
LGPPQPSDSSASTEPALEVIRAIQEREHRVIEALAQRPIPLCAKLPELARDVHSVEDLFH
VAMALDSKFDE*
>FG1_v1_30100|ID:100159185| arsenite/tail-anchored protein-transporting ATPase [Uncultured magnetotactic Bdellovibrionota FG-1]
VNPAVSQVISRNLLFVGGKGGVGKTVVSQAIARCHANQGQRTLWVTIEDPTRPYGGIHPL
SPNLWFLNCDPTAAFEEYAALKIGMPTLTRIFLRNKLMRYLAQAAPGIHELVLLGKIWYE
RTHYDHVVVDMPSTGYGIAMFQSTSNFARLFGGGPIQRDAEEMLATFKDPKITGHLIVAL
PEEMPLVESLELGEHLHSLFPENKPGFLVNRKFPQMSPDPSQNREQALTLPHAWENPLAS
SALDYAFKRNILETHNLRIWDEQNIVYDQLSWVPPAIDFKNEDEVIHSLVRQMGEKRIA*
>FG1_v1_30101|ID:100159186| DUF4015 domain-containing protein [Uncultured magnetotactic Bdellovibrionota FG-1]
MSLKARRHCGLLLRMSLKNISIKVLALAMGLFWLCAFNPGSQVQAKTPHETFLITDAPTA
TQISLWSSFPGKRSYLFRIEDPSSSDLEPIRSLQGADRIEIEINRFPGEDSLPVWKKLSA
QGVGLVGYLAGLPTWDEIKRLNQAGLTRATFVVQALPGPEQAALLGKLRAKVSLTLATGS
FPRYLDKPSLMAIPASIPLLFVTDYWPSYVHMDLLNQTPHSKKLRVQGMMPPEDTLDYLR
HIKKLDEIQVDIDFDPSPAEWTRLAGLPVTWNSREHFPSADSLTEFSKITTLKKLVLDQD
TPLSADDLARLQDSPLTVEWIHAAPMEGRRW*
>FG1_v1_30102|ID:100159187| penicillin-binding protein activator [Uncultured magnetotactic Bdellovibrionota FG-1]
MSLSRGSLMGLGAVSVLLTIVASGCGGPKAFTKGEYDDPTRVELLDDKFNEADMQQMADT
VIKAMVACQYVANAPKPPVVIVQKVQNRTEEHIDTVSMTDKIRTSLIKSGKVRFVNKEER
GTLDEEYEYNAGGAVAGPSQKKKGSQIGADYILSGAIATNVQEVGNDKFIYYKLTMNLTS
METSTIDCTEEREVRKKYRKRSIGL*
>FG1_v1_30103|ID:100159188| TPR_REGION domain-containing protein [Uncultured magnetotactic Bdellovibrionota FG-1]
VSARMSDKESTQFFRHEQYDQAAQHLKKGLADQGENSRDELLYLMDIGLSLHAAGQYEES
NKVFLKADRIAEIKDYTSLATEATTLLTSENIKDYKGEDFEKVLINTYLSMNYALMGDWE
NALVEARRVNHKLYMMVTQGERKYKQNAFARYLSAVIYEAEANWNDAYIDYKETRKLEPG
FPGLGRDLWRCAKMIGMEDEMERWDHEFNLSEEDHKQARLRVPKAGKAEIIVLYENGISP
EKRPHPNFYSIPKFFPRYNPVRAARVSVDSLVPGHHYEADTVVLHDIEATAIENLDEKYG
GIIAKKIAGVVAKEVVADQIGRRTNAIVGAVAKIFFYVSDQADVRSWNLLPRDLQLTRIL
VDPGTYVVRVHPIGAAGGLKEKTVQVGAGKKVFVNFRYIP*
>FG1_v1_30104|ID:100159189| Putrescine-binding periplasmic protein [Uncultured magnetotactic Bdellovibrionota FG-1]
MLNRFFVSMVMITGVCLVSLSACTKKSSSGDWAAKVVNLAIWSNYVSPELIKDFEKKTGI
KVQVANYSSNEELLAKLQAGASGYDVAVPSDYMIFAMIKLGLIRELDRTQLSNFKALDAK
FLNKSFDPGNKFSVPYDWGTTGIAVNRTLYKGEIKGWKNLFTNPDLAGKFSLLDDVRETI
GAAMKQLGFSLNSRNPDELQKAKELLLKNRGRVKSFTSEPMMPLTNGETAVAHAYLSDAL
QARRATGGKIEYIIPEEGCTLWIDNLVIPTGAQHLAEAHAFIDFLLEAKSNVSTVMSVLV
APANKEAFALLSKDLQTNPVLFPSEKALAKCEMIQDLGDTLTLWDRAWTEVKAQ*
>FG1_v1_30105|ID:100159190| protein of unknown function [Uncultured magnetotactic Bdellovibrionota FG-1]
MKSNRKLYYAHRIRLEKLKFKSWCLYVLAKLLVFLVKTVADYLGQI*
>FG1_v1_30106|ID:100159191|trmB| tRNA (guanine-N(7)-)-methyltransferase [Uncultured magnetotactic Bdellovibrionota FG-1]
LSFFFRPVTQRVEMKTPAENNNANRVPLEHPDFHYGVSRNPYSAKVISLRGKVFSDNETE
EFQGRWRAQFADAAPIGSAAPRRPLHVEIGCNAGHVVVEWATQNPDTAFLGIDWKFKPIF
RAAEKGLKRGLGNLIFLRAHADRIQYMFGPDEIDFLALYFPDPWQKKSQLKNRWFTAERL
RQVAKIVRPGGVFHIKTDHLGYFEWMEQAISEVSELWEPFEHTRDLHAAHPAPRTLKIPE
ITLFEGLFIKDGIKINSVKLRRKG*
>FG1_v1_30107|ID:100159192|hag| Flagellin [Uncultured magnetotactic Bdellovibrionota FG-1]
MALRIATNIQSLAGQRFLNANHDAQNKALERLASGSRINRAGDDAAGLAISEKLKANIRS
MKQATRNANDGISLVQTAEGGMNEIGNVLIRMRELSIQGASDTISDTERGFINKEVQSLK
EEINRISNSTEFNGTKLLNGTAEPLDIQIGINNNPTLDRFIYDSPARNTTLGAMNLEGVS
TLTKETAQQNLNMLDQAIVKLSENRSGLGALQNRLSSAINNMSIYRENLEGANSRIRDTD
MAEETSELTKQNILTQANISVLSQANANPQLALKLLG*
>FG1_v1_30108|ID:100159193| putative Lipoprotein [Uncultured magnetotactic Bdellovibrionota FG-1]
VSLKWNTQLCSRGRLHYLTLMGGLVLTLSGFGSCSASIHEICSSRLPQFEVQLGAAVASL
QPWTGLPNRELASEMPPEIVSTNTMAQQDRDDWQRWAEKQLIESQRYIDSAMRELGDGPI
RQILSDIANDLVAFHGYSGQGRADKMKTTLERIRERSEQARGLACAP*
>FG1_v1_30109|ID:100159194| aminopeptidase N [Uncultured magnetotactic Bdellovibrionota FG-1]
MREKTVCRRCVELQSFYSMGGRRPFVVSGAMPHYAPDLPFKLEHLRLEVQVDPVAKTLEG
TATQRVRVVAPGHEWLKLDQVGLQVSAVQVAGKKADFYLQGNSLRIHLGPEGGAKVGEVL
EVSVQYHLHDSRRGLYFTGPDADYPGKPHQVWSQGQDEDSRYWFPSFDYPNQKATSEVIA
RVPQGYTAVSNGALLSKKEDGAWTEFHYKLNTPHVSYLVCLTVAQFSGWSDVGPAGLPVQ
YFVRPGREEDGKRAFGNTPAMIEVFAQKTNFPFPYEKYSQVAVQDFIFGGMENTSATTQT
ENTLHDARAHLDFSSDPLVSHELAHQWFGDLLTCRDWSHGWLNEGFATFMERIWIEAKPG
EGGGWDEAKYYSYMDLKEYLDEDSGRYRRPMVCNTYVEPIDLFDAHLYQKGGLVLNLVRS
LLGDELFWQSIRLYVTRHQRQSVETLDLIRAIEDTTGRNLRRVFDEWVFGAGHPEFELSY
SWHEDKKTAEVVIEQKQTSGAPTLSQEGWTVHLFHLPVVVELTLDGGKKVTHRVELGEAR
ERLFISVESKPVMVRFDPDHWIPKTIKFPRPKEMLIYQLKNDSDCMGRIQAARELIAHAD
REVVQALGESLVKDSFWGVQAEVAQALSEIRMDLAREALIEALGGLAQGNPKARRAVVRA
LGTFKDDRTAAALKPFAQSDASYFVEADAIYAWASARLRPVPVPRTTDLDEVEDFLLKQL
EKSSYREVVRVYSVKALSELPGVGRGERPRALSALIDWSRRGREEDARVAAVAALGLVAK
GAGEPVRAQVFEVLDHLADEPSFRLRSALVPALRTAGGAAASAILSRIHQSETDGRIRRN
AQTAMDVLHSAGSTPEQVGQLKTSLEKLEEEYRKLRSLVEEVKKPTIGSSG*
>FG1_v1_30110|ID:100159195| protein of unknown function [Uncultured magnetotactic Bdellovibrionota FG-1]
MRMPFGRKLNLFVALSVLVIGAAAGGVGRALLARGLSDELKQSVQQTNALVAARVQDDLK
DLAERALFFAPFGVQDPAGASSQKFFTGHEELLGLSVIHISKGAVLFRWTRPDRDPGHLT
TQAFDNLDIRQPVDLNRIAQGGTSLSFGVAKDQAPFMRLGVPYGEKGPNGFEFAVVVEAR
PQKILAIFSEIHQFLSFLVGPSGRLVAMSQTGHFSQDEDLSKLPLLNVALTSGHSRGYVE
YSETPGGPVFMASYQRILMGPTALWVFTQNSQEQIGPALRSYSKKIILFTFVLISLAWAW
THWSCWRYVGAPIKDLREQLDDIRVQKGAERLVRPLSNDTEYEIRQMADLLEAIYTDQGL
QRSRPKEPEPEPDMDLEGRENNPSSAFAKFKDPALRARLEAGEIPIQGERLNTFFLAAHL
QGIEKIVPVAHAEKLLRELNEFNRATADAIEGQGGVIDRMSGNTVLAFWGLPEPQATDPE
QIMTACLKIRKAATRLNKTLEGAGWPKATLSMGLHYGPVVAGQIGSPNRSEYSAVGEAVE
YAERIQSFADQFGTDLLITAAAADRIPSHYSRERVTAGDDQTPELFELALAA*
>FG1_v1_30111|ID:100159196| DUF3426 domain-containing protein [Uncultured magnetotactic Bdellovibrionota FG-1]
MGNQRPPLSSITPPSIRRFRTNPVEVVIFSVISLIFFNSLYQLFYEQGFNPAVLSPMAAS
PTSESGRAPASLLPSLANIELRCDAPPTHDADRVDEDVVAPKMKLAGSLCGKGSNTDPSK
LIRASVVNKSNTFNATVFTNAKDGKFSTDYIPLNSGHNFIHVEFSYHGGETVTRDLTINK
N*
>FG1_v1_30112|ID:100159197| Histidine kinase [Uncultured magnetotactic Bdellovibrionota FG-1]
MDILGQSALLVGVTSFALGLSTLSRNVKNKLYIGFSALTTLISGWGLCFFLEKIWSGGTF
YRWHLFFGVWLVPAALAFIRLMTRIEDRLSRRLLEISILLSLMLTAALGLHLERESWVLS
FMYLFPVLVVLQLVQLMWIDRRLRRGLKRLPKLPTVGFGRRNLIYLGGLSALAFSVMDHV
PWLGTVVPSIGNLLLVVYVFFMSQAISQQRLLNFGALLSRVLVLVAVALTLTGVYSLLVA
WIQNSPELFFLNSFIASFLILTLLDPLRSLVRYFTQRLLTQKHQRLEQTLREAQRKLVGV
VDPVTLFQGVLLFVQQTIQPEWAAVFILRSDGTKYRRVRLVGNEAGGADGRAKALREILA
DHPMLHHCADLYRKGELPVLLDQVLENEIDRSASRVQREQLAGLIQGLKALGGNLLIPFF
DSGQILGFVALSALSPPEPWGSNWGLLPIIYPYFEQVGQAMRSLEVYVRSREKERLATLG
EMAAGLAHEIRNPLGAIKGAAQFLDPGVDRPESHFLKIIIEEVDRLNRVVTQFLEYSKPP
KLELQSVDVSSMAARTVEMMRTGLQDVGAPSLVFATAPTRYGRQTQVLGAPEQLQQVLIN
LIQNSVKAVEQKPSGTEKVIRVSVDREGQGKNAEVTLSVEDNGVGIKKENLEKLFIPFFT
TSPSGTGLGLSISQKIIEAHRGRIEVATEEGRFTRFSLVLPALE*
>FG1_v1_30113|ID:100159198|atoC| Regulatory protein AtoC [Uncultured magnetotactic Bdellovibrionota FG-1]
MQKSVGRVLVVDDEKNITFVIRAMLEKNGYEAIVFNDSSKALRAIDVAMEAEDLDLVITD
LYMPGQNGMEILEHCKKNYPQLPVVVITAFGTVEAAVSALKRGAFDFVTKPFDQTDLLAV
VQKAVATHRQSQKEPPPVHGGFSIVGASPQIQEVFKVINKIAGSPSTVLIFGESGTGKEL
VAYEIHRHSQRVNKPFIKVNCAAIPSTLIESELFGYEKGAFTGAVASKPGRFELANEGTL
FLDEVGEMPLEMQVKLLRVLQEQEFERVGGITTTQVDVRIITATNRNLEEEVKAGRFRED
LFYRLNVVPISLPPLRDRREDIDRLVQFFLGQFNEKLGRNVTGMTPETLLALRSFSWPGN
IRQLENVLERMILMSDDPMLRVCDLPIEIAEAAGIRADADVVQTGEGGSFKEIVRKQTQS
VERELIEKALEETTGNVTRAAEKLGLSRKGLQLKIKELGLKRPIE*
>FG1_v1_30114|ID:100159199| phosphatidylglycerol---prolipoprotein diacylglyceryl transferase [Uncultured magnetotactic Bdellovibrionota FG-1]
MITYSPIPSLHLFGNVSLHPFGLLVATGVISGAALVHRRAKELKIPRDHVDGMIHWAVVP
GFIGAHLFEMFFYQTDRLMQDGPLELLKFWDGISSYGGFIGAILGLFWYYRTTLKKGILI
YTDLLLQGLVLGWVFGRLGCTIAFDHPGSITNFALAFEQDGVGRHNLGFYEFIFTLVVLL
PTTLWIHHKKLKAGYQTVAMALLYAPVRFILDLFRATDKAGSDTRYLGLTFAHYVSLAVA
AFGIWLWIHLRATQSDASARAP*
>FG1_v1_30115|ID:100159200| exported protein of unknown function [Uncultured magnetotactic Bdellovibrionota FG-1]
MMRLFYPLFFLGLLCITLAPASQAWEKHQTLMAGILQGMTQGGATGVDDGLNRPLVAPCL
SDDQAQFARLATEFKLNPKPKNGVQPTALDACTTQKTVTGREILAGGAVDDPDQGMDQEI
PGPSESYDPRGFQKWMGGTTGTTSQGFRHMYFGGWQFWHPLYTFQIPTHAVGLAPERVAL
FALKARQWIQAGGTQAAWGFRILGWALHYLQDLSQPFHATQIPSLHMVPWYAILHWPPQE
GFDSLVSETSHAMTNYHWAYEEYTLSRIATPATERSIYADCLELPDTAALLNDDPRKEEL
LRNPEFLALRTARASVQIAPKMGKAMVDFFGPSLKDRSIDLPKKQGTPPYMEMALRPDLV
LSREVLTLTTCQALSNTSWASRALIRWVLQP*
>FG1_v1_30116|ID:100159201|gdhA| Glutamate dehydrogenase [Uncultured magnetotactic Bdellovibrionota FG-1]
MSTDTALPNTVARANLSSHLWDSSDLYRNAVTELQEATQAMHLDPNIAERLKVPKRALIV
SVPIRLDDGTVQVFEGYRVQHNMTLGPGKGGVRFHQDVNLSEVAGLAMLMTMKCSLVGLP
LGGAKGGIRVDPTQLSRQEAQALTRRYTSEINMIIGPDRDIPAPDVGTDGQHMAWMMDTF
SQERGFAIPGVVTGKPIEIGGSLGRAESTGRGVVYTIQHASKHLAHIGKPGPKIDSSTTI
AVHGFGKVGNVAALEIYQLGCKVVAVSDVSGGIYNKHGLNIPEVMKYFTTHRKVAGFPGA
DPVTNEELLALPVDVLIPAAIDGVITKANVSKVKAKIIAEGANGPITAEAMKDLEERGTF
IIPDVLCNTGGVVVSYFEWVQGIQNFFWSENEVNDKLAEVMAAAFKKVIDVQARYKCGMK
TAALISSVDRLNRAMSLRGLFP*
>FG1_v1_30117|ID:100159202|ddlA| D-alanine--D-alanine ligase A [Uncultured magnetotactic Bdellovibrionota FG-1]
MKTGVISKRIRVAVLYGGRSGEHEVSLRSAASVIRNLNSARYEVIPVAIDKQGRWHLNDL
SRINASVDVLTVFKDAPTVVLPPNPGPSSQAGTALVHLGSPGPGKSGGDLSQGIDVVFPA
MHGTFCEDGTLQGLLELADVAYVGCGVLASAVGMDKEVAKRLVAAAGIPVVPWVAVRPEQ
WKRHQNDFETRVAAELGYPCFVKPANAGSSVGVHKVKAAADLAAAVQDAFRYDTKILIER
GIAAREIELSALENPVSGEPALVSVAGEVTPSHEFYSYEAKYLDENGAALMIPARLSEDQ
MQVAQKIARDVFQCLECEGMARVDLFLDKQSGGFYFNEINTLPGFTSISMYPKMWEASGI
PYQELLSRLIDLAISRHERKKGLVRDFEILDEGCRGRSS*
>FG1_v1_30118|ID:100159203| protein of unknown function [Uncultured magnetotactic Bdellovibrionota FG-1]
LRQLIAVDQLKCREPFHSVETSTPVKSLPSFSHPFAVKRIDTKTDKYTLFNQNYPHIPLG
PFWHSFCFYLLHNQFITNEREKE*
>FG1_v1_30119|ID:100159204| exported protein of unknown function [Uncultured magnetotactic Bdellovibrionota FG-1]
VSFIITVKKCNKSIVLGCLGLASLFVLSAQSFADGGTNASPPMNSSGFKGDTVDLHLTPG
DLDIKDHQVNAQVGAFQNSGGGKGLSL*
>FG1_v1_30120|ID:100159205| protein of unknown function [Uncultured magnetotactic Bdellovibrionota FG-1]
VAYDHEYHSGAAGMSLNPGIHGRVETEIKDGSAALGRVNVEISGITLFRAHKLSSSIGVD
KRETQDRMEKGVVRFVRWDNCGKESERLKGIFGGYERLNDLYPAQQRLLAREVEKFNQTK
CREGIPELEGNLSWTELLAKMAKPEVLEKLRGRNIPVFEIQTQRKPSTTGEVRIAEMTGV
YDSNPKVDDQRIGARVKGLQLAWETSFKMGKYVQFDFCGGGYAGMVFGPTKVGESKTVAS
GDFGGHACGGLTIGKVGRIGYEQGLGASVSADTDRAFSEQSALLTNSEAVSIRNIAREKN
PVYLYGKRENDSSFNVDHEKSVTVWTAGVGGSF*
>FG1_v1_40001|ID:100159206| protein of unknown function [Uncultured magnetotactic Bdellovibrionota FG-1]
MLSGLWDGANLSMYVNGQQECSITPGTTYGTPATSLTVGATSGGASWWSGALGALKVFGA
SGGTTVGAAANIQSDFNAEANRYRATTVPDIVTSGLVLNLDAANAKGGTTTYAAGCAATD
MSWFDLSASMFNGTLKCANAGGDGWQGTGSTANPYVLVLNGSSDSVNTVAASTLLSGTSL
SIEAWINPSAVNTAWGIAGARSAAVNSWAFYVRATGQLGFTLNATNDFNSTTAGLTAGSF
QHVVAVVNGSSLNIYRNGSNVYSTSMGVSIASTATALVIGREGPSYASYFNGSMAAVRIY
NRNLGQAEVSQNCFALAGRFDGVTCH*
>FG1_v1_40002|ID:100159207| DUF433 domain-containing protein [Uncultured magnetotactic Bdellovibrionota FG-1]
MCGFPNPSLEKRITTRPEQCGGRPCVRGMRIRVADVLDLYATGLSAEDILKEMPDLTQED
LRACLQYAARRLDHPVVQVA*
>FG1_v1_40003|ID:100159208| protein of unknown function [Uncultured magnetotactic Bdellovibrionota FG-1]
LTLTLRPDSPLGLRVRDLNLRDAADEVIFAAAKVANAVVITKDKDFVNLLMQQGAPPQVA
NLSIALCDTDMKATCFRLILLARAHRATETRLDAEECVSSDKRTA*
>FG1_v1_40004|ID:100159209| exported protein of unknown function [Uncultured magnetotactic Bdellovibrionota FG-1]
MLWLRPLKFAVTLLALVSLAGGNLSHAAHQPCLEPILSALSEESVISEGPGWVEQQQLHV
HGLVLTSKGYRLTYSPHPVRTGAKAALPNYQPDPNHPALDFLFNSGPASHKLQSRFEMQT
PLKRFEYTPPRYMIALLSIEELAQANPQHFTLKPLTGSPEQRLWEYLSSLGQNMDAQITP
IGKGGYSTAYAVHPEVPTGTPDRPSWALKHAVAIAKVRHALREGMDPRSIALVFLRDLAV
GRLAKQLLERVKFRGKQLIRVADIKGGAGAAERGIMLQAPAQGISTQDLALAVDKFLTAE
GAPPADAIDTLKKAGFTGPFGAVSRAKAKEALQYIQALEHSYRLVNNDALNYEYENGLVL
LGNTMHTEDRKLSLVGLDYNHGRNVIWDPKTRMFVVIDW*
>FG1_v1_40005|ID:100159210|rho| transcription termination factor Rho [Uncultured magnetotactic Bdellovibrionota FG-1]
MHLRDLKEKKIGDLVEMGKELGIENAGGMRKQDLIFAVLQKKAEKDEHIYADGVLECLPD
GFGFLRAPDYNYLPGPDDVYVSPSQIRRFGLRTGDTVSGSVRAPKEGERYFALLKVEQVN
FQTPELNSEKVLFDNLTPLYPNERINLEYQPTNYSTRIIDMMVPLGKGQRCLIVAPPRAG
KTVLMQDIANAITTNHPEIKLIVLLIDERPEEVTDMQRSVKGEVVSSTFDEQASRHVQVA
EMVIEKAKRLVENKYDVVILLDSITRLARAYNSVVPPSGKILSGGVDSNALHKPKRFFGA
ARNIEEGGSLTIIATSLVETGSRMDEVIFEEFKGTGNSEIHLDRKLMEKRIFPCLDINKS
ATRKEEMLLPKDILNRLWILRKVLHPMNTVDAMEFLLDKVAHSKTNGEFIKGMSGST*
>FG1_v1_40006|ID:100159211|mltG| Endolytic murein transglycosylase [Uncultured magnetotactic Bdellovibrionota FG-1]
MRKLIAALFLLVTLTLGVVGASIGIFALTPTDPGASVKVIIEVRKGQTPGEIIKILSNQG
TVSDSYRMMWVGRLTRQWKRIKAGEYEVSAAMSPLEIFGVLTSGVSVAHPVTVREGENMY
EIAADLEIKKLTSKSRVLALCSDRKFLLSLGFKAPLPRSLEGFLFPDTYFFNRAMNAEDM
LKAMVRKFQSVWSPQDDSKATELGMTQLQVVTLASIIEKETGAPEERPLISSVFHNRIRK
KIRLQSDPTTIYGMWETYRGKIHRSDLLAVNLFNTYTLPGLPVGPISNPGKEALKAALNP
SESQYIFFVSHNDGTHEFTTNLHDHNHAVAKFQLDPKARAGKSWRDLKRNSASKSNPTTV
NY*
>FG1_v1_40007|ID:100159212| exported protein of unknown function [Uncultured magnetotactic Bdellovibrionota FG-1]
VKQQIVLAALALSITAFAPMSSHQCAEFSESVLEPLDAVSTFLNRSPSLDTLVQSGCLMI
AQQFQSLPQGAELVRQLASQRIENTSSRCLYPINSIQYKCEGPQGETPRCTPQTYSYCGQ
WEYSMTNDSGYELSMELALRLDTIYEKAQTLCGLALRLNPGALEVARDLQNSLRDEILES
SEKSYDRACGP*
>FG1_v1_40008|ID:100159213| DUF2029 domain-containing protein [Uncultured magnetotactic Bdellovibrionota FG-1]
VSAPVRAEEDGFLGIPPGIGFLVASLVISVGTFWAFERGAHDFKVFYSAWKMVLEGRGAE
IYNRALTPDRFLYAPGFAWLLSPLALLPGQMVLALWCFAKAAVIGYLVREFRPRAYEQGV
ATGFAALGILLVVRPLLIDFQYGQVNILILGACAWALLGHFRRDSAGFLDLLRWLVLGVV
AVAKVFPLPLLVVPYLVKKGIPEKRLRLERLGLFAGVALILLVPVLTQGWAGTWHLLSEW
REALVSRGLPLESHNQSFAAFLHHYLTGEATHVVSHGMVPVVFGVPWLSGTAIMLLSLAW
MVSAAGFLLMWITKGSQKAPLEWCAVLMALLILPSHLVWKPYFVMALPLAILALDRIKTR
RRAYLLFFLFAVMNLSGFDFVGDAWGARFEAGALMLWAELGLIAFVCYGPQARS*
>FG1_v1_40009|ID:100159214| DNA_binding_1 domain-containing protein [Uncultured magnetotactic Bdellovibrionota FG-1]
MWIEGNHLKQHQFPVRFGSITVTVNMLGLLQKIEWHWTPCVGSQLTLAPPSVLWLFRALQ
AYFDSGVPLGEIPWNWIDDSFWTSFQRQVYLVISRLPHGETRTYGWVAQRLGQPSASRAV
GQALRANPLPVLVPCHRIVSVASLGGFMGSIDPNCSEMRLKQRLISLEEEYINPLFDFLT
PSRELYEAIA*
>FG1_v1_40010|ID:100159215| Small-conductance mechanosensitive channel [Uncultured magnetotactic Bdellovibrionota FG-1]
MDWIAVREWMVAVAVLLITLATNASLRRVLRRMSSHRNWPWLMSLVPSVSNLLYIFGLRI
FAEIAPMSSKLSAWLDSGIYVIAVLIVLGMLRRAAMVAIEWSVTKSSNASTLQQGFIPLL
RNLVTLFVLFSGAIMILKRFNYDVLSLLTALGVGSLAVGLAAKDTLSNMISGFTLIIDRN
LRPGDRINLSGSIGDVDEIGLRSTRLRMGDGNTLIVPNSDLVNTKILNLSLPSREATTST
TFRVPFEVSFDQVKTICLETVDQIKRANSARGKWVNLNHLNEGCQSITVGFWLFDMDDAG
AAMTEFNERLLIRFREQNIPLFKIAQCADK*
>FG1_v1_40011|ID:100159216| DNA polymerase III subunit gamma/tau [Uncultured magnetotactic Bdellovibrionota FG-1]
MDSYVVLARKWRPAQFSDIVGQHHIIRTLMNAIRASRIHHAYLFTGSRGIGKTSIARIFA
KVIRCEHSTTTAPDAQRENIEWLQSCDHCASCKEIAAGSSVDVIEIDGASNNGVEAVREI
RENAKYLPSNGSRKIYIIDEVHMLTTAAFNALLKTLEEPPAHIIFVFATTEPHKIPPTIL
SRCQRFDFRRVTISQIQTRLAEVTRAENIQADAGALTLIARAAEGGMRDAMSLLDQVISF
SGSHLSAQAVRDSIGLIEGQTLLGIVSGIFARKPLEALALIEQAYQRGHDLRVLTRSLIE
FLHGAVLAKIGAPRSTGLELSEEEWKELQDASGLRSLEEIELIFQVLHHGLEWIARSPQP
KVVLDILIVKCATAEALAYVNATHSQPPSTPLTPTTSTTPKVTSSVSSVLPTATSSRLPA
DETENEVCGQSRRCTKTWEGFIEHVRQTKPLLASMLEHSHSEGVNETDNTLPISISPKEA
YYKEQLNSRTYTEQLVSLSKDYFGRPLKIQLAVREGGESLANKKERELKEREQTARTAAQ
NHPIIIEAKALFGGDLGPIEITEEDDHASS*
>FG1_v1_40012|ID:100159217|recR| DNA repair protein RecR [Uncultured magnetotactic Bdellovibrionota FG-1]
MLPLNAVPKSGQDPVSKLIYELSKLPGIGEKTATRLTYHILKQDEAYATALSEALLSAKQ
KIRLCEQCFTFTDRKICQICSNTERDFSLLCVVERPSDVFSIEATHVFKGYYHVLHGALS
PLDGVGPEELKIRELLARLHPGTDRSVLELIVATNPSVEGEATALYLSRLIKPTGIRLTK
LASGLPVGGLLEYTDRQTIGKALENRMEIG*
>FG1_v1_40013|ID:100159218|mglA| Mutual gliding-motility protein MglA [Uncultured magnetotactic Bdellovibrionota FG-1]
VSFINYATKEINCKIVYFGPGLCGKTTNVQYIYEHTQNEARGKLVTLSTENERTLFFDFL
PLSVGDVRGYRTRFHLYTIPGQTFYEVSRQFILKGVDGVVFVADSQAERMEANIESFEGL
ERSLDKQGYDLNKLPLVFQYNKRDLPGAVPIRELEATFNPMKRPYFEAVASRGQGVMETL
QAVSQAIIKELKGGDAT*
>FG1_v1_40014|ID:100159219| DnaK suppressor protein [Uncultured magnetotactic Bdellovibrionota FG-1]
MTKEKMKKFKKIFEAQRKAILFNDRIVREDFGVCSDDRYDEIDQAQTDIEQSMRMRLRNR
EMLYIKKVDEALCRIEEGVFGECDACGEDIEMRRLEARPTATLCVSCKEEQERKEVLTAA
GRQHKSMGESFSRRYA*
>FG1_v1_40015|ID:100159220| DnaK suppressor protein [Uncultured magnetotactic Bdellovibrionota FG-1]
MNQQIVQQFKVLFEQQRRNLTFTQKVVDESLVLAQDDLADEADLTSSEVSTSMRIRLRNR
ETLFAKKIDEALLRIAQGCFGECEDCGQDIELKRLEARPTATLCVGCKEESERQELVHID
GHRHKSIGMKLKLASSG*
>FG1_v1_40016|ID:100159221| serine protease [Uncultured magnetotactic Bdellovibrionota FG-1]
MNFTQRATGLAGIFAASVLMMGAASASEYRAGELIVKYRDGVSRSRLEMNSLYDTAGVKN
VRHFSGIMKGLDHVILNENVNLEDAMAAFMSNPSVEYAQPNYILHTFPTARHTNSGGIPC
IPGFDIPGCEPGGAPGAPGGGDGGTPCIFPGVPFPPGCQDGGQPGEPGNPNPTPTDTPPP
AASRPDLMPAPADVTPPVADPDLDKAYGMKKIGAVDAWTTYRGSSSFIVADIDTGIDYNH
EDISFNLWRSKDESGKEFSGYDFVHNDTLPFDDNEHGTHTAGTIGAVGGNGKGVSGVAQR
VSIMALKFLSGEGSGTTADAIRAVDYAIGHGAKVLSNSWGGKGDDGNQALKDAVERARLK
DVLFIAAAGNDGTDNDGSNPSYPAAFDNDNMISVAATDDKDGLAFFSNYGKKTTHLAAPG
VNVYSTIPGNKYAKLSGTSMACPHVAGAAALLWSKHPEWNYKKVKEVLLGSTDKVAALAG
KTVTGGRLNILNALRSRE*
>FG1_v1_40017|ID:100159222| DMT family protein [Uncultured magnetotactic Bdellovibrionota FG-1]
MNSTLLQTLKTAGLLFLSNLFMTTAWYGHLRFRHASILSAILVSWLLALPEYALQVPANR
LGYGALNAYQLKILQECITLFIFIGFAWLVLGEPLKPQYALSFGLVLAAVGVAFYR*
>FG1_v1_40018|ID:100159223|ftsZ| cell division protein FtsZ [Uncultured magnetotactic Bdellovibrionota FG-1]
MFEIEKLASEGAKIKVVGVGGSGCNAVNTMIRIGLEGVEFITANTDRQALDASLASTKLA
IGQDLTKGLGAGANPEVGRKAALEDYARISEILQGADMVFITAGMGGGTGTGAAPIFAKI
AKEVGALTVGVVTKPFIFEGKKRMKHAAMGMEWLRENVDSLITIPNQRLLAISGSSLSML
DAFKKADEVLLNAVQGISDLITHTGLINTDFADVKTIMQSKGLALMGIGYGEGEHRAVEA
ATNAISSPLLEDISIDGATGIIINITGASTMSIHEVNEATTLIMEAAHEDAEIIFGTVID
ESMKDRIKVTVIATGLGLSTAMAGVQKVDTAIRPPQPNAAMMAPQAQAPAPMTAAPAPMT
APSMAHSYAPDLNLEADINMSAGLSSMAANPQQGTGAEGGELARARAIAQRLGITNLTDD
TYDVPTYMRRQQEREV*
>FG1_v1_40019|ID:100159224|ftsA| cell division protein FtsA [Uncultured magnetotactic Bdellovibrionota FG-1]
MSKKDFIVGLDIGTTKICCIVGEVAGDEGMIDIIGIGTAPSTGLRKGVVINIDSTVESIT
KAIEEAELMAGVEISTVYTGIAGGHIKSFNSTGIVAVKDKEITQQDVNRVIDAAKAVAIP
LDREVIHIIPQEYTIDGQEGIRDPIGMSGVRLEAKVHIVTGAVSSAQNIIKCANKAGLNV
AEICLEPIASAEAVLSQDEKDLGVLLIDIGGGTSDIAIFKDGAIVHTGVLAIGGNHITND
IAVGLRTPQSEAEKIKIRHGCALSGLVKSDETIEVPGVGGRKSRILQRKLLADIIEPRVE
EIFSLIQREVMKSGYQDLLSGGVVITGGTSIMEGMPEQAEFIFEAPVKRGLPQNIGGLRD
VVNSPKFATAVGLIKYGSRNVQRSKFTIREKNIYDKVRGSMRSWIKDLF*
>FG1_v1_40020|ID:100159225| cell division protein FtsQ [Uncultured magnetotactic Bdellovibrionota FG-1]
MGQTSLRKAAILVVTFTAIFGAAWGVRHAMRSPLFVLQVVEVADQPEGAPVDAQTLSNLA
DLPVGKVNLFDLELGPIEERILSNAWIREVRLQKHFPQTLSISVVFREPQAILQSEGGVL
SYVDVDGKAFGQVSLMYQPDLPMITASGAGHVVQSLRLLKSWAASELGHVAQISSLQWEP
ERGFRVWVTYALAASTGRTLVDLGQDIDGEVQFRRLAQVFHYLTANHVQVRQIWADAEKK
IVVRTARGS*
>FG1_v1_40021|ID:100159226| zinc protease [Uncultured magnetotactic Bdellovibrionota FG-1]
MKNFRITALSWVTALVALCSMSACATQPTKKDEKTPPATVVTEPVAPSANEPTVPLVGDS
KVHRFILDNGLRLLVVEDHRSPTFAYQTWFKVGSRDEIAGRTGLAHLFEHMMFKETKNFK
DGEFDKILEGAGAEGENAFTSRDYTAYVQEMPSDKLDLIMRMESDRMVNLLVNEKAFKTE
TDVVQNERRFRNENSPDGLMYQEIYETAFTQHPYHWPVVGYQKDLDAMHAQDALDFYHGY
YSPNHATLVVTGDVVPAQVFELAKKYYGSLVAQTTPGHLIAAEPPQEAPRRKRLKLNIQV
EKLLLAYHIPGILDSDMATLDVLQAVLTGGKSSRLYRALVETGIAANVDAYDIEDKDPSI
FIFTVNLQKGKKAADAETIIIKELARLTREPVTEQEMERAKNRIQFGFYEGLESNAQKAN
FLGHYEAVANDFTLGLDHFKKVPTVTAPDIRNAAKKYFNPTNRTVITGVNK*
>FG1_v1_40022|ID:100159227| Insulinase family protein [Uncultured magnetotactic Bdellovibrionota FG-1]
MKPIHTLLITGIFAALWILPQARAIEVSFEDDNSLPVVYLNVAVKAGSVTDPMGKSGLSN
FMGEMLLRGTRSRTKEQIDLALDQMGARLEVEVRAEALILRGAVLSRQFVPFTQLLAEIV
TEPSFPENEIRKLKAEITSGILEELGHDPTLSSRRFTEFLFREHPYGKPVLGKVKDVEHF
SREDISRHYDKLFRDVNLLVVGTGAAQSAEIQTFANVLSKARSGKSPYGAIIKVLPPQDS
PSRRLLMIDKPDRTQTQINAGQIGVRMTDPDFFALHLGNYAFGGGSFSARMMVEIRVKRG
WSYGANSYFRQGLQPRSWQMHVFPAEKDTAPALALMLKMAKELGDQGITLEEFNFAQRSL
VNSAGFMYNTPRKRVENRLLERTLDLPEGFMKSYGPALQKVKFEQVNAALKHFLKPEKLA
IAVLGTAKNLKEPLAQAAGIAVDQVVVVPYTQE*
>FG1_v1_40023|ID:100159228| glutamine synthetase [Uncultured magnetotactic Bdellovibrionota FG-1]
MKSELREKVLKEIKDSSHQKVKVAITDIDGVLRGKYLAKEKFLSAAETGFGFCNVIFGWD
SSDVCYDNGRYTGWHSGYPDAVAHIDLSTFRKIPWENGLPFFLADFQEEGTRRPLEVCPR
QLLKKVITHAEKAGYRASIGMEFEWFNFKETPQSIAEKKFVSPEPITPGMFGYSILRASL
NQPFFSALMDEMREFRVPIEGLHTETGPGVYEAAILYTDALEAADRAVLFKTGTKEIAYR
FGMMPTFMAKWNSQLPGSSGHTHQSLWNLTNDKNLFFDEQDPLKMSQMFRHYIAGQLHCL
PEILPFFAPTINSYKRLVDGYWAPTKTTWGVDNRTTALRAISGSSKSTRLETRVPGADVN
PYLAVAASIASGLYGVEKKLELKDAPIKGSAYHVPQGSRLPRSLQEATNRLKDSVVAHEI
FGEAFVDHFVRTREWEWRQFQDSVTQWELQRYFEII*
>FG1_v1_40024|ID:100159229| Iron-containing alcohol dehydrogenase [Uncultured magnetotactic Bdellovibrionota FG-1]
MKSVTTFDPKAQYRFSFPTPIHFGPGTRKLVGAHLRAQGLKKPLIVTDRGIAGLPFLEEI
KNSLKEHDLAPSVFSEIWGNPVKTQVIQGVETYWKTGADCIVGLGGGAALDVAKAIALMI
HHPGDLFDYEDDKPGALPVDRDIPYWVALPTTAGTGSEVGRSAVVSDDKTHVKKIIFSPR
LLAKAVFADAELTIGLPATITATTGMDALTHCVEAYLAKGFHPICDGIALEGVRLCAESL
VQAVKEPKDIAARSKMLLASMMGAIAFQKGLGITHSCAHALSTVADMHHGLANGIMIDFA
VAFNAETVPARFEMMAKVIGLSDTSPKGFLRWLTQLKKDTGIPALLTVAGVKKEQLQALA
DIAIADACHPSNPRPCTREDFVRVFSQAMGI*
>FG1_v1_40025|ID:100159230| putative glutamine amidotransferase [Uncultured magnetotactic Bdellovibrionota FG-1]
MTKRLKIGLSACFFHADPQRAVFKGKTLLYAEESLAHWIMSQGALTYLIPSVGPLVPFEL
GELTQELDGLVLAGGADLSPKSYGQEPLKPEWKGDWVRDQYEIKLVEAFVAQKKPVLGVC
RGMQLLNVAFGGTLFQDITTQVPGSLMHRNWDIYDHNRHQAEVIPGSELERVLGPHRGRT
INSVHHQGVQTLGPELEVMAKCPADGIVEAIRHKAPTHWVWGIQWHPEFEHETKKVLSAD
ETLLDSTSVLREFLSEAQKRRTQR*
>FG1_v1_40026|ID:100159231| Aldehyde dehydrogenase family protein [Uncultured magnetotactic Bdellovibrionota FG-1]
MSSLAIYNPANGQKIKDVPADTTDSVHQKYLTAKAGQKKWAQVPLVSRIEMMKKFRDSLV
KDKEALAKILTSEMGKPLAQARNEIGGVLGRIDFIMENVARTLENETVYDDVSQRIREQI
RYEPLGVVANISAWNYPYLVGANVFVPALLTGNAVLYKPSEFATLTGLAIAERLHAAGIP
QDVFIPVIGGGSIGAALLEQPINGVFFTGSYATGAKIAEAAARKMIKVQLELGGKDPTYV
CEDVNLSTVVPGVADGAFYNTGQSCCSVERIYVHEKVYDAFVDSFVREVQAYKMGDPTQD
STYIGAITRSAQLEVLEKQVQDAVKKGAKLLCGGKRAQAAGLAGGNFFEPTVLSNVNHTM
EVMREESFGPIIGIQKVKSDEEAVELMNDSVYGLTAGIYTTDAARAEKVLSQVNAGSAYW
NCCDRVSPRLPWSGRGHSGMGATLSWLGILAFVQPKGWHLKG*
>FG1_v1_40027|ID:100159232| protein of unknown function [Uncultured magnetotactic Bdellovibrionota FG-1]
MNVSLRGLLVCGLMGMVMSGSVWARGPKAKHIVFARSAPVGVSNQAVKTCNDQYTGKEKA
ASDTANKALSDFDFTGCTVTPGKYAVGGQQAPSLAKCNDAKNNGGKEAFDKCKAGFDDDV
YSFCDQAQNVLQKAAMAALMAANEKYASCQALQGQLTQECQALDNKIASELPIARKAIQA
ALDKVPTVVELIGAAFAKAVTDSHDKAIKNIEGYNATKKSKGCPVSPVTGGAQAVKFQ*
>FG1_v1_40028|ID:100159233| ATP-binding protein [Uncultured magnetotactic Bdellovibrionota FG-1]
MNRYRTLPIQKDLDKKMVWVSGPRQCGKTTLAQFFLKNETSGIYLNWDDPDHRKIILARK
WSEDAGLIVLDEIHKYPKWKSWLKGTYDTTHDRHRFLVTGSARLDVYRRGGDSMLGRYHA
WRLHPFCMSEHPKELSREEAFRRLMTVGGFPEIFLSGDLVEAKRWRRERRELVLREDVRD
LEQVRDIALLSVLVDLLATRVGGPVAFSNLAEDLQVAPKTVKHWVEILERMFLFFRVLPY
SKSLPRAISKAPKIFFYDNGDVELSDKNNDLGPRFENLVATHLLKRLHYLEDSTGDRFEL
NYLLDKEGHEVDFLIVQNRKPVCLIEAKWGDSSPSKNLTYFGQKLNIKNRIQLVGDLKKG
GVYSNISVQPAAEWLSQPLDRVVF*
>FG1_v1_40029|ID:100159234| Transcriptional regulator [Uncultured magnetotactic Bdellovibrionota FG-1]
MKELDSLAIEQANRRLKSIRKALPDTKVRPGWIRYMRQSLSMTLKQLATRTGLSIPTVAQ
AERGEAVGKVTINTLKTMAQAMDCELIYAFVPKTDLDQLMKKAALKKAAILLSTADVHMT
LEDQRVNESVEKRIERLAEKLLKKGDVW*
>FG1_v1_40030|ID:100159235| cell filamentation protein [Uncultured magnetotactic Bdellovibrionota FG-1]
VNNFLFKDRDGQTPLPPELQKGLKPKHIQTMAELDEYEEQNIALGIAWLKGQKDGGVTYD
FWLKLHKRLFSDVWRWAGEVRKHELNNPDFHSPHQIWTALRQLEGDLAYWIKEKSFSKAE
TAARFHERIETIHPFANGNGRFGRILVEYFCGKNDWKVPTWGHAFKDSPKDRRMTYIASL
DQARRKGGYKRLVEFMFS*
>FG1_v1_40031|ID:100159236| protein of unknown function [Uncultured magnetotactic Bdellovibrionota FG-1]
MLAEELRRKLKIPPRASIDAFHLAISVIYRVEVNSRKCRGFNNHAPLKKT*
>FG1_v1_40032|ID:100159237| protein of unknown function [Uncultured magnetotactic Bdellovibrionota FG-1]
MGNIVLKKKRPTVYIETTIPSYLTSRRAKDIDKIYKQQVTQDWWEKTLPKIEPVISTLSD
DR*
>FG1_v1_40033|ID:100159238| protein of unknown function [Uncultured magnetotactic Bdellovibrionota FG-1]
MRPRDFVLAELKQAVTEERKSQIRVLHLLLEIETDRHYLTMGYPSLFEFTTQELQYSAGA
AMRRIQSMRLLKVFPAVETKIERGALSLCTVAHTQSFFRNEDLKRKEQGLPKMDLDEKAE
ILESIEHLSLRETEKKLAQISPEAALPKEKIRAVSADKTMIQFLASEELMKKLDKLKGLL
APQNERGSYEGLFELLAELALKKLDPEEKEIKTRTGKAPVRSPSLQGSPQSNPPTRRTSS
SISTPNSARARLFASSISAPTSAAVAPPRLTIKLGCFSENCAPPI*
>FG1_v1_40034|ID:100159239|murB| UDP-N-acetylenolpyruvoylglucosamine reductase [Uncultured magnetotactic Bdellovibrionota FG-1]
MQKMQNWFRAGAHGFSGSLLFDEPLSRHTYYRIGGPALIYAAPKSEADLQWLFRGIRETG
VSHFVLGAGSNLLVADEGFSGLIIRAGRLNLQIEELPSSGRIRIGGSVAVSALLRRAAAE
GWGGLELLTGIPGTMGGVIAMNAGTHLGEAKDRVRRVEAFVLGGGSLERVVCEGEQLRFE
YRRNLFLPEGSLVWSVDWEVSKDDPAAVKARIDETLARRKTSQPIELPSCGSVFKNPRAS
GLRAWEVIERLGLRGHQIGGAQFSEKHPNFIVNLGGATAADVGALIELAKSRARAELGVE
IEEEVLRVGGLL*
>FG1_v1_40035|ID:100159240|murC| UDP-N-acetylmuramate--L-alanine ligase [Uncultured magnetotactic Bdellovibrionota FG-1]
MHKRYETPLHFVGIGGIGMSGIAEVFLNQGYPVTGSDQAESETTRHLAQIGARISIGHRA
ENVVGAKVVVISSAVRPTNPEVVEAKRLRIPIIPRAEMLGELMRGRTGIAVAGTHGKTTT
TSMLATVLMVAGLDPTIVIGGKVDSLGGNAKLGQGRFLVAEADESDGSFLHLPATLAIIT
NIDNDHLDHYGSLEAIDHAFVAFIGELPFYGVAAVCGEDPGVRRILNRVSKPIVTYGLSD
EWDYSARTVKIQGLGSTFEVFSRSRGQVLGQVRLHVPGEHNVLNALAAVAIGMHMGIDFS
MIARGLEQFKGVKRRFEIRWQDQAGKRVIVDDYAHHPTELAATLAAARGYWPGRIITVFQ
PHRYSRTLHCRDGFLSAFHKSDVVLITDIYAAGEDPIEGVDSARLVAAIRKVANPGQEIV
HVGDLLSAGDEVLKRMTSGDLVLCCGAGSITRLPERLIEALGQR*
>FG1_v1_40036|ID:100159241|murG| UDP-N-acetylglucosamine--N-acetylmuramyl-(pentapeptide) pyrophosphoryl-undecaprenol N-acetylglucosamine transferase [Uncultured magnetotactic Bdellovibrionota FG-1]
VGDSSPISSGLMVAGGGTGGHVFAGIAIADAWKQNFGSETSIVFVGAEGRIEEKLVPRAG
YPLRLLQLGSLKRVGWTRRLKTMVQLPLSLLKSAGWIIRYQPKAVIGVGGFASGPLVLMA
RILRGLGLAHARTAILEQNSVPGFTNRILGRFVDFVFCSFPGTEKQFRNSRILITGNPVR
SVMTRLVSAPRDPFVIFIFGGSQGALGINSLVLEALPLLQDLKHRLRFIHQTGELDYNRV
VEGHRQAESQARVEKFIYEMPEAYAQSSLLICRSGSSTLAEIAAVGRAAVLVPLPTAADN
HQETNARVFTDARGAFLLKQGPGAGAQLASFIRQAVMDPSQIDRMEQAVIGFYRPDAARM
IVETLNHA*
>FG1_v1_40037|ID:100159242|ftsW| putative peptidoglycan glycosyltransferase FtsW [Uncultured magnetotactic Bdellovibrionota FG-1]
MKNEAIISKSWSANFKNSKEGDTCPWPLPGQGVDLVLLLTVIAMVVFGLLMVYSSSFIYA
QEKTGDGFAFIKKQLVFATLGFTALIAVCRVDYRRWAKWAYPGLALSVVLLALVFVPGLG
TRVLGAQRWLKLGPLTFQPGELAKFAVIFFVARQLDRKQDRVHTLAAGVLAQFVVPLPAM
LLLLFQPDFGTTVMITLVIFLLMFLAGVPKRYLASALVLAALVGTVLVLGSSYRRQRLMT
FMDPWKDPGGKGFQILQSLVGLHQGGFWGVGLGNGKEKLFFLPEAHNDFIFSVIGEELGF
LGILAVIVAYLVFIYRGLKIALKAHQQYEDRFGMLLAAGITLALGLQGFVNMAVVLGLLP
TKGLTLPFISYGGSALLVDLFAVGVLLSVARGPQYPSRNLPAPSEASSG*
>FG1_v1_40038|ID:100159243|murD| UDP-N-acetylmuramoylalanine--D-glutamate ligase [Uncultured magnetotactic Bdellovibrionota FG-1]
MSKYKGKRVLVVGFGLSGVAAIKYMVKQGAKVTVTDTKQRHDLMDSITACEELKIEYELG
KHNNKTFHTAELIVVSPGVQLNIKPLEEARELNVPIISEVELAAQALKEPLVAITGTNGK
TTVTTLIGDMFKADNKGVYVGGNIGRPLLNYVTEGQKADVVVAELSSFQLEMIDKLVPAV
AVFTNLEEDHLDRYSDMQSYIQAKKRLLKACDRNSYVILNYDDPIIASFGQENPGKVLWF
TRRDPLKVGGAFAEQFCGAYYNAAIKKLMVKITGKEEIYDLAQFKLFGEHNKENLLAAVL
TARIMGVSEKAVQTVINTFKAVAHRLEFIRKKDGVFFFNDSKGTNVMSVKRSLGAFTSNP
IILIAGGKDKNMDYTPLQDLVQKKCKIVILLGEAKEKINRAIGDHAETFLVGTFEEAVLL
AYQKSRSGDIILLSPGCASYDMFRNYEERGDYFKKLVSQL*
>FG1_v1_40039|ID:100159244|mraY| phospho-N-acetylmuramoyl-pentapeptide- transferase [Uncultured magnetotactic Bdellovibrionota FG-1]
MLFHLLYPLHAQHSFLNVFKYITFRTFGASITSVLLCMLIGPAYIRFLQRKQLGQSIRDD
GPKSHLSKKGTPTMGGGLILLGIAVPTLLWSDLTNKNVWIALATTLLTGVIGWVDDYRKV
IQKNSKGLSGRQKIFWQTIIAVGAAYLIYVLRDTPPDLKFPFFKSWSLHLGPFFIAFAAF
VIVGTSNAVNLTDGLDGLAVGPTITTSGTFLILAYCAGNAKISEYLQIPHVPGAGELSIF
CGTIAASCLGFLWFNTYPAQVFMGDVGSLALGAALAIVAVITKNEFLLALCGGIFVIEAL
SVMAQVASFKMTGKRVFKMAPIHHHFELKGWAEPKVIVRFWIISILLALFTLSTLKLR*
>FG1_v1_40040|ID:100159245|murE| UDP-N-acetylmuramoyl-L-alanyl-D-glutamate--2,6-diaminopimelate ligase [Uncultured magnetotactic Bdellovibrionota FG-1]
MIEQIPASARNVTADSRQVTSQTVFVAVRGGSHDGHLYIGQAVKQGAVCIVGEDPAEELK
GIPYIRAPDSRLALACLAAHFAGHPSKGMTIVGVTGTSGKTTTTYILESILASAGHRVGV
IGTINFRFEKKIYPSTHTTPGPVELQKLLAEMKKDGCTAVVMEVSSHALKQHRAAYVAFD
SVIFTNLTREHLDFHPNMEDYFRAKASLFTDSIQYSIESGKRPFAGISQDDEWGQRLIED
LRAHPQPELWFASFGLDPNADISGAGLQIDLSGIQGSAAGVRIKSGLTGRFNAQNLLGAI
AAAQGLRLDADTIAKGIARLKSVPGRLERVPNRQGVSVWVDYAHKPDALEKVLKTLREVR
QGHRLITVVGCGGDRDRSKRPVMGKLAAELSDLLWVTSDNPRTESPDVIIQEILGGITDR
TNVRIEPDRRKAIFSAVLEAQGGDLVLIAGKGHEDYQIVADPTAPEGTRKVRFDDREVAA
GALDAKDDKRH*
>FG1_v1_40041|ID:100159246| cell division protein FtsI (penicillin-binding protein 3) [Uncultured magnetotactic Bdellovibrionota FG-1]
MQTEATKLGIKLRMTSLMLLCMLFAAAVMARAAMVQVFTHERLEQMARRQFQSKVLIRPR
RGAILDRNGEPLAINIETSSLAANPSKIDNPRALARLLNKATDVPYKKILQRLKGGHEFV
WIKRHLTENELHRLKKWRLFSADGDLIPGLMQVKESKRVYPHGELASHVIGGTNVDSEGV
EGVELWQDEKMRGKILSVSAIKDAMGRPTFIDAVSAKNVQDHRDGEPVSLTLDASLQFAV
EQELRNSVLKHNAHGGAVIVMNAVNGEILAMANQPSYNPNDPNAPADRRRNRVLTDGYEP
GSTLKAVLLASALSHGWKISDQVWGEMGQGLKVQGHKISEAEAHEKYGWLNLNRLIQVSS
NVGAAKVALKLGADHYYSTLKSFGFGAKTGSFFPGEISGMLPVRKNWSPITLANIGFGQG
ILVTPIQMLRAYATFLNGGWLVQPRILMDSAKPLSSRVITEKVAAQMVETLQGPLHEGGT
AIKANLPGYAIAGKTGTAQKVDPTTHTYSRSRYVASFIGMPLGVDPKIVVFASIDEPHGV
IYASETAAPLFREVLNAVANRFSLPTRPDTVNRVLADQDRLKVSSAHPVASPEPEADLAL
HWQGTTATGHTMWKMPSLQGLTPREAMRALQGHRFQMEVHGTGVIRTQNPAEGTSLVEGD
TVKVSLGDP*
>FG1_v1_40042|ID:100159247| Cell division protein FtsL [Uncultured magnetotactic Bdellovibrionota FG-1]
MPIWVFPAMVALAVVTVWLRLSIVRTTYAINQAERQVREFKQGRETMELKLTALRSPRHL
ESIARTQFGLGTPRADQVIHFGRGNAN*
>FG1_v1_40043|ID:100159248|rsmH| 16S rRNA m(4)C1402 methyltransferase [Uncultured magnetotactic Bdellovibrionota FG-1]
MPTVLPTTAEAQSVHIPILVEPILAGLLAPFRALGDEIPSHILVDCTFGGGGHTAAFLEA
LACDPRLSRHSVMAFDQDASAIERGRVRFSEQIAAGKLELVHSPFSQANHFLAGRPVLGL
MADLGFSSDQLEDAERGLSFSREGPLDMRLDPSRGQSARQYLFQMTERQLADLIHELGEE
RFSRQIAAAIVEARRRHALPTTTIGLGDLIVKAVPPAARHGRIHAATRTFQALRILVNEE
LEELDTLLKRVILEVKSGGRVAILSFHSLEDRKVKQAFRDKEGLFRPLTKKPQEADEAEM
RRNPRSRSAKLRIAERMSENVTEVDANMGVSSHGRAGGSNRLA*
>FG1_v1_40044|ID:100159249| Transpeptidase domain-containing protein [Uncultured magnetotactic Bdellovibrionota FG-1]
MSRFIGAVAQAPRALKWGASFIVAGVFLGSGLFAIHAKTHLPSPFLGPAFGNVFGPKQSV
VTKENLSQALGETKALFEFPSDLEISINEKEKFHAIIQYSFDAKLQESMEQLFKSYSPDY
GAFVAMDAVTGRVLAMVSYSRDPKIKENLALRATFPSASVFKVVTAAAAIQEQKLNPNSI
IQFTGANHTLYRSNIMKNRVNRWSRYSTLKEAFAKSINTVFGRIGAYQVGTEKLQNYASR
FGFNRAIASDFPMQQGHAHIANDADAWDLAQTASGYTRENTMSPMQGALIAAAVANDGVM
MEPFVVQSVYSPEGGSLYTSEPKVASVVVKPETASEIRALMTETVTHGTSRKSFRGFFKG
PFKELSVGGKTGSLTGMDPPGKYDWFVGYADGGPHRIAVAALTIHKKQWRVKSSYLARKA
MEQYFFTHPVHANSVADNR*
>FG1_v1_40045|ID:100159250| Transgly domain-containing protein [Uncultured magnetotactic Bdellovibrionota FG-1]
MGSRKSFRKRLGSGLLVSLGLLSVAGALGLAWGSYRFIRTEIPDVGVLRSRYPIVHYQGP
SRSPSITLARTRPASWVALGEVSRLAVGAILVSEDWAFYQHKGYDPNQIREAIKEDWEEG
RFARGASTITQQVARNVFLDKDKNLWRKVKELFLAMRLEESVGKRKILETYLNIAEWGEG
IYGIQAAARFYFEKEPILLTAREGAFLAMLLPSPLRYSQSFRAKKLTDYARSTMASILSK
MTQAHYLTEEERAVEVAAKLSFEL*
>FG1_v1_40046|ID:100159251| AMP nucleosidase [Uncultured magnetotactic Bdellovibrionota FG-1]
VQTKDSGFPPNPFIIPNNNRIYSNAKKLKIARDILERYTGSPIEKFRKQIILTNFDYYLE
RFHSICGDERTQGSAMGVVHSVKADVSIVDFSIGSPTAALIIEVLSVIDPKAVLLLGMCG
GLHRSLKVGDFILPTAAIRDEGASHHFMPPQVPALPTFKIQKFVSQILVEKGLDYRTGVV
HTTDYRFWEFDDKFKAQLYEERALAIDMETATLFVTGFACKVPIGALLLVSDLPLRRNGI
KTKKSAKAVFRKFTDLHLEMGMKAMSEIAERGEHIRHYKW*
>FG1_v1_40047|ID:100159252|mreB| dynamic cytoskeletal protein MreB [Uncultured magnetotactic Bdellovibrionota FG-1]
MFKKFLDFFSNDLAIDLGTANTLVYARDRGIIINEPSVVAIHRNARGQTRVLAVGKEAKD
MLGRTPGSIQAIRPLKDGVIADFEVTQSMLKYFIQKSSVRRTFIRPRIIICIPFGITQVE
KRAVKESAQSAGAREVYLIEEPMAAALGAGLPIREPSGNMIVDIGGGTTEVAVISLGGIV
YSKSVRVAGDKFDDAIVNYIKRKYSLLIGERTAEQIKLSIGCAYPFEEEKTYEVKGRDLI
SGAPKTIEVNSEEIRDALAEPVSAVVDTIKTALERTPPELAADIVDNGIILAGGGALLAN
LDILIKEKTGLPVALAEDPLTCVVRGSGKALQDMDLLRKVTIV*
>FG1_v1_40048|ID:100159253| ATP-binding protein [Uncultured magnetotactic Bdellovibrionota FG-1]
MIQRKLSPKINESFFLFGARGTGKSTWLQDRFSEQNCLWLDLLDPDIEDRYLRNPKALES
EIELLIEEKNKPDWIIIDEVQKVPRLLDLVHRLIERRGLRFVLSGSSARKLKRGHANLLG
GRAAVFSLFPFSGEELGKNFELETALNWGTLPRVHFAHSSSERIRRLRSYCQIYLKEEIL
VEQLVRNLAPFKGFLEIAAQMNSKRINYEAIARDIGADNKTVQSYFDILEETYLGVRLLP
FGPSIRKKQRKAPKFYWFDGGVQRFLAGMIHSPLISGTSAFGEAFEAWVINELVRFNSYH
ELDYQFSYLETKDDSEIDVILSRGRQHLAIEIKSTLRIDPIEVRKLEQLAADLPDSTKIY
YLSRDPSRQKLGQVRCLPWTDIFNEL*
>FG1_v1_40049|ID:100159254| Acetolactate synthase-1/2/3 large subunit [Uncultured magnetotactic Bdellovibrionota FG-1]
VLTLSTVTVYPKSSQYIVEYLKSLKIRAVFGVGGANIEDLYDALFHQGEGIQAVVAKHEF
SAGTMADAYSRFTGGLGVVMATSGGGAFNLVPALCESLASAVPILAIVGQVPTEQEGQGG
FQDSSGRGGSVDAEKIFQGASKFCRSVRTAEELPAALQDAVASALSHPQGPAVLLIPKDI
MCAPQKVLRTFWLSPASFVSSQAVPEAAALLSSKRTLIICGEGVTRTNSQSLVAQIAEQL
DASVAVTASGKSAFDHQSPRFVGVTGVMGHTSVIESLKSAEACLLIGTRMAVMNRFGLDD
LLARTPVISVGPQNHFLRPQPSNFSIEGDISPNLKALIEALKTATAPDLPKAPQPHFTPQ
TLKPTYLGPKNPAFSSMDEFMHLLQEELEPQSNILCDAGNVGASAVHYLRLPSKTQFCIA
LGMGGMGYSFGAAIGAALANSKRTYVIAGDGAFFMHGSEIHTSVELNLPITYLIFNNNAH
AMCITREVLLYNTACSYNRFKPVNLSAGMGAMFANLPTFGVRRPEKFRTALQQIKSLQGP
AFISIETDPDEIPPFISFLEKA*
>FG1_v1_40050|ID:100159255| SRPBCC family protein [Uncultured magnetotactic Bdellovibrionota FG-1]
MTENPSVQDIAQDIAKIPGLLRVETSGKPEMMSALSELTHSVYKHHEVYGTYCSIEEYID
CPPEKVFRYLAELDSLNEWSFSVRGFEKTGKSDVFVGKDKIGDNTTIHCRVTSNPDAMTV
DYHCAWDQGEHLWMIYLMRVIPAELVFNKPGSVVLWTNCRHPFYDKNPFPELAPKGRPWV
GEFWDMFYAGHTVEMQNLKKILEYRHQNGLPMGPHRGVL*
>FG1_v1_40051|ID:100159256| 3-oxoacyl-ACP synthase [Uncultured magnetotactic Bdellovibrionota FG-1]
VTPMSLAGVASFLPETIIENEFFGEAIKTTKQKMFLGVQRRRHVQRNETAASMIHQASSK
LIEKLNLDPEKDIDILLTNVSLPDEPFLGCGPSVSHLLNTRARWVIDVHSAGCVSFIYMM
DLARALMTAYGAKSALICNVQNAAGQIFSQPQIRKKPQAAVPGDGCGVGYFTASNENPVL
SLVHHCFGANAKDMFSTNDEHRKYFEPGVSEGYIDFNEAKIASITSRGNRLVPDVIQEAC
QLAQMKTSQIDALVTNQPNPYFLRNWREALELPPEKHFDTFSEYGNLFGAGIPITLEQAI
QNGKLKTGSNLVLGGFSHAGDFAAATVIRWNQSRG*
>FG1_v1_40052|ID:100159257| gamma-glutamylputrescine oxidase [Uncultured magnetotactic Bdellovibrionota FG-1]
MTSVQSQGANRYSNSYWMEVPILTGNTRELPSHASVAVIGSGLTGASVGYFLNQRGFEDV
VIIDDKAEESASYRNCGHILFGTVESMKAMVEIHGETKAKELWQHSIDICNKVEATIQTL
GIDAEYRRDGYLVISVSEVEDRECRESVELLNRMGFQSDYVDAATIQALGFRKCFGARFE
AGSAQAHPVKFRNGVLEAFLKTGGQYYSNVQVLSLDENSDGVEIKTARGLTQADAVVIAA
NAYSPLFSDFFKSRGLIDPFRGQMIASKPLRHDFKVKYPHSFDHGYEYAIISADNRLVLG
GWRNHSETGEVGTYSLETNPHIEQGLKNFAQEFYDIHEEIQWEYSWSGIMAASRTGLPFI
GNTTSQRIYSCAGYTGHGFSWGHGSAELLADIISGGEVSPVARFFNPKAMI*
>FG1_v1_40053|ID:100159258| Bifunctional metallophosphatase/5'-nucleotidase [Uncultured magnetotactic Bdellovibrionota FG-1]
MNALKNVDESFMTLFWKKNCPMIRLGLLLGFALFGASHPVFAKLLQILHTNDLHSHLEHA
EDRSIGGYEAPQGPKGGYAQLKAVIDRYKASAAAEGVETLVLDAGDFTEGTPYFLADQGE
QSWRIMNEMGYDAVTLGNHDYLMGQKDLNRIVGHVRPKFALLAANFDFSNKLKNLRRYLF
PYAQFKKAGARIAVIGLTTDEFVYQWRAGRDVIYSPQEGLTQYIDEARAHNDYVILLSHL
GLPRDRSIVAHSSDLDLVVGGHSHTFLEKVAKQKDFLGRRVPIVQAGQHGQVMGRLVVDL
VPGHPLKIMSYELISVDHAGPKDPVIEALVQQAQEGLNRQFGDQWLHEVIGISEVPMVIP
SDGPTVWGTLVADAMKNAVGADLSIDAGGQLFGDNMSGGLLTRQKLFSFYPRVFGFQEKQ
GWTIWTIQARGWVLRTIMEIAMDQGINFNVSGASYDTAKEAGLWRIKNFKISGRSVEDFR
TYRVALPEGIGRAVLEISPVFQIWMHHPTDSGYAIWSAIEAELMSHGGIVK*
>FG1_v1_40054|ID:100159259| protein of unknown function [Uncultured magnetotactic Bdellovibrionota FG-1]
MTERTITKKNGEQNVKVLYQKMGDRWFAFSIVGGEVFMGSITQEEIDRLELGHPKETFAL
NGNS*
>FG1_v1_40055|ID:100159260| protein of unknown function [Uncultured magnetotactic Bdellovibrionota FG-1]
MAVHLYAPLNTRYIPILFTGMFALFLAAQFVHADEEEEATAPFASAPSAWVDRRPGFSPI
TYADTGYDSAEDRAPLGPPTDPQLDSQ*
>FG1_v1_40056|ID:100159261| PilZ domain-containing protein [Uncultured magnetotactic Bdellovibrionota FG-1]
MPQRTGNTTDVIDFSEVRAQKLEEKRRSTERIFFKQLLSVYSVVGNTSMCAIELIDLSEE
GCSFQVPYDAERPWPKDSKDMPLRVYFSQDTYLEIRVKIQNSRPCIEHNGRYVRFGCLVD
TATQSYAAYQQFVRFLKSYSEHAHKDRGDLSVFYL*
>FG1_v1_40057|ID:100159262| PilZ domain-containing protein [Uncultured magnetotactic Bdellovibrionota FG-1]
MNSQKNRPGGGAERRRSNRRPILRTFSLFVVVPQKGIHRLEVHNVSEQGLSFDLDTEGED
AANFPLKESENLEIQFYLNQSLFLPLSVRIVRAETTGPVRRVGVEIVRQDKASEGFKAFI
QMLDQVADVGQIVQG*
>FG1_v1_40058|ID:100159263| GYF_2 domain-containing protein [Uncultured magnetotactic Bdellovibrionota FG-1]
MDGFNEKKWFIYLTDHHEGPFSLAEIQTKIAQSQIAPSNYVWAEGMADWKPMTEVTEFGA
ILAPPPPSSPLTPAAEVAPAVPAEPIFTVTPTLEPSLIPFQEEPAIEKTRTLEVSELPQA
KDSQASQPFNWVKFGVFVSLLAGITALFFAGTFDSFLRSPSIRAVGQTFSQFTQPQLLSL
VERYPSLSQWISPLPMLEDVTTEDYQNLRNVASAQLETAGPKLAVALSTADILAPSFYLA
TNLPDGTLIDVWVEGIPDTLLNQPSLSTKVQATITKKLGKTAAVRAADGKPLPRGEYIIY
ITEAAQQPPSTQAVLSKLPPVIAKVPANLPKGLKILVSKAVFLGGSKDGIYLSRLKEYHD
KLHAKATTELTEIKQFATTLEGQLANDVEKFAQWRAGSKNGRISPAARKGWGGFTHQWIE
LQTQLKASYEKWTPQILQTEYFYGELYDLTRQAALAVEAVHALHDTFFSGKADLRALDIQ
LGTTVSGAQTALSVLKNKLETNEKLAPTPNGMPRKEETIQ*
>FG1_v1_40059|ID:100159264| formiminoglutamase [Uncultured magnetotactic Bdellovibrionota FG-1]
VGGRIGSAQGPQAVRKILARMIGKAGLADRIWDAGDVQGLSSDVAANHRLAADQIRDLHR
SVPGTVSVVIGGGHDHSFSQLLGISEGMRRTKGAQRKLRLGCINIDPHLDVRKPAPIPTS
GSPFYLAIESGVLDPSRLIEFGIQAHCNGPALWAYAQKKKIKIIPFEKLRTNAVAIFKKQ
LTQLCACCDVVVVSLDLDSAAEAFAPGVSAPQTEGFSSSELLDMVEISARTAKVASLGIF
ELNPVHDIADRTARLAATLAWHFLEKIR*
>FG1_v1_40060|ID:100159265| AT hook motif protein [Uncultured magnetotactic Bdellovibrionota FG-1]
MKKLNTFPFKIARRITEKELQSAREAIEEKSGLKRPSRGRPPKGDDKYEPVSIRLHPKAL
KWAKKEAKRRGVGYQTVINEVLLKKAA*
>FG1_v1_40061|ID:100159266| conserved protein of unknown function [Uncultured magnetotactic Bdellovibrionota FG-1]
MRFDWDPKKAALNLEKHRISFNQAITAFDDPNALIAPDITCDRFYPSPIWKNLSTDQCPP
SKPW*
>FG1_v1_40062|ID:100159267| protein of unknown function [Uncultured magnetotactic Bdellovibrionota FG-1]
MKKYKIMAVLAVTALAPFFTGCRDISCQQVLVGQDAALEIQSALQQIVKDPKARWSEACV
RIEESSAILSDQIAKMKKWDEHKCADPSHRDPKCANAKQLRNNGKDLISRIDQKCSSRLD
ENEPYSLKQRDARELLSILEGPLAAPGNRLLAQVCELGDQMRHKLAPTLPAPEQQSMVTM
RPEKVAPPVIIVGPAENTAAPAAGAAD*
>FG1_v1_40063|ID:100159268| LysR family transcriptional regulator [Uncultured magnetotactic Bdellovibrionota FG-1]
MDYNAVWMFVQVVQAGSFSGAARQIGVPKSTVSKRVAALEEALRITLLTRTTRKLKLTDA
GRAYYESSVRAFAELGAAELETHATQKSPRGILRVTAPAEMASAFMAGSISEFMNSYPEV
DVQLVITDDVLDLVSSSVDVAIRVGKLEDSSLIARRLGTSCFRLFASPRYIKARGMPQSP
SDLEGHRCLRFNTLFEGNYWDLQSGQRRARVKIAGRFSANNIAVLKAMAAEGHGITLLPV
FTCQVEVQQGKLVPVLPRWATGDEPVHMVYPQQKFTSPRQQVFIDFMAPRLRQALLLPDP
KAGTPAK*
>FG1_v1_40064|ID:100159269| putative quercetin 2,3-dioxygenase sll1773 [Uncultured magnetotactic Bdellovibrionota FG-1]
MIRIRKAADRGHFDHGWLKTFHTFSFAGYQDPAYMGFRALRVINEDWVSPGEGFGTHGHR
DMEIITYVLEGALEHRDSMGTGSVITLGEVQYMSAGSGVTHSEFNHSHEKQVHLLQIWIL
PDQRNYKPTYDQHIIQPTENRNRLFLIASGAGESNAIQIRQDAKLYCSVFDAGNTVEFHP
EKDRHVWLQVARGSIAVNAITLETGDGAAVSDEILLRINGGPQGAEFLLFDLN*
>FG1_v1_40065|ID:100159270|azoR| FMN-dependent NADH-azoreductase [Uncultured magnetotactic Bdellovibrionota FG-1]
MKTLVIKYLPSGEKSNTAKLLNIFLHELGNHSVETLDLIEHPAPAFNLESMASYAKRNYG
GQTLNPTEAAAIAAQDQLVKQLKSANVVVMAYPMHNFGMPGSVKTYLDAIMQAGETFEMG
KKLMAGRKALTIFTSGGLYPTNQATPEYPNWDTLSVLSKINFGFMGFDESEIVTTSLRDM
EKTPARMEEARDKFRALIKTWYA*
>FG1_v1_40066|ID:100159271| DUF2384 domain-containing protein [Uncultured magnetotactic Bdellovibrionota FG-1]
MGSDSKRDLSFNERLRRREREDADQDEDKKEQEASKKFSYEGTGGSTDKLIELIKRAEPL
IEQVNGLYNQYVAGVESRPPIERRKHLDELMVSIQGLPKPTPAYQFRYQTLNASYLTHRE
RWERMCKDLESGKIRRTKS*
>FG1_v1_40067|ID:100159272|radA| DNA repair protein RadA [Uncultured magnetotactic Bdellovibrionota FG-1]
MSAKVKTHYSCQTCGYNTTKWLGRCPGCEAWNTFIEEKPQSEFRSTREAIGIPRSARDWV
PLDPEDDESGEPSTGSGLVAQKRLNTGMGELDRVLGGGLIPDSFVLVGGDPGIGKSTLLL
QMARGLHQKNPELKILYVSGEESIDQIRGRAHRLGVAGKGRIFLATETQLEQVFATIKEL
KPQVVIMDSLQTFSSGSLESAPGSVSQVREVAVKLMALAKSAGISVWLVGHVTKEGNIAG
PKAVEHMVDTVLYFEAEAGATYRLLRTVKNRFGSTRELGVFEMEGEGLREVANPSSLFLG
ERTEPVAGVAVGVSLEGSRPLLIELQALVTPTTLAMPRRTSVGIEATRISLLAAILEKHM
RLGLAEQDLFFNVAGGLKINEPACDLAAAAAIWSSYEEKAIPSGWAFIGELGLTGEVRRV
AQLEERMAESKKLGFKTLVVPRSSMDRVAKLSGIRLCPISRVDEIPEIVKS*
>FG1_v1_40068|ID:100159273|glpK| Glycerol kinase [Uncultured magnetotactic Bdellovibrionota FG-1]
MDYILAIDQGTTGTTALLMDTDLNRVAEASVDFEQHFPKPGWVEHDLDDIHSTVVQTVRE
VTQHIQVKRIAAIGITNQRETVCFWDRHTGEPVARAIVWQDRRTADFCQELKTRGLEATF
QDHTGLLLDPYFSGTKVAWALNNWDVVKRAHREGRLAVGTIDSYLIYQLSGGAVHITEPS
NASRTLAYHLTEHRWDSTLCEALGVPMDIWPEVHPSTGTFALTRDFPGLPDGIPITGVLG
DQQSALMGQACIREGTAKCTFGTGAFMLLNTGRKPCKSRHRMLTTIAWALADGSFTYALE
GSAFIAGAAVQWVRDGLKFIQDSSEIEALAASVPSTDGVVFVPALTGLGAPYWDPGATGM
FTGLTRGTTRAHMARAVLEGMAFQNAEILTSMQKDSGNPLSSLNVDGGASANNLLMQFQA
DILGTRLRRPKLLETTSLGAVFAAGLGAGIWTELTDIEKTWKEERVFDPKLDDKGRQETM
ARWYSAIKRVVLKP*
>FG1_v1_40069|ID:100159274| PlsC domain-containing protein [Uncultured magnetotactic Bdellovibrionota FG-1]
LGKKYRLGLSQSIFYSLLMNLFLRFLFETLKRYFRVDVYGLENIPKRGKALIAPNHSGCS
GVDALMLGYLLHDMTPRMPRILTLWSVFRRIPILVPTAEGLGLKAASVENGIHLLRKNNL
VVCFPEGEAGSLKPTGERYHLQPFKTGFIRMALTTGSPIIPCIIIGAEEANINLATVELG
RKKYRIPLPLNMLPLPAKWDVRFLPPIDLNTYRHCVDDKEKLREIADQIQLQMQKSLNAE
LERRDYVYLKHA*
>FG1_v1_40070|ID:100159275| exported protein of unknown function [Uncultured magnetotactic Bdellovibrionota FG-1]
MKSINLLFFVLTLSAAIGAAGCGDSNNLTTRPNPDTTARGGAAGQAGSMVHIPVNAAGMG
PAAFGPNPLVVPPGTLVTWTNDDPNTHTVTSDSGLWDSGPLEEGDAFSYTFTSPGVFPYH
CSIHGSQSMSGSVQVTSP*
>FG1_v1_40071|ID:100159276| phenylacetate-CoA ligase [Uncultured magnetotactic Bdellovibrionota FG-1]
MLLNTAEEAMKLLEDAEGKRALIARTPLSEILAVIDRVGRLWQSEGEYFRRALEELSDEI
AFSKAMIEQTLRVIPVLCNRTAITKRLAIEFGDAEILDRFIPRQGYAGRVHAAPYGTVLH
VAAGNVFIGCIDSLLNGFVTKNVSIMKLSGKNQRFPVLFAQSIIEADPYSVIADKFSLVY
WPGGKSEVEDVFKSRVNAIIAWGGQEMIASYRRNLGAGTVLIEHGPKISFQAIFKNAFEG
EIKKGHGLTDLAEKIATDVSLWDQSACSSPQTLFIQDGIDLKALMEAVGNGLSQAQWERG
TLSDDEHVEILKERSRAVYNELLEGGAVFEGQDWLLSFDPTPGLRASPLNRTLIIKRFKT
IEDLGRQISPYSAFLQTCGYLAADGDHEALLIEGAAWGLSRFAPIGQMMTGMEGSPHDGR
YSWVELTRMIPDENRGVQTASDHISSRLSLKKDLEPGYVFSSGGTSGQPKFAYYSYGEFD
AVAKMLSRGLSAQGIGKGTLCANLFVAGNLWSSFLAVDRALVHCQAQILPIGGNADPDLI
LKYLVDFRPDVIVGLPSLLISLLNRGLELGLNIEISQLCYAGEHLNVQARRQFENNWKTR
RFGSAGYASVDAGPIGYQCGYCGPGEHHLFSDFVDLEIIEDEAVVTSLVRQNMPVVRLKT
GDQVSWGEPQRGCLCGSKEPKFVLHGRCDGQMNVWSCRVLLVEVEAALLQAGIDEATFQM
SIREIMRDGVVLEQMTVFIETDRRDYKSLGHCFALQLHRLSKDVHATHSVSYVEERVALQ
SITPGGLPRVARTGKLPRILDLREK*
>FG1_v1_40072|ID:100159277| long-chain-fatty-acid---luciferin-component ligase [Uncultured magnetotactic Bdellovibrionota FG-1]
MSASAVDRLFETDPFANTPENSKLFLESFREAALAHYQGNEYFRKLWQRHSLRPDDIQVE
EDLIKVPPILVNLFKEHELLSIPRDQVVLTLTSSGTGGQKSQILLSQRSLDRVKKLAYKI
HESLGMTTPKQTNYLCFTYDPRVAKDLGTAFTDELLTSFTGVHRIYYALQWSESKSDFVF
NAEGVVQVLREFERDQRPVRILGFPAFLAKILKDFDLQLNLGAKSWVQTGGGWKTFADEQ
IPKADFRKLVSGRLGIPVENIRDMFGMVEHGIPYVDCELGQLHIPNYARVLIRDPQTLLP
LESGQRGLIHFLCSYLDSYPSISLLTTDWGRLGQCSCSRGGPTLEILGRAGISKHKGCAI
TALEKLR*
>FG1_v1_40073|ID:100159278| GNAT family N-acetyltransferase [Uncultured magnetotactic Bdellovibrionota FG-1]
MTDYQIRLAQPSDALEISLLYHKVYKGEYPDSLMRDVNLLRGFLSNPSSVWVIAEKSAEI
VCSVVYEVDSVNRLAKTFGGVVLPEHRGASLLEKSMTFGLQALTRNSETGVEVIYATTRT
ATKAPQIVTEKLGYRKLGIFPNVHRTDTYETHCLVALFSGSSLQRRYTEFPLHPQLVDLY
QIVQLECCLPALSIATPQQIQTAPPKKTSPQVLLEILDAPKYTIHRFRKLRDSGQLPFSF
YPFHEPNVMMSSPDDEVQVFLYLSPLDKYCTIVGIRKPIDLDGKNLLETVSTLLRDRGVR
YIETIVRADQLETVDHIINAGFIPSAYFPAFQVQGQYRYDYSVFSKTFEILDFSGIELAG
VNKKYLLHYFEKWKERILDSVNQEETE*
>FG1_v1_40074|ID:100159279| protein of unknown function [Uncultured magnetotactic Bdellovibrionota FG-1]
MISKQRLKIIICGIASAVLVSLAVAVDSYRLNTAQTAAGLMWARQVMSQLEGLELQYREA
GKTDAIATAIQTLAQGVEPRVIRIIRVEVQNDSDPNQENFSFHRKTGNFDYFKLLVPEKG
VGVRLTLSLGYTGFLGTRSRLVSDLLVFTSFFLIFGCALLASRRSSANEKREHVDTVLSG
AAGWAKAAKAQLVQLSVQIREMVRHSQRLATSSRKSQTLVGDLRGKIHAGLNTLHQERRT
LLDAESAAARAEGLALRMALEANRVGDDAKPLLEIMNELHGCLNSMRSAARQNHGLLLKM
EKQIEPWSTDADLAFHTFDEVAQATQALQTHIRGTTELLIGQARLHRELEPETPLVVDPG
AEKYPLPEPLPSLQDTPTPATIRLRKGLERLHKKKAG*
>FG1_v1_40075|ID:100159280| protein of unknown function [Uncultured magnetotactic Bdellovibrionota FG-1]
MGPLSLANRWIFSVFVMLIFYGTGLNAQCLDEINLELRKNHEILSENSFIDYRGAAAFDR
VFGKTFAQTLRLLNEKAIAANEPVRWLDSGAGGADAISEFSQLLGLDRKFNYVALGFKKP
SGAKGIYTMETVPGKRFRYLSDRYIEDYAHPTQEIGPCDLISDFFGPIAYTAAVDVVIKK
YLELLKVGGKAYLLIPHNLKIKNMYFYDYLRKISGLTVESRPYDALNSVYELTKTGQTGD
APSLKLTHFLSGEPPSREFELK*
>FG1_v1_40076|ID:100159281| putative Peptidase_M43 domain-containing protein [Uncultured magnetotactic Bdellovibrionota FG-1]
MKKPQKAMFVLGCVFLIRIMGTQAYGFSTQELPHLELDMDGTEYRALLANSGVQTRGPLQ
QILDYGKRNLDWLDLINQNRPENNRLELSTPETQVGIPIDHPRESNPTLIQKDFATMQLS
LPESVAAVLSGQTPPSAQVPLDDMKFLDIARGVDRVYQAASRWLLQEPALQSYASRSTMD
IRGYYFLAKEPELAAKLSNWSSLEPTKRDLLRGWLISECHNSGKSHSACGTALDRSITAN
GQPLSFHQLYQISARRMFDAFFRIQNSRADSRFDSSGLVFNVPFTHPGEKSVQDWLQLNI
EDEWRLQAFHLRLNFISGSFGTPEVVFEPGVTPHVDGLGGNTITMDANRSIQEYTTRWTI
RHEFGHVLGYPDCYIEFYDTARKMMINYQIDTDNLMCSRRGKFLQMHLDELKRAY*
>FG1_v1_40077|ID:100159282|ligA| DNA ligase [Uncultured magnetotactic Bdellovibrionota FG-1]
MNHLSPPPRTQERIKELTALIHHHDYRYYVFDDPEISDAAYDGLFRELQELEAAHPELKQ
SDSPTLRVGGQALEAFSKLKHRVPMLSLANGLSEKDFLDFDERVHRMLEQEPAEAIEYFV
ELKFDGLSMNLTYENGVLVSAATRGDGETGEDVTQNIRTIRAIPLRIHAQDPPRLLEVRG
EVILPLADFEKLNREQQKKGQKLFANPRNAAAGSIRQLDPKMTASRPLTIFCYGLGAIEG
FKCQTIAEYQETLKTWGFPVGKQRKICQGTQEVLDFYRKIEAMREKLPFEIDGIVVKLNR
LDQLDRAGYISRSPRGMLAFKYPPRQETTTIEDIIVQVGRTGALTPVAMVAPVRLGGATV
RRATLHNQDEIDRKDIRIGDQVLIQRAGDVIPEVVKVITDVRTGKERKFRLPDHCPVCES
PVERKEDEAVARCVSRNCVAQLKERIRHLVMIDALNVDGLGEKIVEQLVDAGLVKHYADI
FKLEQSQLLALEGFAEKSSINVVEAIDKARHTELYRLLFGLGIRHVGERTAKILANHYGA
IEPLLTATVDELEQIHEIGPEVAKSLHQWFTDAHCRKDLEDLLKYVKIQTLLRRGAGIGK
LAGKTIVLTGTFPTLSRSDATRLVEEQGGKVSSSVSKKTDFVVAGEDAGSKLDKARSLGV
RVMDEAELIQLIS*
>FG1_v1_40078|ID:100159283| Curli production assembly/transport component CsgG [Uncultured magnetotactic Bdellovibrionota FG-1]
MGNFIRPVLTFCCIILATGSAEATTEVDQKYFLNAIGSLNATDNVDGLFADYVTIAYKDY
FLHQSRFRFVDLSKANTLLAQSKIPYTKAIEDPEVLAQLSRSMKIQSLLRTRIRRQGPEY
RFTVEWLHAPGMEVLASESFSLSDPGRGTPAGDDGQKGSGFPGLGDITGSFKVALDNLFK
RVPFIGEVTGRDDRAVTVNLGLLSGVHRGDTLLVGTLDEVKKHPLLKQIVDWRITPTGRI
EVDQADEAMAFCHVVSEEEKRKVGRYQKIIQIIPRSVKVAKYADSGSETVLAENASDLTT
PSSQSESPPAQLGFGHVSLLMGTFTREASNTTATTGVTGSGFVYGARGEGELWITRAVFA
DFEMGYGTFGYSQKNIADGTATTASGVSGSILSTKLDLGYSYLVSGDFFGPKAWVKIGYL
GNSVNLPISDVELTAPFSVKSVMLGLGGDIPLRGHWGAKLDLEFGLLNSGTEAGLTSISL
ASSHNARIYLGGYYRYLPRITFQFGFEIHGTGGTYDNGNTLSQKTFTLLPSVVAYF*
>FG1_v1_40079|ID:100159284| HTH_17 domain-containing protein [Uncultured magnetotactic Bdellovibrionota FG-1]
MGEIDQGVFYKNPVKGMSPEIEWLPLMEYAIKSGVSLSTLRRYIKANKILYKVENGRYLL
SFSEKPFHAPERDLDVKRETDAQTMRLQLLAAQEEIAELKMLVAIYEEQLNSPLSTNG*
>FG1_v1_40080|ID:100159285| NTE family protein [Uncultured magnetotactic Bdellovibrionota FG-1]
MSDSQPGPIPGPRRRAASDRIQIGPKRKIAFVCSGGATKAGAFHLGVALALKEQGFKFFG
GMVPVTGPAPTPGPMDISTYVGSSAGSIIATYLAAGYSLDNIFNSFLGRKPKEPLSPSEL
LPKPLPRLTYQKMFRLRPELAREQLTQLSFFKKTFSTILEGDWQALLQLKWLKATGIFST
AGIEQYLREDVLLSNRFQDYLADLFCVATQLNHSRKVVFGKYSYQPPPWDLTCQYDNDVG
ISDACAASAALPVIFAPHPIRNQSGKIIYYIDGEIRDTLSTHVAIDSGADLVFASYTHKP
YHFLREIGSLTDHGLPAIVIQSIYLLIEQKINAHVYNRQIHRNAITEVSRFCKDSGISEE
QRKKICGIMEQELHYRMDVDVIYIHPSSTDASAFFGEHFSLSPNKMAEIVKSGFRSCIDT
LRRYDFADRKKDLAMGLTDEGAKIAT*
>FG1_v1_40081|ID:100159286| membrane protein of unknown function [Uncultured magnetotactic Bdellovibrionota FG-1]
MMGQNKYRLGATVAMILYASQGILIVLTELPMLAESQRQLYFIEKAFLIVTAFILAGWLW
RDYKSVTANTLVGIHAMLYTMQGQWYRPLYYFAFCQLSIGVSFMFSVPKKVFRPLLLVWV
LGYLLVFYLTWEKHKFALQNPAFSDIVFSISATAMIAWRAWGVARSFPTRLVGQRLRWCF
RGRRS*
>FG1_v1_40082|ID:100159287| protein of unknown function [Uncultured magnetotactic Bdellovibrionota FG-1]
MQPRAKILMIDDDPTFLRATTLALQLEYEVISMTDPCWAVSLLDQVHVIIFDYKMQFTDG
AEILRRVKEARILAPVILVTAYADKEVAMMAANLHVFAILEKPVKYVLFMATVKDAAHEY
RRRQKGLTHSEKGDDGVDSNQIELHEPTLTDIEFRLL*
>FG1_v1_40083|ID:100159288| protein of unknown function [Uncultured magnetotactic Bdellovibrionota FG-1]
MHGRTHDAGSKALVKGIFMSVSKSYVLRATALLLAASTWTSCGHHLGTPATTPMTEAQAF
SDLLNELNAALFDPRHASARDKPLLRDAGALILAYHNRITQLFPLTAQNDRIARAIVDYM
AIVRGWPPVLNRTTLAQISPLGALKAVIIMDKCLGRNASGTVTKGSDCETIDFSDL*
>FG1_v1_40084|ID:100159289| exported protein of unknown function [Uncultured magnetotactic Bdellovibrionota FG-1]
MTRRSMRNYLFCLRNFAVLLTLTCSPLAGAADCPSWLASMKSPALATTRFANLCDLYTAF
ESAQARIHGHSALRLRGVLGPRLVNLSSDYLGWLGTRAHGDPWWIYSTKYGQDPTPEVFS
KWQDAALWIDSKVAENWTTATESHALGLAPIDVAMMMTVHTKAFHGLVDWGIDLPPDMYD
GFRQGHVEFGYYYHKDAITEHTFDHLKYPVDAQGLPTADSHPMGEFHPIHCLDESPRELT
AREEALVFPNGRMDSDGKAIWPVLKIEVLNALDQNPSFGFDSIEDGKTVRRQCGFFTFLA
VDQIPLRTAEALESINQTTRTWYQPQLSTEKPADPLRTVARLEHWLLGIHPFNDGNGRTV
RLLADYLLRSLGLPTPLYWTTWNDLNYSEEGWAEQIAQGLERTQNILEGCADYLEGKPVK
QTLSIDWKDLCTVVPMTPGPRPW*
>FG1_v1_40085|ID:100159290| TPR_REGION domain-containing protein [Uncultured magnetotactic Bdellovibrionota FG-1]
MFKRCLLSFAFFAGVVSLNACASKNDNPALDPLTEAYSLMDQGQNARAILILESEAARNP
KDAETNVLLASAYLGKTGVDVYRIYDSFKDVLFDQSLSDKFWKALLDRSIAPPNGHSPIE
LLIDQVDRFLNLVREVVSFLNRFPKVEKEKWALIDQALEHLDAIEATRDISLYRVFIRII
YLKAFINLEIIGNPDFGNRQWACGLDLNHFRDGLAWIARNLSLATEDFRRVYPDQYSSLA
IFSGTVTELYEGLNGLESETSPSATGTLTLQGRLREAFKCEPHPN*
>FG1_v1_40086|ID:100159291| DUF5723 domain-containing protein [Uncultured magnetotactic Bdellovibrionota FG-1]
LPELREGLLLGKVYFGNGYSALSTVNQFVYQPITKDFLHQLFHQNVTSVEAHIPLVFATR
YFSAEFSPYRVQYVSEIHNPNLPVIAIHASVEKSLSFSGGIPLSWVDSRFENFSFGSKLR
LIQRDYVHGSFSFFDVDAIGSDPRTLLPSQTQYGVLVDSSVGWAPPKMFWKPRVSVSLKN
MGKLWPEDPLYPKLTDINLGVGVEPPLGFGRFRMGVDLINLVQAEALLARVRLGASYQFG
ILEVMAGLNQNSLATGLQFALHIFQAGIVYEFVRDDFGGADPESRVATELAVRL*
>FG1_v1_40087|ID:100159292| beta-phosphoglucomutase [Uncultured magnetotactic Bdellovibrionota FG-1]
MPTSVTVPKPKAVLFDHDGVLVASEPLHWAAWEQLLSELGIPYNGAEMGLFVGKTAPEIM
MLLLNRYKPGWNPSEYNLTALARRKNDIYLEAARRGLQPYPGVPEGLQWLRSQGIKTAVV
SNAKRRELETALHQLGLTEYLDIIVSRDDVSAPKPDPTPYLFAAASLGLEGHECLAVEDS
PTGLEAALVAKVPAAAVTTNFSRQNLEDPVPGRPDLHPLWVGESMEEFFEWLKGL*
>FG1_v1_40088|ID:100159293| protein of unknown function [Uncultured magnetotactic Bdellovibrionota FG-1]
MKKANITQFSLGCRIFGVLFCSGIIFSLSLPIAMAEDVFNEQGLAEFRVHEQKLKDLEKE
KILQQKAKSKYEVLSEFFGDAHQNVIRLEAHLQTLEMGTPAYQSLERTAIDYRKKEAELK
AVQAEYLERTQRVSELTAPLIPGQAAHVALKVKLVNNSVACDGFWNDEKPWTTEWVQKCE
TLVANWCDHKSKIDDANFKDRCENFKSSIPLARFQTLTMEKKAAVSSDSCDRMTVISGNG
DRGALTQQLKILQVEYNQLIACRDKGRQCADGNTGLEYRNSLQPRIVELSKQEIPAVVAK
IQSKNREYQAHAGICSQRLSDHTLKNIPVGNFLEKEAHQDAAAAAATIE*
>FG1_v1_40089|ID:100159294| exported protein of unknown function [Uncultured magnetotactic Bdellovibrionota FG-1]
MGLLSWKKSFGCFVLVASLWGLSPSLANDVSEETPALALEESSDGLRRLLEKAPLAGMNS
VWDALQKEFAAEPASLSGASQQCGSDSKCWNARFQMYRRDARGAFEKAYQDKNLLISSKI
RAQYQGTCNHEFKTALGYEMCLAENFFHDPSVGPYAKQMLLSALVKWSNGLRVAQASQGK
IAGGKDLSDALFRPAQLQGPRPPAEPSKSKSVAAQAVKPAYPGMAPLDYPDSEHFRSTDP
IHCWREENRRNPSLEKVVKSCLVADCRRPGDVLAHSCHVLDYLGLTGFGNNKGLLESMGY
LDAEASVFLARAKTIEKLTQSFCRVMGRDIAAEELAQSCPNSKDLVEGILGSRNGSNRCT
NREVDKFSGNRLAQGILAEAWDLVNRFDTLTPAQIHEERGSGKGAQSPVAHSSCKGLTRA
GAHIGMTPEEMTAFNECRTEFKVLTVRLYGTPEILPEQDRNFGVKEEHLEELLSYARSIV
KLYGKSDPNDSGSQEALRGNLINHDGKRVVDAIQSACAMDWRGLLKLPMADAAFKEIAAM
QQPKTCPDTPKDAKGRCIYPWYAQCLKDAIASSESVSSNFTEICGALSMGMLELPPLAIG
TGAVCFAGSLALQGNDLIGLLKQKEFQFSCLGSAEDCGTKDLQDLQMKVQDKMNSVLATA
ALDGTLAVSGLKQLKEVFKTPLRMSPAELRKYYQSLTNLDEAMLKAGRVTNHAERKAALA
SIEIEASQVIKTSKAESAVPQGYVSLYERKGEAVWCLKPLSARALDEAAVANRMALERLG
IKPESLKREMGILDSQFLTGPDKWYWRGRTHQYEITKDVLPQAGKASVDTLILKHPDLPR
YIDELHQLGYKLVVDSSSGLPAINGGSLGGYHNAGLKVISIDPSQAWNIFLHEFEHLKFD
QKILKEVNFSGLQAALKIPVTRELLKGLAKDNPMLAKTIALAKKGLSQTAVNETLAVEAE
LKALKAEGYHSLSKAYLERRDNALWHQVQELSPPILAVEKRTLQQTMTLKLAMAERLLFT
QGQAPLAWEAASVSGRTMAITMAILTPPAAVTTWGMIHVSYNEKTHKLLIRHSDGTYSEI
SLEDIASRLSNDSANQYVKFIEPTHPMTAK*
>FG1_v1_40090|ID:100159295| exported protein of unknown function [Uncultured magnetotactic Bdellovibrionota FG-1]
MKLISRFPFLVIFSLAVFAFASRTYAGGSTASKITGSYVSGFGISYHAPVDSVEQLPNGT
PQLHLNNGFGVESMHDMLIGLPMATLHGYGNFSIQSGHAEYSFEDGKPESPITGSGIHLN
TMSFEVGMGPRFRPFPYSFISPVADAGVLLGAIRIKYDDESMGAKVNGFPYAVICNSAYY
GGFAELGLDLKLGSAGIEALYRGEYRRVWIQDTLPTHFASFFENNFILLVFIPI*
>FG1_v1_40091|ID:100159296| exported protein of unknown function [Uncultured magnetotactic Bdellovibrionota FG-1]
LRFRKILWLIVISSFIASGPVAQASSNARKIFSASAGLLWLNMFKVSSDDAGSRNITGTP
YNLVSGALFIPLPWDDWFVSPLFGMTVRDRLNNDGGYSTSLMVGALTLGRVMPWFHLADL
KAGAGTLFYNITTHGSGSASVGSQSYFQPDFGTLTAKTTFATAGVGLSWFVFRVDADAFV
TGFLSPKRSLTLFLRAGVAFF*
>FG1_v1_40092|ID:100159297| exported protein of unknown function [Uncultured magnetotactic Bdellovibrionota FG-1]
MAKNAWLRIALVLLGLQAVQAQAFTLMIDPKKDQFWQKDALTVHVDSATCSGYPNTPNIV
DRGMGCWNGVPTSRIKFSLSNDEHADVVIFCGDISIGPLAETQMGYSGTDLGGPKRIIQV
DVIIDTLVLEKNDDYAAMIACHELGHALGLGHSMDSEAVMYSNPTPVHMTATLGQDDIDA
ATVLYPRNELGGGQIPLGCATVEKVGRGGGRGGGQGGNPPGASAVVVPFLMMLLGWGFVR
RRKQETARVAFGMVLCLGMAFLSSGCLVQTNHDTGEMVSGTPLEGVKFCDGSGILASYPL
QPTGLESGVTVLGVGYFTNCAVKQGKLYCWGFNGQAQAGTDNKHSDSICERSTYCYTPLE
VKGIPGTITQIAIGNTTSCALAGGDVYCWGGANEGQLGTNDTARNPVPQKVHNINSQAVS
ISAGAFHMCAAMSTGAVKCWGGNVFGQALGQTGLSTKRCTESGGVSTTSGVECVPEPVTV
PGMESGALSVASGGVSNCSLMQDGTIKCWGSNNEGQLGNGNYSVSCAIINCGSAATLVSG
LTSGVRALASGFSHVCAKMDSGALKCWGRNGSAFPSGELGIDPGFSTQCKNMKDSDVYDL
CVPTPTDVTTLADVSVSLIAAGSMASCAVLTTGEVRCWGQAFIFANGFCHDSVGTPIYRY
NPVKIMKLPSGMPTSIGVGNGHACVLIDGGVWCWGGMDTGEIGRKPFGP*
>FG1_v1_40093|ID:100159298| exported protein of unknown function [Uncultured magnetotactic Bdellovibrionota FG-1]
MIYLAIILSVTSLQTTSAYANSEQGDKYTISSGGGISHPEYFDAVTTHPAGIGLKQGWKF
HFEDRFAFPNTAVLTAPQTDIRSESKSLGVSYAGDRFGMTGAFGFDRLGNYTELLGSSYR
FGQDTTLGISMESDSFSSFSFAALWGSRSATRYALGIKSGTPFLLTLGISGLTGGISHDF
SPLLEGSLDGAYSLDSGSFELAGGPAFHFQQFHIGPWLQMDKSGAFSIGGNASLILAKTI
VIRGIYLQNIRQLGISLSICL*
>FG1_v1_40094|ID:100159299| protein of unknown function [Uncultured magnetotactic Bdellovibrionota FG-1]
MRNRILLLILIGSLPLLFCGCPEKAALVTTPTFTESATEVGVGVLSGTLAATHSQGLQAR
QISPGVLDRLISSAYADYVGPAICPTLARGLACTGSQIVATWIQCYFPDTSAQWEGALKL
TFTAGDCTLTPQSAAVTMLREFPTREFDTNRISENGTQVYLNTEVKAGFQTPVSGGIQVV
SDGAGGRKVTFQGIRIRGYRKGFLDPDPRVAPQKVLGWEYSVSSEELAISTVGTTQILSS
GKINLQENLTKAQAQIEVVTPIQWAKYCCFPIGGKVLTTFTGGKSGTETMDFSDLCGHAT
YTDLSGATSTLILSQCL*
>FG1_v1_40095|ID:100159300| protein of unknown function [Uncultured magnetotactic Bdellovibrionota FG-1]
MDRIRVSLYQVALILLSLFLGACSSPASFVVTGQASDAPIAVYGFGGRILNTSTDVVFTI
TNSGDKSGKIAAGEVTSTPFSFKGGAYPGAGGSCAEDLGGGDTCTVSLTFAPTQSGVFTG
TFTLSYNDGSGDSGDQKATVNLLGTGYKASSLLITEGASYDFGEKSILSSTDQTITITNV
GERPADLIAPAALAPPFSFKSGNYPGVGGTCADILAGGNSCTIVLHYSPTSGGTARGVMI
LSYNDGAQLQQVTYTMTGDAKIPAVLGISHSPSADYGTQPINGYYDLTLTVNNTGDYTAT
GLSGSTLTNPFSYKNGTFPGSGGTCGATLAGRAGCTVVITFNPLTINSFTRTFTLSFNDG
VADQTVSRFLIGTGAAGWTWLAGSGSPNLVGDYGVMGTGALTNLPGSRSGAYSWKDLSGN
FWLFGGYGYDSVGSLGNLNDLWKYDGTNWTWVGGSRYYGQPGVYGVQGVAAGANVPGGRE
QGLSWVDSSGNFWLLGGYGHDVGDNLGFLNDLWKFNGTQWKWVSGGSSRNPSGVYGVKGV
AAGANVPGGRSASTGWIDASNNLWLFGGIGYDTASTGSGYLSDLWKFDGTNWTWISGTNS
IGSTGTYGVKGTPASGNVPGGKSAAVSWVDGSGNMWMLGGQGYDTAGTLDYLNELWRFDG
TNWTWTAGSKYAGQAGAYGTQTQASASNFPGARSASVVWKDSGSNIWIFGGSGYDSVGIR
GDLNDVWKFDGTAWTWQAGSITSNSKGVYGVQNHSAFTNTPGARELSVGWIDSLDNLWIF
GGFGVGSNTAGALNDFWKF*
>FG1_v1_40096|ID:100159301| putative MFS domain-containing protein [Uncultured magnetotactic Bdellovibrionota FG-1]
MIVSQDHRRFAYYRNTTFASLLLGYASYYLCRQNLSAAYAPMKTALGISTVQFGSLTSFG
TLLYAFGKLTTGAVADSRFGGRNLFFIGLFGSALLSVFFGLSSGMGLFLAIWGANRFFQS
MGWGGLVNVMARWFPARSYGTAMGFMSISYQFGGVLASLFAGLILALGGGWRALFIIPGI
VLLILGFVLQPFLKNSPEDVGESLPSFSTENHPAKSTEVDCLRHEDELTYWQRFQVLLGD
RAFLLMVGLSFILTFLRECFNTWTPTLFSMMGASASAAAFKSAVFPLLGCVGTLFAGWFS
DRFFNGRRGPVMAGLLLGLIASLLALSQLTSLAAWINVTPSRLATGLVALIGFFLLGPYS
LVGGVVALDFGGRKTSGTAAGLLDGAGYLAASLAGVGVAEFLVHAGWSQAFGIMAVLGAL
AIVLCGLLWQVRPRN*
>FG1_v1_40097|ID:100159302| phosphatidylinositol-3-phosphatase [Uncultured magnetotactic Bdellovibrionota FG-1]
MVCLRKMAIRSLLTLPLICICYLTLGWNCRAAQSLLPASAPSFKKVMVIIFENTSYQTTL
NQPFFSSLTKTGALFSAFSAETHPSQPNYIALVGGDTLGVQDDSPVTLNQSHLGDLLEKK
GKSWKIYAEDYPENCFLGKRSGPYARKHVPLISFSNVQKNPSRCARIVPASMLASDLSST
GLPDFSLYIPNLNNDGHDTGPAFADAWFAKAFGPKFQDPAFMQDLLVVVTFDEDDNTSKS
NQIYTLFLGPNVVPGSVVQTPTNHYSILRLVEDTFGLGSLGRNDASATSIEGIWR*
>FG1_v1_40098|ID:100159303| exported protein of unknown function [Uncultured magnetotactic Bdellovibrionota FG-1]
MKKILTLLALCAFVSSSATFAAHKKARKTAATPAPASTTANTQPTSTIHVAEVQPTSNAP
LAGVMIRPMGSYQMMNPKSLNNYLQTTFDNNTGMKIGNAFAGGAAIDIPLYEDQFYMGVR
MEYFTTSSDSVKRGGNVPGNVQATLSGMPTMLTATYMYPVAPKWRLGTTIGGGFAFNYRG
SMEISGSNDANRPNGTATWGATPITGLGAAFINFDATQHIGVRLEGGYRILSASQIKATD
QYGTIIKAGDPLVDNTDTNVAADANAFFTGLSLVVTL*
>FG1_v1_40099|ID:100159304| protein of unknown function [Uncultured magnetotactic Bdellovibrionota FG-1]
VFAVVEAGAGVAAVFLAFLCAAKVADDETKAHSANSVSIFFMNRSFIC*
>FG1_v1_40100|ID:100159305|ndhB| NAD(P)H-quinone oxidoreductase subunit 2 [Uncultured magnetotactic Bdellovibrionota FG-1]
MSLLPEILVVLTGFLILILDLVFLRANKRWIPTVALIGLAAALASLFYVLDQPAEVLGGR
FTIDPLSLWFKAIFLIATLLTVTLSQMPFDPHAKQPLQARAEFIAVMLFSVSGMMSLISS
QDLISLYVSLELATIPLFGLTAWSRNERSGEGALKYLAMGALASALLLYGFGLLYGLTGQ
TSLIAIGHALQPSSAVWLAAALITAGVGFKLTIFPFHMWAPDAYEGAPTPVTAFLSVASK
AAGLAVAFQLFYRVFGSFVGQSSAFVAVFAALTMTLGNLVAILQNNLKRFMAFSAISQAG
YLILGFLGNSGTDASAMVFYMLIYVMTNLAIFSIIVLHIHQTGREDLASLKGLSQTNPLL
SLAAMVALFGLAGIPPLSGFVGKFMLFNVAAKAGYYGLVALAAVNSTVSLYYYLRIVRQM
YIEPPAEGAQPLAISPLMGAGLAIATLGGVFIGVVPMFFERIGEATTQWLAHF*
>FG1_v1_40101|ID:100159306| NADH dehydrogenase [Uncultured magnetotactic Bdellovibrionota FG-1]
MGILSWLIFLPFLTALGVLAAPNTKAVRWIALLGTGLHLILTAIATAKFWTLASADPTQN
AMFTHLFLVERADWFKGLGIQYLLGADGISMSMVILTSIIIFTGVLASWKVENRAKEFFA
FLLVLVTGVFGVFLSFDLFLFFMFYEVAVLPMYLLIGVWGTGPKEYSAMKLTLMLMVGSA
LLFVGFLGLYQIAGQATGNFSFDLTQMAQFHYPTSFQHWAFPVIFIGFGILGALYPFHTW
SPDGHASAPTAVSMLHAGVLMKMGGYGALRVAVYLLPEGAKEWGLFFMGLTTINILYGSF
GAIKQRDLKYFTAYSSVSHCGMVLFGVATLNMMGMKGAVLQMFSHGIMTGLFFSLIGMVY
GRTHTRIIPEMGGLAKVMPWLATAFYIGGLASLGLPGFAGFVAEAHVFLGGFFGNPWHSV
VAMRILTVLAAMSIVVTAVYVLRGLGTVFLGPLYDSHHAELTDATMSERLCTAILIATLV
GVGVFPRMLIELIEPAIYPILNRLHH*
>FG1_v1_40102|ID:100159307|ndhF| NAD(P)H-quinone oxidoreductase chain 5 [Uncultured magnetotactic Bdellovibrionota FG-1]
MHLLENPWIIPALPLLSFLIVGFVIRPLSERAAGWAGTFSLFCAAVASYALAFEYFGSHG
AGTAPLTAWSFEWLRFQSGLTVSMGVMIDPISVMMLVVVTTVSFLVHIYSTGYMQGESGY
GRFYTYLSLFTFSMLGLVVAPNIFQMYVFWELVGVSSFLLIGFYYQKPSAVAASKKAFIV
TRFADLGFLIGILTLAYFGFQIPHEATGVQPLDFAFLTDPQNLSQLSQTGYLTFALILIY
CGAAGKSAMFPLHIWLPDAMEGPTPVSALIHAATMVVAGVYLVARLFPVFAFAPNALEVV
AVVGLFTSAFAAVIACTQDDIKRVLAFSTLSQLGYMMFALGIATMEHPQGYTASMFHLFN
HAFFKALLFLGAGSVIHAVHTNNVWEMGGLRKKMPVTHLTFLIAVLAIAGIWPFSGFFSK
DEILGAAVEGHRWFHFVGGLTVAALTSFYMARIYLLTFWGKPRDHHSDHAHEAPFAMLLP
LVILAVLSCTTGFIPFGEFVGISAEHEHEHAGINLAVAIPGTLAAVIGLGLSWFFYGRQS
TRQIEGIAQSMGGLYTTIKKKFYFDEIYLFITHKIIFRWIAAPVAWFDRNVVDGAVNLSG
SLTRKLGGTITLAQSGQLQTYGLWLVSGTVTLLALYWMTVG*
>FG1_v1_40103|ID:100159308|nuoK| NADH-quinone oxidoreductase subunit K 1 [Uncultured magnetotactic Bdellovibrionota FG-1]
MIFYWMLLSLFSFSVGIYGVLTRRNAVGILISVELMLNAAALNFVIFNRFLAPTQVDGQI
MAIFVMGVAAAELLMGMAILLMLFRKKQSVDVTRLHALRH*
>FG1_v1_40104|ID:100159309| NADH-quinone oxidoreductase subunit J [Uncultured magnetotactic Bdellovibrionota FG-1]
MNSPMDLVFFGLAAALSLLALATVLTKHILRSAIYLMGVLCLSAGLYLMLGADFIAGTQV
LVYVGGIVVVLVFAVMLTRSMDLLEDRPTLFRKVVGFTASASFFGTSAWLLRNSPLAQDH
ALDAGTTDIKSIGRAFLDTGSSGYVFPFEMISILLLAVLIAGIVIARKEPQS*
>FG1_v1_40105|ID:100159310| NADH-quinone oxidoreductase subunit I [Uncultured magnetotactic Bdellovibrionota FG-1]
MTSPLGNDLNTQPTPRLPERGPLQQFFFGLKSLLKGMRITFRYFSHPSTVVTQQYPENRN
TLKLADRVRAQLSMVHDENGFYKCTACHICEQACPNASIHVVERPKPAVSKVELDTFIWR
LDSCTFCNLCVLVCPFQCLKMNATFESSVYDQRLLVFNLAKYAGPVSTVLLKTADPAERQ
KLIEPRGPYAGPVALAGFPLAGIQQESKS*
>FG1_v1_40106|ID:100159311|nuoH| NADH:quinone oxidoreductase subunit H [Uncultured magnetotactic Bdellovibrionota FG-1]
MFEVTSLSKIVSETVSDAPIIAVVYAIGGLAALVGFASLSAMVLVYAERKVAAHFQCRLG
PMRVGWHGTLQTVADSLKLLLKEDIVPTQADHFLHALAPLLCIIAAFLAITALPASPKIA
LSDMNIGVLYISAVSGLSVIGILIGGWSSNNKWSLLGAMRAGAQIISYELSVTLSILVIV
IFSGSLKLSEIVLSQAQGWWIWRAPLVGFVSFILFLVASTAEINRTPFDLAEGESELTAG
FHTEYSGMRFAFFFLAEYMNLFIVAAMGATLFWGGWMPFHIGNFTLFNQVMDVIPPGIWF
SLKVSAIVFLIMWFRWTFPRLRMDQLMKLEWKVFLPIGLINVALSAILVLSGLYFFAGAA
*
>FG1_v1_40107|ID:100159312|nuoD| NADH-quinone oxidoreductase subunit D [Uncultured magnetotactic Bdellovibrionota FG-1]
MVNVEVGTLEGKLKRPHPEDSSIATQEYFVNMGPQHPSTHGVLRLVLRLDGEVVREVIPV
LGYVHRGLEKKAEKVGYRQQVHLTDRLDYICALMNNWALSSAVEKAMKTELTDRIETIRT
IIAELQRIQSHLLWWGVFGMDLGAFTPFLYGFRDREKITAIFEQTIGARLTMNYIQPGGL
MYDIHPDFVADVKKFITYFKPILKEYDELFTGNIIVQERLRNVGILDRKTAISLGTTGPV
LRASGEPHDLRKLEPYGVYSKVQFAIPVGTVGDCWDRYAVRMQEIRESLGIVEQLIDNIP
EGKTMMMKFGAKIRVPEGSYYSQMETARGVLGVYFVSDGTEKPYRMHFRSPNFNNLWSVA
HMAKGWRIADLVAILSSLDIVVPDIDR*
>FG1_v1_40108|ID:100159313|nuoC| NADH-quinone oxidoreductase subunit C [Uncultured magnetotactic Bdellovibrionota FG-1]
MESAEFQTAILALNPDIKVREKADRVAVVLPLQQAHSIMQVLRTDPRFAFDMLCAHTAID
WPAQQRIELVYQLYSTSLRQYLMVSIDTSRSEGVVPSVADIWAIAEWQEREIYDLFGVRY
SNHPDLRRLLLEDDWKGHPLLKDYKDDFMLERPW*
>FG1_v1_40109|ID:100159314| NADH-quinone oxidoreductase subunit B [Uncultured magnetotactic Bdellovibrionota FG-1]
MGVNTEQGSGGLLTSVDAAINWARANSLWPLTFGTSCCAIEVMMATGASHHDLARFGAEV
ARPSPRQADLLVIAGTIVKRMAPRLRTLYEQMAEPKYVIATGACAISGGPFIYESYSTIR
GAHEVIPVDVYVPGCPPRPEAFFYGLLTLQRMIKTGETLRKPGERRSPVLAALPPGITID
DIRKEMILNLQEKAVVSPHGIG*
>FG1_v1_40110|ID:100159315|ndhC| NAD(P)H-quinone oxidoreductase subunit 3 [Uncultured magnetotactic Bdellovibrionota FG-1]
MEYLFILPVIGAAVLLVVGALLLSRLVAPHHPGKIKNSTYECGEETIGNAWFQFNVAYYI
FGLIFLVFEVEAAFLFPWAVVLREVGITGFIEVVFFILVLVMGLAYAWRKGALEWE*
>FG1_v1_40111|ID:100159316|korB| 2-oxoglutarate oxidoreductase subunit KorB [Uncultured magnetotactic Bdellovibrionota FG-1]
MSENQTPTAADRPQYTRKDFLSSTEPRWCLGCGTYATFNGMTRTFLKLGHARENFAVISG
IGCSSRLPYYSNTYGFHTIHGRAPTVAMGLKIVNPALDVWVVTGDGDGLSIGGNHFMHMM
RRNPNIKMVLFNNQIYGLTKGQTSPTSPLGVKTKSTPYGSIDRPMHPLTVALGAGATFVA
RVPDTDNELMFQVLNEAAAHKGVAIIEVLINCVIFNDGAFSSLTEKATRPDTTVKLEAGK
PLIFGANRDRGIRMNGVHPEVVKVGEGGVPLSEIVVHDPGNSNAGYAFMLAEMGGGDLPV
PFGVLRQVQDHIYEPAQPKPTPEGFAKLMRGSAAWVCESDGSVHPYSEK*
>FG1_v1_40112|ID:100159317|korA| 2-oxoglutarate oxidoreductase subunit KorA [Uncultured magnetotactic Bdellovibrionota FG-1]
MQEALAPIKSTKPTKKVDTAVLRFGGDSGDGMQLVGEQFTSTSAVNGDFFATLPDYPSEI
RAPAGTIFGVSGFQVCIGGTEVFTPGDRYDVLMAMNPPALKVNLQNVRPEGYIIVNEDAF
TPKNLEKAGYKENPLDSPELSKFHVVRIPMSALTLKALSHLSLGTKEAERCKNLFALGMV
YWLFNRKIDYTVKWLEKKFQTKPEILAANLAALKAGREFPETSDFFTHSYLLNRTAQPQK
AGVYRNITGNQAAALGLIAAAQKLGLKLFLGSYPITPATDIMHELTKYRDFATVFQAEDE
IAAIGATLGASFGGALAATTTSGPGFSLKSEFMNLTVMVELPMVIIDVQRGGPSTGLPTK
TEQSDLLQAMWGRHGESPIVVLASSSPKDCFDVAFEASRIATKYMTPVIMLSEGYLGNGA
EVWRVPSLDELPPIHVEFRKDPNDFKPYERNPKTLARPWAIPGTPGLEHRLGGLEKEDGT
GTVSQSPANHEKMVKLRAEKVARVAQDIPPTEIYGHKDAELLVLGWGGTAGAIKTAVRNL
SQQGVKVACAHLRYINPLPPDLKGLLQKYKKVLLPENNQGQLWFMLRGEYLINTERLNKV
QGQPFTVDEIETKIRSILGA*
>FG1_v1_40113|ID:100159318| Hemerythrin domain-containing protein [Uncultured magnetotactic Bdellovibrionota FG-1]
MELAPSVVRKIILEEHEQLRTKLKAIENLIERKDFGSLQNQLRELQFFFLKHIAQEESIL
RPVLKDLDAWGDVRVERMNAEHAAQRKEIQALDQLILTGKPDKYLEPVKKFIEELYCDMA
SEEKECLHPDVLKDDPISINTSCG*
>FG1_v1_40114|ID:100159319| erythrin-vacuolar iron transport family protein [Uncultured magnetotactic Bdellovibrionota FG-1]
MIDFKKLSLKDCLDLAILVEEEARERYESFAEQIGGRYKGDAGDFFIAMAANEGKHEEEL
RKRRKELFQDAPTTVDGSMIWDVEAPDAGKPRAYMSPRQAMLLALDAEKKAYHFFDDALK
HIQNDEVRALYLELRQEEVSHQQMLQNQLDLLPADGGGPDLSEDDVDEPPQL*
>FG1_v1_40115|ID:100159320| protein of unknown function [Uncultured magnetotactic Bdellovibrionota FG-1]
MKLSQWLLAKAAAVAVADSVAAAVAVVDSVAAVAAVVAVATK*
>FG1_v1_40116|ID:100159321| RNA-binding protein [Uncultured magnetotactic Bdellovibrionota FG-1]
MGKKLYVGNLPFSATDQILMDTFSQCGKVESAKIIMDRDSGRSKGFGFVEMSTEAEAQDA
INKFNGADYNGRPMTVNEAKPMAPREGGGGGRGGFGGGGGGRGGFGGGGGGGGRGRY*
>FG1_v1_40117|ID:100159322|rhlE| ATP-dependent RNA helicase RhlE [Uncultured magnetotactic Bdellovibrionota FG-1]
MPADSKEANLDNRRTYFSMNVLQWKQFYSGNIAALRIRSRPMMTEFKNLNLIAPILTAIR
NEGYLKPTPVQQLAIPRVLEQRDLLACAQTGTGKTAAFALPILQILTERNQKALYQSRTP
EIRVLVLTPTRELASQIGKSFTDYGKELSLRNTVIFGGVGQNPQVATLRRGVDILIATPG
RLLDLINQRLVRLGAIEIFVLDEADRMLDMGFIHDVRRIIAVIPKKRQTLFFSATMPPEI
GKLAQQILTNPARIEVTPVATTAELIEQVVYQVASNQKTSLLKHLLGNPSVERALVFTRT
KRDANRVAESLTGAGVCAAAIHGNKSQGAREKALDGIKTGRTRVLVATDIAARGIDIDQV
THVFNFDIPNVPESYVHRIGRTARAGNSGQAISFCAPEERAFMSDIERLIRKRPQLMTTP
ENLMPEKKRSRGPQFSDRSHFSQRSQRQRPRSTR*
>FG1_v1_40118|ID:100159323| exported protein of unknown function [Uncultured magnetotactic Bdellovibrionota FG-1]
MNFRSHFIALGFGVLLAASARMPLALSAPFPAGGTEDVVFGLDNPTWPDWLKWFEAMTEA
RAKTLKEIEFNSEIYESPASLWSDQAYRQYKIFMYDRSFFREGRYRTKQLIQEIRERFGK
VDSVLLWHAYPQIGFDSRTQFDFYRQMPGGIKGLKRDVIDVFHRAGIRVFLNFNPWAVTD
GPLESAHRELAEVIGELDADGVMLDTMDDVPDSLRKAIDQKKSGVVLAPERRMPDSDLSF
ARQSWAQWYDLGEGNPPSLYREKWLEPRHIQLTIRRWDRSRADDIIFSFFNASGLLLWEN
IYGSWNPYTLEDRALAAATGVLLGAYSDILTRGRWLPLIPTGVSGLDANRWELTDPQQNI
LRSITLFRNRTDQPLSYSVPPHSDAQTKYFYFWGNTAGTAASKTIVVAPRSTQALVLDFP
KTARLVLSQFVSASRRARMPVSVPKGEPIFEEVTPEPWSPKPLPRPSIVSRRELPARGMA
EIPGGPFTMTIEHAKREEGCYPWGANRDAQWGWYYEDLVKHQFTNELKPFGMKLTTVTNA
EYLEFVRKSGYRPRNPKRFLQQIPRDPNGNLSQRLSDEVGGLPVTYVSLADARAYAHWKG
ERLPTEAEWQWAAEGAGAGYRWPWGNDDALRTSERVNLSGQLMPARSNVAGASPQGLLNL
TGNVWELTESEWTDGHTHYLMLRGGVFLTPAPSEWVIPRGPRPNQFHAKYLMMSDDLDRS
EAIGFRTMVDSHE*
>FG1_v1_40119|ID:100159324| thymus-specific serine protease [Uncultured magnetotactic Bdellovibrionota FG-1]
MKKLTLLCLGYLTGSLILASGTAFADPKTYYYNHSLKAHETQAPINWLEWLRPSFLPQSL
IGSDAPEPQATSGIFDQLLNPNDPTDPTRFKQRYFINSRFASGENSPVLYYVCGESQCDA
SDLYGEIVDQAQKYGAHMVALEHRYYGKSQPFGDLSAAHMKYLTIENALSDLASFQRFAM
DRLGLKGKWVSMGGSYPGSLSAYYRESFPKLVSGALASSAPVHAKAAFEDYDLDVATVAG
PECAATMRRVVKQVESVLDQPDQLAKIKALFDASSVRDSVDFLYVIADMAAIAIQYGHRD
EFCTALQGADPLTSYATVGKKMFAWFGITAEQDSLQGAESEDVSLFDHGLGMRQWLYQSC
REFGFFQVAYHDPAISVRSSLISLQYHFDACQRLFHLGPVSVDALNKRYYEPFLNESTTR
ILFTNGSTDPWSKISITPELGNNTNPHLSTYVIEGGAHCDDLGTKTDLPGYQEAREKFSS
LLGEWLR*
>FG1_v1_40120|ID:100159325| antitoxin HigA-1 [Uncultured magnetotactic Bdellovibrionota FG-1]
MLPKNRPPVHPGEILAEDFLKPMKISQLRFAAHLGWPYARVNEIINGKRGITPETALAFA
DVFGTTPDLWLNLQQNYELWYAQQKHKKFTQIAS*
>FG1_v1_40121|ID:100159326| putative PAS domain-containing protein [Uncultured magnetotactic Bdellovibrionota FG-1]
MKRPQPIDAPSPFEIDELFFSRTDLRGIIESGNDVFVRVSGHPAENLMGQPHNIIRHPDM
PKAVFALLWQTIQTGKPLCAYVKNMAADGRYYWVFAGVFPIKDGYVSIRIKPSTPLFEAT
KQIYGEALKAEKTQGVEGGTRVLLEGIKKAGFNDYPSFMTAAVGAELCAKEAGILATRGE
NHSQLDVSQALLDPALFRISETCLRASESYTNIFNSLGGFMALAKDLTTHISSVLKSFKS
VHFLVINMSAAAEQSGSSAITMGRVAEGFQEMAVQVQNGVGGFESSLSRLSSAIHAAEFD
IGAARLQTEMVTFLILEFLRKPPEVQRDPQKLRELQDNFLCLLGVARTFSDTVKVSVQSL
LDVLRGLSREANEMIKLINGLEVIRQRGRIELAFLDGGTTSFNTHIESMQSLIAEGKTSL
TASTEISRRFLQGLDQMNRKLDQCLGHFTEANQAVGRLKV*
>FG1_v1_40122|ID:100159327| IMP dehydrogenase [Uncultured magnetotactic Bdellovibrionota FG-1]
MSKIHGITFDDVLLIPSYNHYESRRLVDISVADKSGKLKLELPVMTSNMDTVTESNMANF
IGEKGGIGVLHRFMSIERNVEEFKACRFPTFVSLGTSEKDFERAAALRDAGASLFCIDVA
HGHAKYVGKTLKRLREMLPNACFMAGNVATYAGADFLASCGADILKVGIGGGSVCSTRIK
TGFGVPMLTSIQECARVDRSIIADGGIRTSGDIVKALAFGADFVMLGGMLSGTRPTPGVV
INREGRLVKEYRGMASREAQEDFMGGMPEWKTAEGVATYVPYREDEEAIIADIVGGLRSG
LTYGGSATIRELQRKLNYMEVSNASRIESLPHKTLAPLESGAPSPGRMV*
>FG1_v1_40123|ID:100159328| putative PMT_2 domain-containing protein [Uncultured magnetotactic Bdellovibrionota FG-1]
VLHLLAAWFSVGFYDLDEHFQTLEFLSHHLGWATAADLPWEFSAQQRPWIQPLLYAAIAK
GWMFFGVTRPAWWAASFRAVSALLGWLATSILSVGVFSWFDNDRARKMTLWLLALLWFLP
YFHARTSSESFSSSLFFIGAGLLALGLESGSLSFGWGGVVGFLLGLAGYARYQIGPMHVG
LLLWCVFVARVKMRGMLAMGFGAFLAMAVGLAADRIGYGFWTFSPWNHLYVNVIQGYAAQ
QFGAQSWWFYLYFVGEYLAILSGAVGLAVILGWLIRPWHWLTWVTLPFFLALCGVEHKEL
RFLFPMMTAVPVLIGFTLDWFSRHLPRIRVISGLGWLFFSFNLAVLLVATLKPSSSQPLL
YDYVYRKWPELNELHYLVSDPFNVAGGKVRFYRHPGVREVKEPGWGGLTQTLSARKSALW
LFYEYYELPVEAGPLRGVCQFEFSVFPEWLKAFRFIPGIRNSASQWSIFRCESGRG*
>FG1_v1_40124|ID:100159329| putative OMP_b-brl domain-containing protein [Uncultured magnetotactic Bdellovibrionota FG-1]
MILLFLLMAASVFAPVFANDDWHSGLQGDPRSVGRGGTGVVLSDDLWGVFENPAGSALTV
PGTQLQYSKNKIQDTQTLVAGRELQFFSAGLVAPETPWGFSAGLSESSQAEAVREYSVSA
SRLFLNEHLSLGASLNYGYSVSADRMLVYQSAWGATLGGMYRFPKRFLVGMSYRSAMGYS
KSDGGAFLHPWNFEMGLGQIPNRFFRAELGVRFIGASEPGVFSIHAQPHLGFEYEFINLR
QIQIRLYSGSYLENSRLHGTFGFGLDPWLFSVGASVDVASGYRNYLFAVGLDVGRTLKRL
RVAPSTVSAPPGGVFPSPLEVNEDWLPPRLQDDPENSFQDIGPSPDRIKKRIENMDQIIK
DQPKAIEDEAGAFLQDWNDLTGD*
>FG1_v1_40125|ID:100159330| HAMP domain-containing protein [Uncultured magnetotactic Bdellovibrionota FG-1]
MGEKSHRKLRNLLINPRYQIRYVFWTSFTGLILIFSNALVFYAYIRENYKVLVDMSPMED
EAKAQLYRELHQILVLLGGFSCVFLVLVSIFGLVLSHRTAGPMFHFKRVFRDIRAGKHEA
RIHLRPKDDFGDVASECNEMIDYLINRP*
>FG1_v1_40126|ID:100159331| protein of unknown function [Uncultured magnetotactic Bdellovibrionota FG-1]
MALSALWACDECANLSLDRDKIEKSIRRLNSILQVNQDFIQGLDPEDHSERIKAQSNVNI
AKKRISALKSCSDCLSKSGKNG*
>FG1_v1_40127|ID:100159332| Aldedh domain-containing protein [Uncultured magnetotactic Bdellovibrionota FG-1]
MSGLNSPDLRVPKTIKLFIGGEFPRTESGRTLPVYTQDGKTLFAHLCRASRKDLRNAVTA
ALEAQNSWAGKTAYNRSQILYRMAEMTEGKRAEFGETLQETLGYDKKLANEAVDQAIDAF
VYYAGFADKYAQVIGSVNPVAGPHHCFTAPEPVGVVGVLFDGELNLGDVVAQLAAILCSG
NAMIALLPEKGAAILAPLAEVFATSDLPKGVVNLLTGSLSELATQFASHMEIQSLSYEGN
DGKTRGELKALACGNMKRIAAKDLKQPRLSLDRVLSFVEYKTVWHPIGF*
>FG1_v1_40128|ID:100159333|dhaS| putative aldehyde dehydrogenase DhaS [Uncultured magnetotactic Bdellovibrionota FG-1]
MTTTPFDYAPSLEATDIVRIKPKNELFIGGKFVSPAQGKYFKTINPATEQVLAEIAEADA
ADVDRAVKAARRAYDQVWSKISGRDRGRYLYRIARIIQERARELTVLETLDNGKPIRESR
DVDIPLVAAHFFYHAGWADKLEYAVPGKKVSPVGVVGQIIPWNFPLLMAAWKIAPALACG
NTVVLKPAETTSLTALLLAEIFQEAGLPDGVVNIITGEGETGAALVSHPDVNKIAFTGST
EVGKKIAQSIAHTSKTLTLELGGKSAHIIYEDAAIDQAVEGVINGIYFNQGHVCCAGSRL
LLEESIAELFVKKLKNRMGTLRVGNPLDKNTDIGAINSETEFKKIRQWIEVGKQEGGEFF
EPSERSLPARGYFVKPCFFNDVAGSSTLNRVEIFGPVLTISTFRRPEEAIAKANDTPYGL
AAGIWSDKGSKIQKTAQALKAGVIWANTYNKFDPTAPFGGYAESGWGREGGRHGLLSYLE
VQS*
>FG1_v1_40129|ID:100159334|deoC| Deoxyribose-phosphate aldolase [Uncultured magnetotactic Bdellovibrionota FG-1]
MNRVISIEAPSGSRLPFFMHPIDAVGIQERADFFAKRSVKKQSKLDALYTCIQMCDLTTL
EGADTPGKIKQLCAKAIQPAPPSLLAALSKQSSFRPLPSVAAVCVYPALVPIAAKALRGS
KVKIASVATAFPAGQLPFQIRIQDVKMAVESGANEIDMVINRGAFLSGDYQQVFDEIAAV
KEACGQSVHLKVILETGELGSYDKVRLASDIAMRAGGDFIKTSTGKVNPAATPAVTLVML
QAIADHYAETGIKIGMKPAGGIRTSKQAIQYLCMLSETLGPQWLTPDLYRFGASALLNDL
LKQIFKEATGVYYYDKAFSLD*
>FG1_v1_40130|ID:100159335| protein of unknown function [Uncultured magnetotactic Bdellovibrionota FG-1]
MRQIAKFFVGVLAIALMSGGCGGAKDTDSKIAPLIAPLIAPLPSSGESKTEGTEKNKPDK
LPDTIRCNQVHSSFQLVLVLRSPQLPQGTTAIGLKNGETVVFKVVSQLYTDESNLLKFVE
TPATLNSKEVKFDLQTKVATLLKFQMTDLEDGSTFSCQF*
>FG1_v1_40131|ID:100159336| conserved protein of unknown function [Uncultured magnetotactic Bdellovibrionota FG-1]
MALALWSTMTKIEVKVSEIESKIFLIRGEKILLGPDLAEVYEVPTKRLSEQVRRNLRRFP
LDFMFILTDQEFRNLKSQFATSSSEWGGSRKPPMAFTEQGVAMLSTVLNSDRAIEVNIAI
MRAFVRLRKVLILDKEFENRIAQIERKYDGRFKVVFEAIRELISTRSVPRKRIIGLGEPD
T*
>FG1_v1_40132|ID:100159337| protein of unknown function [Uncultured magnetotactic Bdellovibrionota FG-1]
MMTTALQTSSLFTNGRFDTVYQAQYPVLFKSNRANKTIRRDSPVTVIRASKKMEQDYELA
LIDLPQTNAFSDGSDVFSSGIEILFREPHGVQTSLEVVDCQTVGL*
>FG1_v1_40133|ID:100159338| putative OMP_b-brl domain-containing protein [Uncultured magnetotactic Bdellovibrionota FG-1]
MVVGSLAASPGFADGLYLQESLVPTYYKADPTPVDPTVPLSPASGLGYDTKTTVGYILFN
RLFLGANLNFKNTPLNQDALTGAGAQKAISSSTKYLEFGPSLGYVHGGFHGILTYIMAGN
RTYSEKQTKADGTVSSDMQTADAIGSGIQIDVGYSFQLSPRLALGPSLVYRSVSYKTQSL
TDNLSPANSTNGVTFTTNPVDANITPMITLSFGF*
>FG1_v1_40134|ID:100159339| protein of unknown function [Uncultured magnetotactic Bdellovibrionota FG-1]
VYSWLQLMIGPLFTGSLIMGLRPLLSDSAPNALPESVSSGAGLAARAAIGGL*
>FG1_v1_40135|ID:100159340| protein of unknown function [Uncultured magnetotactic Bdellovibrionota FG-1]
MRTLRRGLKYTINMIYSWGIEERIINGVHQSPTFGLEVEPDREEKRPEILTVVEIRDLLR
KAKEQNHPWYPIWVGAIFTGCRSGELHQLKRSDLEVIPRELAIEEDQKPFDKRRYGFLRV
RHSWNTRLKQAGPTKAGYWRNVPVSSEFYWFMIHELRIENRKPEEYLFPRFSDWNKGEQA
RILRGFCIANRIPSVKFHALRACFAT*
>FG1_v1_40136|ID:100159341| protein of unknown function [Uncultured magnetotactic Bdellovibrionota FG-1]
MKICGWRDLKTMQRYIRLAGIDEAGATETLRFIPTEEAVMEKVVSMYDHRKKE*
>FG1_v1_40137|ID:100159342| Transcriptional regulator [Uncultured magnetotactic Bdellovibrionota FG-1]
MTLQITETTVFDVGCKIQCDTISSLCHIVFMAKRPVFPQKLQNRLFTWAEAKQLGVSWNE
IQRQLKTGGLERMSRGVYRAPAEDINDEEQFRIATLRLGGDSAVCLLSALAFYGLTDNIP
RAVWLLVPVEKHTRFAGARLFRKREPRFNVGVVREKGYSITSVERTLAECLIERKRIGTN
VAVEALRTAIAQKKTTLSNVLDMANQLSAADKIRPYIEAMA*
>FG1_v1_50001|ID:100159343| protein of unknown function [Uncultured magnetotactic Bdellovibrionota FG-1]
VQDLKHAVDEILAGRDPGSVQIPSMGCSIKWKG*
>FG1_v1_50002|ID:100159344| HTH cro/C1-type domain-containing protein [Uncultured magnetotactic Bdellovibrionota FG-1]
MKTSGQPRKNKTPWEQLLPADAGLELKEVGRLLAEARRRREMSISELAGRIGVDRRTLSQ
LEKGSPKVSLGIFFQVLSALNLLRGIEEILKPENDLEAISTAVRRARSRQKRIKKISDEK
VNF*
>FG1_v1_50003|ID:100159345| serine/threonine-protein kinase HipA [Uncultured magnetotactic Bdellovibrionota FG-1]
MLRELYVYAHLESAGWVPAGLLQYEETGRFSSSTFRYGKKYLERHDRIELDPIQLPLQDG
TFVTPEGFSLFNGIRDAGPDKWGRYLLDKKFARSLTELEYVAATGPDRVGALAFSDDPAS
GPKIYTPTGFHALDSKHLDLAFCVGALNDLEASKETERLKQYLQYGPSLGGARPKATVIW
KGRPHLAKFSLSLDSRNEPRVEFATMTLAQKCGLRVSSVATTEVSGWSIYLIERFDRRPD
GSPIPFISGLTLTGCHESDYSTWSYHGLVDAIVKHSSQVEQDLRELFQRMVFNILVYNND
DHLRNFGFLRSGRDRWDLSPLYDVVPASVNSQSYSLAMVIGTDGKKASITNAVSQCERFR
LMKEEAGGIIARLKIGVASWREHFKGAGVKDHELKALENSFSEKP*
>FG1_v1_50004|ID:100159346| HDc domain-containing protein [Uncultured magnetotactic Bdellovibrionota FG-1]
MPLSRRLLFGGFVLLAEEGFMEIRDVIHGSIRIEDSELAIIDSRYFQRLRQIKQLGFAEN
SFPSATHNRYIHSLGAMHIATRAFETIFAAQAPGHLVLATESPRAFARFRAVVRLSALLH
DIGHGPLSHTTEFAMPDVRELQIPGSAPKAKARKATHEDYTLKIILDSSLTPALQKAGAL
HGFKPVHIAALIDSEVAMDDDFFIEKIRGEAIDFRPILKQLISSELDADRMDYLRRDSLH
AGVSYGQFDFDWLVGSLTSHIKGGHCYLALHHRALYAFEDFLISRFHMFLMVYFHYKSVV
FDEMLGQYLSDPQCDYHLPADIEEYCEFNDAHLSAHLAKSTNKWACRIADKVPYRMLIEL
HSGIPATQTAAREQTRLLARIQKDLKAQNIHYLLKTSTGELSKYFQKKVDPFFVRYDNHY
SAPSYIPIEQCTDLFQRYSEKRSITRLYVSHEDYTRLKNKGRDFPLPYEEEEQGQFQLTS
*
>FG1_v1_50005|ID:100159347| protein of unknown function [Uncultured magnetotactic Bdellovibrionota FG-1]
MATKKKAKAGKSTAKKAAPAKKSTKKVAKKATAKVAKKVTKKAAPKKAVSKKKAAPKKAT
AKKAAPKKATAKKAAPRKAAPKAQPAQKPAMAGAMTGFAAGLAGGAMGSSFGASHDHDHE
HDLDHNHGQSHGDDESEE*
>FG1_v1_50006|ID:100159348| Tad domain-containing protein [Uncultured magnetotactic Bdellovibrionota FG-1]
MSKKRGTQGRKGDERGQASIMIGMMMMTFILFLAFVINTGMLVNAKINLQNAADLAAYAG
AATQARHLNQISFLNYEMRRQYKKFLFRYYVMGNMAQRGFPRNGGAAGPALWSPSGKPDK
NYSVPTVCMVFNKSDNFCQLDLLPEIGIPPDNPLDAINSTLIEQLKSIEDIRKANCQSIG
ATNSIILRLWLWNTDPDLKKLIAQLAADPKTAAAAQTVQDLAYGLGLVPRELILRRRIET
LKDYANQEPAKNVTYNTAHTMKGKPDPAAFERTIQAFLSAYYTLGNHTFDTGSIVMDELM
PNALIKLNNIKAKFDTYAVTFKTDLTKGKAAACTPQLEPDSLGGELVLGVYKDPSILTYY
AVRVKAKAKVLFSPWGDLDLKAYAAAQPFGSRIGPVLTSEDLVRSGVPDFGAKGDEAISL
HLAKSIPNLAIRDAGDKASASGGGWDRQDALATYYGSFQGKDGNAIQTIGPAAMDRAYQT
AMVPNPIEVTKYNIPNDVLNDPMERYFDSQQVLAFWAPVFPPDKASQAKTMIMSMVDSLM
GDSAILAQTPMKDALRNEMTGYLEKLRNCQGEPLGGVSGLTNECFNVVKLQDPMHTLLGD
GRPQPIHLGGGLAADPSKIKTSWNGVLNDEFRSKGRVGYSVKFVSFDLLTSKPEKSDGTK
NWTNLLDSESEAQMDFQSIRH*
>FG1_v1_50007|ID:100159349| protein of unknown function [Uncultured magnetotactic Bdellovibrionota FG-1]
MNGFNRRVSFALGALGFFGALGVLELSARASIDGAPMSSINDPTRRLVLQMNPVLKRSAL
QFQNALPSPANRPLISQNDELQGAFKAPWTLPESHFNPGFVTSYYNDQDGMMNVSAAPWN
QGIASHFGPQIYAYGMKYMGEYDLSASLPVWDPALAGAAF*
>FG1_v1_50008|ID:100159350|lipA| lipoyl synthase [Uncultured magnetotactic Bdellovibrionota FG-1]
MDTRPLSPSKAAQILASRKPEWLKIRPPAGENYSKIKGLLRERKLHTVCEEAHCPNVAEC
WASGTATFMLGSDTCTRACRFCAVKTARLPPALDPEEPLQIAQSVAALKLRYVVLTSVDR
DDLSDGGAGHFAATIREIKRLDPSIVVEALVSDFRGDIQAIQTIVDSGLDVYAHNIETVR
SLQYRVRDPRAGYEQSLNTLREAKNHARATGRALYTKSAVMLGLGEEVAELSEAFDDLRS
FEVDVLTLGQYLRPSLAHLPVEKYYTPDEFVVLGKQAEAKGFLYVASGPMVRSSYRAAEL
FIKQHQEKHSVESI*
>FG1_v1_50009|ID:100159351| Dihydrolipoamide acetyltransferase component of pyruvate dehydrogenase complex [Uncultured magnetotactic Bdellovibrionota FG-1]
VSNQFKLPELGEGVHEGELIKWQVKVGDSVKFDQPLCEIMTDKATIEIPSAFQGKVSELH
FKEGSIVHVGERMLTFEGSALGGASAAHAPHVETAAVPAPVLTKATAVAPSTGDLHVATR
VLAAPSTRRVARELGVELANLSGTGPHGRVMREDLAKGIEARPVLASAGDRRVPLRGLRK
KIAEKMRQSKDHAAHFTYVEECDMSNLVALRNQAKVVGAQQGVKVTYLPFIMKAMVAALK
QYPILNSSLDEEKQEIVYKGDVHIALSVQTEDGLTAPVIKNVAQKSILELAKDIQEMGER
ARNKKLTLEDFSGGTITLTNAGTIGGLFATPVINYPEVAILGFNKIFRKPVVKVVDGKET
IAIADWTYFSISLDHRVVDGAIGAEFMKLLIHNLENPALLLLMA*
>FG1_v1_50010|ID:100159352|lpd| lipoamide dehydrogenase [Uncultured magnetotactic Bdellovibrionota FG-1]
MQNMNVDVVILGAGPAGYVCAIRLAQLGKKVTVVERGEMGGVCLNVGCIPSKALITAGTL
FERLKYSSEMGIEVTGAKVNMSKLIEWKSSVVKKLTSGVAGLLKANGCVVIQGDAKFTGP
KALEVKTSEDVITLQFNQCVIATGSRPSSLPGFEVDQKRILDSTGALALTEIPKTLLCIG
GGYIGLELGTFYAKVGTQVTVVEAGPGLLGGVDPELTKVVQKRLEKMGVKLKIGTGVKTQ
KAAKNGTEVCFSDGTSEVFDKVLVTIGRTPNSDGLGFEKAGLKVDQRGFLTVDAQRRTSV
PHLYAIGDIAGQPLLAHKGSKEGMVAAEAIAGKKVAYDVVAMPAVIFTDPEIATVGMTEA
EAKVKGIQTRVGMFPMAANGRALSMNEPDGFVKMIGDAQTGRLLGVHIVGTEASNLIAEA
SLALEMGAMVEDLALTVHAHPTLPETLMEAAEATLGHAIHIFKRK*
>FG1_v1_50011|ID:100159353|lipB| Octanoyltransferase [Uncultured magnetotactic Bdellovibrionota FG-1]
MQFRSLKNLTSYAAARELQLELVEQRAQDQIPDTVLFLEHEPVITRGRGLQFTGTPRPRH
MPLPVSLPPEIAFSESERGGDLTYHGPGQLVIYPIIKLEDEKRDIGAFLRGFEEAVMAAI
APLSGGRWVAESRPHATGVWIGDRKLASMGIAVRRWVTYHGLAINCVNDLAPFHLISPCG
FSPEVMTRLVDWLDPESKEFEVLSDWQARGRADLEARIGAQMGWLRVT*
>FG1_v1_50012|ID:100159354| protein of unknown function [Uncultured magnetotactic Bdellovibrionota FG-1]
MRTRAGASIPVAIRTEHGVLGVLPLESSQQITRATKGAISSFLRAYNRSKVLVTVDSPED
AHLLDDRTLVAPVTLVYELPSWRSRA*
>FG1_v1_50013|ID:100159355|folE| GTP cyclohydrolase 1 [Uncultured magnetotactic Bdellovibrionota FG-1]
MPPKTKSMPRKENAQLARETIIKNTRSTLDLLGEDVTREGLIRTPERYAKAMEFLTSGYD
RNIDDIVGNALFKENASEIVIIRDIEFFSLCEHHLLPFFGRAHVAYIPKNRIIGLSKIPR
IVDAFSRRLQVQERLTTQIAGELQRILKPLGVAVIIEATHLCMMMRGVEKQSSYTITSTM
LGEFHDDPVTRKELLALLGGLGSASPRR*
>FG1_v1_50014|ID:100159356| protein of unknown function [Uncultured magnetotactic Bdellovibrionota FG-1]
MVDPDQTICFCHFVSLGQLTDAIQKGCRTLEEIKKQTCASTGCGGCESEVVEILHEVLQA
GLRKARWP*
>FG1_v1_50015|ID:100159357| protein of unknown function [Uncultured magnetotactic Bdellovibrionota FG-1]
LAKKFMLFVTTMALKPTHVFDKTANRYSDFFEHRYISGAGRHIDDPVAELTPTHFMAKLI
DDTDDTMKHGTVPTRRLIVTNQEPHGHNFHRAPCNTKAVARFTATVPFSTPPVKPREEFQ
PPQTHIPRSR*
>FG1_v1_50016|ID:100159358| ferredoxin [Uncultured magnetotactic Bdellovibrionota FG-1]
MPDKTRKWSDNAPGKFYVDDQCIDCDACRTEAPDNFTRNDEHGYSYVYKQPSTPEEEIRS
KAALEACPVEAIGIDGV*
>FG1_v1_50017|ID:100159359| Metallophos domain-containing protein [Uncultured magnetotactic Bdellovibrionota FG-1]
MKKVKFIISDCHLSAGRFFEGQLNPHEDFHFDDEMVELFDFFSAGEFGHGPDGPVDVELF
MNGDYFDFLNVPYNGEFEDVITEPIALFKCEAIIQGHPKVMEALRRFAAKPGKTITYMVG
NHDADLFFPKIRERIIREWDPQGEFPSDKVKIITDRDRVRWGGGVEVHHGNQFEAVHVLN
FEKPLIEQEGSEAPVLNLPWGSFYVLKIVNRLKWEREFLDKVRPIKAFVFFGLLMDPVFT
LKFCFLSAFYFLKTRFVYSRKRRSKLSVTAKILKEETSNFLLDLECEARDLMASDAAIRT
VIFGHTHKPMDKIYPDGKQYINTGTWTRMINLDWRHLGQQYSLTFALVQIENDKAHCELR
HWVGEQSPHRVFRG*
>FG1_v1_50018|ID:100159360| Peptidase_M43 domain-containing protein [Uncultured magnetotactic Bdellovibrionota FG-1]
MRMGHSRHRLLAAVVLVFPLFLNCGKKDLAATTSAVVLEGAAWVPNVTGAGAVNHDANVT
LTKTDLATVTGPLVGLAQGWSGREISVTIDMTDDLGDYGSLTLLAQPTGFPAALQGGAYT
VLTYLSDGSNDWINLARSGTGGDCFASGAYICDSSGNCTVNSACTISWPSAYADRSHWEQ
HQIDFSFGSYASTNTFPTCNWSDGTAQSALDPSCAFNSTFFSHGKMRSGGTYTAKYILMT
DSYASLSGYNAGLNVSVIKKAKNSIANSGAIDVNVILVGKDVAQATRTEKGKINLDSLFS
AVQDFYSASNVNVKLGSIQAYEWTDGEAYANVAMGDFGKMVAAAGSMLPAATAGKAINIF
FVKSVSDNSALLGMSGGIGGPAVNGLPNSGVVVSTFGKMDQYNSGCSAAPCGLTQVEYDF
ADMEQTIAHEMGHYLGLNHPTESHGTEHDLLRDTPICTATDSSGRISIRNCLMRDTNVFP
VTQKMCSDACTSYSSIDGNYCPVALECEFNYMMYWSSKYFTVGKGTGDGNLFSAQSGQVI
NNHPLIQ*
>FG1_v1_50019|ID:100159361| putative HEAT repeat domain-containing protein [Uncultured magnetotactic Bdellovibrionota FG-1]
MSKLWVKVCVWAIATILFGLSMPVSASTDAEIEESVRVMIMDRHPHESPAWWRSLGPQTP
KILTKMYETEPSTYRKMRLIEGLSAFTDDAVAVDFIKSQAEHTPDDVIRTNAIRMIGVAQ
GAREEEWLSKFLKHDDPHTRVAAGTALKRSGSSSALARVEQWFVSEKQSWVVAKVKGELP
PISGKWVPSGTSEDRLSPDFGGTWRGFWVSVKEGTVGMKSEPVLLTAQVSGLSEFNAEVT
VKSQHKIRHWKIVKAIGKAGYWTGSMAEEQSKNPVRVPSQVCNADLSKRSENVLMQIRLP
QSGEFILLRRDNALQD*
>FG1_v1_50020|ID:100159362| succinate dehydrogenase / fumarate reductase, cytochrome b subunit [Uncultured magnetotactic Bdellovibrionota FG-1]
MIPLHQALRSSVGKKLLMALSGLGLVLFSLIHLLGNLSLYKVNGTTFNFYAHTLMGLGGL
LVVAEVGLTALFLLHILMGFTLTGKNRTARPIAYQGLRTKGGASYSNLSSRNMIITGGIL
FAFLILHIWQFRFGPAEAAGYVTQANGVEVRDLHRLVYETFRNPFFVFVYMGSMALLGTH
LRHGFWSAFQSLGAVNARWLPPIRLLGMVLSFILAFGFFLIPLWIYFDIPGALK*
>FG1_v1_50021|ID:100159363| succinate dehydrogenase / fumarate reductase, flavoprotein subunit [Uncultured magnetotactic Bdellovibrionota FG-1]
MSDIKLDAKVPEGPLATKWQDYIGHMKLVNPANKRKHTVIVVGTGLAGASASASLSELGY
NVKTFSVLDSPRRAHSIAAQGGINAAKNYQNDGDSVFRLFYDTIKGGDFRAREANVHRLA
EISRLIIDQSVSQGVPFAREYSGELANRSFGGAQVSRTFYARGQTGQQLLLGAYSQMMKQ
VDAGKVQLFNRSEMLELVIIDGKARGIITRDLVSGKIERHVADAVCLATGGYGRVYFLST
NAFNSNGTAIWRAHKKGALFANPCYVQIHPTCIPVAGEHQSKLTLMSESLRNDGRVWVPF
KKEDCKKHPGEISEDARDYYLERKYPTFGNLVPRDVASRAAKQVCDEGRGVGSSGLAVYL
DFKDAIQRDGIDVVRDKYGNLFQMYEKITGENPYHVPMRIYPAAHYTMGGLWVDYNLMSN
VPGLHVLGEANFSDHGANRLGASALMQGLADGYFVIPYTIGSYFADSKLEKVDASHPAFV
QAEKEAVAQINRLMEVGKKGKKTVLEIYRELGHIMWDYVGMAREEKGLKIAVEKIQKLRE
EFWTNVRIPGSDASFNKNLEVAGRLADFLEMGELMARDALHRRESCGGHFRLESQTPDNE
ALRKDDEFAYVAAWEWVGSGKDPVLHKEPLKFDSIHLAQRSYK*
>FG1_v1_50022|ID:100159364| succinate dehydrogenase / fumarate reductase, iron-sulfur subunit [Uncultured magnetotactic Bdellovibrionota FG-1]
MSAQLMNLTLEVWRQSGPADPGHFETYQAKNISPDMSFLEMLDFVNEDLIKTGKEPIEFD
NDCREGICGSCSCMINGQAHGPDLAIATCQLHMRGFKDGDRIVVEPWRARAFPVIRDLVV
DRNAFDRIIAAGGYTGAKTGGHADANAILISKQDADAAMDAAACIGCGACVAACPNASAS
LFTGAKVSQMALLPQGHPLRVDRVIRMVEQMDKEGFGNCTNIGECRAACPKDISIDNIAR
MKREYVAAMKAPLRRTGGDGAI*
>FG1_v1_50023|ID:100159365| Cytochrome C [Uncultured magnetotactic Bdellovibrionota FG-1]
MNKMSLLGLLTAIFLTSCTQGDPALHKRINQLEARLLDLRPALGEVMGVIQQHHAKLYYA
GSVGSWALAAYELDELKEGLDSAVKLYPHFKEVKVPLTDAVKITESGVQEVETAIKAKNK
KSFIKSHESLTQACNACHQTVERGFVVIKTPARGEFSNQQF*
>FG1_v1_50024|ID:100159366| protein of unknown function [Uncultured magnetotactic Bdellovibrionota FG-1]
MGCLNLFAMLSHVTMLNKIMLFSILPTFLTLASLAYASGPSNIAGISERLESMTCRGAYW
TTKADSEKRIGPAIDSACRSVSDAAAAEACSFSVIKQMSKAAPEALFVGNAVSGQVTFQM
SIVDGGKQVFSSLRTGSHGDGVDGNISLNFQRVGVSNDPYMIESGSVSGESDKVSSFMVP
IRRRLAPDLVYFFVDGCTLNWAKQNE*
>FG1_v1_50025|ID:100159367| protein of unknown function [Uncultured magnetotactic Bdellovibrionota FG-1]
MPQIQLRLQSGVSSSGDITLTVQDNTYDYLMTSRAPTIKVSAYLDQDWPQIEAKYADIFV
HEACPSKFEVTKITPGSKIRKNLTLPGSMKNGEQLVIHVKRVGEGTSDPTS*
>FG1_v1_50026|ID:100159368| protein of unknown function [Uncultured magnetotactic Bdellovibrionota FG-1]
MELIRFYSAVLWLGIMLALAGQLKSCTLTIMGLAAEKTQVGIMSYSKFSRMLTHP*
>FG1_v1_50027|ID:100159369| protein of unknown function [Uncultured magnetotactic Bdellovibrionota FG-1]
MACEHVTEQEKIFFYNGKSLPLLYLKYLEYLRQDKELNGGTIHNRKKPLLLFL*
>FG1_v1_50028|ID:100159370| protein of unknown function [Uncultured magnetotactic Bdellovibrionota FG-1]
MDAPKKYDQVFLTTGLGGSVVDGQRPIKGSVWGLVSRSLRKIGITKACRIPRGPHSIRHA
FASKLLAENTPMKDIADLLGHKSIRTAYVYTKSDVNRLRMISEEWPEVAA*
>FG1_v1_50029|ID:100159371| protein of unknown function [Uncultured magnetotactic Bdellovibrionota FG-1]
VRLSRWGIKAVPRSLPSPGKALPAYGQNLSIIPTSPMLTGIEAALATDLDRQYALVEALE
AVDQDFVLADWVLGASDSSHSKTR*
>FG1_v1_50030|ID:100159372| exported protein of unknown function [Uncultured magnetotactic Bdellovibrionota FG-1]
MTKKALHYSAPGFSILSLIIISACGGNSPTQPNPAPVNSSPPSAVPQVVEAPISTPAPVV
TQPQSPSPIGILNLPLPEGAVELVGPNICTEKLSRLIDCTSVGTNLSFDTKSLDPAKFYK
TTITPVIQGDCSGLVVELNLTFIANQNEASAKVFNPFLKKEEVFETPTLEPISAITIEDR
RPELWRKLTAFKSTCRVSVGIQPNQAKGINHENPPSLPQL*
>FG1_v1_50031|ID:100159373| Membrane protein [Uncultured magnetotactic Bdellovibrionota FG-1]
MSHSKEGKKFDPKKAAHLDAPKHQQSIPYAALVFLRNRTPGHYAIPAFALITFLPVISSA
VALFMGVIVALAFGNPYNAHTKKLTHTLLSLAVMGLGAGMNLGIIGKIGLSGIGYTIAGI
GSAFLIGTTFGRLFKIEKDTSLLITVGTAICGGSAIAAVAPVIKAKSHEVSVALGIVFMP
NALALFIFPWIGHHLNLTETQFGLWSALAIHDTSSVVGATLQYGSHALEVGTTVKLARAL
WIIPVAMIVGLIRSRSHQSKTAATKTKKPWFILGFLLAAALVTFVPVLQGAGHQIEAVAK
RLMVLTLFFIGTNLTQETIKAVGVAPFIQGVALWFVMATGTLTAILFGLIKL*
>FG1_v1_50032|ID:100159374| putative membrane transporter protein [Uncultured magnetotactic Bdellovibrionota FG-1]
MIQYGFMICAGFITGVMSGVFGIGGGVILIPILVLVLRFNPHTASGTSLVALLLPVGILG
VIQYFKAGSISYDHIRYGLLIALGLFVGTYFGSKFAMLLPDFWLRKGFALLLMILAVRMW
ITPAV*
>FG1_v1_50033|ID:100159375|selD| Selenide, water dikinase [Uncultured magnetotactic Bdellovibrionota FG-1]
MDPKPIRLTATVKKGGCAAKLPAGELREILKTLKLPRLPELKVGTELMDDACLWDLGNGQ
YLVQTLDFFTPIVDDARDFGAIAAANAMSDVYAMGGEPRIALTILAFPASTLPMALVSEL
LEGAVTKIAEAGACLAGGHSIDDETLKLGFSVTGFVDAKRAWTNQGAQPGDTLILTKGLG
TGTLMTALKLGELSAEFTGAAIESMKLLNRTNDLIGDVSINAATDITGFGLAGHAMQMAV
ASRCTFEIETQRLPALPGALKMLGDDYLNRAHKTNRDYTEKSVTYQEVDAATIWLTVDPQ
TSGGLLLSLPEEDAEKALQLLQPRFPLASIIGRVVPEDPYTRIRFKGTAVE*
>FG1_v1_50034|ID:100159376|selU| tRNA 2-selenouridine synthase [Uncultured magnetotactic Bdellovibrionota FG-1]
LSRIELFHDVLKITAVEALAILSEPEHGDAALIDVRSEAEYAQGKIPGFQNLPILTDSER
HQVGLIYMQQGQEAAIHLGQRLVAPYRLLRLEAWRAAIEATAGHKAIVSCWRGGLRSRIA
AEWMAEYTGSPIRTVEGGYKAIRAELLQSAQAAQPAFLVLAGLTGSRKTELLTAAGPARI
DLEEFAAHRGSAFGGIAGVEQPSQATFENQLFLAIYRAKQARRPEVLVEDESSAIGRVLL
PNEIKDRIVQAPLVLLEVGLDDRALHIARTYVLEPMRAGISAHDHLESMRNAVKRISKRL
GGLLTSKIIRALEDAFMNNERLDEDRHLPWIRELLEHYYDRLYLSGLKSLNRPVLFRGNY
EECQQWIQNRFA*
>FG1_v1_50035|ID:100159377| protein of unknown function [Uncultured magnetotactic Bdellovibrionota FG-1]
MKQRIRHLFPHNAGIPNDDQVPRGWITPQGHFHKTKEHWTSINAQFRRPDTRAVGKDEAP
EEAELAEKNAHLAYSLGWISVGHAGKLNAIGHQKTFEASYHPAVTTLRTLLAALPHLSIQ
IEIQIGNYVPSRGTHEDFHVKEYDLDILIKRGRLRHTFP*
>FG1_v1_50036|ID:100159378| protein of unknown function [Uncultured magnetotactic Bdellovibrionota FG-1]
MGKNTLPAQLSKALQFATLKHGLQTRKGTEILYISHPLAVAALVMEHSGNLTQIQAALFH
DLCEDCDVSLAVIKKQFGAGVAKIVENCSDSFSSEKGPWKNRKVAYLKHLETVSADTLLV
SLADKVHNCGAIVRDLDRHGKGVWKRFSAEPLQISWYYSTLLKIFTRRRTEGTAGFKQLL
ADFRKSVKRLVAEAKLGVAQND*
>FG1_v1_50037|ID:100159379| protein of unknown function [Uncultured magnetotactic Bdellovibrionota FG-1]
LHGGLYSLLKSELGKGDTSSGGVATAGGKDNSGATKPGGDAAGKGAGMGVGVVVGRRVPT
*
>FG1_v1_50038|ID:100159380| putative Lipoprotein [Uncultured magnetotactic Bdellovibrionota FG-1]
MSTRIFSMVWVLVIFAGPAGLVSCGKSDQTFSYHFTINGCDTAEHFSSTLAEECGSLQNE
ALNNGCAQTLRKDFFAQIGCTGDFTPY*
>FG1_v1_50039|ID:100159381| exported protein of unknown function [Uncultured magnetotactic Bdellovibrionota FG-1]
MKLSPSVLLPILFIALADSSLAQAGSIHNHLTLDLLPLVMSANNPAGTGLALSYDRYHDW
LKSSYEISIEETTPFSFENHRMDVNFQLGFFTEINPAFSIGARVGVVVNNPGQPAGFGAL
GLRLPALHPEEKEFFSFFFEEIDLGLSGAGERYAGIRLGMKLL*
>FG1_v1_50040|ID:100159382| protein of unknown function [Uncultured magnetotactic Bdellovibrionota FG-1]
LITILTHFYWELQLDAHPWCTIALGANVYEPALFVNREPTSGFLLRSTATSAAGRSAFW*
>FG1_v1_50041|ID:100159383| enterobactin synthetase component D [Uncultured magnetotactic Bdellovibrionota FG-1]
MNLLFSSIVSPQVGFYSVRLPLQPQEEVRFGESSHPLPVELLGAASGRQLDFRLGRYCAQ
TALRFKAPSEPSSFVGVGPAREPLWPPGWVGSITHTQGMVAAVVALSAERSALGIDIEPL
MDETRAARIESRVLTLSEMLLPARSRQERVTAVFSAKESIYKCLRPLVGKYFGFHAVAIR
QWNLLQGTFHFVLLEDLTPPYVQGWEGSGRLAVDGAYVFTAVELVPLHQS*
>FG1_v1_50042|ID:100159384| serine protease Do [Uncultured magnetotactic Bdellovibrionota FG-1]
MKASQAQKRLFIAISASVVLCLVALSHSSVHSAATEPPPPPLAATSLQNLFVDISDRLMP
SVVNIFTTKAVRAHPHGFPGFPGFGGFPGDLPDGLEGGSEEALPLDPRSPQAPQTPMSLG
TGFIIEAGHGKGIILTNHHVIAGADEVKVKFTESADEDEIPAKIIGKDPELDIAVLEVIT
DRKLQAVELGDSDRLKVGEWVAAIGNPFGHGHSVSHGIVSAKERTLPGGFGRYLQLDAPI
NPGNSGGPLVNMSGQVVGINNAIDARGPGIGFAIPINSIKEFLPQLKAEGKIDRGYLGIN
IMPLKMDLAKALHIEAPAGTPVVANVGPGTPAEKAGIEPYDVITGINGKTLKSTAQLVEA
VLKIPAGQKILAQVIRGGKKFNFDVTVQARPQ*
>FG1_v1_50043|ID:100159385| protein of unknown function [Uncultured magnetotactic Bdellovibrionota FG-1]
MRMGANCFGREDVYNGGHQAIRYVDKEILEGGCREGRRWGFRGGGMDGGVTEGD*
>FG1_v1_50044|ID:100159386| Aminoacetone oxidase family FAD-binding enzyme [Uncultured magnetotactic Bdellovibrionota FG-1]
MVGSKKTLKVGIVGTGPAGLMAAYEVAQAGYSVVLFEKRRGPGRKLLIAGSSGLNVTYDA
PGAEFAAHYGVQRERFLKIFSVFSPQQWLAFIEHLGIKTFKGTSRRYFVEGLKASSLLRA
WLDELSALGARLELGHECSGFEDSSDGVRLYFDDPEKSGDAQAVFDFDAVCFCLGGGSYE
PDENPLRWPRFFREKGLGFQDFEASNVGFQVDWPPALLKEVEGKPIKNVVLSSSRGQRSG
DLVITHYGVEGTPVYFAGEVGTVYLDLKPDLSEAQIRAKLLLCRENLSPIRRIKRFLNLG
EGALALLFHLTPSAVLSDLNAMMDLVKRFPLPLRQRQPLSEAISSSGGLKWDGLDETFML
RAYPGVFVAGEMLDWDAPTGGFLIQGCVSQGAVAGQGIVAYLKSDGGI*
>FG1_v1_50045|ID:100159387| L-asparaginase [Uncultured magnetotactic Bdellovibrionota FG-1]
LKKKKKSQVLILYTGGTIGMDVGTDRALTTPRLKPSMLKQRLEARVPELSALADCHVGVL
LNRDSAHVGPEQWKWFAQEIQSRWSQYDGVVLLHGTDTLAYTASALSFLLRPCLRPVVIT
GAQRPLTALRTDARRNLISAVEIATQGPRELVSQVCVFFDEKLFRGDSIRKRSAIDFDAF
ESPQVEPLAVVGTEIRYQGGLTLRTAPKTRLKAPLKFLPEFDRQVVLLHVTPGFPARLIR
EKLLPDLSALVLVVFQSGTAPTEDPEFLNLLEDARRLKKPVVLTTDGRASHPDLYEAGKV
LLREGGIWAGTMTPECAFVKTAWILGQPGGARRFTALWKAVF*
>FG1_v1_50046|ID:100159388| MBL fold metallo-hydrolase [Uncultured magnetotactic Bdellovibrionota FG-1]
VITLGQRKILTIDCDYLHPQYAASYLLMDRSHGKTSAAFIDNNTAHCVPQLLAALKTEGL
APEDVQYVIITHVHLDHAGGSSALMKACPRAVLLAHPRATKHVIDPSKLIASAEHVYGPE
TFQKLYGSIEAIDAQRVRAIEHNEKVPFGKGRPLRFIHTRGHANHHFCIEEPETQSIFTG
DAFGICYPALQREGLFIFPTTSPTDFDAHEALNSIDLILAVGARQAYLAHFGVLTEFAAA
ALQLREDLRFSQSLVEHLVKQDGLVDPDPWTFCHRALEQHWQNKAQSVGLTLDAQDRELV
RLDLDLNAQGLVHVAKKRLSKGL*
>FG1_v1_50047|ID:100159389| protein of unknown function [Uncultured magnetotactic Bdellovibrionota FG-1]
MSFNKAFLPAVLGLVFGLILVSGWVSQILQRSFRTHGNVFSQYAPKPPIAKLSAPSEAPW
CNPAYKMRWAGCNLR*
>FG1_v1_50048|ID:100159390| protein of unknown function [Uncultured magnetotactic Bdellovibrionota FG-1]
MPSAETRQLLEHFAIHLPPQGQVFCLPSQAEIPLWLQSHGYTVQEMDAAKDARLLSLPRE
SFDGIWAGQALANLPIEETQRVVASFFQGLRPKTGVFSAILTYPEKALASMLRQNGFNLL
TLGRAKSDDSHLAIIACRI*
>FG1_v1_50049|ID:100159391| exported protein of unknown function [Uncultured magnetotactic Bdellovibrionota FG-1]
MPNFKILLIFTCLSWALSASVFANTHANTYLPHKVALITSYDTAQLAAKLPGYLGFLRSS
IAHSGMKTEMELEKTFRDQLENEGYEIEVYHQGNLAILSALLHSPDYAGIYWVSHGLQKG
SADGGLLQGGILDKDEFDISPLLSEIHPNLRVLGLITCYSSQAFKSRTLDQQLAKTNPHL
MWLTFPREVDAVPGLKVTIQTSLSGLKRPPPVLSASEACPSRQGYYLGLTRTCHEDGPAI
YLQGNGRLLATFTSCKKGQTQSISGHLDVTAQDLEDIRNKDFDPAIFDILVATGSKPISA
IMLDKAPYLGEISIDPIRLGRDDLGTWRPLSLRKGDLVGVSQHIYTYVGQPPAPYRLTDY
RPFTCAH*
>FG1_v1_50050|ID:100159392| protein of unknown function [Uncultured magnetotactic Bdellovibrionota FG-1]
MIDAKKRIQLVAALTLASMGLTQVAFQRPAHAIIAGATAGAAIPALVVLGASLIGTAGGA
GLVTLGISTGRECGDCTAPDTLIYGGGILTIGGVIGILVGVVMLDQTGSPTLQFRPLDSL
TATERGILPAEQKAFNRQLQRINGISETIAQKFADPKITDANQALRLADEIWKQACHDQQ
ISALACSALSKNSQHFAQQLEQASQKK*
>FG1_v1_50051|ID:100159393| phosphoenolpyruvate carboxylase [Uncultured magnetotactic Bdellovibrionota FG-1]
VSNSLIYNIKMIISYGKVASHQFNMPSLKSHNELAPELRTLVKRSVALLGNVIREELGLK
AYGRIESLRKQMTVVRGSSHEVAYAVLKRSLEDLRKLSMHQREEIAQAFTLMLELMNACE
SSYRTWRLRSGLAVHLVKRPDAIIYVLTAHPTEARSPETIALFREIQNALTEWIDDPKSF
EIEKRILSLLRVAWRLSPSRRRKPTVRDEADAIYSMVLQSDTLGAILRANREIAPVFLRT
WVGGDKDGHPGVDEVQLHQSLQASRTVLLQRFESGASRLFKLAERMGDPQLMGELKPVRQ
ALKGLRELKRGDGRRVGRLRTVLKGVTDFHPLAAELRLLLKVFPGLVVPLELRESSDLLC
QAAEGKPLAISRMMVKVRVLSEGGDPKWYARGLIISMASNMDHVRAAAAVVKKQWGSIRL
PIIPLFEQNVALESAPQIAGQMLADRELRAAVHEYWGGYFEIMVGYSDSAKETGVLKSRL
EIAAAIHSLDRVYRKAQKTGTFKPVFFHGSGGSTDRGGGSIEEQTAWWPDSALRIYKATI
QGETIERSTASPEITRRRLDQIAQRVGAGGASAYQASAVLRRFADATSIYYRVMIGNPEF
LKVVSCATIYRYLSDLKMGSRPSKRGQVLSVGALRAIPWVMCWTQTRALFPTWWGAGSAW
RSMSARDQKELRKQYGLDPLFCSYVKVLASTLAKVELPIWQLYLENSGLDAELTRKTISD
FRREFRLAVTFVRAITGERDLLGFRPWLGTSIRLRAPMIHPLNLIQVLLLRDPDPALLRL
TVTGISSGMMTTG*
>FG1_v1_50052|ID:100159394| Serine protease [Uncultured magnetotactic Bdellovibrionota FG-1]
MKTRVRFLSFVFALIAATSAQANLIWPSLSPSLASPLFQIFGTDDYRIGDQWGKHAVTQA
EIDVGGAVFRRVALATAKYGSGGTAFYLGKFNGLHVMATNYHVMEAFGCDGSPVKFPFTG
KNFTCSKLFGLWTDIDLSLFAIPVSAGDEATLLGLGRNFDFDAKIYPGQKLLTLGFGIAG
NPAGKLMANQDDDCKVFSQADDYRFMGDPDEYNPGPYKAWSFANGCDVSHGDSGSSFVDR
ETGQVVGIVWTGRVPKSPEVQSSKYLGEMLKVQSSKIWTELTYTVPAPKIREKLKEIIAN
GSLDELSRKTLEAVIGNRTE*
>FG1_v1_50053|ID:100159395| CarD family transcriptional regulator [Uncultured magnetotactic Bdellovibrionota FG-1]
MVSRGQNFALRSASSFDSGLKRLYIFSSGFCPASEVLMFKVGDNAVYPAHGVAVIKRIEE
KEVGGKKKRFYVLQVVDNQMTIMVPTDNVASVGLREIISNKDVKTVYDILKERNVKIDQT
TWNRRYREYMEKIKTGSIFEIAEVLRNLFLLRHSKDLSFGERKMLDQAKHLLVKEISLAK
NTQEDQIEQEIQTIFAS*
>FG1_v1_50054|ID:100159396|cysS| Cysteine--tRNA ligase [Uncultured magnetotactic Bdellovibrionota FG-1]
MNTVIRPIKLTNTLTGKKELFEPREPGKVSLYSCGPTVYNYIHIGNLRGGLVADLFYRYF
KRVGYDVNYVRNYTDVDDKIIKRANEEGISAEAVSKKYIQEVEKDYAASGMLEPTHKPTV
TDHMVEIIALIERLIANGHAYVIESGEVLYSIEKFDGYGKLSHKQPEDLVAGMRVDVNEK
KKSPLDFALWKPAKPGEPAWESPWGKGRPGWHIECSAMSSRWIGDQIDVHHGGEDLIFPH
HENEIAQSEGASGHAPFVRYWLHHAFLTLSKTKMSKSLGNVFTARDFLIKFSGEFARFLL
LGVHYRSPIDFDDHVVEQTMTGLQRIYEAKAKAQQVAKQVRAHADLRAEGAWGAFLASSE
KARTEIDECYANDFNTAGALAALFTLIREFNRTLAEPLGQATPAAVLGATELLRVIEDDI
GGMIGIGRQDPTYALEDLARIKAERATAGGSTLPTEAEILQGIEDRKTARASKDFAKADQ
IRKDLEARGVLLKDGPQGTSWSYK*
>FG1_v1_50055|ID:100159397|spoT| bifunctional (p)ppGpp synthase/hydrolase SpoT [Uncultured magnetotactic Bdellovibrionota FG-1]
MAKKKPQATIASICSRISSYYPDAKLDLVRKAYEVAERAHQGQLRSSGDPYMTHPTEVAQ
TLADLKMDIPSIAAGLLHDTVEDTSTTLVQIEEEFGKHIAELVDGVTKLSKITFKTSEEK
QAENFRKMILAMAKDIRVILVKLADRLNNMQTLEHLIPYKQKMIAQETLEIYAPIANRLG
IGWLRIELEDLCLRYLHPDVYYRLAQKVTKKKIERDKYTDEVCDIILEKLGEYDIKATVG
GRAKHFYSIFKKMERRQTDYEDIYDLIAFRIVVDNITECYKSLGVIHATYKPVPGRFKDY
IAMPKANSYQSLHTTVIGPSGERIEIQIRTNDMDQVAEKGIAAHWKYKEGKFDSHSHENV
EWVNRLLEWHKDLSDPNEFLETVKIDLFAEDVFVFTPKGQVKQLSHGATPLDFAYSVHTD
VGHKCVGAKVNGKIVQLKHRLKSGDTVEIITSPTQEPSKDWLKIVRSSRAKAKIRAHIKI
QERLKAMEIGRELLDKALKPYSMSVNRVEKSGELLKAAQALGFKTVDEMAIRIGYGRTQT
EHVIPYLVPKEALEHTVEDAKAEDESFLKKVFKAATRRSETRNAITVANLDDILIRFGRC
CSPLPGDSIVGFITRGRGVTVHTVTCTKAIDNDQERRVDVQWNQPDKGVMRRHVRIRVLT
LDEPGLLALMSQTLSACGVNISSANIRTTKDKKAIALFDIEVSDISQLHKVQSALESKRG
VISVERVRS*
>FG1_v1_50056|ID:100159398|gmk| guanylate kinase [Uncultured magnetotactic Bdellovibrionota FG-1]
MSQSKLIVISAPSGAGKTTLCQRLLEDFSELVLSISCTTRPPRGAETHGREYFFLSKEEF
ESQIRAGRFAEWALVHGNYYGTSKDVIEKAFHHEKSVLLDIDVQGSASLRTAYPTQCFTV
FIAPPSIEILEARLRARKTDSEQTIQKRIHNAATEMERISEFHQVVVNDQLETAYRKLKA
IVAQQLRAEALA*
>FG1_v1_50057|ID:100159399|accA| acetyl-CoA carboxyltransferase subunit alpha [Uncultured magnetotactic Bdellovibrionota FG-1]
MEAFFEFEKPIVALEKKLQDLRALAKQEGVDFSNEINILNKKLETLIDETYAHLSPWQRV
QLSRHPARPYTRDYIDLLFPDFLELQGDRTFGDDQAILGGTATWKTDKGDITVMILGHQK
GRTTKQKIERNFGMARPEGYRKAMRLMQMAERFKMPMITLMDTPGAYPGIEAEERGQSQA
IAECLRLMAGLNVPIISVVIGEGGSGGALAIGVGNRVLMQEYSTYAVISPESCAAILWSD
SSLAERATDRLKMNPTDLLKLGVIDAILPEPQGGAHRDWNLAASLLKEGIAQHLNPLIKQ
AKANAKKSPKKLIMDRTEKFRAMGQAALAHAPDTSG*
>FG1_v1_50058|ID:100159400| exported protein of unknown function [Uncultured magnetotactic Bdellovibrionota FG-1]
MKKFHLFRWISISSLFLTLTGCAALGLKDNSDDPRADPVAAAAARFRNPASDSRPAATES
TTQSGDLFGDDETGDEARAQTTYAEHLVLGMPMNQVMALWGQPSQVESAGDSREGNQRWT
YFSGLSSRWGLGGRRVVFFEGGHVAGWQTPH*
>FG1_v1_50059|ID:100159401| Sigma-54 factor interaction domain-containing protein [Uncultured magnetotactic Bdellovibrionota FG-1]
MMKWKLRIQDPSGETRLLSLRGSAILGRGETATIPLRDPTVPAEAATLWTPPQKAFAANE
ESPFWLRVAEGGEPLQLGDLFVREAQLPAGLPIRVGETRLTLERETDLGSQPNQPTHIRP
WLTCTDEGTQTLWLTKKAAHTPLSIYLAGETGTGKEVLAHLIHAWSGRASGPFIPLHCGA
LSMSLVESELFGHVKGAFTGASHHRPGALIQAHGGTLFLDEVGDLPLDIQVKLLRFLEDG
EIRPVGSDRISHSDVRLLCATHHPLLQLVEQGKFRRDLYYRLASITIQIPTLRTRPKDIA
LLARRFAKEFKRGISAQALLRLQAHAWPGNVRELRHGVERACGLASPNSAMLDEKAFEFL
LTPEHIHARPELELGVPVVSLDEMQRIMLLRALKLTSGNRGRAAQALGIARSTLFEMLKR
HQITGPRSEKYYQV*
>FG1_v1_50060|ID:100159402| membrane protein of unknown function [Uncultured magnetotactic Bdellovibrionota FG-1]
MHESKKTYKTQIGVSLDRGTRFLGLGLMLCFAALLALQWGITSRWFIFALGVAGLNLLIL
VLLRLPKAWRASRKISKAALESKALDQAHAGLRKGEYFGMGFETPLSREEFKAAAKKWAG
RSFKNWKVARDTEQEVQMVSTGGALSHLGVWVAHLALIVALVGVLWSSLFGFQARLIVAE
DGRTDYAQPLRGILPQGWSRYPAEQKSYAPYAKMNFEVAGTDYDPLEQSTTLRIYEKGAL
VSTVDVDSERPGEFGAWKFFQVGYGPGGRSSVDLSVIDSADGEERNFPKIGRGEGLELDS
YRFKVLDIQPESEFNRPAIEIEFQQNDSSPEKFWIFSDHRDYDFIRRKQSRAHFVLHSVR
PLQQSELIMSRDPGVALIWVGLSLAVVLLAWAMMASPSRKSWLAWRPGMVTWVGWSDQPF
LFEPRFEAQSKSLKRNLIASPVRRRSFWKWLLGGLFFGFSVWGTMAYGPRLWRLYETRTW
VYPHLNVVLAFAHRYVGRLTFLPVALAMALAGIYAFRAGLQSRAYRLGLLGSLGFLGVVL
VLRPSDLGWAGGVVLILALGAGGLAQGLEVWEAQWATQAEAQLKAQAKRRFKLFPPAPLR
FSVGMSVISQVLWGMLWGGLGLAKISIFSSVAVLGLLAWLAFGVAFFRPALFEARLPSLD
RLARWGYRGVFLGFCFWTAHLLLTSYLSQRATGLAWVESRPNVWGLAAWLVLGVALHFPK
WDKGSVLLPILAIAAMWVSYGG*
>FG1_v1_50061|ID:100159403|engB| putative GTP-binding protein EngB [Uncultured magnetotactic Bdellovibrionota FG-1]
MAGEFVATLGDASQIDQIIKGAFVKGRREPRIAMVGRSNVGKSSLINALMGGKLARVSND
PGKTRQIHFYFWKEVGKVIADLPGYGYARAGHEERDRWAKFIQQYFRADEGLERAIVLLD
SRNGPTDLDRDAIRFLSSESISVQFVFTKVDQLKTQSERAARRKEGSAELLKLGHDPSLA
LWVSSKEGTGLKNLERELAQGRVPV*
>FG1_v1_50062|ID:100159404| muramoyltetrapeptide carboxypeptidase [Uncultured magnetotactic Bdellovibrionota FG-1]
VKPWFPRIGIVAPSSKVPEIEFSLGVDKIRAAGFEVQVHPQVFEGHLFFAGTDAQRAEAF
FEYAILSSVDVLWAARGGYGAIRLLPLLEKMTQKRGIPPKKLLVGFSDSTALLEFVRTRW
KWSTLHASMPGLRKFCALPPHEWQTLLQWIRRKSVAHPFGRGTRLEFLGSAPRQAISGVV
VGGNLTVWTSLIGTPYAGNARGKIVFFEDVDENLYRIDRMVQQLIHSGALKGARAVVLGN
FMGCRDTVPSVLVRRPAAQDLERMIHSPQESELGPLRPSLEPSRGIEAIFSEITKAYGIP
IARGLPVGHGPEKVPLPLGATFKLSPRGALALMKWDWLQMKKM*
>FG1_v1_50063|ID:100159405| protein of unknown function [Uncultured magnetotactic Bdellovibrionota FG-1]
MDQDRRIREQFVSTLTHDLRNPLTSAKMAIQLLGRQMDVSPPKALHQARLINQAISSIDR
ADRMIQDLLDASRLREGESLPIQVVPCVLKTVMTETIEDLSLIYGNRFVLESDGDLAGYW
CCDGLKRVIDNLICNAIKYGKSDGKITLRLKDQGARVLISVHNEGEALSSDERERIFEPF
YRTHSAQNGGKNGWGLGLTLVRGMVQAHGGTVHVVSQVGDGTTFTLDLPKDCR*
>FG1_v1_50064|ID:100159406| DUF2007 domain-containing protein [Uncultured magnetotactic Bdellovibrionota FG-1]
MDEGAEWIHLGAAEHSEAKRLKSALEDLGVELQILSDPESCSTGGCKPKLEIMVRKRDLE
KVKSFFERERLRDLGELEHDQALADVVFDPEQENAHCPACGTEFSTKLTECPDCGLCFGG
*
>FG1_v1_50065|ID:100159407| GreA_GreB domain-containing protein [Uncultured magnetotactic Bdellovibrionota FG-1]
MIARIQAELEGVFQAARAAHEAATHDEAKPENQYDTRGLEASYLAGAQTQRAAELQAHLA
AFRTLELPERGAKDPIELGALVELELAGTLARRSFYFMVPRGGGTSVTFEGRSILALVPS
SPMGEALLGRKSGEDIEVEIQGGTRAYHIVRVG*
>FG1_v1_50066|ID:100159408| FSH1 domain-containing protein [Uncultured magnetotactic Bdellovibrionota FG-1]
MKPEFSRMEVAGTLISDYVFHKPQGAPKQVIFLLHGYQQTGAYLFKKLEASFPENALVIS
PNGPFPVPTLKKDGSRRIGFSWYFYDFSTDSYFIDMKVSIELIEGFVQRLGLVDLPKRIV
GFSQGGYLAPFVAARLQNVRQVVGVAAEFLGQELRESIELREPGAAWPPAFRVDAIHGEQ
DDVVKPGRSRQLHAEALEQGIQGEWVGLPGVGHKITTHVNQVLGEMLTRDSTKR*
>FG1_v1_50067|ID:100159409| protein of unknown function [Uncultured magnetotactic Bdellovibrionota FG-1]
LVETGKLSGDARDRTEDLIHAMDALYQLSYIPTQLSDFLGRFPRPIS*
>FG1_v1_50068|ID:100159410| putative Variant surface glycoprotein 1125 [Uncultured magnetotactic Bdellovibrionota FG-1]
LAVRTLALALSLSLLALPPPHTARADSAIDGELDAVCGKTLSQADQIQSGANAANPALGS
QQQKLQYCQAAKTAQEGSHANSAMWKVWSAVGVVCTYGCVASFAGGPTSEYICMGATVAG
GVTDALVTKNFTSAIMAVGGVGAGFMINQQMNKGNDQTNEAKEAKEGAKEGEKATKETKE
VKKDKDIGACINAAMAGLQVFMKYRSMKNDDDSMQTNLDSAKKVADSNVLANNGAANGYN
PQGQAANGSGGGTGGDTGNPSNPSDPNLATTRQATCASARNNPTGGTILQCAIASDSTLP
GFVSSPKFNSEFKKDSGQNLGDYLTKDGPPGPMMAGASTNGMNAAQAGKLATAISDLESQ
VADMSMPSSTYGHNGGGGSEGGGADNSMGDMQQMLAGMMEQLNPNAKKGTAPKTGVNAVI
FANKTRGPASVAEDKTLNIFDRVTYRYYFVGRRMTQDSTPQ*
>FG1_v1_50069|ID:100159411| protein of unknown function [Uncultured magnetotactic Bdellovibrionota FG-1]
MQLTAVKTRSPCLGFFSRELMEINQQYQIPAQIFSGNTVLLYHSNELHHNKPRMRDQIIT
D*
>FG1_v1_50070|ID:100159412| HTH cro/C1-type domain-containing protein [Uncultured magnetotactic Bdellovibrionota FG-1]
MKTTNFKQYGGLEYVEVKNLPVRTSKELGAIVTAKLGEVERLIAAEILNQHVPLRGQEVE
FLRKTLDLSMEKFAGKLGLTSGTILRWEREKKKRLSQINEYAIRGFVAEALALIIPIKFS
DLSESSKTPEKLIVDWHLGSQKRMAA*
>FG1_v1_50071|ID:100159413| protein of unknown function [Uncultured magnetotactic Bdellovibrionota FG-1]
MVTTADKKIIIEALINDEIQVTTHGFQQMINRKLVRADLASIGKTCVAFRWQDDKKTYFV
AGYDTNKKGAALSCKIEGAVVIVTVMRRHLTKKEKAGQ*
>FG1_v1_50072|ID:100159414| putative Toxin CdiA [Uncultured magnetotactic Bdellovibrionota FG-1]
MKSRSLRFVFALTFMVGLGMGGEARAEDKPITPKLERDGGWDEADGYSTNDSDCKVSAGI
NGDRYGCGGTRAMIEGAKVTNAVTQAAGQISTAAVGQSQQMNAQAAGGTQSATLHAAAVT
QRTTGDIELVTGGLNTGLGLVQMIQYADHKGNAKEIKGGSAEALKAEKKGPQVGDGSLGG
QGFVSAATDGGVNDRIVKNFKLNEKYHITTDVVPGPSQAQAQEAARNQEIEMKKGAMKRD
TKRIANKAADEQGGMAKEAMAGGMMSIIQGATQMMTGGFNIMSANQLDDTADKLKALENQ
VPTISPFAPMGARQVGPADALAPAAPTSLNGAGTSDVQAAQDSTPLTPDNGSLGRPIADV
PKTGIDPGPAAGKFSSSGPPGGGSGGGGGFNGGASTAPASGGDNADPQAKMADSSKGSGY
EGGGYASGGGGGGTPDKGPDLSGLLAQFLPKKDDAQKNPNGIADFGGRGPAGEGPISLLD
KNVNIFERIHQTYQDKGRRGTVGI*
>FG1_v1_50073|ID:100159415| protein of unknown function [Uncultured magnetotactic Bdellovibrionota FG-1]
MKNKKNGRKAEHYSFRRWLKKLKQKIGTQKILSQFLWFLAKLVLFYLDHQ*
>FG1_v1_50074|ID:100159416| protein of unknown function [Uncultured magnetotactic Bdellovibrionota FG-1]
MKNKQIGRKTNEHYSSRIRLEKLKLKSWRLYVLAKVLVILADAISYYLRQP*
>FG1_v1_50075|ID:100159417| glycine cleavage system H protein [Uncultured magnetotactic Bdellovibrionota FG-1]
MAAQVAPKSGEFLDGKLWFERKGKTVTLGITSFAVEEVGEVQSIEFPDEGTDFVKGDTVL
TVEGANGKLEVIAPATGIIQEVNEAARAEPDMVSDDPLEEGWLIKLEIEDTSDLSEFQAE
EDEES*
>FG1_v1_50076|ID:100159418| Histidine kinase domain-containing protein [Uncultured magnetotactic Bdellovibrionota FG-1]
LKSKTPRISQSSKPKKTKKADAGGLLASFQPGLAEALSVGHQPLAELAPRDEALFRAFQA
NLLSLISHELRTPLMGVLNALSLIEERSGPEHEAAEWVRMARENAQRLQRALAALLDLAA
IESGSFHARLREVDLGRIAQGRLDAFGAQFPEAKGRIEVLPGEHSDSDSSHGGPILADPQ
KLGRAIDLCFQLWLSKGALGQNLQLRISFSSVRLSFALRDDIAPLWDAAWSQALAGFQGG
VASPGSAFSGVLQSEREFLSRMEEGLGSEFLLIHQIMLLHRGEFIAAHGPNQDHEQIILT
LELPELASEEGLKAVLASRAYSVSTELGSVALILIEIPSSAHESQDESTWVNEIRKHLFR
SSDAVYWLKKRRQVALILEDCRPEDAPRLMRRIEGGKPLKFGVAHCPDDGLDPSLLLPLA
EGRMR*
>FG1_v1_50077|ID:100159419| intracellular septation protein [Uncultured magnetotactic Bdellovibrionota FG-1]
VSVGKPAMKSQAMRSLLVAGLLPVIAFTLIEEYYGTLAGLVAGMVFGVGEILYEWRTQGR
VDAMTWGGNGLLLTLGAVSLLTDQGVWFKLQPSIMEAFMALVLAGSVILGKPLLTGMIEK
QFKAQGREIQGLAPQFRQGLTGMTWRMAVFLALHAALAGWAALRWSTAAWAALKGLGFTL
SFVLYLVVESLVLRYRLASGKRENHYE*
>FG1_v1_50078|ID:100159420|miaB| tRNA-2-methylthio-N(6)-dimethylallyladenosine synthase [Uncultured magnetotactic Bdellovibrionota FG-1]
MNNEKLPEKFFIRTFGCQMNVSDTERMTALLAEQGMEPTAKVDEAALIIINGCTVREKAV
HKAVSTLGTYQGLRLEGKKPLIGVGGCVGQLDKAGLFKRAPYLDFVFGTDTIDNLPEIVH
RVRNGERHIVYADFDKSMDYSTETKVFGQKAQAFVNIMKGCDKFCTYCIVPFTRGREKSR
TMSEVVDDVARLVAQGVREVTLLGQNVNSYGKDKPGEKFPDLLHAIDTDSRCSNLKRIRF
TSSHPLDFSDELVECYESPEKGGVARLATHLHLPVQSGNDRVLQKMGRHHKIETYIAQMD
RLREINPDIGLSTDLIVGFPTETDEEFEDTLRLLDRVPYDNIYAFAYSERPGTRAAKLPD
DVPLKVKNERLNRLLNYHGKIAEKSYAVRIGKTLEILVEGEAKNQKLAGGKNAPTAGPRV
WTGHTSCNRIVNFAWDSPRSLVGRFAHVKITSATAFSLQGELQEQRLGADE*
>FG1_v1_50079|ID:100159421|yrdA| Protein YrdA [Uncultured magnetotactic Bdellovibrionota FG-1]
MILPHHGRWPKIHETAFVAPSADLIGEVEVGERSSVWFQVVIRGDVNSIKIGNRTNIQDQ
TILHVTRPKQADDQGQGSPLVIGDDVTVGHRVTLHGCRVGNRVLLGMGAIVLDDAIIGDD
CIVGAGALVTKGMVVPAGSLVMGVPAKVTRLLRPEELKFLPKSAANYVRDASEYQGYVHG
PTRLGSNDSDLTEAYYEGDGE*
>FG1_v1_50080|ID:100159422|guaB| inosine 5'-monophosphate dehydrogenase [Uncultured magnetotactic Bdellovibrionota FG-1]
MTLLNLQEALTFDDVLLLPGYSEVLPSQVKLDTHLTAKIGLHIPLLSAAMDTVTESKTAI
TLAQEGGLGVIHKNLSVKDQAFEVEKVKKSEWGMILDPITIGPKAKIAEALQMMRNYKIS
GVPVTVKDGHGHRLLGILTNRDLRFEEELSQLVEARMTRMPLVTAPEGTTLDQAKRMFKE
NRVEKLPVVDAQGYLKGLITIKDITKQRAYPSANKDKYGRLMCGAAVGVGAESVERANAL
VEAGVDVLFIDSAHGHSKGVLDAVRAIKLRFGDRVALVGGNVATYDGTLALIEAGADAVK
VGIGPGSICTTRVVAGIGVPQLFAVTEAVRAAKSRGVPVIADGGIKYSGDITKALAAGAS
CVMIGSLFAGTDEAPGELILYQGRSYKTYRGMGSLGAMSQTTGSKDRYFQSEVDEVGKLV
PEGIEGRVPYRGSLAFNIHQMLGGLRAGMGYCGAPNLVQLQEGARFVRITNSGLVESHPH
DVDVTKEAPNYRLESRR*
>FG1_v1_50081|ID:100159423|guaA| GMP synthetase [Uncultured magnetotactic Bdellovibrionota FG-1]
MSGQKNQTQHSTVVILDYGSQYTQLITRRIREVGIFSVILPADSTLARIEGFMPKAVILS
GGPNSVDEPGAPQLPDGFLEWQSRTQTAVLGVCYGMQLLAHTMGGKVRKAPRREYGRMEV
RPVAGSRFFESTKPFQAWMSHGDETDVLPPGFALVAQSESGSPAAMEAPARRLYALQFHP
EVTHTEGGKELLKHFLLTLAGIRPDWDMSSVLDEQVEKIKQTVGPTAHVICALSGGVDSA
VAAALVHRAVGDRLHCVFVDHGLLRFDEQARVMKLFEQQLHLSVNCIDASERFLSKLAGV
VDPETKRKIIGGEFIRVFEEAAEHIGRTVASATGVPPAFLVQGTLYPDVIESSPPPGAAS
EVGDGRKHSATIKSHHNVGGLPKDLKFKLIEPLRELFKDEVRELGRKLSVPEDFLRRHPF
PGPGLAVRIIGEITPSYLNILKQVDEIFIQAIRDEGLYDKIWQAFAVFLPIKSVGVQGDG
RTHDHVVALRAVTSSDGMTADWYPFEARFLAKVSSRICNEVRGVNRVVYDVSSKPPATIE
WE*
>FG1_v1_50082|ID:100159424|msrAB| Peptide methionine sulfoxide reductase MsrB / Peptide methionine sulfoxide reductase MsrA [Uncultured magnetotactic Bdellovibrionota FG-1]
MLLNLVFIVLGVFNVMADNNTPAYKKPTATELRAKLTPQQYKCTQEEGTERPFENPFWDQ
HEDGIYVDVISGQPLFSSLDKFDSGTGWPSFTRPIESGAVQTKSDRKLGVERTEIRSSRA
DSHLGHVFDDGPLPTGKRFCMNSASLRFVPLAQMKDEGYGKYLFAFAEKEQWKTATLAGG
CFWGMEDLLRQIPGVVETQAGYAGGDAAKSTYDEVKKGNTGNAESVQILFDPKRLSYEEI
LLRFFKMHDPTTSNRQGNDTGTQYRSAIFYADEEQKRVAETVKKRVEKSGKWGKPIVTQI
VPAKSFVRAEDDHQKYLAHHPHGYTCHFIRKIKF*
>FG1_v1_50083|ID:100159425| putative transcriptional regulator [Uncultured magnetotactic Bdellovibrionota FG-1]
MASDKREPKSMAEGLRQGLHEAIRYSKGQLKAKEHAVEVPGPAPKWTAAAIRRLRKEGCG
LSQPLFAALLNVTPSTVRSWEQGQKTPSGAAARLLQLLSLNPAVLELLVA*
>FG1_v1_50084|ID:100159426| protein of unknown function [Uncultured magnetotactic Bdellovibrionota FG-1]
MDHATTSLSRIPTLGSVDEALAALNRGNPVYVGLRVPAGMGRHESVICSDSAWTKGGHAV
AIVGYHLDPKIKSGGYFIIKNSWGPQAGDQGYQYMSFDICQKEVRPDMYCMFWEVQGVDH
TANPTRW*
>FG1_v1_50085|ID:100159427| protein of unknown function [Uncultured magnetotactic Bdellovibrionota FG-1]
LIALYVLIVQCAPIVAQCAQTDLSEVIVLVDQAVALQSFQSPHREAHLATHGLVRFQGDL
DHSRVGLVLFPGDPVRFRTVQRSSLGGSKSGE*
>FG1_v1_50086|ID:100159428| Pseudouridine synthase (modular protein) [Uncultured magnetotactic Bdellovibrionota FG-1]
MAQERLQKILAKAGVASRRKAEEFIEEGLVTVNGKVAKLGDKATIGEDAIKVKGKLLQGV
EAPVYYAFYKPKAVISMMVDTDSRPTLSDYVKKLNHRLFPIGRLDFMSEGLILLTNDGDF
AEKLQRRDDVPRVYRIKVKGHPTDDMVKRLEKGAKIENRMVKPHSVRIVRELENKSQLDI
VMLGGGAVDIKAMLEMKGFLVDKITRTAIGHLTLHGLAPGHFRLLKASQVHAILEHPDLG
LKRLAHEEESEKPKGQRKIHESHESDDSDESKDADTKTRPRPAVAPLLKPVKRAAHFAKF
DRPVRSDRPMRSDSRPMRADRPERSDRPSRPGSRPSKFSKPSPRGSFGDSRPRPVSGGPR
PFSGGPRPLSRGPRPVSDGPTIKPRRK*
>FG1_v1_50087|ID:100159429| segregation and condensation protein B [Uncultured magnetotactic Bdellovibrionota FG-1]
MSEKEIPVQDPASLLSDAASEWCPDAETSAFAEISPAISPLNPEGGNDYVAFIDDPFGIK
TIEIAEAQQIADELDLNDADEFEELDDSTLEHLARAMEQETAKIETAAREAQAQTAEEQA
VELAAQIAEDQALSALMAQEQAEAEKALELDPELLAALPQEPQVDVDGNLDLSELQSCIE
TLLFMMDKPVSAKKLQEWLGPTFQQELFENALQALQARYSSPSHGIELVEVGQGWQLRTK
PGRAALAKKLARVQTQRLSSGGMETLAIIAYRQPVLKEEIDKIRGVDSSYFVRGLLDRKL
IAISGRSELPGRPMLYSTADHFLELFGLKDLTSMPPLRELEQMVPQSQSKNPEDEDPRVK
EMRRLVGQMKADTSTSLLYDPREDEIILQEIRERVKAIPTSTPYLEEQKTLEKAAKEQAA
RIASGEIAPLDIPTELATEQS*
>FG1_v1_50088|ID:100159430| segregation and condensation protein A [Uncultured magnetotactic Bdellovibrionota FG-1]
LANRVAITVQLDSFEGPLDLLLYLIQSHEMDINRISIGALTEQFVAYVRLMQELNFDIAS
EFLIMAATLLHWKSKALLPQEAKPIDLLSDDDSAMTPEELMRQLLEHQRFLAAGQDLAQV
PMLGEDVFCRPNRKPPIEKTWKELDISTLALSFQDTLVRARKRTTILKKETVSLTDKIFE
FSDRLEIGIPKNFKEILSPLAEKPEIVVTFLASLELSRLRKMRLHQEGHYQEILLELLES
LRGFDMNLARGFDSPIAKAEAEVQAAHAADALELLHPSIAHPLEVEQSL*
>FG1_v1_50089|ID:100159431|trpS| tryptophan--tRNA ligase [Uncultured magnetotactic Bdellovibrionota FG-1]
VKKTMLSAVQPSKSLTLGNYLGAIKNWVHLQDDYNCLFFAVDLHTITARQEDPAALRERT
YRTIATYIAAGIDPQKATLFVQSHVPEHVELAWILTCHTYMGELGRMTQYKDKSAKQGTN
IGAGLFVYPALMAADILLYRTDLVPVGEDQKQHVEITRDVALRMINLYGEDLFTVPDVFI
PPVGARIMSLQVPTQKMSKSDPDLNATIFLDDTDALIRKKFKRAITDSGSEIRYAEEAQP
GVSNLLSIQSALTGKTVETLVGEYAGKQYGHLKVDTAELVIASVSPLRQKVEDLMQDKAQ
LDAVLHQGAERAREKARKTLAVVYDRIGLLPGRYR*
>FG1_v1_50090|ID:100159432| Peptidase_M50 domain-containing protein [Uncultured magnetotactic Bdellovibrionota FG-1]
MDLSLSQGIQRLSIQFPPFILAVIFHEYAHGWIAKRWGDKTAEEQGRLTLNPLPHIDPLG
TLIFPLINMLASTPFLIGWARPVPINPRRFRKYRPGLFWVALAGPGMNFLLALISSVLFC
AVARWMPEGFYLREPLEAMAYVSVTLNYALAVFNLIPLPPLDGSKIIESILPARLSIKYE
QISKYSFFILMALLLTGGLSVLSYPIQFCSNLTLYLMAKLFQLPGIFS*
>FG1_v1_50091|ID:100159433|xerD| Tyrosine recombinase XerD [Uncultured magnetotactic Bdellovibrionota FG-1]
MPSDDRLPPALQPEIHAFVESCRVDRGSSDNTVEAYRRDLEQFSAAVPKKQITQIHSEDL
FSYLIALHEEGQKATSIARKTSTLRQFFKFCCLERGLVINPAEQLRSPQKNHALPGYLTV
AQITELLGAAEQGLPYPQSSRIGERLRARDCAMVYLLYATGLRVSELVGLTTHELDLKAA
YVRIRGKGDKERIVPFAPVAAHFLRDYLQTHRLALNPRTDHLFVNHRGLVLTRQSFWKIL
KELALLAGIPSSLSPHTLRHSFATHLLGAGMNLRSLQMLLGHSDLSTTQIYTHISPEHLK
TAHRKFHPRG*
>FG1_v1_50092|ID:100159434| putative Lipoprotein [Uncultured magnetotactic Bdellovibrionota FG-1]
MKRKLNPRKIAATALVVSSLALLTGCGKSPDNTAPPSAVPAPIAPALPAPLAAATGCVPL
NATTMIPFTITGMYFDQARVKAGAIPYQQAFGTVLVGGAAPVAATPGSQFRGQRVDGTSI
TMDLQSTGAAVPGAAPPIPGYSYNPMGTGMGMGVGNVNASGMIQLSTQIQQMLIQIAAGS
TGMPMTGFPMPGQIPGYPQAYPQAAPTGQTCVSGLALDLQHTISSQWLYLGSIYFFVNGQ
QHGLALDF*
>FG1_v1_50093|ID:100159435| N-acetylmuramoyl-L-alanine amidase [Uncultured magnetotactic Bdellovibrionota FG-1]
MLIVKTSKGRMRRIGFFILFNLLWAGLASNFTSAAPGAGRHPFKVVIDPGHGGTDYGTIF
DNQVIRIAEKEATLLLAKGVAQELKSRGIEATLTRQDDRDIPLGARTGLANRLGADLFLS
IHMNSTQILGTHDAEGIETYILNNATDASSRRLAHLENTVISHEGIETPAQADVALILRD
LRLDGNLSESKRLACSIQSNLTISQHRSRGVKQALFHVLLGADMPSVLLEAGFLSNSHDR
ALVLSLRGRRTMSIAIARAILQFKTTKGTPSAATALSRCKVN*
>FG1_v1_50094|ID:100159436| A/G-specific adenine glycosylase [Uncultured magnetotactic Bdellovibrionota FG-1]
MGKKASVKSLTEWFEKTHRVLPWRDQPTLYRVWISEIMLQQTQVVTVIPYFERFLNRFPT
VEILAQASEQEVLLYWAGLGYYSRARNLQRAARQIVSQGAFPQTRDGWLEVPGVGPYTAG
AILSIALDQPESILDGNVERVLARVKRVGRQGGDAVYKQNLWKLSGQWVTTAYTHGFRPS
VINQALMELGATVCLSRQPLCGVCPLKIRCEARAFDEVALYPPRKKPKDWIEVQEKVHCL
VDAQERVLLRRRKKGEWREGLWDFLDEKPRGKIKKVGQIETHHIVTRHKITRMTQVWQWC
AAEVDILVDESQRWVSIEKPEVPVGSALKRTMQGIRERFELEISSS*
>FG1_v1_50095|ID:100159437|copA| Cu(+) exporting P-type ATPase [Uncultured magnetotactic Bdellovibrionota FG-1]
MKLSSAKTKPSQQLELKIEGMTCAACVSRVEKVLNRIEGVEANVNLATERASVQVWGDVS
TERLVQAIEKTGYHASPVTEANRAGSVPKSLREFFIFWISFALTIPFFIQMIVMTFQGGH
DVALPFWIQCVLATIVQFVVGARFYRGAFLALRSASANMDVLVALGTSAAYFYSVWVGFS
GLHQPLYFESSASVITLVLLGKLLEASAKKKTAGAMMALLSLQPKKARVEAASGEIVEIE
IAQVKVGDIFWVRSGENIPVDGKVISGNAWVNEALLTGESLPVSKSVSDGVFAGTQNLDG
QLRCQAIEVGAKTVLAKIVHLVERAQGSKAPVQRLADMISGVFVPVVISLAVLSFVLNWI
LLGEFSLALIRGIAVLVIACPCALGLATPTAIRVGTGNGARRGILIKDASALERAGGIKA
LILDKTGTLTLGKPQVVGVRALGGHSESEVLRFTMTLEQGVSHPLAHAIVEAGREKTLLP
FAMEKFQSFAGQGVMAWIEGVQYWVGSPTFLAAQGMLFESSTLLKVNGTEAATLVGVGSG
HEVYGWIALSDQLRPEVPSAVQRLRELGVRLIMITGDHEAAARKIAAEAGIDEYFAQVLP
QDKEAHVRRLHAEVGLVGMAGDGLNDAPALAAADASFAMGAGADVALEAADVVLMRSDLH
GVVDAIELSRATTRKIWQNLFFALIYNVLGIPLAALGHLSPVVAGAAMAMSSVSVVSNSL
LLGRWKRKI*
>FG1_v1_50096|ID:100159438|copZ| Copper chaperone CopZ [Uncultured magnetotactic Bdellovibrionota FG-1]
MKKTEFKVDGMTCIGCVKNVEKVLRAIPGVDKVSVILEQGQVTVEFDPARVQEQGLKQAI
EDAGYDMLPSGRG*
>FG1_v1_50097|ID:100159439| exported protein of unknown function [Uncultured magnetotactic Bdellovibrionota FG-1]
MLLRSAPFLLLSLLVLAATAHADDLSGMIDLTPLGVIQTFQVTAPRVCPAVPAPPPVPLA
ELCEPDPYEKLCENIPPEVVRRQKELTKFAQAVDQQVEQFITHVETAHQKSPTSKKLNEE
EQEKWKTHHRLLMLAEIEKPQKSKVLQTLKKAKELFMTAIGKRKYLHPKELAVLGQYLEG
CAKNPGLWNQGPERHNGWNKSFREWNNPLGEAQLLEAEDDKLPVGSTGATCKLYLNPMTW
RECAEGTEVCYFYLFHEFAHSLNSCLFLKNQKSAQAYKKEASEDFTDRFQAFRAQFLKKT
EKHDDDMTRLLIQSTACLEILSAPHDAIPNACPREQTRLDDLLQKRCSVGALSPYPSQWE
EAEADFWAGTALAQYFESQANLDLGAKRKVFQRIATSWCIDDSAQPFSTPSPTETPLDIY
EEASQEPSCEDLPANPKMTLPPKWGDSHQDTTVRFNRNFLRNSDLRRALGCSTTSPAVAM
SCSPLGKKQSWLPTPTR*
>FG1_v1_50098|ID:100159440|mutS| DNA mismatch repair protein MutS [Uncultured magnetotactic Bdellovibrionota FG-1]
MSTVTPPAIPDDSTPLMKQYYDLKSQVGDALLLFRMGDFYELFGEDAVEASRLLEITLTS
RDRNKPNPTPMAGVPHHSVQGYIQRLLKAGKKVAIGEQMEDPSKVTGKAIVRREVVRIFT
PGVQFDVDGAEANYIAVAVPSSELFVLACMDASTGETLVSEPLAAECLLGEITTLPIRQL
LKFEGAPDDLGALPPSILVETLPSNYLAFTQAAELLERQYEIASLDTFISSPAGILALGI
LVTYALRTQKQERMAHLRLPAPLHRPSTLVLGPRTAQHLDLLPSAETGTSLFSLLNRTRS
ALGARQLKRWMLEPLCDPKEIFSRQETIRELSERSDCDRLSHTFSEVYDLERILGRVTAR
LANPRDTLALGRSLQLLAELAHRTREAQTDLLKAIHEHLGRLSAALSPLAIRITTSQKEE
APLVVREGGIFNIGTHPDLDRLLSLTSDGQKWLIELETREREATGIPSLKVRYNRVFGYY
IEITQAHLKNAPAHYQRKQTTVGAERFFTEELKKFEDEIVNASAKQRALEQELFEDLLTA
IRGQTAQIMEAARLLGEADAFVSLAKTAQEPGWSFPQIDDSLTLEIYQGRHPLVDQASRG
HFVPNDLELSPQTRLTLMITGPNMGGKSTVMRQTALIVILGQMGAPIPAAPSRWGAVSRL
YTRIGAHDAIARGQSTFMVEMSELAHILHYADPRSLIILDEIGRGTSTYDGISVAWSTLE
WICGKIQCRTLFATHYHELTRLASELPRVANAHMGVEGTRAGKNTGALRFLYLLREGPAQ
ESFGIHVARIAGLPKPVVERAWKVLEELEQQALHGVGNTGPSNQLSLFDRLPEPEEAQPV
VPGPHPALLELGKMNVNEMTPLQALHFVVKLQEMAEQA*
>FG1_v1_50099|ID:100159441| HAD superfamily (Subfamily IG) hydrolase, 5'-nucleotidase [Uncultured magnetotactic Bdellovibrionota FG-1]
MESGPLSQSHLDLPSRRGIFCNRTLNLRSIKAIGYDMDYTLIHYKVKEWERRAYEYLRQY
FVGKGWPVAHFQFDSEMTCRGLIVDKDLGNLVKSNRFGFVKHAFHGTQELDFEAQRKAYS
RTIIDLHEPRWVFVNTLFSISEGCFFSQAVELLDRHALPGVMSYSDLYKRVRAGLDFLHM
EGKLKADILADPERFIDVDPDMPLALLDQKNAGKKLLLITNSEWSYTVPVMDYAINQFLP
EGMTWRDLFEVMILSSRKPDFFSRENPLFEVVNEEGLLKPSPGILKPGTVYFGGSARQVE
TSLGLSGDEILYVGDHMFGDVWASKSVLRWRTALVLRELEDEIGNAIEFRDHEIQLSKWM
AEKEQIESEQCQLRLKLQRKRVKYGPQPDESDEELQVHVNQLRARVELLDEKIGPLARAA
TALANPTWGTLMRAGNDKSHLAFQIERYADIYTSRVSNFLAATPFVYLRSRRGVLPHEPR
*
>FG1_v1_50100|ID:100159442| protein of unknown function [Uncultured magnetotactic Bdellovibrionota FG-1]
MLGRSRLILFLIGVISFSCLTFLPRGWGSTSPTAPRLRCTSDGKGPASAFALTDLGSPSP
KTDLDATLQGGIEQDAVTTRFCASNATDNKYCFTFLSDDLGQINAHKARSIHGLLSYFNS
ESPLKQTECVMMECRIQ*
>FG1_v1_50101|ID:100159443|pyk| Pyruvate kinase [Uncultured magnetotactic Bdellovibrionota FG-1]
MSSTHPRRVKIVCTLGPSSKTLEQISALIEDGMDIARLNFSHGTHEFHRVMIQTIREASR
RAQRPIAIMQDLQGPKIRLGKLGPNGLDVKPGDTLLLYPEGATIKGSTHGKIAVPISAEI
AQAVSSDTKKGARILFDDGKIATRAIQVSPPEIVVEVEVGGHLSDHKGMNLPGTPLSIPC
VTEKDLEDLRFGLSEGVDAVALSFVRSAQDITSVRDRVRKLSNFPPILVAKIEREEAIEF
QESIIEVTDGLLVARGDMAVEIGAERVPTVQKQLIHGCNALGVPVITATQMLESMISCPT
PTRAEASDVANAVYDGTDAVMLSAESASGQFPREAVRTMGRIILEAERARDQYSRHRDVH
PMPGSVVDAIEASASTIAHQVGATVIACLTHSGMAARTLAKYRPEPPIVAIMDNEAMIRR
LAFVWGVSGVLIPKIVATDDLFSMVENVLRNHGWAEDDDLVVVTAGVPSLQRGTTNVIKV
HRMGISGGRSSGGR*
>FG1_v1_50102|ID:100159444| putative Trichohyalin [Uncultured magnetotactic Bdellovibrionota FG-1]
MASVTPSDGNNSYYMKHINELEDELKRDYARNEQRGRERVDEIEKGYRNSINKHQEKSDQ
AVEKIRDDFQESSTRSREGDRAELDQMKRSNYDRFGRIKTDEADKYKQLLQQTVESSALL
HENDVRNMKASEDTQSKQMEEMSRSDGAKMERAMQEARQTSQENFSQAFQKDRSAGDEQR
HELQKRYDGLNQDRMKDAAAQHRELEKIVADSEKSLENQRFHDESAIESRINKNHRDSTN
KLEDLTQKMTQTNAEQTTALRDQMKDLVASEGVYVKEKGQGTADAVKEYNDEWRAKLEIE
QDSHAREMDRTRQKIKETENYFTASNGRNTKEKDTRFAALMSKVGNENHEQQKDIISRYE
KSNLDLESRMKNDRVKAQDQLETALTGVNEQRHVALQNQAKVFRESTEASNITANDKVQR
LEKELQRKATVQDTSEVTPAVENAVRKSITKEYDKTMNAETERSRRALEQMRNNYSDRMH
TTDEEHTQVLTKQERDNLLTRQQEIGRFREHASAVELEKEEAIRNRDYDHSRETEGMNRS
FSQMNQRQRNEFETMIQAVRDDAATKMGAFRQEADFQSKMAHRNFASKQNETIREYDKKI
ADQKIDYDERIDELRSQLQLTQREGERKVRTGLEDQSRQYEQRIAQLLAQHEEKERSMTQ
NFQEEIEKVRRSHVINPSKKS*
>FG1_v1_50103|ID:100159445| DUF4468 domain-containing protein [Uncultured magnetotactic Bdellovibrionota FG-1]
MILATLAALIFNASGCVTAYKQSMGEDTAQVFHRIYLTDFNTAWQAVLDSLKMSRLDVSN
REGGYVQTKWNENTAEKNFVDSFGGQDSYLKAQYRFRVNVAKGFYNGQPSVKVSVQKEQL
VQRDVLEGWRPMETDTIDENTLLYRIGRIIFVRMKLTYLEEEKTKKAIEGSRF*
>FG1_v1_50104|ID:100159446| putative PEGA domain-containing protein [Uncultured magnetotactic Bdellovibrionota FG-1]
MTTKKHPLLWGCTLLGFAAGTLLWMGHNAQAETLGFSLSQARPPGAALDDLAVLVLDEEN
GLPLSDAKITLADTLKDEDSAARGITGQDGTLLFRGALTRHPALTVSREGFSTLSLVGIQ
SPQLTVYLKPLPLTEWVTFSGQMTGWAPRPNSDVISAGLVFKSLSVFDLIHFDASSFISP
LKDTIDVFGSHEIPSNLILPEQDISIFFGSITLNKPTYRLPILKNRSIRLATVQGTIATT
DVLAMIQGGGKLSLNLLNKLKFQRSGLSDVVTTEGDRSIDVNAAFRLRPCHRVSVKNPPF
EADVIVAAVTDIHGDREILMPTDIKLARSSDHPDQNRTVSLSSADSSIGKTHDVVTIAQS
GKGRRLSGIVTQNAGADVNPGDFLTTEERPDAPSIPDWISVPALSTGVSAVVYQAQTIPL
WYVFVLPGAGQTQVPAQRGLGLEKATSYSVMSLDFGPGFDNGSLDGQTIMQGLQRFSRAG
AHIGENSSPLN*
>FG1_v1_50105|ID:100159447|kdsD| Arabinose 5-phosphate isomerase KdsD [Uncultured magnetotactic Bdellovibrionota FG-1]
MVPSIDILAEVGRVLNLEGQAILDCSQRLTQTVDSPAALAVLRAVELMAHALESGGKIIV
SGVGKSGKVGQKIAATLCSTGSLAVFLHPTEGLHGDLGVLGAQDVVLALSYTGNTEELVK
LLPSIKSQGVPVIGLGGNARSRIASQCDVWVDGWVDQEACPHNLVPTSSTTLALALGDAF
AVALMQLRGFDVQSFAKNHPGGSLGRRLNLRVQDVMHQGQAVPTVAIQTLMDEVVVLMTQ
KKLGAVLVVQRDTGGQGERMLGIITEGDLRRALQYREKFFQLKAGDVMTAQPITAHPEMM
AKAALDLMENRPSQISVLPVVDEAGSWKGLVRVHDLISSF*
>FG1_v1_50106|ID:100159448| protein of unknown function [Uncultured magnetotactic Bdellovibrionota FG-1]
LVTQILFGASFLVFMLVAEKWFGRGKHRGVLFSWVGIQVFLGVNLILGRIRAKRRILRCI
RCSQDLR*
>FG1_v1_50107|ID:100159449| Thioredoxin domain-containing protein [Uncultured magnetotactic Bdellovibrionota FG-1]
VTHRQPHKNYFSLSLATVLLTAGAFAIVSACTDQQAKAKPNIVHKTAPKPGVVAKIGNDE
ITEAQLIGDDKLDFFDLKKREYDLKMDRLNKLMVDRLIGAEAKAANMSTEDFINKKVIGG
AIKISDSDYKKFVAEKHIPDSQINPQIKERIQSYLQNIKKQDLVQAHIAKLTKGSPVEVY
FNKPKMEVKVEAGNSPGFGSDKAPIQVVEFSDFQCPFCSRGADVVHELKKKYGSKMHFAF
KQFPLPMHKDARGAAEASLCVNDQSSDKFFKFHDVLFKNQDKLDAVNLEKFAKEAGANVD
KFKQCISSKKFAKVVQDELEYGEKIGVKSTPTFFVNGQLVAGAVPIEQFAEIIEDDLDKK
*
>FG1_v1_50108|ID:100159450| HEAT repeat domain-containing protein [Uncultured magnetotactic Bdellovibrionota FG-1]
MTNIGVFGALGFLGTAAAFAMPIPTTPSAPMLTREITTRSAPSFEPLLRHWQTNYGTLAV
APLLEVASQNIQDSHRYIALMGAAKLGGPAAASLFVPFLKDSSWMIRAGTLRILSALNQP
TTAPAILPLLKDPALVVRAEAVEAAKKLHPPGTAEALADILEQPANYHNGKAQWIPQKAL
AVLASLQATTIISRLKPLLEHSQDPDLLTQTVTTLEKLTGITPKKGASLSARVQKLKK*
>FG1_v1_50109|ID:100159451| Chromosome partition protein Smc [Uncultured magnetotactic Bdellovibrionota FG-1]
MASWIYLFSKFTPEALLFELLFIFTLCASYAAFWILKKRKYGVLGPQPSTNLVKGVLTEL
IVDAEQLRIQLFGLLAGDEIPAVSITALRVTGGSFAATTPVVPMTAAPADSSARDPHAVA
QLAALEAAISEQAQAMEEIVADKARLETELAAAKVSGSKAGAPNASAGNSELQEKIKMLE
AKLAEYSVIEDDLANLKRLQQENAQLKAQLATKGSTAATPLAAAPVAAMDPTAAAQATAD
AALEAAMAAQEAAPAAPTAATPAPVAPAPVDDSVNFEALVDQVEKSIQQAPAAAPVMAAP
AAPAPAAAPTPPPAATPAPPPPAAKSDADLVAEFEKMLNS*
>FG1_v1_50110|ID:100159452|suhB| putative Nus factor SuhB [Uncultured magnetotactic Bdellovibrionota FG-1]
MKELKVPSFHQLKATAIEAAHAAGAVHRKHFGRKLKVREKKGEGLVTNADIEAENAAMKI
LRRDFPSFGILTEESAPDPETSRKMGRWICDPLDGTTNFIHRFPMFCVSIAAEWNNEVVV
GVIYHPILDDTYIATKGKGATVNGKRLHVSETRRIHDSLLTTGFTYRKKNWLKIEVEAFE
RLSALTRAVRRPGSAALDLAYTARGVFDGFWERRLSPWDVAAGALLVQEAGGLVTDFKGS
AFHPEQREIIAANPYLHKVLRKVISSNR*
>FG1_v1_50111|ID:100159453| branched-chain amino acid aminotransferase [Uncultured magnetotactic Bdellovibrionota FG-1]
MLINVNGQLFQRKEADSIAAGKISAFDRGYLYGDSLYEVCRTYQGRMYGAQEHLERLGKS
AALCHMVLSQSVSHYASEMQRSLDAFYQSTAKTPSPTPLVEAYIRLIVTRGVGRIGFGLS
CVESPTQYTIIVQPLDEPSEIQVMKGAHLQISERLRNDRRALDPAMKSGNYLNNLLAYLD
ASTAGYDDALLCNADGHLTEGTTFNIGYIRRGILATPPLDIGILDGITRRTLIEVATALG
IESREVRFPRERLYEADEIFLTSTTKEVFPVTKIDQRKVGLGKPGPLTLNLRQAFRQSAL
KTLGLSA*
>FG1_v1_50112|ID:100159454|hflX| GTPase HflX [Uncultured magnetotactic Bdellovibrionota FG-1]
MLETDHSLLPHSTSSRPNQKLRVISVGFDDISLDELERLLTTLGVEPVGRVIATSRKINP
ATYIGAGKIDEVKNAMATLNAEGAIMDVELSPNQLRNLEAALGFPTLDRPGVIIEIFTRH
ARTKESKTQVALARLQYLLPRLAHFWSHFERQRGSGGGGGANRGMGEKQVEVDRRLVKKR
MALLQDRLQGIERERQVQRSGRKNVLKVALVGYTNAGKSTLLNGMTQSNVLAENKLFATL
DASVRSLDPHSHPPVVAIDTVGFISRLPPSLVASFRSTLEELEEADLLVHVVDVSSPQAR
EELDVTEKILIELKVGDKPRITVLNKADRLGDTVAARNSAKVICPGALVVSALNGDDVAR
LRDMILEHFRKHMEVWEVLIPYALSKLEAQIYAYGSVEIHRHMEKGTFFKLRIEDSWAQK
LELEKYRL*
>FG1_v1_50113|ID:100159455| Peptidase A2 domain-containing protein [Uncultured magnetotactic Bdellovibrionota FG-1]
MIKAASLFVLAGVALGVLTEVRAAPPTRHLPDISLKSVYQEASEPLTTEKAWALDFDELN
PHRSRWILNRKVELGGLQAREIEGAPEGARFGVSAEAIVSTVTAFFRPAGAWYRPLAEFP
CHEEPASWFGTLEGSRKAAEVAAKEWERTLGERKLKLAAMFQQLNAVSAEVAVKNAQILF
QNWLHEVSAIWRSSGRHQAKLAEWQLYRLEAAKTKACAKDGVIPWEKMMEPLAEGELGRA
GSPGDEVRLLARAPSKRWDGLFSIRGNVTIAGRKLNGRFLVDSGVGTSVLSPEWLENQGI
LPAWIEVPGAPPRRIPWGGSLDAPQGGLGPVGKVDQVEIGNFALSLREFALFDTDFFAPP
DTASSCCDGVLGTDFLRRYVVELNPGPPAEVRLWPSEHFHLADSTDSQWLEEGMTPAGAP
VSACWAQSGDLRLGGVYWDTGREAALDVHVPWQKSARAANAAHSSGLSNQWDVRCGVNPN
SPIAQGVPASFPVMDPYENKAILDKVPAVSIGMALLGRGRVFLDFPHGRIWFPAKTSSEV
IRENKTGLKLKFEMVKGKFDKRELLVRGLGHNPIVKSLVSRGLKKGMRIIRIDEIDADEL
DTWEVEQRLAGVYGEQVMLQWKTPKGLRLGALKVR*
>FG1_v1_50114|ID:100159456|truB| tRNA pseudouridine synthase B [Uncultured magnetotactic Bdellovibrionota FG-1]
VDGALLVCKHSGSSSFGVIELLQKILLSHPQAVGRDAPFARRRDLPKMGHGGTLDPFATG
LLAVCVGRGVKLSRYFLGSGKPYEGVIRFGETTIPGDPTAPISERSENIPASLEWIQQKA
HLFTQTPYLQTPPMHSAKKVDGKPLYELARQGITIEREAKELKIFKFDILSYTAPHATFR
VECSSGTYVRTLAQDLAQSLGTVAMLDSLHRTASGAFTVGKALTVDQIAEASARGTSWDQ
LSAWVPFDRLLDGYPRAEASSAEALALIQGKQAVLPQILARLPAAGTGPINSAIATIYEG
PKLVAVARREQDTWGLERVFTGL*
>FG1_v1_50115|ID:100159457|rbfA| Ribosome-binding factor A [Uncultured magnetotactic Bdellovibrionota FG-1]
MQENRRQRLQSVIQQEISQFVSREVKDPRIPPVTFTEIQVTQDGSHAVVFVSILGGAGRR
PDGSIDEDPKVAQRQVKECLDGLIAASGFIRRHLARVLNVRHTPTLVFREDRGFENSNRV
HELLHKLVSDKPSSET*
>FG1_v1_50116|ID:100159458|infB| Translation initiation factor IF-2 [Uncultured magnetotactic Bdellovibrionota FG-1]
MSEQETVKVYELAKELGIDSLSLLDKLKALHLNVKNHMSELGAGDVQVARASFKKGGELA
KASTKKTGAKTTAAKTTATKATAAKTTVPKVAASAIKTRKRSITEATPATPEPAAAAKTV
SPVIRRRVKADGVTETVSAPIPGYTRSPSEEQELADADTHEFMVHADGSAEPSQHFEMEP
EAPMGSEYEATEHLTSEPQTTEISTQDEQVESPTPSPFTPLSAQSENTGTMTAMTSAPSP
TPAPPKPQRPPIVLPPRPVAPRRSILKVVDLTPPPQRPMIKPPTLAIQPKTAVKPGTVIT
GNDKDFRVFKMTKENLDQMVEEEAAKKRGGGGRVPEIRPEDVRFADYRKKEMVFLPKRKR
LPVGKTIKRTEVTQAAAHKRVVEMGDSISVQDLANQLATKSADVIRKLMTMGVMASLNQT
VDFDTATLVAAEYQYEVKNVAFKEATLIESTTDDAVEKLVPRPPVVTIMGHVDHGKTTLL
DAIREANVAGGEAGGITQHIGAYTVDKNGKLITFIDTPGHEAFSVMRARGANVTDLVVLV
VSADDGVMPQTREAVSHAQAAKVPIIVAVNKIDKPGANPEKIKQGLSELNLLAEDWGGQT
MFVPVSALKKTNLDKLLDSILLQAEVLDLKANPDARASGTVLEARLEKGRGPMVSVLVSR
GTLKVGDAIVSGSFSGKVRALSDHLGRTVESVSPGMAVEILGFEGVPNAGEKFNATTTEA
DARKIAETRIDANRAKISGSGAKLSLEDLFSKVQSGDVKELNVILKADVFGSCEAIKESL
IKASTQKVKVKVIYSAPGGITESDILLASASNAVIIGFNVRPETKARLLAEAEHVDIKTY
TIIYQLLDDIKLAMTGLLDKKKVEKFLGRAEVRQIFSVPKIGTVAGTSVIDGKILRGANV
RLLRDSRVIFDGKMASLRRFKDDAKEVATGFECGIGLENYNDLKPGDIIEAYQIDLITPE
LGV*
>FG1_v1_50117|ID:100159459|nusA| transcription termination/antitermination protein NusA [Uncultured magnetotactic Bdellovibrionota FG-1]
MNASELSRVIEAVGKDRGIKKEIIISALEQAVLMAAQKKYGAHAVLEAHYNNDTGEIDLF
QFKKVVESEPEMLDEAEEVEIKEARKLDPEAQIGDEIGVKAEGADFGRIDAQTAKQVIFQ
KVRDAEREIIFNEYVHRKGEIITGIARRIERGNLVIDLGKTDALLPRSEIIPGEQFKPGD
RVQAFLSDVALTPRGPQLYLTRTSPKYLMKLFEVEVPEIREAIVEIKLCSREPGARSKIA
VVSKDRDVDPVGACVGMKGIRVQNVIQELKGEKIDIIPWSDNPVIFVRSALAPAEISSIR
VDERNRTMEIMVEDDQLSLAIGRKGQNVRLAAQLTGWRLDIISKTKLQKRTQEAVFNLQN
MEGVNETMAHSIYQAGFLNVRQVADAPIEQVQKIPGYEELADAEKLKLSAAAVVEKAGDM
LAGSTQSSVDENKGSFSATPTAPKDAKTLAEERLREMMKQAGNGDSTSHSGNAQD*
>FG1_v1_50118|ID:100159460|rimP| Ribosome maturation factor RimP [Uncultured magnetotactic Bdellovibrionota FG-1]
MTESLNLNLTEKLIEKINPLVLPMGYEVVHLEVIPRQKVLRIFIDHRDRADGVGIEDCVK
VTRFLDEPLDQIPEIINVFRDGPYDLEVSSPGIDRPLRTQREYEKFAGREVRIHVFRPLT
GEELDNPEYGTKNPKQKNFLGTLRGVQNGKVILAVNLTGGHDNVSPDKGSKKSGKNPTNS
AEAVVGIPLPLISKANLEPVFDQNP*
>FG1_v1_50119|ID:100159461| protein of unknown function [Uncultured magnetotactic Bdellovibrionota FG-1]
MLFKSQLYRIVGLGVGLAVFAAETRAETFKVMWNATGPEQELISWNSEGLGKLKSVSTHE
KDPLTGKLTQYKGVLLSKILEKSMNGLTVDRKAQIDLLIFKNASGGQVLVPRSVVTKYPV
LLALKGDQVSLVMPWTSKPKMMQEGLPVETYFLADVSRLDLSNYQERYGNLLLKRRTDPL
AVRGEKIFVQNCISCHSNGKISVLTEVKGDSILRGLAGTAHLKVKGSPKLTERDLKSLLN
YLGAYRVENTLAK*
>FG1_v1_50120|ID:100159462| RNase_H_2 domain-containing protein [Uncultured magnetotactic Bdellovibrionota FG-1]
MANETTTRIKLNPSFWRHNSCVPFSEDVVPSSLFLKHRHFLIIDVETQKLVQDVGGWDNI
DKLGISVACAYDSKTDQFIGYREEELKKLIDLCEERLVIGYNIRGFDLPVMVPYGLNIQR
IDAFDIMYDLQTLTRQQFLKLEAVARGTLGEGKSADGLMAVEWYKAGQIQKVMDYCMQDV
KVTRDIFNFGRQNGFVKIQRSEEKIVQVSVQWN*
>FG1_v1_50121|ID:100159463| cysteinylglycine-S-conjugate dipeptidase [Uncultured magnetotactic Bdellovibrionota FG-1]
MPKTPAEYLKQNFETYLEDLKTLARIPSVSFEGFPEAEVRRSAESVAELLKKRGLENVQI
LEVPGAHPYVFGERLRAPGKPTLLLYAHYDVQPAGRTEHWKTPPFEPTICEGPGGARLYG
RGTADDKAGVVIHTSAVDAYLKTVGELPVNVKVVIEGEEEVGSPHLDEFVKIYRKKLDAD
VLVLTDTDNHDSGVPALTVALRGLVGLEVEVRSLSKTVHSGMWGGPVPDPAMALSKMLAT
LVDDQGHIAVAGVMDGVKPITDAERKGFKKIPFREADFRKQCGLIDSAQILKPDLPLEQR
GQTLDVLPSIQTWRLPSLTVNAIQASSRKSASNIINDTAWAKVTIRLVDGMNPELVARQL
EEHLRARTPWGLEATFKLDSCGPAWSTDTQHPVFEAADRALAQGYGKEPLHIGCGGSIGF
VKPFADALGGVPALLVGVEDPYTNAHGENESMLISDFRSACLGQVFLFAENLKLTRTR*
>FG1_v1_50122|ID:100159464| membrane protein of unknown function [Uncultured magnetotactic Bdellovibrionota FG-1]
MLFFTRLTRHHDPRFLALICVCLCGMGQGVVAPKLPELLAHSNRLALSSGLSATMMYLGI
FISTYRYGTLADRGLVHRLMGWGLFAYAISLLLMGQTHSEILLLAIRLLEGLAISAVLVG
ADFILGRVSPEETRGQWLSYYGVALSVGLLAGPLLNLTTNHLSQSLAAVAAIAVFLGVFS
LVLIQVPATDFENTLPPPPAGRGPLACGASYGFMEAGLVAVFPVLAVTQFHVLPEKSLMV
CIVAAALSSVGWGIATDRWGARPTLRLLFSGLFLLPLALAALHLQGEGAAFLLCALFGVL
AGGIYPTGFTWMLQGVPQAHYGFASGAFARAYGLGSLVGPLVTGASTYYFGATGFLLTLS
ALGAVTLQLTSSRELQILGKQENLT*
>FG1_v1_50123|ID:100159465| membrane protein of unknown function [Uncultured magnetotactic Bdellovibrionota FG-1]
MPFIESSPAYERFRKEGRNSSHFVWFLAKLRFFESSDGWIFGFTQIGSVTLLALEPLLPA
SATEYGPETATAFKKAWTEFCATVRPKISAFAAVYRPFCQILEQEGFQWIKAGEEPWVDL
ADCIPKGNAGKGVRSARNQAIHAGLRVEEWTAAEIQTDPSKRKVMEEIYHRWSSERLVAL
TGFMNATDPFAHMQDRRYFILKSAERVEAYLVATPVPGIQSYYLEDLITRPHAPRGTGEL
LTLEAMVSLQHSGARQASLGVVSMNSVDGHSAAGPIPKTVRFFMQTIPATFSRFYNFQGM
EIYRKRFKPQRWESVHLCVKNDLADLPDSRAWIKVLWALLLSFKPQLQLTPHWFLRTISK
PVLRYPLTAAMVVINFLSFALINHFGSLPEKVLTKYGFFASAPLTEWPLRSVVSDFLYFD
ANHFFLWGVTFCVAIHWAERKHKLTFLVPFVAVVSLFDDFINYAVLVHPFQFFQPGIFKY
LIANKDVGSSLCLATLVGLQLHQFRRLREPLFAIGMLVLVLAFALTSARLQFLVMNLNHV
IFLVTGYMTGKVLFEVGRAKSRKASKGKAPVGNSVRQPHPKTESKAA*
>FG1_v1_50124|ID:100159466| protein of unknown function [Uncultured magnetotactic Bdellovibrionota FG-1]
VGAIQTVYGVTKDPTTGKERAEGALSFETVSVLYERGSNRPLGVEVNAAVLEYLKIHGQV
AFKINDVNFDLCAGAKGTIKLGEITMMGRSNGASLGLGAEACAGIQIGKAFNIRDHASVS
LDTVQYSHMEDVKDSKTGEVTGHNQKDDPSSNFVQVHNSVRLDKIAGSPVGVCWDHDYDV
AQSGGQDSQQKSVTTNIFGVGAAF*
>FG1_v1_50125|ID:100159467| peptidoglycan-N-acetylglucosamine deacetylase [Uncultured magnetotactic Bdellovibrionota FG-1]
MDRTPLTFIFGFLVVMTPVTSRADKLTVNLDPHLATRTRPWTRTVSIDTEHSPLYSTQPK
IRWLQNAGAIPEGELGDHEVNLSFDDGPQPQKTVNILKILASAGLRVNFFMMGKNAFYFK
NIAKKVAAAGHVIGSHSINHPIMRNPSPAYAREQIECGSYLVGKSTGLEVPFFRFPGGEI
NTVSYNALRDAHQAAFFWDVDSTDCHAESTPGMIYNQVMTQLATRPRGILLFHDVWAHTA
VALPSIIEALYRNDFTIVLYEPRHARTSNVPGYEDAPPFCKKIVADLEEGRHYEYGHFGP
DDRDSE*
>FG1_v1_50126|ID:100159468| exported protein of unknown function [Uncultured magnetotactic Bdellovibrionota FG-1]
MKMIQPLVLISIVLSMSSLCAAGVSQNLVSGKRVMPKMPAPDLHFVITPSPIVVNASRVG
NAPVTVSLVTLVGYTYTASLKIPPLPAGQGCDWEVDFLETKSAAHFDLCKSNFSAKQSFQ
VDISKTEPGKALTADAIAKCTNSPSGTGPFRMRVPLPQGTVNIFVKGKGAAVVQTLTQTA
PGGEIMAEIYCN*
>FG1_v1_50127|ID:100159469|gloA| Lactoylglutathione lyase [Uncultured magnetotactic Bdellovibrionota FG-1]
MKYLHTMLRVMNLETSLKFYCEGLGFHLVKRNDFPDEKFTLAFLRAEDDDDSGPLIELTH
NWETASYERGNAYGHVAYRVQSIEVIQARLRKHGYDLSWGPGKTPSGKGLMAFVDDPDGY
EIELLE*
>FG1_v1_50128|ID:100159470| exported protein of unknown function [Uncultured magnetotactic Bdellovibrionota FG-1]
MIRFSFVILSILGVVSLVSGARADEVQVFGSPPLEFSSDDIAGRACLARVNEARTWTRDI
LGDRIPWLNQPIICEVAADTGCGSAMYGNELQFLTGDKGCTRAVLISEYVYHEWAHGLNR
ELAGIIRGDLDEAMADVFAVYMTGDSRFGKGMYFEREHSWPRDISERKIYDGLTKQLYTQ
SETLSGVWWDFRERLSKTLGVTTGTRLAREVFLWHLKLMGQGVLGSPELTRDSAYALAAV
EDLGNPLARCALVNSYLDHGFKLVSDCLREHLPSGDELVLAAALAPSPLFSAEASAVFPM
EIPDAQTLTLKFEVKAPAKARARGLVLKTKIAHPLSDDLLIRVTAPDGFHHDIYKGEEEL
AVPNEITDRFLFDGRPVNGTWKVEIVNFGTGLHGVIHAMGLSVIGK*
>FG1_v1_50129|ID:100159471| protein of unknown function [Uncultured magnetotactic Bdellovibrionota FG-1]
LPLAGFDPATTGRFSSGRRGAGKSLGLGTLILAAALCGASNGAWANDPRSSRPCLQQVFN
QLSTNAWWQLSKTASFGYGGGDYAALRRLHQLGIIDLETLQKIESQDRSKDAPQKDPITH
TLANGTAASLSYLDGQVVEIQIGKHTYQAQRPAHTRSNGTTTSLSYLDGQIVEIQIRKNT
SQARPKTGPYRESGVPSDETLPSHPSILVQHSQHSGKHLESAQFLGDGPWILVRSSEWTI
GQKKRGSIQVVDGKTNAVHWQLTDLVDSFTKIRASQDGTRVLVETQTGAIQIYDTATGKL
LTVLRRKATPLKAMDISSDGSTVITISAAPWWRTAWQTLELWDAKTGKRLKKFSEPTEKT
RDVRFSKDGKKLLIAADYGVFQIWNTEAGDALTVKGLVGQHNSTELSSDGTRVILSSSVG
SSVFDAQTGQKVSTMVEPDDHYRPVLAHLSPDGSRALTTTSKQRLTLWDTQNGKSIMSVR
EKENDHLIAAAFAPNGVTFATGSEHGTVFLWDSKTGQGIDHFTGGKATVGEIAFSPDGRR
LLATFLDGKVLTWDIPLSLQLQEKPPTVTRYRIANTVEQDHAAEQERAAVEEEKEKEAKE
PRRMSR*
>FG1_v1_60001|ID:100159472| putative MarR family transcriptional regulator [Uncultured magnetotactic Bdellovibrionota FG-1]
MAQVKLAQHFIEVIPRSMWAIRHGMRAAAHAQFSVPQFRVMARLWGGSTTTSELAELIGT
SVPAMSRLVEALVALGLIMRAPQSHDRRQVLLVLTAEGRKRYSRFRRTTQGHFKEKFSML
SDQERKKLADGLVVLESLFP*
>FG1_v1_60002|ID:100159473| TolC family protein [Uncultured magnetotactic Bdellovibrionota FG-1]
MNRLRLFSLLGVLGAFVTSGVVAAAAPGAIAPLSGLLTIRAALEQAISHNPSVREARERA
QEAESLVGVSLAPSLPQLSAGLNATYRKDPLNAGNAAFGGEAYNVYDVNLKAAQSLYSGG
SLLSSLSDAKKEQRIRSFDVEVAERDLSVQVIQAYYSILLSQRRVSTLIETRGVEKEVLG
VAKHREAIGRSQYLDVLQIQTLLALLEPKIAQAQNSVKVAAAQLAELLGEQQITEWKLPD
QLVSVDGRCLIKNTGAQLPELKRAASLRDQFEDRRDTSFAKYLPKLDLVGTWGRNSYVKT
DLLDSYSTYWTLGFQVSVPIFSGLASVFERRQLASQAAQLEIDESKVRSEKSLAQILARQ
DLELAMKVASASKEAFSLAEKTLTEALRKYRLATIDYQQFLTTQSNYLEAVSALDQSKYD
TLLASAKYCAASGIPVSELVTLLEANP*
>FG1_v1_60003|ID:100159474| protein of unknown function [Uncultured magnetotactic Bdellovibrionota FG-1]
MNRLILAVMVFGVFFVGCAKDRTLDDWKSEHDAEIRAKLHDASDTYRGMLLENSDAAGTI
APLELQINDCAQAGSTAPSSGGTGAAVTQTAVCGYVKMLGDSPLSLAFQNGVYDSVRSEM
KVQIPVTGRGTVDIQASLSGQTLYGTLGLVGYPDQAGKFQLVRQGAVPASGALSRTPGVF
GGALVTSFCGNPVFNDNQKPSPVEMNIFKAGTVPEQDFTDVLSPVRHIKVTFTTTTGNAG
SFPSAVWDLRTKTLTGDVAEDGSGKQGFHLQTECHEIALSGGTGWDCTYASLDFHAGPIF
SGRFVPSESGKCLPVFQMPKPPGSHR*
>FG1_v1_60004|ID:100159475| putative OMP_b-brl domain-containing protein [Uncultured magnetotactic Bdellovibrionota FG-1]
MTLVWFRAWVLVLFCFLGGGAISQASVDHHAGRGKAKPRVHASELEVTIPQGELEWQKPL
SVLEGMSNRSVSSSGFKMTATPTSSAHLEFSTSSWIPESLVIDSMVSNASAFRGAGVPQL
SMGFISPAFLVRGPFQVSWIAGLSFLRLKRDAQWTVNGAPSSGIQALDLFPLRAGVEGVD
VFSSWFLGFVDLAFCPSLLITERSVLDEARIRGALPLEFSMGLGNDLRWLNTSLRGAQLR
VGFLVTSGGFISGDLSGRGVRAGFSFPL*
>FG1_v1_60005|ID:100159476|moaA| GTP 3',8'-cyclase [Uncultured magnetotactic Bdellovibrionota FG-1]
MPGLLAETLGPPSMERRNLETLGDSFGRKFQYLRLSITDQCNFRCVYCLPDGYQRPSLAQ
APLSPVEIHHLISAFAELGIWKVRLTGGEPTVRRDLFEVVAAVKGVSGIRRVALSTNGHN
LRRIAPDLKKAGVSALNVSIDSLDPEQFKIITGRAPLDEILDGVETALDLGFESIKVNVV
ILKDLNETEIDRFLDWVQKRPIAVRFIELMRTGRNSELFEKHHLSGAEIQHRLRKTGWTQ
CERQAGDGPAVEYAHPEYRGKMGIIAPYSTDFCQSCNRLRVSSQGALRLCLFGEQDYSLR
PLLQSASQKQELKTAIVTRMFEKPVSHFLKEGKYGNTWNLSGIGG*
>FG1_v1_60006|ID:100159477|moaCB| Cyclic pyranopterin monophosphate synthase / Molybdenum cofactor biosynthesis protein B [Uncultured magnetotactic Bdellovibrionota FG-1]
METPGTFLESAGKSSSMEKSAFRMIDVGGKKTTARRAVASGKLFAAPATIELIRSHRLPK
GNILALAEVAGMMGAKRTSDLLPLCHPLALDAVRVWCEVEAESVRVSCEASAVAKTGVEM
EALSGVSAALLCIYDLVKGVDPALRISDIHLEIKEGGKSGVWTHPHYPHPPQEVSLEPQL
GDIRIGVVTVSDRCSRGQAADLSGPAMVRWFEERGVQAIETALVPDEKSRIQAVVRELVF
EKRVRILVLSGGTGLSPTDVTPEAVLELGGKTIPGLGEVLRQKGAEHTALSWLSRSTGLI
LGETIVVLLPGSPKAVIEGLDAVGELLKHLMHMVRGGNHDSLP*
>FG1_v1_60007|ID:100159478| Molybdopterin molybdenumtransferase [Uncultured magnetotactic Bdellovibrionota FG-1]
MIPYLEAISILKRLAAPRALSSEQVLIECALGRILSEDVLSPECVPSFTNSAMDGFAVCA
AQTRGATENTPVRLKVVGMVAAGDQVYGEKPQEGAAIEIMTGAPLPEGGGSFAYDAVVKI
EDVIFEKSLQEDSVIVLKKPLSPGENVRERGTDFAVGQKVLNHSTRFRPEHLMACAGLGI
CEVNVRRQPKIAVISTGNELVDRQQKTLTPGMIRNSTGPFLLAALQAYGADIRDYGIVRD
RPEDYQAILKQAIHEGADLVISTGAVSMGKYDFVTEVLEKIGARIAFHKAAIRPGKPICV
AEFEEGRGPVFFGVPGNPVSTAVGLRFFIDPYLRTLCGLEPEVGSSAILAREVRKPRGLR
CFFKARTQVHKGTLGVEVLRGQASYVVSSLLEANAWVVLPEDVEQLTPGSELSIYPLHHS
FSESLL*
>FG1_v1_60008|ID:100159479| putative MoaD/ThiS family protein [Uncultured magnetotactic Bdellovibrionota FG-1]
MLKIELRLFGALRKYSDGKTLALEIEGPIRLSEFKEFLEKNLGDPLVMDCAFAQDTTILA
EDHELTQSGTLAVLPPVCGG*
>FG1_v1_60009|ID:100159480|moaE| Molybdopterin synthase catalytic subunit [Uncultured magnetotactic Bdellovibrionota FG-1]
MQSLSEVTENPIDPSRFWTEVVAPSHGAQVCFFGVVRDFNDGKKVVAVSYDAFVPMAEKV
LAELIVECQKRWGDDLRVIVRHRIGRLGVGEVSVGIAVSAAHRDEAYQASRYLIEQIKVR
VPIWKKEHYENGETEWLKGHALCAKHQK*
>FG1_v1_60010|ID:100159481| protein of unknown function [Uncultured magnetotactic Bdellovibrionota FG-1]
MAQRACLMRQTSKIAGIAGIIGVVLAGGRSTRMGQDKAQLMWGAERLLDRQIRVLAEALQ
CGRDSIWVSXX
>FG1_v1_70001|ID:100159482| protein of unknown function [Uncultured magnetotactic Bdellovibrionota FG-1]
LRQSDHCAYNQTAFITHPALKLPRTFAFLNXX
>FG1_v1_70002|ID:100159483| protein of unknown function [Uncultured magnetotactic Bdellovibrionota FG-1]
MSDESGLVVGAMVGLTQKYGDGRLFPGVKPLFDATLRPETYTLDANGQLEVGLPLGQATP
RFASVQVPEGPSVVQIEDNNRHPVWSQLVFAQPGVVNIIGE*
>FG1_v1_70003|ID:100159484| membrane-bound lytic murein transglycosylase D [Uncultured magnetotactic Bdellovibrionota FG-1]
MTGRLLALVGSMRLGKFELFQKGSAWLTLLSMSVSSFSFSFTAAAAVSQPVTWADQSAID
LRPAFSTQYASTDNLYQPTIPESALLLVLRDADSRVSEKFSIPQSLKPAVGFWLRIYAEY
TTQHVVIYDSHHPELVYEVLDFRSLANTARNKIVYEIVSKKRVKTAMAAYRTGLAHLAKN
PKPSKPTREEKNILAAIKKLPHKHKYAELQKNVRAQTGQRDNIIKGLLAAETFFPKMEQL
FTKMNVPLELTRLTLVESSFNLSATSKVGAAGVWQFMPRSGKEYLTIDNHNAIDERLSPL
KATVAAAKLLKRNRKILGNWALAVTSFNHGIRGLPRLNEDEADFVHFAHLFNACSKQKKG
KHLGYASANYYAEFLAVLHAEAYRHLFYGDAPKAFPQAVAFRKAEAGKSALQFAMEHGIP
LQTFQLYNPDIRNLHSRLPHGFLIAVPGESDDLAHLTETGPRGIAGTKKI*
>FG1_v1_70004|ID:100159485| protein of unknown function [Uncultured magnetotactic Bdellovibrionota FG-1]
LEQFKFTETHTPYKSKEPASHFWRNLLILLRFKKVNLSKVSTAGYFSGTDLSECDFQKSD
LFNARFQNTTLLKADFRGAHSYLIDPISNKVRGARFSLPEAQGLLVGLGIRIEGPC*
>FG1_v1_70005|ID:100159486| protein of unknown function [Uncultured magnetotactic Bdellovibrionota FG-1]
MSDLQGDSAEESIHYSSVFTLSVEDIQKIRESITANIGGWVQVIKDSTQEEQIYSMAIDF
FRVDRPR*
>FG1_v1_70006|ID:100159487| ATP-binding protein [Uncultured magnetotactic Bdellovibrionota FG-1]
MDPLNNPFSPGAGSPPPELAGRQSLLDRFKINLGRLKAGRSEKSFLLVGLRGVGKTVLLN
EIHQYAQEADFRSTLIEAHENKNLATLLLPALRQILFSLDQMENVNQKVKRGFRVLKSFF
NGLKLKVQDFEITLDVDPEVGAADSGDLESDLPVLLEAVAEAAQARGTAVSIIIDEIQYL
SEKEFSALIMGIHRISQRQLPLILIGAGLPQLVGLAGRSKSYAERLFDYPKIGPLNRTDA
ILALQEPVKAQGATFTVEALDEIIAKTEGYPYFLQEWGYQSWNLAKNSEITLETVKEATQ
ASLYRLDESFFRVRFDRLAPAEKKYLRALAELGHGAHRSGEVAEQLKLKQQRVAPARNSL
IKKGMIYSPSYGDTEFTVPLFDDFMRRAMPLE*
>FG1_v1_70007|ID:100159488| putative DUF2531 family protein [Uncultured magnetotactic Bdellovibrionota FG-1]
VFRFGRLILLIGMLSGSWVSLAAESGDECLDSRPVFEGQIEHLTQEWKLPISPQKPEIIT
EARMGISLVPPGTPGGRWRAALSMMFPDPKPFGIPYTVQKIELRWSGTLPGTAAFDWTFA
CSGPGRSCFPGQKWEQDWEVPGTEGVIDSDWSEVRLWGSRN*
>FG1_v1_70008|ID:100159489|xseB| exodeoxyribonuclease VII subunit XseB [Uncultured magnetotactic Bdellovibrionota FG-1]
MTDSNNPMSFEAALEQLQVTVKRLESGELSLEQSLKAFEEGVRLTRTCQEQLSGAEKRVE
LLMKANTDGTVELQPFSPQRG*
>FG1_v1_70009|ID:100159490|dxs| 1-deoxy-D-xylulose-5-phosphate synthase [Uncultured magnetotactic Bdellovibrionota FG-1]
MKPQDFPKDLKAMSLTQLSGLADDLRQTMVATCLKNGGHLGPSLGAVELAISLHYVFDSP
REPLVWDVGHQAYAHKLLTGRWARFNTLRKSGGLSGFLSRDENEHDVFGAGHSSTALSAA
LAMAYSRAGTNDWSVAIVGDGSLSAGLAFEALNQCSSVKSGPLLLVLNDNQLSISKNVGA
LAKVFADGRAGAFFELLGFDYVGPVDGHDLAGLIGSLQGIRSSSSGRPVVLHALTQKGKG
YAPAEESPVAYHGISEPVLHQKTYSEAFGEALCALAEKDPKIVAITAAMPEGTGLSEFAR
RFPNRFFDVGIAEPHAVTFAAGLATQGFKPVVAIYSTFLQRSLDGIIHDVALQRLGVTFA
IDRAGLVGADGPTHHGAFDLVFLGMIPEMTVSAPACLADLESELALAIHSGRPWAIRYPR
GPGPFELGFEKVGTLGEIYWHQRTHKPKVIAVGVGPVAGRLAAAARSVDPGSVEITALSM
IRTKPLSGELLDFLRGNPEAKLLIVEEGVVRGGVGQAISAELGARSGEVKLLGFPDAFVA
HGATESLEDELGLSALALVERLRALLQ*
>FG1_v1_70010|ID:100159491|yqxC| putative rRNA methyltransferase YqxC [Uncultured magnetotactic Bdellovibrionota FG-1]
MKKRIDLLLVEKGLAPTRERAQSLILAGKVLVADVPVTKSGQTVLKSAEIRVKGEDHPYV
SRGGVKLAAGLDAFSVHIEGRVALDIGASTGGFTHVLLLRGIQKVFAVDVGHNQLDWKIR
QDDRVVVHEKINARNMPFEIIGQKVDVIVMDVSFISLDKILPAATQFAHPETDWITLIKP
QFEVGKDKVGRGGIVTSEDDRQEVIARLTAFAETLGMKRLGLIESPITGTQGNKEFLAHW
KRSLIE*
>FG1_v1_70011|ID:100159492| PNPLA domain-containing protein [Uncultured magnetotactic Bdellovibrionota FG-1]
LEAIAHRMIRTLIVTVGMVLAVSTGLTGCASAPPRVDGPVSVSSPEPTVTPVPSPSVVPA
EIFGPPVPANLPSDQPVVNYGPQPIVVKPIVLVLGPGLARGFAYVGAIRALTEARISIGA
VLGTEMGALMGALYAVGGKINQFEWALFKFREEVFVEPKGLMSSLFQPSGKDAKFDAALE
QVFEKKDLNQTVVPIRIAIQTVDSGLALVLDRGPAVAAVRAAMGESSLFGPSLWSGGLAQ
AATHVKPFLIAEARDMNLGPVVVIDVMEQKEDMKGADLVIRPDLVGIGAMDFEKRTDAAF
RGKKAVEEQLTEIRKLVGMPPEAETKKGYAP*
>FG1_v1_70012|ID:100159493| protein of unknown function [Uncultured magnetotactic Bdellovibrionota FG-1]
LAGTGGPKISAGTTLGDGTGVTVGSGLETETGPSTRGGAEAHPVKPVLTAKTIPTVTIKV
RIIR*
>FG1_v1_70013|ID:100159494| penicillin-binding protein 1A [Uncultured magnetotactic Bdellovibrionota FG-1]
MKGEVVKNPNKKKDTAWILKTLFLMSVAGILLFSAVVGGVLWHFSRDLPKIISVADYKPA
TVTQLIGTPDPANPKANMLIGELHGNERRYVIPYEKIPELLVRAFISAEDDKFFEHGGVN
FSSMIRAGLANFRAGHLTQGGSTITQQVCKSLLLTSERTFSRKIKELILANRIEQNLTKQ
QILFLYLNQIYLGHGAYGVQAAAQTYYRKDVSLLSIAEAAVLAGMPQAPGKYSPIVNPKK
AKERQLYVLRRMYENKYITQAQLTEAAAQPLKIFNDEEINNKYAPYLVEHVRRYLIEKYG
EKAVYEDGLTVILPTEPKLAQFAGKSLREGLRVVDKRMGYRGPIQHLGQAAEVEKFLKEE
RIKLINRKLGFQMMMPDGRLDSIEALRVAGIQSDAELVESGELYRAVVTSLDDKRKLTGL
MIGAAHAELPLDKMKWARPIKDEKALVPARGEPTAPSRVFQKGDVILVRIADDLKATKDT
LMVQLEQEPQIQGALVSLEAQTGYVLAMEGGYDYESSEFNRATQAQRQPGSAFKPIIYAA
GLEKGYTPASIIVDSPIVYGDTENGKWKPSNFEEKFYGDTTFRQALIKSRNVPTIKIAQA
ISVSTILEYAKRLGIDGKIPADLSISLGSASVSLLELTKVYSLFPRLGRKVVPIFLTKVI
DRDGKVLEEQKPKVILIDVASAAVPSGAPTPTASPLPISGKLVLPEYPLPNDPDQVLDPR
VAFVMTHLMKEVVNYGTGHDAKALNRQVAGKTGTTSDCIDAWFMGFTPHVVTGVWVGFDS
QKTIGHNETGARAALPIWLSFMREVVKRYPDVDFVIPPGVVFASVDSTSGKLVSSNSSQA
IREAFIEGTQPTEASVSTGSPAESQSEFFKEDVE*
>FG1_v1_70014|ID:100159495| periplasmic protein TonB [Uncultured magnetotactic Bdellovibrionota FG-1]
MPLGVRSLRRSVVLSALFHAIFGVACLILLRLQAHSPAPRRLTWVELDPSVHQKVLVKSE
QEQFKNKIVQTSKGQEAKTAAPDSYLGEKTRIVDRQTVSSQRMTVMEKKGKTAATQAKAR
NAAESGEKTPSMALKKLGLAVLPEARRPGAEKELAKDEPQWANIGAEPQDYIEGIRQSDR
TALNTREYAFFGYHQRIRQRLEMEWTTLLREALTRFYRGGRQLASETEYVTRVLVVLNSR
GEITKVKLVSASGTQELDQVAVEAFNRAGPFPNPPRGLIKNGEVEVPWELRLRS*
>FG1_v1_70015|ID:100159496| protein of unknown function [Uncultured magnetotactic Bdellovibrionota FG-1]
MVPRSLHREFVIMINASAAISNSCPHPPAPASIPDELIRIFNTALIATQTETSRDFSSEI
YELMETAAFRAMLGAVRQHSRLQGLSEKQAAEQIIMTFRKMDRVWRDYVFQEGVEKLKNA
T*
>FG1_v1_70016|ID:100159497|gcvP| glycine decarboxylase [Uncultured magnetotactic Bdellovibrionota FG-1]
MKANPIDLVPASLEFTDSFVDRHLGPDQKQREEMLRLLGFSSLDQMAQNAVPKQIQTRKP
LALEQPLSEFEAINELKLLASRNQIFKSYIGMGYSDCITPPVIQRNVLENPGWYTQYTPY
QAEIAQGRLEALLNFQTMVMDMTGMEIANASMLDEGTAAAEAMNLCYAVKGRDHGRHAFF
VSSACHPQTIAVVQTRARPLGIEVVVGDHRQLDFKTPIFGALVQYPATDGVVYDYREFSQ
KAHAAEVMVVAACDLLSLSLLTPPGEWGADIAVGNSQRLGVPLGFGGPHAAFFATQDAFK
RQMPGRLIGVSKDVDGRPAIRLALQTREQHIRRDKATSNICTAQVLLAIMSSMYAIYHGP
QGLRRIANRIHLMTTVFQRGLSHLGFKVGTDPFFDTLRVELGSISLKALLAAAQAKKINL
RTISERVVGVSLDETTSYRDLLELWDVFAQVAGKVIDFSPQKFAEAGANVLPTWLVRHSQ
YLTHPVFNLHHSETEMLRYISQLQNKDLSLTHSMTPLGSCTMKLNATTEMLPVTWPEFSR
IHPFAPEEQWQGYRVMLTRLEGMLGEVTGFAGVSLQPNAGSQGEYTGLLVIRAYHESRGQ
KNRDVCLIPRSAHGTNPASAAMAGLKVVVVACDPHGNIDVADLKAKAKEHATHLAALLVT
YPSTHGVFEESIKEVCEIVHANGGQVYMDGANMNAQIGLCRPGEFGPDVCHLNLHKTFCI
PHGGGGPGVGPIGVASHLVPFLPGHPVVKTGGAQAIGPVSAAPWGSASILAISYLYVVMM
GGKGLTMATQVAILNANYIAKRLAPHYPVLYKGAAGLVAHECIFDFHHIKDQTGIEVDDV
AKRLMDYGFHAPTISFPVAGTIMVEPTESESKAELDRFCDAMISIRKEIADVESGKADRQ
NNVLKNAPHTAEQVTRTEWTRPYPREQAAFPLAWVRQHKFWPAVGRINNVLGDRQLVCAC
PPIEAYL*
>FG1_v1_70017|ID:100159498| protein of unknown function [Uncultured magnetotactic Bdellovibrionota FG-1]
MTKLFGFIGVVLLVFGVGGCGQSPVPAPISAPGELQNTQGCLDFNKIVQAVSVSKVSRNV
VTALTVLEDGTSVSRAMSRVLLESTALSESPPRMGNLNQNGCSSLVFHAGEPKVEVQLLE
ASPSRLVSGKLEGVESLYQGGYIQMSFEKTGDHQVKWTFNSPFGISHECLQATGGLEFHQ
VVTESLLDWGDELVSPPGASLKLQDTKARVSVINDADQARRERTFESSFCLSYPGAF*
>FG1_v1_70018|ID:100159499| protein of unknown function [Uncultured magnetotactic Bdellovibrionota FG-1]
MGSVLALIALPGATIFGMPSAEAPRFSFDKFAFQAREFLGEKIVGPQHAPAVDVVVIEKF
VRAYVGKTVKKPWRSQSRSLAGAILSESQYHGFDPLLLLAVIQNESQFDPSVIGSHGEVG
LMQIKPVTAKWIAEKAGIHWNGEQALRDPAYNVRLGSAYLAMLRSQFGFNQDLYLTAYNM
GSKNVKRTHGGKGLPSTYVRKTIQQYSRIYTQLKQSPS*
>FG1_v1_70019|ID:100159500| AAA family ATPase [Uncultured magnetotactic Bdellovibrionota FG-1]
MVNLLNMNPRTNPYSPGAGTLPPELAGRDDLMEKAAIELDRCRNGLSSRGQLLVGLRGVG
KTVLLTKIAQDTEARGFAVVSIETPEKRSLPALLIPALRTALLKLDRMAIAGDLGKQTLR
VLGGFVKAMKIKYQDIEFGLDLGSENGIADSGDLEHDLVALFIEVGKAAKEKKTAVALFI
DEIQYIEEEQFAALIMALHKCTQNQLPMMLMGAGLPQLVGQAGRAKSYAERLFEYPEIGP
LNESAARTALEAPAAKLGVKYQEDALVEILSHTQGYPYFLQEWGKHSWQCATHSPITLND
VKSATELAISELDSSFFRVRFDRLTPSEKKYLRAMAELGPGSHRSGDIAHILKKEVQSVA
PTRASLISKGMIYSPSHGDNGFTVPLFDSYMKRAIPDFLK*
>FG1_v1_70020|ID:100159501|gcvH| glycine cleavage system H protein [Uncultured magnetotactic Bdellovibrionota FG-1]
MRFPADLKYTKDHEWAKIEGNTVTVGITDHAQSALGDVVYCELPDTGRQLKHGETFGVVE
SIKAVSDLYSPVTGKVVANNKSVMDEPAQLNSDPHGKAWMIKVELTDPSSLQGLMDATAY
EKYVASLK*
>FG1_v1_70021|ID:100159502|gcvT| Aminomethyltransferase [Uncultured magnetotactic Bdellovibrionota FG-1]
MPTQLKRTALFEEHQRLGGRLIDFGGWELPVQYSGVMDEHIACRTAAGLFDVSHMGEVHA
EGAQAEAFLNYLVSNNVSKIALGQAQYTVMCNARGGIVDDLLIYKRTPGRYLVVVNASNT
DKDFAHMKEIETQFRSKHPQADLRVTNESRQYTQIAVQGPKAVEIAQKLTSTPLSAIKTY
WFAEGTVLGSIPAILARTGYTGEDGFEIYVAWDQGPKVWRALIEAGQPLGLKPCGLGARD
TLRLEMKYPLYGHELSDETNPLESGSGWVTKLEKDDFVGKAPIVAAKNAGLKRALVGLRL
LERGIPRQGYAVYDAEGKTRIGEVTSGTQSPSTKLAIGIAYVTLPHASVGSRLTVDIRGQ
KILAEVVPTPFYKRPY*
>FG1_v1_70022|ID:100159503|folD| Methylenetetrahydrofolate dehydrogenase / Methenyltetrahydrofolate cyclohydrolase [Uncultured magnetotactic Bdellovibrionota FG-1]
MPNRQKGTVLKLLVSAFLFQLVVRFYTPKGGKIMIPLYAQPVVEQLQKDLRERIGQFKTK
TGRSPGLAVVIVGEDPASVIYTKKKRETALAVGMQSEVLRLPATSTPMEVRALIERLNAD
PKTDGILIQRPLPAQFIEEDVVYWVHPDKDVDAFHPENTGRLVLGLPCFRPCTPAGVMEI
LKHYNVDPAGKIACVMGRSSIVGKPMASLLLQANATVLQCHSRTPNLRAMTSQADILVVA
IGKPHAVDRTYVKTGAVVIDVGIHRNAENKVVGDCDYNDISKHAYMATPVPGGVGPMTIT
ILLQNTMMAAERLLPS*
>FG1_v1_70023|ID:100159504| Flagellar basal body protein [Uncultured magnetotactic Bdellovibrionota FG-1]
LASGIWPSVSGASAQADSVDRVANNLANSETLAFKKDLPTFQQYLANHEREHGALDIPRG
PFKDKDFYQLDGRDQAFVVVDSTYTNFKQGALRVTQAPLDVALDGTGFLEVSSPTGIKYT
RQGSLHIAPDGRLVTTDGLPVLAANPGGLAAPQTTLANANTPGRTPANTSPADAARFINL
RDRGAHFSINSQGEIYSGDELLAKLSVVEFQDTRKLRKSASQTFDNPDPNNVLKEPAKTV
VRQGVLETSNVNPIEEMTNLIKANRLFEHDLKAMKTYGEMMQREANDIGKL*
>FG1_v1_70024|ID:100159505|flgG| flagellar basal-body rod protein FlgG [Uncultured magnetotactic Bdellovibrionota FG-1]
MLKALTTAATGLEAQQAKMADISNDLANVNTDGYKRSRTEFQDLMYETIKEAGGSLGAGT
QSPVGIQTGMGVKVGATHKLFEQGPARMTYHPYDLMIEGKGFLPVQMPNGEVAYTRTGAF
HLDSQGKVQLTNGARLIPEVTIPANAVGVKVGSNGEIRATLPNLAEAVLGQIQLINFQNE
QGLSAQGDGIYRATLGSGPPTQGIPGENGLGSIQQGALEGSNVNVANSMVDMITTQRAYE
MGTKIMGVADQMLGSTANIK*
>FG1_v1_70025|ID:100159506| flagella basal body P-ring formation protein FlgA [Uncultured magnetotactic Bdellovibrionota FG-1]
MTKRFGVLVMMVSVLVFSKNGIALDDVQAVSAAKIKQLIQKELEKTYLNARIEFTGPLHL
SSGDYPAQVEAIVVRGQTARGEALFGVKTDADNEISGSISFSAWMPARVAVKRVRPGQRL
EGDQFRLQDVDVASGLGKEYRGVILDPLTPIARLEARQTILEGQFLVSNAAQKVPDLRRG
DAVRLQIVSEGLSISLSGTAEEPAYLDGQVRVMAGRAKRELVGRLVSEGVVEVKL*
>FG1_v1_70026|ID:100159507| Lipoprotein [Uncultured magnetotactic Bdellovibrionota FG-1]
MMTSMRMVFQGLLGLVFVLEITGCSQILGALRRDFDDGDPFRDAPATVGGRAPGQGFLDD
EMAVGHTERVPASMGNSSALGGHSWVTAERDAANHRDVARATTAEEEGPNPETHPVLEPA
VRRQYKNGARATRSDFVDEAQNEGSLWGSDGQTNYYFSKNKIRGVGDIVSITVEADLLRD
IGLEARRTLTQREREYELNVAQERLKQKALGLGGDDKKDAVSASQAAPTRSPAGGTAQGA
PETPKAEVDVPLATYADLDVGKSLEVKVSDVMMGEIVERYPNGNYKVRATKRIYYKGGAP
RNVTLVGVVKGGDISEEDVIPSGKLYEYRVEATK*
>FG1_v1_70027|ID:100159508|flgI| Flagellar P-ring protein [Uncultured magnetotactic Bdellovibrionota FG-1]
MNTVLKPLNKSRELSWLLGMFFGIIISLIAFPKTGSAARLKDIATVKGVRENILIGYGIV
VGLKGSGDSSTDVTSQSLTRLFGKLGLDVQQNAAVKSKNAAAVIITSKLPPFGRVGSQID
VTVSSIGDASSLEGGVLLVSPLRAGDQNVYAVAQGPVSIGSVADGTTKNFPTVGRVINGA
TIEKDVDINFASKKSFRLSLHNPDFTTAARLAATINSELGGKFATARDSATVDVVVPFNY
DGNSVELLATLENINIHIDQKAKVVLNERTGTIVIGDHITISPVAISHADLAIEIKGAPK
GTKPERVMELKGASVSELVKALNTLGVQPKDLTAIFQTLKQVGALQADLEIM*
>FG1_v1_70028|ID:100159509| flagellar protein FlgJ [Uncultured magnetotactic Bdellovibrionota FG-1]
MDWGANALAAPTTPGRRLPVVDRDKVDPGLRQAAEGMEAMFLNYMMKVMRETVPKNDMDL
ESPATAIYRGMQDSEYAQKAAHNGGIGLADQLIAYLEGQRYNLPGGQGVPTVTTDKVSGT
GGTHEGRSNRK*
>FG1_v1_70029|ID:100159510| negative regulator of flagellin synthesis FlgM [Uncultured magnetotactic Bdellovibrionota FG-1]
MRVDQTASSQVQSHEAHTTKKSEKTDKAAAAHGKKAERAHAGELAEKASEGDAKTEISGR
AKEMAHAKAAATDAPETREEKIAALKARISASKYKVDNDAVADRLVDDHLQMSGIG*
>FG1_v1_70030|ID:100159511| flagella synthesis protein FlgN [Uncultured magnetotactic Bdellovibrionota FG-1]
MIQIRESLQKLIGLHRQLLEACRLEREALVQADLNGIEETTQEKQALVEAIRAAEVERLN
HVATLAMAWKRPLRELSLSNLILAVQATAPKMSDQLRSNLNALTVLLDRIQEQNDDNRRL
VERSLVHVNQMKKNVLGEAVPKSNTYTAHGQRQATTSGARLISKEV*
>FG1_v1_70031|ID:100159512| flagellar hook-associated protein 1 FlgK [Uncultured magnetotactic Bdellovibrionota FG-1]
MGLPNIFQTGRSGMMSAKAAIATTGHNIANASNEGYSRQRVLTEAATPGFGPGHHYIGNG
SLISRVERINDEYIEKQLRDAGRDLAHMEEKDLMLRQTEDIFNEMNGDGLNRLVSKFFNE
FRRLSNDPDNEAVRQAVRESSQAMVNDFRRIRKELEGVRQHVDARIEGYTREINAYTDQI
RDLNIKIKVQETGGSVPNDLYDKRDLALKKLGSFMDLNMHKTEDGSYVVEVSGVGPLVAG
PEAEKFSVERSQADDQGKTEGSLDIKTSASAQGNVTHLIKGGKIGALLDVRDSVLSTVQE
RLDDLAFSLTNSVNAIHQQGVTRDGFQGVSFFKELDQQDRAAEFFDLSDAVKNNVNHIAA
AAAPDSPGDNRIAIAISGLQGEKLMNSGRATMDDWYNSIVSDVGVASAKNKFGMNQAQDI
ATQLGKMRDQISGVSIDEETANLMQFQQAFGASAKVIQVADECLKTVLDLRR*
>FG1_v1_70032|ID:100159513| flagellar hook-associated protein 3 FlgL [Uncultured magnetotactic Bdellovibrionota FG-1]
MRVTENTSYGVVRDSIRRTRERMETLQGQSATLRKLNTPSDDPIGSAKVMEIRTEKVNND
QYQINAKMAESFLNNSDQALSELSEALARAKELAVNQSSGASSNEDTRIAIAEEVGQLFQ
QAVSVANRRIGDRYLFGGYKTNKPPIDADGRYTGDDGQMMLEIGKDVFISMNIAGADAFN
TNPKRSADVPSGYKEAGVQRSPANDPRMDDVGPENVNAFDEIQNLRIGLLTGDLDSIRNT
LERLDAIHGKIISTRAKIGSRLQGLQSTSSAIERHNLVNAQLSSNLEDADMAQVVSDLAK
EETVFRSALASSHKLIQPTLLDFIK*
>FG1_v1_70033|ID:100159514|csrA| Translational regulator CsrA [Uncultured magnetotactic Bdellovibrionota FG-1]
MLVLTRKLGESIAIDDHIKIVVVQIKGKQVRLGIQAPKETKIHREEVYAAIQDQNKEAVK
APIAMAQVSKILKG*
>FG1_v1_70034|ID:100159515| flagellar assembly factor FliW [Uncultured magnetotactic Bdellovibrionota FG-1]
VIIKTGRFGQLTVGDDEMIKIPSGIMGFPEYTEFCLVDPGDETLILWMQSMQNPDIAFPL
LEPKIFKADYSARLSAAELRELKLQNVNQSAVFSILTIPGDVTQMTANLKAPLVINLKDQ
IARQVVLQENEYTIKHLMFNELRQHLITLSSQKRGSMARVSESEVVQPMVTPISIKNIPP
SLTVRSLQA*
>FG1_v1_70035|ID:100159516| TPR_REGION domain-containing protein [Uncultured magnetotactic Bdellovibrionota FG-1]
MEIANDKFIQELLQKKEYGQAEALIRDRIRQEPDSADAFYLLGVMYYFQGQLGPTVENLK
KALHLDPHHTDAAICLSVLYNDIGKYDDAKHVFETANQSVAHKRTGEDRGIDRKFAVKHL
ELADLYFRYRRYDESIEEYAKSAMLDPTTLEIRIRLAKAYAKKGFLTRAMQELQQLKNEH
PDYTLARIQLGLLHYSQGNILDSELEWEAVTQIEPTNREAIAYLEMAKQARLKTH*
>FG1_v1_70036|ID:100159517|bamD| Outer membrane protein assembly factor BamD [Uncultured magnetotactic Bdellovibrionota FG-1]
MTRMIYTREMRFFRALCIGLLLFHSLPLMLTGCSGKPVDETDPASLFQDAEDEIKSDHYQ
IAIDKLRTIKNKFPYSKYSIDAQLRIGDVLFLQESFSEAAATYEIFRDLHPKHDKVAYAV
FRIGKSYFNDIPDPLSRDLTPAQKALDAYNDLLKRFPNAPEAAEAKKDAAHTRDVLAAKE
LYIGDFYFKRDFLEAAKPRYEKVVTTYPETESAKRARAQIAEIDKRLLEKGGK*
>FG1_v1_70037|ID:100159518| TPR_REGION domain-containing protein [Uncultured magnetotactic Bdellovibrionota FG-1]
MQILVLLFLGLNATLAHANSPAPNGVWAEWQEAKTFYDSGNYDEALHSLRSHSAESAPYF
YNLGTVFFQLKQPGSALAYLEKANRISPHDPQIQSNLQLAQATLGRLIGIDRLDPASSAV
ESMTDRVSINEVRGTLGMLGLLVALLWLRTYLRTRKLKEALLQPAGFIALLGFALTGGLY
LAQRYAHAHPPTYVLEQVFVRSGPGDQFVQLSQLEAGVKLRRMGPEQEGWSQVRYSQDGI
GWVRSSSLLLL*
>FG1_v1_70038|ID:100159519| Aminotransferase class III-fold pyridoxal phosphate-dependent enzyme [Uncultured magnetotactic Bdellovibrionota FG-1]
MTSEFSTQARALVSSVRFQAAKKELLAVIHEASTRLCSVQPPTSAVEGRDAYTRAIQDFI
RNRGRDLYYPFLNSGLGNGPFVELQDGSVKYDMISGIGINFFGHTHPEYMSEVVDGLSQD
IMQGNLEPGHEMTELVALLLSKVGPKSCLKHGWYTCSGTMANEMALKIIRQKKSPATKIF
AFEDCFAGRSTAMQEVTDNPAYRQGQPLYGEVHYLPFYRAQWTLERNIEHTLSKMKAELH
RYPGKFAAVMIELVQGEGGFNAAPREWYVRLFEEAHQAGLAIHADEIQTFGRTGELFAFQ
KFGLEEYVDVVTIGKLLQASLVLYTDEYNPKPGLIAGTFSGSTTALRTGRRTVEMLCDGK
HLGKDGKIEKLSQYFVQKLKAIGEATGKIQEVRAVGGMIAFLPYDGTAEQVKALLLKLFD
LGVIVFNCGHGPYLVRLLPPLPIMTEQDIDGVCKIISAALTEAHK*
>FG1_v1_70039|ID:100159520| M20_dimer domain-containing protein [Uncultured magnetotactic Bdellovibrionota FG-1]
MRRFLEEAKRIIRINSVTSNGNEELANFCQSLLQERGLKAQLQQVTHSFDEFSKRQFNVL
GIMGDPLVDKKIRKGLLLVTHLDTVSPGLFENWTETGNDPFSAVVKDGRMYGLGASEAKL
DFLCKVYAAARFRERKLRQPIYLVGTCGEEAGMFGARYLIKAGTLNPRHVLVGGPSDLKA
VYAHKSQLLFKVSVAFQQVERDARGFNRRIDLHAFGKGAHSAYPHLGVNAIQEAMAFLQK
AEDTGFDLRFTRFDGGETVNKVPDRSLLQFYLTSHQFEDFKRFFREVVRAEGKERAFRVE
LGGVGDSGVRFLPEVLFPCMLDMIGFFRGMASDFSKVKDETYNPPHSTINFGMLKQGLAK
VDLYFDARLLPDLVIEEIEKHVQKGIQKIAAGYPMLNISVGRERMNPGLNMSPESELVKI
CRDTMDAAAIEPASDKTSTETEAALYFQAGYDAVIFGPGSSVGNSHSPNESVLLDQIEKA
IRFYEKIIERVCI*
>FG1_v1_70040|ID:100159521| Aldedh domain-containing protein [Uncultured magnetotactic Bdellovibrionota FG-1]
MTVASQPKYPVQARGGFIDGRFMQPTNLNGEWICRNPGDLQDEIARVSYSYVSVNEAAEA
AHRAFASWRLTPPTQRAELLKKYQAALGRRQEALIEIMAREVGKPLWEAKDEVLAMIADV
DGVLGEGMQGVANLELSDVIARTRGVCRYRPLGVIAVIGPFSSPGQLPGEQIVAALATGN
TVIFKPSEKAPIVGQIITECIEEAGFPAGVFNLVQGEREVGRRLCVHEKVAAVLFTGSYE
VGTRIKQDTLQQHWKRVVLAMSGKNATIIWDDADLDIAVRQTLFSAFVTAGQRCSSTSRV
IVHQSRVSEFVDRLHTQAKGFSIGHPLESPFMGPLVDAGAVDRYLKFIGIAGREGCEIVM
RGKALELAWKGHYVAPTICVVQDNSIDAARKSVYQQTELLAPNVAITAVAEVEQAIALSN
ATQYGWVASVFTKQRAIYEKMGESLEMGLINWNVPTTTVSSRLPVGGLKKSGNHFPAGLL
STRNCTYPVSSLEVAEPK*
>FG1_v1_70041|ID:100159522|cspC| CspA family stress protein CspC [Uncultured magnetotactic Bdellovibrionota FG-1]
MATGSVKWFNDSKGYGFIQAENDTRDVFVHYSAIQGEGFKTLAEGQKVVFDLVDGPKGPQ
ASNVTKAALE*
>FG1_v1_70042|ID:100159523| protein of unknown function [Uncultured magnetotactic Bdellovibrionota FG-1]
MTRNKNKSIFWIAFLSLNLVPIMAYGRPAIVVLPDERNPTPKPVAVKATKSKLNAVKATP
AQEFKGPEHDLKMSAVKDVFLDFDAKTFGDSPHRGAKLMGQIFKDCEGRFEINFGERCPG
GAVAFQITDRGGGEACMKSHIDKKDPCDRDSCRYLSQLGNGTINDLGNVPGHEIKLFTRN
PNGNEENSASCEAFPVKLTYTNVADLNATLRRAEEERQARVVIIAERQVNSCFHNSAELA
VAERACGVLAAIGTKYSSVEECILAANFPQKRLKINQDNLKKIAERAKHAKLDELDEVRT
DLVSWINENPRQCEKGVDPLREIARRLATQKVKKSRNSDLDSDDALAGYDAGLEAIENSI
DEASCLADSDKLNAIQTNLRVNRLDRFANTSGASDMSFRSEYYELSNDLMEDAQENCSGY
EMDPSCKTTVNALNSMPMVSYDANMASQRMYQRAMIMQQQRYQMMQGMGGGGMNGGGQMG
GVGGSYGFGRL*
>FG1_v1_70043|ID:100159524| Nucleotidyltransferase [Uncultured magnetotactic Bdellovibrionota FG-1]
MIDMNHPLSISPLKKAVVSLERALGQDKNEFTRDATIQRFEYTIELTWKTLKRYLETTQQ
LEIHNPKDLFREAGKQGMISSVEEWFGFLKARNLTSHTYNEINADEVYEAAKQFVGPAKA
FLEYLEKALG*
>FG1_v1_70044|ID:100159525| Nucleotidyltransferase domain-containing protein [Uncultured magnetotactic Bdellovibrionota FG-1]
LAEVIASDQKKLIIDLVLKYFPHARLIAFGSRISGDAGTYSDLDLALDQGGAPLALTELS
QVEEDLSNGDIPFKVDLVDFNRCSAEFQQIIRSTGVVWKA*
>FG1_v1_70045|ID:100159526| Transcriptional regulator [Uncultured magnetotactic Bdellovibrionota FG-1]
MGEKQQIFISSVQKEFATERQALKNFVHNDPLLGKFFDVFLFEDLPASGRRANAVYLSEV
ERSAVYVGLFGNDYGYEDKKGIAPTELEFDHAAKLGKEQFIYIRGMDKRSRHPKMQRLVK
RAEDQLIRRRFNSVSELTTTFYASLVEYLEEAGFLRTLPFDAAACPRAKISDLSAEKLSE
FLHLASRNRGYALGPDAGAKKALIHLNLVDHGRPNHAAVLLFGKMPQRFLASSEVKCMHF
HGAEIRKPIPSYQIYKGTVFELVDQAVDFVMSKVARRVGTRAKGSQAPVDYELPREAVAE
AIVNSVAHREYGSNASVQVMLFSDRLEIWNPGHLPPGLSPESLRRPHASIPRNPLIAEPL
FLARYIEKAGTGTLDMIALCAKAKLQPPQFRQDGGLFVQTLWRPPTQSPTQSPTQSEDPV
GRLLKVLMQGEASASVLREALKIRHKPHFRENYLHPALLGGLIEYTIPEKPQSRLQQYRL
TKKGRVEVKRKRMP*
>FG1_v1_70046|ID:100159527| putative Autotransporter domain-containing protein [Uncultured magnetotactic Bdellovibrionota FG-1]
MKARRSIKRGNVLLMVVPAIIGLATFAQTAWALPDLKQNSAGMGKFQSFAQRQFPSLAGV
SFLEDHDTHNILYVTPASRKTQAGGYRPVQSANCDLLSDQYRITYNYPRMVPSEQWASLA
KTGPYSPAFDYQYGLSIFYSSALQELGRLLAELNHVHEAHKEIYGEYVAAKEAHETAQAA
VTLAKTAFDSYDLKFNDLVSRMALAQTAEERQAIIAQMRALQTERTEQLPSLRDDWKKAS
GEEFVSRSRYQTALAAWAPYDVDTKGVKERMTSLKDIYELNRTMTLEAFNSAETLLNNFE
SRIVGVANAGFNVWGTEVADSSAALSQYGNDSCFRIVPLPIYNFRASTGSSVAELSGADG
SGTGLGGSKMLHSHVDSGEPMGEIKKDVTYASAFRDSSGVPLLPQISDLKQGAGVLNVPV
RMGVYCTGNSTRVAHDLRIKDVNDNDTAIRTYEYQPKQANKVQQAVSINYDYFAYANPIN
VSCSLNVVNFSSYARSSGTEGFLFWRHSWDDTQRSTVRNNGVSCQSKEAPSYMDPQQQRK
FIDATEQTMMQEVMAEFVLNYAKSYTVTAATSPIPENDVGGAFNRIGTSMIFLCGGNPYC
TIGSVILKSANDLFGNESGSTSNQESFRGSIYRSYARESYRVVPGSAVVNLEIELPGIAL
Q*
>FG1_v1_70047|ID:100159528| protein of unknown function [Uncultured magnetotactic Bdellovibrionota FG-1]
MSKRNRMLAISIGALALAGVFMGGKVTRIHGTDPSPVLDFPPLGPKKILEIEQKLARDME
KKPGLINAYKSYQAAQARFQALQATILELRPEIERRVTHELDPASNPELQALAEREQELL
LSQRQHYLEIESSLKEFTRLSKARADELLAQSSLK*
>FG1_v1_70048|ID:100159529| exported protein of unknown function [Uncultured magnetotactic Bdellovibrionota FG-1]
MKNIMKLGPIGLCVLGLCLSLMGSATSISADEGKTEPNPEGWFDPSPYEMPKKQLRLCSS
LWSWEQAIRETDDQLGNPFDVIQASGQTGDRVPFRIDRKVEGAWVRLIPASYQQATILWK
PCRNCAQRSVSCKVPVAWKALDSVVLPHISEDLRRVDQCVVGSDEFCLTRVTSLGGLGFL
YSPQVLPEEKRAYGYLSWSLSSVAGDLKIQRNKQIRAAFRINAHQPLVVTPLLQWFKPGL
NNLVRQVRFSGPVLDKELPLVLAGEERARELQSDGKNEAFLPMFSASSVNPPFPNKGSVD
YFRNLLQGAQISSSKIPGFELLDVGHIDLDGKPNVCSRDERAHNQECHAELNQGLYELVR
KSIEKGLPITVDLVMGGEGGVNGESATVSERFQIDPTGNIQFVTSDLQESL*
>FG1_v1_70049|ID:100159530| exported protein of unknown function [Uncultured magnetotactic Bdellovibrionota FG-1]
MIKCRVLIALSLFFVAMSASASPEVPGVPEVNVTFVNPQQLPTSVLRQRGAKVLVDVKGF
SSEEVLYANLWIRPVGSSQQDQRLALTDWKLTPNEQGQGHYFWKVSFPSDGFEPQALPLW
QVQVQWRTQSGLAGVASDVVYLAGPKARPYFEVLGEKICSFPGPLAATSRWMANTSGYEQ
EIALEVPRGAGLNTMSGLDFLRWGNLSNSSFRVLANASVYGPLGGATNGWFFPGWNQVVS
QIPGPEVHRTWRLFPGVSGVIGERWMYHRMKVRQWTASPSGWVSGRTGLLDVAVKENGFY
VLPTALGAEDPLSRRVSQALNDAYSGSGFCGKNLSELQAHTGAEVLGNDGEETPVYFYPD
SGVLR*
>FG1_v1_70050|ID:100159531| protein of unknown function [Uncultured magnetotactic Bdellovibrionota FG-1]
MKFLKIFWLAIVVIGLGACQSKRIAPDSPAVMPTPVQQQDKKEIPNSDPLPDSVPSAEPK
APVSAMELDVDGVLVFLKQVGDDHHWQAVDTFLEPVLSSDSHRTGVCLHDVDALRGACVT
QFIYVYGGIEVVVDFELAPTVLSGRLVWDFPKSAVLLRPERLTKITEIAEAIAGGPVEVV
SLFQQPEGSAAPLVRGLRVESNGVVSYQGEVKEHESLDRSIADRVPFSQNAVFTVPFSQL
RARGSDGQAVACNEFYGSGPARDPLCWTVMNASLDRVLYPAYLSQAKVDIYLTVEVAGAE
VQYRFEIGPEGGVRLIEAVRGPAVVQRPLQKD*
>FG1_v1_70051|ID:100159532| DUF86 domain-containing protein [Uncultured magnetotactic Bdellovibrionota FG-1]
VKKQNTNDFDEYLTVLERKLSKALGRFEASVLRLPSLKSTTDAFTDVELGAYDEMMARFA
RVTDIFLSQYIRALIKKADPAFRGSFRDSLDQAEKLGYIDSADEWYQIRELRNRQAHEYE
EDDLIALFRLVLDQKLRIESIKNEISKKRS*
>FG1_v1_70052|ID:100159533| NTP_transf_2 domain-containing protein [Uncultured magnetotactic Bdellovibrionota FG-1]
MRLAKNEVDSIIEVVSLFAGDRLAELRLYGSRTDDALRGGDIDLVLIFSDSEQALGFKGS
VIEVLMCLKATLGERKIDFSVISVDQQADPFWKLALKTSLVLWKQ*
>FG1_v1_70053|ID:100159534| exported protein of unknown function [Uncultured magnetotactic Bdellovibrionota FG-1]
MKNLILITVVGLFMIAPAHARDNADAGPGAGLCAKVSVDGEMVPVTSPKGKKAPGIGDIS
AKLTQQPDQKWMQSLRANKNYHVFVKPFEDATYPDGHVEHRPARGQPAKDAGLICDSDSS
SLAGYLGCLQGVSNASGTGFKRVQSQFYSHLTNLDTKIAGPRLEIAKFEEGLDLSVTGDE
KQDRETANNILAKRQILENRKNQCNLPQCTEVWDKVLDSFDLYTSSVMNGAAAGLLFNKF
KDHHGIPNDVAWARCDVDHSLAPKVVKHDTVKTKAPEDPIAKLFKGEDGKACNFGIPRVV
CNTKDAFNPRNAARAGADDPMVLITPAITGVVRNDLREFMINNYLSGWKAEASRTLGSHK
LKKATQRMKNALNCSSSGVDLNSFTPQPDAAAQREGQLQGAIAAACVGRLTEEFTVLQAK
HGKGVKVQLSADDLIKEYVDTARRNMTSTGRKAFDTAEHAAGFAEMGIYLTPVVGQIYPL
VKMVTKMATNTPLANLRAAYAEKNKCAGMYPVGSSLFEECRASFALMTQVGAEASSYLRE
FPALDDNGEKKDGPRGFQLANTKMPADVENLVKTYVPGKGGSCVDQARVALKGREDQVSY
NQDGVFSNEKSLKRLAAIEHMVGKFCSDTDAKQEVDALLMSPDLLAKYFNCSEQPPYIRD
EKNTFSCQERSKFAWVMCRESLRVANGPKNSSALAEAISEGLPMLMDAGMMFSRGAAIAR
AGLGVIGPQAVIGGAMGGIPAYFASNAQEGQSSPQAVLERERAKLAAGFGSGESVSEAQH
AVTEFEAQNAAWLGEHPVLKATLQGAMMGALMGSMSGGHSVGKAVPTEQMKVRAQSLLSV
LKMLEEQKAFEQKGGSKVRTAVARQLEDYLIALREDGEGKKLSEKEIKKMSPAQKRQALQ
AKVGTSEEPQVKTFAEAKTKLETRDPDFFRKLVDEDATAFEDVKRTVEEAPDAAVKIQEY
FKTLGNEDGAIRKFFRRVARECPKDKAALMAMVKECGLTLVRL*
>FG1_v1_70054|ID:100159535| YkgJ family cysteine cluster protein [Uncultured magnetotactic Bdellovibrionota FG-1]
MCEGCWSGCCTLPLETSVADLIRLGLTTEDEACQGLKKLAKRLQKEGFIQAFVQSSQVFV
IEQRHGRDCIYLDAKTRLCTVYEKRPEVCRRFPKIGPRPGFCPQTPRVEMKKVVKF*
>FG1_v1_70055|ID:100159536| protein of unknown function [Uncultured magnetotactic Bdellovibrionota FG-1]
LGPNNADIGELNRRLNKLMGLAKVEGLAPVDFEDLARSTLHDVAGQIEFSHKKKAA*
>FG1_v1_70056|ID:100159537|infA| Translation initiation factor IF-1 [Uncultured magnetotactic Bdellovibrionota FG-1]
MARDDLAQIDGTVTDVLAGGNFIVQLPSGQTLSAKLSGRMRKFHIRVILGDRVTVGVSPY
DPSHGLILHRHKVGSPGAMGAGASGPR*
>FG1_v1_70057|ID:100159538| ribonuclease HI [Uncultured magnetotactic Bdellovibrionota FG-1]
MPPTSIPIVIFADGACSGNPGPGGWGAIVATPDGQVSELGGADRQTTNNKMELTATIRAL
GLIRDQDGLVDVFTDSVYVIRGITQWIWGWRKNGWKSAEGKEVLNQELWKALSATLGARR
TKFPNSKVDWKWVRGHSGVPGNERVDQIAVSFCQGVPTRLYRGALLGYGVAIYDIPENTE
TPDLKPRNEVKAQAYSYLSVVGNTPMRHKTWPECERRVKGQSGAKFKKALTAEDEAGILQ
SWGYQPKDVAKDIK*
>FG1_v1_70058|ID:100159539| ATP-binding protein [Uncultured magnetotactic Bdellovibrionota FG-1]
MKLSTSVSAPFYGRAYEEHQIQTAIHSKRAELGIVYGRRRIGKSRLIKQFVKRKGDLYFE
ALGGNRETEGAGAHTTPKQIAHFVRQLAEQTDTPLIQASTWQEAFDAFTRIVVRGKHYVV
FDEFPWMAAERTELVAIVKYYWDRYWSENPDFTLVLCGSIMSYMVKHVVHSQILHNRKTF
ELKLEALPAFEAKKFFGTYRSQFEISKFLMIFGGIPKYLEQINPKLSLADNLDHLCFQRN
GFFVTEFETVFKEQFKVTKTYEEIVAALSKKSATSEELAKVLKKKTRSAVIPYLSQLERA
DFIKKFSPTPIGLGAGKKTLRYVLWDDWLRFYFIYVQPHLQVIQENTEKGLFNSITDPSI
EGFFGRAFENLCFKNLSNIIRALGIPKHQVVGYGPYFKQASRKPEGLQEGLQIDALIQRK
GHVLVLIECKYHSGPVRKSVIEEVERKVKFLKAPSKYTVEKVLITANGVTPDVENAGYFH
HILGLDAVMNEG*
>FG1_v1_70059|ID:100159540| ATP-binding protein [Uncultured magnetotactic Bdellovibrionota FG-1]
MEQEFGRAYKKTLKNWLVSGQRKPLVIRGARQVGKSTMVRSFAKQNGLILHEVNLEKHPA
LEGVFKSLDVGLILRELAAIVGRTIESGQPCLLFLDEIQACPSVLPALRYFHEEKPLLPV
VAAGSLLDFALAKAQYSMPVGRIDYLFMHPLSFEEFLAAVGEDQLLSYVRESVLPAHGSS
AGAGIPAAAHRRLLERQREFLFVGGMPEAVGAFAGLKREQRNLSAVVATQRSIVRTYRDD
FAKYSTQHELQRLQRLFDVLPTSVGVKIKYSNLARDERARETRAALELLAKARLITRIHH
SSCAGIPLAAQADQDRYKIIFLDVGLLNRLLGLDWQSIGSMDERTLINEGPLAEQFVGQE
LLVAGGEAGLEESRLFYWLRENKSSNAEVDYVLAHGRRIVPIEVKAGKSGTLKSVVQFVE
EKKVDIAIRLDLNEASAQRLQPANRRAFDLISLPLYLAGQIPRYLAEF*
>FG1_v1_70060|ID:100159541| protein of unknown function [Uncultured magnetotactic Bdellovibrionota FG-1]
VGKSLLRTLVLAFQGLALATFFLSYEGTAAQKKCLESVQAQLNPPAETLETTALLAKVAK
IMKDQDRKLRSLYSTTGFPRRLDYLRYLTDLPSSDPRNRELKEILRQVMAEEVDVAVGMG
EESRSQILRTGIKNFRETGTSPNNAYHRESAEASYLGMTTKRYEALPDALKPKYGILRPT
KKNSSEPPHIRSLEDRYILKMDRIRKRMTWSPGDSLNRLTMGMRAGLAIEPLKAIFRALM
SVSTGTIHRPYSWDHLFIPWDHRELMAPFLKSNFEPDYRQGGSEVLKVKSYVNDYLEVQV
WGEISPQDIQAFEFTKSPPSHEDYVWMREHGIEIRDARKYPAVPYREGN*
>FG1_v1_70061|ID:100159542| exported protein of unknown function [Uncultured magnetotactic Bdellovibrionota FG-1]
MRHLLFSVPLFLSGSIALTGCAYGPTTKASGLEKLNGAHYEGSDLVTTPYVPILKRRELN
TKLSGTVSLDQNGIPTPVPRVKMILTRDGENLAECTSGQAGVVEFCIFS*
>FG1_v1_70062|ID:100159543| protein of unknown function [Uncultured magnetotactic Bdellovibrionota FG-1]
MGAFILRASGIYCRGTAAQAFHLLLNSVYCLGPAVEVLAPLLNVIYCRQTAEKRVHRAFK
PIDCRRKAVNAPHRRESKAKGQPGVFLRIHNSKKLQMEFHEKLALN*
>FG1_v1_70063|ID:100159544| glutamyl-tRNA reductase [Uncultured magnetotactic Bdellovibrionota FG-1]
MRIESLRVLHIRKTSQHDPLRDAKIGARITEQLAGAFVLDSCQRWVWVCSKAQLAQADIG
NVQGLRIFAGVEAYTFLLRVATGLESQILGETDIFGQLKEAWRRNPGSSELGVFMQRVFE
DTKDIRSRYLQNLGGASYGSLVRMILGERKGPTLLIGAGQLAQSVAPYLMDQELWISNRN
PENLFALKAELESRASAQHLGHDRCEVRMVSKDEETQAWREAANVVICVPFDEVKDQERV
QARAGRADSVVIHLGGMRDHAGVWNELPGFYSLDDLFALQKAQGDVRMTQIAQAARACEE
KAKLRALGASITIPHGWEDLAVFA*
>FG1_v1_70064|ID:100159545| hydroxymethylbilane synthase [Uncultured magnetotactic Bdellovibrionota FG-1]
MHVQTLKLGTRRSLLAWAQSGWVARQIEKRNPGIQVELVGIDTRGDKIVDVSLRNVVGKE
FFVAELDDALQSGAVDLTVHSMKDLSLDRPPAFELVAIPPRENPRDVILFGPGILDKIAA
GKTLKIGTSSPRRLENIPPFLAQALPRLGDSGAHGAKVDLVEIRGNVNTRLSRVHELESS
ERALDGVVLAFAGLIRLWADGPGREELSKLLTGVRWMVMPLKECPAAPAQGALAIECRAS
TSERDAEVRAAVRKMHDESTATRVSAERQILADWGGGCHQKFGATAVGISGMGSSDSGHV
LYIRGRKPDQTFVEEVRCASLPEPLEVAPKDSHVWDGQAKRAGSGKKEESAIEGLQLPEL
EGRAVFIAHSRALPDSWAKSARGARVWTSGTASWYRLAAQGVWVEGCAGGFGFDSIRGTL
QTGVLGLPEFGASWMVLTHDGAREDWSRAQVVATYRVYPQAPAAEDLAKVRQGRYFFWSS
GSQFDQYHSAVGPGSFHFCGPGKTAQHLRALGVEPVVFPSTEEWRKWLKI*
>FG1_v1_70065|ID:100159546|hemB| Delta-aminolevulinic acid dehydratase [Uncultured magnetotactic Bdellovibrionota FG-1]
VAQNMKNSRFPLSLRKLRQSPLIRQLTREHRVSLEQLIQPYFVVEGIQSREEIPGLTGTF
RDTPETLLKQVEADLKVGVNKLLLFGVPGAKKTHDFDSSFTARQIAAIKKRFGNDVFVAV
DVCLCSSTTHGQCGILNPEGDHVLNQATVGELAKAALAYAEAGADCVAPSDMMDGRIAAI
RQALDGAGSAKTERTLLMSYSAKFNSKFYGPFRLAADSAPKGEVILKDRATYQIDPGSPR
DALASSWRDADEGADILMVKPGMPYLDILAKLSAEIPKSWAVYEVSGEFAGVELMAQKDL
INGPAAHVEAWTAFVRAGASMIITYGARFGKDWIQRGQF*
>FG1_v1_70066|ID:100159547|hemL| Glutamate-1-semialdehyde 2,1-aminomutase [Uncultured magnetotactic Bdellovibrionota FG-1]
MSTTHSNGYSFQKSEALFDRAKRVSPGGVHSPVRAFKGVGGVPRFIESAKGAELFDVDGN
RYVDFCMSWGPMLFGHQDAEIAEAVKGALSRGWSYGTAEPYSLELAELMTSHLPWVQKIR
FVNSGTEAVMAALRLARAATGRSKIVKFDGCYHGHVDSMLVRAGSGLAEMASPDSAGVSA
NVASETIVVPLNDLAALQAAFDHHGKEIAAVIVEPVPANNGLLLHTDRFLHQMTEIARKA
GSLVIFDEVITGFRVAFGGMAERTQIKPDLVTYGKVIGGGFPVGAYGGRADLMDMVAPSG
PVYQAGTLSANPVAMMAGLAMLKKLLRDKPYSLLEQKTEILAAALEKKAREVGAQVKVQR
YASLFWGVMGEVNTSDGMVRSIDQIPATQKERYARSYHALLERGIYLAPSGFEVSFLSTA
HSEAHFEKLIVAFGDALKK*
>FG1_v1_70067|ID:100159548| Histidine kinase domain-containing protein [Uncultured magnetotactic Bdellovibrionota FG-1]
MNLRGGLARASQWRLRMMVAAQVLWLAVVLLLGAWWGRLVLQQAARIADLENAAGLPYAV
AQEHLFRTHRMLFWESGTYVVLLLAITALLFWIYWRDALRSRGVHAFFASMTHELRTPLT
SIRLQAESIAENLSADVTQKQLVERLLQDTMRLEGQVERTLELARVEGGGPVFPAPMELK
PWLERLVSNWKEAYGERVHFETSFEDISAEADATALQVVMKNLLENSIRHSKKAELSVRL
TARSQEGQICITFRDNGAGFHGETRKLGKIFQKGAGSHGAGVGLYLMKVLVGQMGGRVVF
NPDPGFETTVWLKAAPNG*
>FG1_v1_70068|ID:100159549| Response regulator transcription factor [Uncultured magnetotactic Bdellovibrionota FG-1]
MAEPRITRLLVVEDEINVGATLVERLKKETFDVTWAKTAEEALFEVRGRHFDLALMDVGL
PDGSGFDVAAELRKLHPTTAIIFITAFGSAEDKIRGLELGAEDYVVKPFHLRELLLRVQN
GLKRARYLTAGLLEPSAHEAVVVGQASIDFTRFEAHSKGVKTSLTHKEVALLKFLVDRQG
KVVSRDEILNQVWSEDEFPTSRTVDNFIMRLRRLVEVDPENPQLIRNIRGVGYQLNLAPI
NSGSGEVKK*
>FG1_v1_70069|ID:100159550| uroporphyrinogen decarboxylase [Uncultured magnetotactic Bdellovibrionota FG-1]
MNLFNLTIHRKNTTQRPAVWMMRQAGRYHSHYQKLKEKHSFMELCKIPELACETTMGPIR
DFDFDAAILFSDLLFPLEVLGTGLRYDPGPKLDWHLREVADLKKLNSGGVKLAEQLQFQA
DAMKLIRKELPASKGLLGFVGGPATLFAYAVEGSHSGELVSTKAGLRDGRFEGFNELLLD
LLAENMALQARAGADTIVVMDTCAGELDVETYRKYVVPSLRVLFEKFVALCPDTPISYYS
KKTGPAHWEALKGLPIACKGIDWNHEIADVLSGWSAQWAIQGNIDPNWLFLDSAELESRL
RAVFMRVKALPRELRKGWVCGLGHGILPKTPESNVRLFVRLEREIFGQE*
>FG1_v1_70070|ID:100159551| Coproporphyrinogen-III oxidase [Uncultured magnetotactic Bdellovibrionota FG-1]
MTHPASALLKKYNVPGPRYTSYPTVPYWTDNPTDAQWIESIALALDESSAQGIGAALYIH
IPFCKALCTYCGCNTRISRNNSVGLPYIHILLKEWDMYLSRLGRKVSISEIHLGGGTPTF
LSPEELHELLTGILSKASVSKDAEFSLEADPRVTTREHLAVLAKLGFRRLSLGIQDFDPK
VQDIVHRVQSEDQVRAVTEMARELGYNGVNYDLIYGLPFQTKHSVRSTIEAVRRLRPDRI
AFYAYAHVPWIKPGQRRFTEADLPSGDEKRALYELGREILEEVGYREIGMDHFALETDSL
WKASIEGTLHRNFMGYTSRMVAPQIGLGVSSIGDSWRVFAQNEKLLETYQTRVEKGELPI
LRGHVLNEEDRILRRHVLNLMTRFKTDWSQGEFYTPHLETVADRLRELASDGLVVLGKHS
CEVTPKGRPFLRNVCMALDARLVRQAPATQLFSKTI*
>FG1_v1_70071|ID:100159552| Coproporphyrinogen III oxidase [Uncultured magnetotactic Bdellovibrionota FG-1]
MLGTLDPQHRQVTVVGAGMAGLLAADALDLAGYEVTLLEAADRCGGLIRTRQTEWGISES
GAHSLQATPAVIDLCGRLKVELCPVRKESRARYIWRQGRLRKFPLSFAEAVRALFRAYFV
RADRSIAPEDVTLEQWARRHLGEAALKFLIVPFVRGIYGARPSEINVSMAFPVLVVPRGH
SLLSWALHKFRSRRSGRTKRPVMVAPLGGMGAIVVALEASLRKRLGNRFQLGVKVKNLPQ
TPNLVLCVPAAPAADLLQNADPSLAAALRGIVYTSMVSVTAFVEAQAFAEVPRGVGVLLP
EGTERKALGVLFNSSSFPGRVKDEAQWTSFTLMMGGSARPDFVSASDVEVAATVRTDLEA
VLDLAPGAKISPLIHKWPRAVPQYGGQLRKAWDAAQQGWCSQPGRVLFGNYTGQVSTRGL
IESVENWGSHNN*
>FG1_v1_70072|ID:100159553| protein of unknown function [Uncultured magnetotactic Bdellovibrionota FG-1]
MAGVTDKLIELAELAKKQDASYKVKLEELKTKHFDTLRELGLTEVGSQIEGDFSNLQDVL
RAIWIGRDYSEATLELIAGHGEVWSAQILQAHLAALNVASGAPLGAPPRSRWLDARQVLV
VRPGETGPAVDWEVSEARFLNWLQQDPTSWVVVTGYVASTPEGVATTLKRNGSDFSASIF
GRLADASAIIIWTDVDGVLSADPRPVRSIQFVLPFQRRRVTWLAARLRRLFFQKFIMDKS
NKFSVCKGALFWQRSGMIWFICPECPPSFLAHLERPESIFAP*
>FG1_v1_70073|ID:100159554| Homoserine dehydrogenase [Uncultured magnetotactic Bdellovibrionota FG-1]
VSAKFFGALGKAGINIRAIAQGSSERNISVVIDAQDSTRALRAVHAGLYLSDQTLSVGII
GPGLIGQALLKQLETQAAVLKTESHIDLRVRGIMNSSRMLLNDPKEGPRIELNTWKERFE
NTSKPADLEVFVSHIQADHLPHCVLIDCTSSEQVAARYPEWLSRGIHVITPNKKANSRDG
GFYKRLRKLGRNTNTHYLYEATVGAGLPVITTLRDLIQTGDRILEIEGVLSGTLSYLFNS
FDGKKPFSEIVQEAQKKGFTEPDPRDDLSGRDVARKLIILAREIGLELELDQISVQSLVP
LPLQQASTVDEFLKRLPEFDVSFESLRREAARDGEVLRYVGSVRAQGPSTVELKRYPLSH
PFARISKSDNIIAFRTVRYVEQPLIVQGPGAGPEVTAGGVFADLLRLTAYLGGMV*
>FG1_v1_70074|ID:100159555|thrB| Homoserine kinase [Uncultured magnetotactic Bdellovibrionota FG-1]
MSPRSQSHPLEVTAFAPATVANVAVGFDILGFPFEQVGDHVTVERLDSYKDVIVEKISGV
VVDIPKDPAKNTASVALRTMISALKLPFGFRVSIKKGIPLGSGMGGSAASAVGAVVAANA
LLDQSVANDRLLHFALAGEAAASGDLHADNIAPCLYGGLTLVLSTAPAQIIQIPLPDGIV
CVLVKPHIKIETRHARSILKPQILLSEHVRQSAHLGAFIAACFRSDHALIKASLVDSLIE
PQRASMIPGFHDAKSAALAQGALGFSISGSGPCVFAWADSSPTAQKVSDAIQVAFKGFGL
TSDAWIGPLGKKGARVVE*
>FG1_v1_70075|ID:100159556|thrC| Threonine synthase [Uncultured magnetotactic Bdellovibrionota FG-1]
MRFVSTRAEAAGVSLHQAIEEGLASDGGLYVPESFPSIARPASYLDCAQLSLVELAQKVL
WPFFEQDAVLGEHLELLCKNAFNFPIPLQTLYGKEDTAVLELFHGPTSAFKDVGARFLAE
CFAIMPTALQGGIRSVYVATSGDTGGAVASAFFEKPNTEVVILFPKDGVSPLQQQQLTCW
GKNVRAYAVQGQFDDCQRLVKAAFLARPTGRHLTSANSINIGRLLPQMVYFAWASLAYFG
RTGQKPGLVIPSGNVGNALAALWARQMGFPIREVCLSTNANRVVSDYLASGKFEPRASIK
TLANAMDVGNPSNLERLIRLPVRAISVSDDEIRQAILRGLEYHGQIFCPHTATAYHARSC
LESAHWILVATAHPAKFSDIVEPLIQKTIPMPPQLASLLKRPSHYEEIPAQLDMARLLGL
*
>FG1_v1_70076|ID:100159557| protein of unknown function [Uncultured magnetotactic Bdellovibrionota FG-1]
MVSDASQEWFLEIGEKKTGPFTTEQVLGLLADKEISEQQRVTSGLPDSVWISVGEFARIR
TPKPFTPPPRPSDLVLSTDSSHSSSSANFIPSAQDDPAISLFDALQAAKERKPQSGARAL
PPESVHLTPHPFSLDRIPKRAWVVVGIGLLFFGAALLMTRYIKGRISSQPDAAQRAVVSP
SQTLNASAGPGGSPMVKQDNSSLINKIHSAPPPPPPPSTLGEYEAPPEPPPPLEAEPAHP
PQPPIPGEPALAPMDGGGPPEPLPPPPGPLE*
>FG1_v1_70077|ID:100159558|tmk| Thymidylate kinase [Uncultured magnetotactic Bdellovibrionota FG-1]
MKGILIAFEGTEGAGKSTLIHAVGAQLKRLRGSRNVVITREPGGTPVAEKIRTIILEHSM
DPWTELFLYEAARAEHLAHTIRPAIQAGKIVLCDRFTDSTLAYQAFARGLPWKEVHALNQ
TATRGISPHLTVLLDIDPAVGLKRAKVRTRFEAEGVEFQKKVRRGFLKARRENPDRWLTL
SAMSGTPEQLAEKVLKCLEGKKWLKNR*
>FG1_v1_70078|ID:100159559| DNA-directed DNA polymerase [Uncultured magnetotactic Bdellovibrionota FG-1]
VAKKPLKEAKQKIPGILPVPAPVIDHHGPHLFGPMQEWSAQGRVPPVLLMTGTAGSGKRQ
LAYWLAQWILCQKSVFSKIASTTAVVSAEGGESDMFSGGLFGEPPAPAQEEVTPSHAHQQ
PCGECSSCHRAIQGNWVDFTEILAEDADGETSGSGTLKVDQFRKIKASLGFGAHEGPYRI
ILIPNADRMTPQAANSVLKLLEEPPPGWVFFLTASDPTLVLPTILSRCQSLRLRPFSSAT
IRELLSLEEIDPQRAAVCAELAQGSWSKALSLAGDEGWGHRQTLFCFLKNPAEKINTLVD
WASSAPNQFPLLVDQLEQLTSDLIRWSVSREVQRPESFPWSNSDGKTALIAHATAVSRRH
GNVDRARDFWLDRAERLAEVRQESLAPLNRKILIQDLLLPWVNAV*
>FG1_v1_70079|ID:100159560| ABC transporter domain-containing protein [Uncultured magnetotactic Bdellovibrionota FG-1]
MISIHGLGKQFDGTWVFRGLHLTVAPKESVVLIGPSGAGKSILLKVIAGLLPQDEGSVNI
GTHNVGMLFQKNALFDSLTCEENLLFPLKERKGIIGAAAKERAAQFLTAVGLKGTENLFP
DEISGGMQKRLGIARALIVEPQVILYDEPTAGLDPITSRTIADLICELRAQGGSTLLTVT
NDMQRAYQLGDRVCLLAQGALIEGGTPAQVQATQDPAIRQFIYGLKEGPLTSGLV*
>FG1_v1_70080|ID:100159561| phospholipid/cholesterol/gamma-HCH transport system ATP-binding protein [Uncultured magnetotactic Bdellovibrionota FG-1]
VIKFENVTKAFGPKTILKNVSFEVATGEILFILGKSGMGKSVTLKHIVGVLKPDQGHVWV
EGKDVTLMDDEKLAEVRRKCGMVFQHPALLDSLSVYHNVSFGLRTPQYTRALKRPLSEAE
ILKIVLQKLRLVNLGEDILNRMPPELSYGMQKRVSLARTLAPAPSYLLFDEPTTGLDPIT
TNAVNELIFELSRSLKVTSVVVSHDMACALKIADRILILDQGGILAINTVPEIKRSKEPL
IRDFLSETLALLPPEERG*
>FG1_v1_70081|ID:100159562| phospholipid/cholesterol/gamma-HCH transport system permease protein [Uncultured magnetotactic Bdellovibrionota FG-1]
MGRALGKYIHHFLHELGAMALFFHQIARAFLYTEGNFKPIMQQIAYVSIRSLPTVAFAGV
FVGAILVLQFNQILAEYDAQSFLGGLNTSSVVREVGPLIISFLLAGKIGAYTAAELGTMR
VTEQIDAIQCLGTNPIQYLIVPRFIGIVISSVILLLIGLLISIGGAMVVANTLCGINFLQ
FATSIPRFTDGWTLAGGLFKSSVYGTIVAGVACHQGYTASGGARGVGKAVTLAAVYTNFY
IVIANFVTSHIVDTVSEIGRAWMGGGS*
>FG1_v1_70082|ID:100159563| phospholipid/cholesterol/gamma-HCH transport system permease protein [Uncultured magnetotactic Bdellovibrionota FG-1]
MKASALVREQYLTICDIFALFAQVFVRVIDFRRWRLAEINDNIVKIGVASLPVIAVSTTF
AGLVVTNEIAWHLEHALHTVSMIPGFTGQFILRELGIAIPSLLIVSKVGAAITAEVGSMK
VTEQIDALKLLGIDPVDYLVFPKFVASIISCACLVMIASAVTLACAILVAITHYNFGFGE
YMNALRHFVGVKDIACLLVKGVVFGAVIPVISCVYGFRCRGGAEGVGTATTNSVVSSTMA
VITLDFILTFVFTRVF*
>FG1_v1_70083|ID:100159564| phospholipid/cholesterol/gamma-HCH transport system substrate-binding protein [Uncultured magnetotactic Bdellovibrionota FG-1]
MKVSNEAKVGGLILVTACIAAGFAWVIGIQNPFNTSMEYYVTYNFAGGIEVGSPVRVSGI
KVGKVEKIDFFVPADSKAIALKEPGSAETGDDKAITPLRVKISVRKDAARGIRKDSRFYI
NLAGLIGERYVEVTPGHLSVAALDSGAVVAGVDPPRIDQLISQSFDLAGKIKDIIDENKG
DITRSIELLYKLSGNLNQTLSWIDKSKVFKTDLSKLIENLIQITSDVRVISDKAHTPEGE
KTLKLLHELLWRLEPLDSKVIRQFLQKEGVKVQMF*
>FG1_v1_70084|ID:100159565| protein of unknown function [Uncultured magnetotactic Bdellovibrionota FG-1]
VIMKQVRDAIKVWPVLAKSAGVCKKEIDHIKNLHLLLR*
>FG1_v1_70085|ID:100159566| Ribbon-helix-helix protein, CopG family [Uncultured magnetotactic Bdellovibrionota FG-1]
MKSAKIAISLNQKTLNRVDRLVKRKVFASRSAAIQSALEMDLDRRERNRLAEEFAKLDPQ
AEAAMAEEGLEEDLKQWPEY*
>FG1_v1_70086|ID:100159567| protein of unknown function [Uncultured magnetotactic Bdellovibrionota FG-1]
MWAGIWIIYSLMIILGSPGRPAFADCPRSRNLAQDFRDFAQVAAALNEEDRAIAYYDKIF
EDGRLDITIALSDSAYKAFTEIPVLNGVINFWNSYGLLPIGPLTTSLPTSVSLTASQRVM
HDHIPSILANTSFRQTSRKTGAEVIEGSFVHKGKTIKVRIQFIYPSITSDGTSSLKQRFL
AALRSDDVIIYDGHTRTGHGFPDLGFDAMSGTKGTPFKKVGESWLGFDAQPFAPQKYQIL
MLASCNSMGHYMDVLRKYIKEKPPSGLGLLVTKSKGFMSDDPITPLIYDLVNPTTGSKIM
SHLPRYFAADQLFGRNYNQPGWVDRGISAYQNTDSPTEVVGTALNAMSRRDVTLLRRTLV
DDTLDFYGNPTGIEELHRKLPQKSLSVGTAELISTRPQIRKFKNGWYDQRIYEVEILGKD
GAKEQYRTLRKVPVRCEIFRPTERTVLLPDPMIDCKIKEFD*
>FG1_v1_70087|ID:100159568| TIGR02147 family protein [Uncultured magnetotactic Bdellovibrionota FG-1]
VISPYSFTDYKEYIHAQIQAHSAERGYRSRLAEAAGCQMSYLSQLLHGTVQLTPDHALGL
CSFWGLGENERDYFLELVHLARAGTRALKGLIAQRLEQMKKRAENLADRFNQPRVAEGVR
EVQYYSNWCYSAIHILTTIPAFQTVRAMAQRLFLPESFVEESLIRLEAMGLVRFHSGRWL
ATQAQIHLPKESLLNVMNHSNWRQRAALSAQLHQPGSLHYTAVHSMSREDYERIKDDLLR
LIDQSRKVVTDSKEEELVNFNCDWFVV*
>FG1_v1_70088|ID:100159569| exported protein of unknown function [Uncultured magnetotactic Bdellovibrionota FG-1]
MKTKNMPLTGSLFGLALTLLTLSSSPSSFAGGTSSGGGGTEATLFGMLPKSISYRVQVNF
NIPEEYIHNRPLVEKSWCSLAMCYHAPDQMIFDTLIQLVGGPDGFLYAVEGYQAMYLLDG
KWKKLPLNLKHWQPEIFTLGTQHIYDDGNKKEIKPGWSFAPRDSRAFIQEMGIPNGFRPK
ETWVIDGVLQDEKSETILERMVRIRKTIENQTDYNSPSAARRAISQLNQLGREFKTLQMF
LPVEQDRSKPFDELGMPELHFHEVMKADAADLLSFGQSAIASDGTCDLNKYTQLLNRLRT
WIIGSPAYFYHLEQNSEPTFTSGEKMAALGLRQNLKLELTRLVAPYCEPQSANHTSQVDL
LLND*
>FG1_v1_70089|ID:100159570| exported protein of unknown function [Uncultured magnetotactic Bdellovibrionota FG-1]
MTNPVLRLLSISLVLILGLAATVAWSSDGDQATEAPCETRLQKILFLPIGQLKGRNQDFS
PQRIREQNAITDSVAHDYHLLIADPESHPNCTPLRAKLVAQLDSFFARRFRLLLDRSDSD
GFYSEYTAILSYWGTREQRKIIQDKFEKFEFQYVQIILANLQSELLGTHWDDWSRIVPHL
ERWSDEWTTLLGAHSNGGVLLDSRRIAIQPGDLDPISLKILLFHELSHLADPRLKTRIGR
DHLTPADTEIYAWNETMNYLQKLEKEGEPIPDRFLRVRAQIRDPNIGIYCWVESIIDSRS
PKSR*
>FG1_v1_70090|ID:100159571| AAA family ATPase [Uncultured magnetotactic Bdellovibrionota FG-1]
MYLRKLSLPKPPKRSFFLWGPRQTGKTSLLESTYPDAPLISLLINRELIELKARPGVLRE
RILASKARFVIIDEVQKVPELLDEIHYIIEKDHVVFGLCGSSARKLKRSHANLLGGRAVR
FELFGLTSSELGADFDLTQILNRGVLPAIFQAEDYQKMLQAYCADYLKEEIFDEGLVRKF
APFSQFLEFAALGDTEVLSFDFFARDVGISAPTIKSYFEILSDTLIGRFLPAYIRRPKRK
IVRSPKFYFSDVGVVNTLAQRGPIRPRSELFGKAFENWVHHELCAYLSYHERPESLSYWK
LHQGSEVDFIVGHMKAGIEAKASEKIHKDHLKGLRDIQRDYPELKKRYVVSLESHSRITD
DNISILSVPDFTQRLWSGQLF*
>FG1_v1_70091|ID:100159572| protein of unknown function [Uncultured magnetotactic Bdellovibrionota FG-1]
MKAGTLILGVVGAGALIAVTQFGCGKTGPDPIVEEPEPQQSVVNNDPTDTPNTEVQPEAT
PELDRQVPFKGEARIGGQCPTGFNVSPVLVPLELWDCPLRIKPVELTEPLTPLLFSADCN
RKVLTIRTQERSIDTNWEFLPDGSFFITLEGLNAKLKDDGEGNKDCTTSLTADIWGKVEC
GTGRDPKHIKFETTLWLNKPALSSPVPAPSPSISASASPSTSPHPSGTPSPTQTPSPFPS
PTISMTPLPSPSPSVIPNPTPRPTLTTLPHLRAPGLFAFLQPSSAQKCKVPEGKCYLHAI
HQIQPCT*
>FG1_v1_70092|ID:100159573| exported protein of unknown function [Uncultured magnetotactic Bdellovibrionota FG-1]
MNTNLPTRLIILSMLTLSPLASADGRRHDARPQGAFMHTPPASSAHPDEVDAANMTAQAM
GGLGCARAGEALRRLSNMLLANARFVHSPDSPAQPGELRSVMREEMRRRWREHLQSPVFW
QIVWTRLANAYRECNLTCFDDGIAVGQISATGYCSASVSVGGLNGPGFMSQPPLPLCQNE
TFIGCQTGYNQIAGTYPGCAPFTTDGFTSVFNEFKSQDCHR*
>FG1_v1_70093|ID:100159574| exported protein of unknown function [Uncultured magnetotactic Bdellovibrionota FG-1]
MFNFFRLTYVLAASMALSTGTASAQLGGDFGDGYNLGQRNGGILIDRLRQRTVDLEGCGA
VARLENSLLRVTQTVRPPFESSGGFVAGFYSGYLNAVRLALATVRTSCGISQYSDGKFAG
KFYGEIACQVQAISVDLISSLQIQPLYAGWSGGSNAVQTHCETTLRETIQTCTNGADSTV
QIDEAIRVSCSDINP*
>FG1_v1_70094|ID:100159575| WSC domain-containing protein [Uncultured magnetotactic Bdellovibrionota FG-1]
MKKGTLSVGIAIPVTLIILTLAALILMNQARADILTRASCFQSYSAGDRGRQMGVRNAQR
LFGAIWSRLGQTCNNLDRLGTVISETPFARPAMGGAFSACFYLGYTDTLWDQLAQAYDRC
QVKCFNEGSEVGRISAQGYCAASIAVGGLYDPGFIEQPPLPFCGENLVFGCKSQYIQTAT
IEVQGCYPFTTGGFTQTFDNSVRQDCFVPADVPIRDRLSLMDGSIIDLASDASWAMN*
>FG1_v1_70095|ID:100159576| putative Lipocalin-like domain-containing protein [Uncultured magnetotactic Bdellovibrionota FG-1]
MLIRVLAGLCWSALVVASALASADPLFEKMEGEWVGQGIRTQKISGRSVQIETKTRAYRD
GDRLVSHNELVEIKPGSVPTTYQRTYWIRPVLNENGETSYELGDQGSVSHGQWLNDRFEV
QQELGGDPPYVIRSSTQFAPESSYYHETLWAGARLLAETSIEFHRVSKTLGH*
>FG1_v1_70096|ID:100159577| S-adenosylmethionine uptake transporter [Uncultured magnetotactic Bdellovibrionota FG-1]
LPKPQLSSTVSQKRSATDRPLHSLVWMTASACGFSLMAIFVKRLARELPQLELVFFRSAI
NLVWVAGLVLALRESLRPPGKRLLVFRGVAGFAGVCCLFYSISHLPLPIATLLSWCSPIF
VILFSRVFLGERLPGSAGFFVPVAFVGLVLLIHPTSDSLLQMGAALIGLLGAAFGGMAYV
AVRAATARVGGNVIVFYFVLVSTLISAPLAVPGFVKPTWEQSLELLALGTFATVGQLTMT
QAYRYASAGVVSMMNLLNPIFGAAIGLLVFDERLIWFQWMGMVMVGSAVVGLASSKI*
>FG1_v1_70097|ID:100159578| putative GAF domain-containing protein [Uncultured magnetotactic Bdellovibrionota FG-1]
MSITPEMPVWYQPEAPLGAAVRHIAGLSSQFNWVGIYLRKGKVMELGFFMGPVPEHVSLE
TQSELVVLIRDRKEKILGQIKIDGVTPGGFRPEEDQAVRQVAQELGELWPV*
>FG1_v1_70098|ID:100159579| NTP_transf_2 domain-containing protein [Uncultured magnetotactic Bdellovibrionota FG-1]
MARVRKSVPTLDSVFFSTPDQKVMRLLLSEPTTLFTLRTMSSKLKGVRGLGGVEGLMRIL
TELEALGLVDFVDNHRGVRLQNDNTVAQTLKRFTAICDLESLQKLMEPVCSKGILMGSRA
SGRARSDSDYDLFVVTNTPHEAKEIAGSHPLGKNIEVIAWTPEMVAEIGKQDPKLALKLE
QGIVLWGSTW*
>FG1_v1_70099|ID:100159580|lspA| Lipoprotein signal peptidase [Uncultured magnetotactic Bdellovibrionota FG-1]
MKLKRKYLILIVLTACVIVFDQITKFMIVDRFRYGESIPVISGFFNLTYIRNTGAAFGIL
AHANPAFRIPFFVIVPIIALIAIAFIFRKIPDRDVKLSAALSLVIGGAVGNLIDRVMLSY
VVDFLDFHWRYEYHFPAFNVADTAICIGVGILMLDLLSQPDDAAKETSLDASASH*
>FG1_v1_70100|ID:100159581|lgt| Phosphatidylglycerol--prolipoprotein diacylglyceryl transferase [Uncultured magnetotactic Bdellovibrionota FG-1]
MHPLLIKIGPVPIHTYGFLIAIGFLTAVFIIRFLAERSKLDSERVLDLTFWLLLVGFLGA
RILFILTRLDYFISDPIGIFRVWEGGLVFFGGPLAALPFAAWYVRKYQLPVWKTMDALIP
GLVIAHAFGRLGCLAAGCCYGKPTGSTWGIRLYSELVDRQLQGVLLHPTQLYEASALMLL
CVGLFWVFKNKRFDGQVALTYFMAYPVIRSVIEVFRGDLIRGFVIDSWLSTSQFISIIVF
VAATIALVLRLRQVQAQTPSTEEPRHV*
>FG1_v1_70101|ID:100159582|plsY| Glycerol-3-phosphate acyltransferase [Uncultured magnetotactic Bdellovibrionota FG-1]
MFDRSAYLLWIVMFLLGSIPFGFLVARVFHVSNLTVRGSGNIGATNVSRVLGFWPAGFLT
LLMDVAKGAVPLWLVQREWIQQGLIQWSGSPESAFNSVEVWFGAFFAVLGHCYSPWLRFR
GGKGVATGFGVLLILSPISAAFGIMGFGIAFLKSRMGSLASISGLAVAAVAHLVLEPMDA
HLWAGAALILVILIRHEGNLDAILQDREKTF*
>FG1_v1_70102|ID:100159583| iron complex transport system substrate-binding protein [Uncultured magnetotactic Bdellovibrionota FG-1]
MRFFKTAKKRFSGNLWICWLLVFPSVFASAHEVIDATGAHVEVSDWPTRVVTLAPSLGEL
VADLNEKRVDRIVGVSEYTDFPVSLKKISSVGAYTRFNIEKVVSLKPDLVLATLDGNPKD
QVLHLREIKIPVIVVDTSSFTQVAQSIKLVAQALGTPAEGDKMARIFSEGLVTFRSLVRA
RTTPKSRVFLQVGGDPLVTVGQGAFLNDALEAVGAINIYGDVVAHYPTPSLEDVIRRKPD
VILVLALNGDQAVFRKMATQWSRFSTLPAVKNGKVRVLKDDAVLRPTRRLLEGLALLEKA
VYGER*
>FG1_v1_70103|ID:100159584| iron complex transport system permease protein [Uncultured magnetotactic Bdellovibrionota FG-1]
MASGNLKKHAFAAMLCLIIAFGLALRLGAVSDLDFSTILQLRVPRTLLALAVGMGLAVAG
AALQALFSNPLCEPYTLGISSGSAVGAVLGASLGMPWMVAGLAGTAFVGALGFAMVLYLI
ALRPGMGNVTILLVGVMLGFLGSSLVTVWVALSDSNGIQAAMVWLWGDLSRARLSGAVFS
LASISILVLMIWIRWRELDALLMGEEGALSLGVEVRLLRRQLIVLTSLMIGICVSAAGMI
GFIGLIVPNFCRRLVGSLHLALIPICALWGGTTLILADVGARVIARPFELPVGVVTALVG
APVFLAVMLKRRSVGGSV*
>FG1_v1_70104|ID:100159585| iron complex transport system ATP-binding protein [Uncultured magnetotactic Bdellovibrionota FG-1]
MTGPILEVRALHYAYGGRSVIQNLSFSLGVGEILALLGPNGSGKSTLLKTIAGILPSFKT
DHLGRIFFHGEDVASKPLAWRAARIAYVGADMDAQFPMTAQQAVLLGRSSQTGATLGWMR
LSTQQDEQLVQDAMTRCLCWAFRDRDLAKLSGGERQLVSIARALVQGARVLLLDESMSRM
DLNHQAQIGKLLSELARQGYSVILVSHDINIASEWAQSALLLKDGERVSCGPIREVLTEG
AMRELYPGVDWVIGPSPATGTPKVFFGTKRPPRPLP*
>FG1_v1_70105|ID:100159586| exported protein of unknown function [Uncultured magnetotactic Bdellovibrionota FG-1]
MMTPKKQFKAISSAALIAMIFAQPLALAYDNQPVQATYHVEGTGQFNGGSGLSGGGEVRF
DAAGQYGRLVLSGGAHGGSATDGVVRPLFTLRALPGPGILEKQPIPVGIDLTLQPRYFKG
GIVVGLGDGKKDAGSGKTVLAGSLGIQGGIFEPLIHLAPETPKSNAASTALAVGFTGEIE
GLINQWIAIGGALDVHGLFANSATGLFFSPEAFAKTYLGSQVYLKTGVKADVWHFPGASE
LSGGGVTLTAGVGAAF*
>FG1_v1_70106|ID:100159587| exported protein of unknown function [Uncultured magnetotactic Bdellovibrionota FG-1]
MSSKFLVSLVVVSLGCMSSAFAEDKEPIKPTVKLSAKGLVNVSNNDSVQGGAKVEGSVTV
PHEMIGLSADLHVDMGGGAVGQTGVADMHFAIQSPMKDRNFGMQSEMGVDCSAQTCIMGN
LTGMRFKVGGGTLQVDGRFPFFGTIVDRTPPKDSTGWTGLTIAGARIGYEKQIHDILAIK
AFVEGDLTADVDPNNNYKKFCAEGVGLYGQAGLQANVALLNKRLVLSAEAVAEDYKYKLV
ATDQSQAEETVNRVGATIGVGAAVVF*
>FG1_v1_70107|ID:100159588| protein of unknown function [Uncultured magnetotactic Bdellovibrionota FG-1]
MKPNQIKMSKKQKKDFDAVGMKDQIQAKLYLETKELDSHELIEFYRKRAKMGPFRKKVA*
>FG1_v1_70108|ID:100159589|vapB| Antitoxin VapB32 [Uncultured magnetotactic Bdellovibrionota FG-1]
MKTTMNLRDDLVKEAMEATGVKEKTARAHLGLQELIRKAAYSRLIALGGSDLHAKGAPRK
K*
>FG1_v1_70109|ID:100159590| protein of unknown function [Uncultured magnetotactic Bdellovibrionota FG-1]
VGFTAAGRQLMQLTPVNQSVEVIRGGKLTSQDRSAADDPIPSLFSPHTFERPP*
>FG1_v1_70110|ID:100159591|mazF| Endoribonuclease MazF2 [Uncultured magnetotactic Bdellovibrionota FG-1]
MVIKQGDLVWVRFPHPRGSEPAGRRPALVLQADAFNLSRINTVVVAAITSTLRFEMMPGN
VRLAKGEGGIPKPSVVNVSQLHSIDRTYVEARIGTLAAEKFKLVKLGLRTLFDL*
>FG1_v1_70111|ID:100159592| exported protein of unknown function [Uncultured magnetotactic Bdellovibrionota FG-1]
LKKTGCVLVLMTMIAVGATMFAQGCGTTTPPAAPAPTFSLKGSTSKTVTAFNLRRQLWDF
LAPKSAFSGNNFSGILHGIPSNVRVKMYAVYLSLSADCSSPVLVQDYGAGIVKNLTNGET
LFTGSPPDGSYKCMIMKISDQITFNIAQTDVTWWQANYSGSACSSATTDYVFDAYRDDGS
TTTPWVDLSGVAVAAHGTNAAPVEDVMYMFLTTSPVDAKANGVDVYMTGQAIQMTLAAGV
TGVPVPGTGTFYYDFSAPASGGTVSGDPASTTVCKLDGAFEWGYR*
>FG1_v1_70112|ID:100159593| AAA_14 domain-containing protein [Uncultured magnetotactic Bdellovibrionota FG-1]
VGIFGHRQVGKTTLLKMLSKRYATLDRASELGRANENPSSFLDDLCSDPKARPVTIDECQ
LAPPLFPELKEYVRLNRSPGIFLLSGSVRFSSRKAIRESLTGRILTYELLPFSVSELEGK
PLNRLPLQLMKSRDFRGLNFREVRPHGLSNHANAQKYLKTGGLAGVCFVRSERDRLDLLV
SQLELILDRDLRLVCDTKLSFSRLLILVQILAQHQNRPLNLTEISRKAHVSVPTLRKIMT
GLEAIFLIRVLACEGSESRPVLFFEDQGEAHYLASGRYDGMDDLERLAFAHLCVSFNYEP
GLPYRCFQYRQQDGAYAPIVFQSEKQVIGFDCSLDEKPSLSQLRTAGSLRKAFPGAKMIH
LHPGKTMHVISGDEASLPIELIL*
>FG1_v1_70113|ID:100159594| PorV/PorQ family protein [Uncultured magnetotactic Bdellovibrionota FG-1]
MLKNRSFIVTLCIVLTECLPTQVDASDYQSPRTAALGGAGHAGPMLNDAIYLNPSFVSLL
PSYSVSANYLFYRGPSDTPDTGDPHGHNLNASIQDGRSELFQAGVGVTLMEDRKTISMGA
SKAIVQRFGVGLGGKVVIPNVPSPHPIWDSLLSVSGVPLQWLQLSGVVDNLVQAEEGIPY
GLYREFIIGSKVNLQGIILIYFDPHWAPSAENIFGHELGLEFPFFQDFFLRVGNFRNANV
PWLNTRGGGYALGMGWIAPRSSYDFAFHRTTDPVIATTMELGMTVYF*
>FG1_v1_70114|ID:100159595| DnaK suppressor protein [Uncultured magnetotactic Bdellovibrionota FG-1]
MALRKETVEAFRKDLFARREAIAQELRLSTADLISDSTTYQDSIDQASADTDKSFALQMK
SRERDTLWQIDGALRRIEDGHFGSCEKCEDAITEARIWAFPFTTLCIECKAEVESEQHRF
PGRA*
>FG1_v1_70115|ID:100159596|gtaB| UTP--glucose-1-phosphate uridylyltransferase [Uncultured magnetotactic Bdellovibrionota FG-1]
VAIPRATKSGKIRKAVIPAAGMGTRFLPATKAIPKEMIPIVDVPMIQHIVEEAVRSGIED
IILITARHKEAIENHFDSNYELEDTMDKRGKAELAELSRRIGGLCNLISIRQKNPMGLGH
AVLCAEPAIGREPFAVLLGDDLIDSEIPCTRQLLDIFEREGDSVVGVMEVPEAEVNKYGI
VGGKMLSSRLMQVDHLVEKPPVGKAPSRFAIPGRYVLNASIFDCLRETRPGKGGEIQLTD
ALQLLAQRERLLAYQYEGIRYDTGDRLGFIDATLAFALKRPELANGVRELMRKHLG*
>FG1_v1_70116|ID:100159597| putative DUF3108 domain-containing protein [Uncultured magnetotactic Bdellovibrionota FG-1]
MKAVGFLFLGVSLGFFQFVGVTPAWGYIPPSAFILKSLAAKHTHLKGVRIRTVVNAMEGD
RPGIARMKTLTYLNPQTGVIRAYALSESNHKLFAIERRTENATLADAILFWSHSRNIALA
LKAKGISVRTEESETEIEQQFLARLGSTIAWVLGKESKEGKEPQLWVEKDTFLPLRLLVS
NGGEEGLVDIQFQNQKYYREFPFPRLISVSKNKNVILKDEVQDVSITFDAAEFKTALAPG
LTEAGRLASDEVRELIKKYFDFVR*
>FG1_v1_70117|ID:100159598|priA| Primosomal protein N' [Uncultured magnetotactic Bdellovibrionota FG-1]
MSTDLFSQNAPALTHFVNVAIPRPVDGLFTYGLNAEMAAQVQVGGWVKVPFGRKTIHAFV
VEPPFEVDSEKAKASPIAEEKLKTVLEVGDGGAPIFSAEILELCRWAQSYYGSPLGEVLH
CAAPPAAMGLRSTRREARKLKFEPAAAVFKHALTEAQSTALALLEEARKSGKNTQTTRAN
VMLLHGVTGSGKTELYAELARRTLAEGKGVLLLVPEIALTSQLHRRFEEGLGVPVGLWHS
AVADGKRRDQLAALRTGELRVVVGARSAVFAPVENLGLIVIDEEHDSTYKQEDRVRYHAR
DLAIVRAKMNGAFVVLGSATPSLETRERVREGRYGIATLKERIAVGGLPHIEIVNLCEEE
RVENTQAPLAKKTLQVLQETLAAGEQAMVFLNRRGFAAFLVCQECGDVTGCPNCSISLTV
HRKRGLLICHVCGHQERLPDFCYKCQGTTLLPMGAGTESLEEELPKWVEGVVPLRLDRDQ
VTSQKRLEKILEDFRERRANVLLGTQMLVKGHDFPGVTLVIVILADALFRWPDFRAPERA
FQVLKQVSGRAGRGDRPGRVLIQTFDPDHVVLQAVSGILPEDQFLEGERELRQALGYPPF
GRMLRLRFESAETAEARAHAEAVATVLQTLQTEGRYEVLGPSEAVLERAKGIYRWDVLIK
ATQVGAIQKAMSMARDLCTRNRWSYIVDVDPVGG*
>FG1_v1_70118|ID:100159599| Peptidase_M3 domain-containing protein [Uncultured magnetotactic Bdellovibrionota FG-1]
MSTPSSKVKTDREQGKLSRARKNAELQAEYAEKAQRLALLRRRIFLAQSGVHAFQQNQIP
LAVKSFLAYLRILEDWKGVGEGKLTPALFDPKLDVSELLLISGVYWDLARLYDRTKSPEK
QNLFNIYLQKYILFSRGMRFEPVAAETLRKYIANDKCLHVAEFKAAYRAMGGKSTCFVAT
ALMDVCDPETLVTLRSFRDEQLARSEPGRAFIRWYYRHGPRLADWTEVQRPVVRKVLGFG
LDVIAQRLQKLV*
>FG1_v1_70119|ID:100159600| Signal peptidase I [Uncultured magnetotactic Bdellovibrionota FG-1]
MTDGNAPNAPKAKARWLLENFLSLGLAFLLVFVIRSSVIEAFKIPSGSMIPTLLIGDHIF
VNKFAYGFKIPFSDLITSKPIYLIERAPPKRGDIIVFMFPKDESIYYIKRVIGVPGDTVE
IRNKVLYINKQQVPRDRASLDVAERVFKSLDDPKYSSASLDLYVEHLDSTDHQIMLEKNT
AMGENNGPVTIPPESLFVMGDNRDFSNDSRFWGFVPLRNVKGRAILIWLSFWPNWADGQF
SWHPERIGTLLH*
>FG1_v1_70120|ID:100159601| protein of unknown function [Uncultured magnetotactic Bdellovibrionota FG-1]
VNFKGYPFGSIQKPKKLGIYDRRQRSQCPKSQGPMATRELSLSRFSLSLGFCDSFQRHRS
L*
>FG1_v1_70121|ID:100159602| lipopolysaccharide export system permease protein [Uncultured magnetotactic Bdellovibrionota FG-1]
VRTLDRYVAGIFLKNFLLGVVALTALFMFQALLGDLLDHSYRAEQVLFYHLLDLPQVLVQ
MAPPAVLMGTVMTLSGLSRTNELTACMAIGVGVSRLVSLILSMVLIISCFMLVIQDRIMP
PTFRKQTTYKHRVMDKKTDFFLDIKQDKIWYRSQNLIYNLQSFDPKAKTIYGMAVYTFDK
SFQLVQVVDAERAEYSPQGWRLMNGTLSVFTQEDPFPVTERFKEKTLQINETPKDFQEIE
KEVKGLRLKELYHYIQRVKAAGADTKRYEVDFHSRISLSFIPLVMCFLGVPFSLRGRREG
SLSKDLGLCLGVTFFYWLFYSIGLSLGTNGALPPWLAAWLPSTIFVALAVTLIARQRK*
>FG1_v1_70122|ID:100159603|def| peptide deformylase [Uncultured magnetotactic Bdellovibrionota FG-1]
MAKLKIFTFPDLVLAKKAAPIQRVEKDLHQLADNMLETMYYAPGVGLAANQVGILQRILV
IDTDYECEELPEGEEPPVGVEVVGGGILKNRRPQIIINPEMIHREGSILFSEGCLSVPEY
NAEVKRAEKIKIQYQNIDGLTLTLSAEGLLAIAIQHEMDHLDGRLFIDRLSPLKKEMVRK
RLLKEREERESEEDF*
>FG1_v1_70123|ID:100159604|fmt| 10-formyltetrahydrofolate:L-methionyl-tRNA(fMet) N-formyltransferase [Uncultured magnetotactic Bdellovibrionota FG-1]
VNQRLRVVFMGTPDFAVPALEAVQAVHDVVAVYTQPDRPVGRGLDLRASPVKVRALALGL
PVHQPDKLSLPGEFERLQAYRPEVIVVVAYGQILRKNLLELPRLGCINIHSSLLPRWRGA
APIQWAILGGDAESGVSTMHLVEKLDAGDVLMQARTPIGPHDTAGILHDRLMNLGAALLL
PTLAGLADGSLRGQVQDESLVTYAAKLTKEMEAFDPTQTAMVLDQRVRALNPWPGTSVWV
AGAAGTPPHRLKVRRAVPRLDLKGRPGEIFEKAGMLLFGTVSGSLELIAVQWDGKKEVDA
IGFLNGLQGRGQKLPLQTVPCPHS*
>FG1_v1_70124|ID:100159605|rpe| Ribulose-phosphate 3-epimerase [Uncultured magnetotactic Bdellovibrionota FG-1]
MLIAPSILSANFSKLGAEIQEVEKAGADWIHVDVMDGHFVPNLTIGPLIVEAIRPLTKLP
LDCHLMVSKPEDWVVPFAKAGANVITVHAEATVHLDRLVHHIRAQGCQAGVAVNPGTPMM
ALEEVLPIVDLVLVMSVNPGFGGQKFIESTLRKVEWLVKRRAELNLKFLIQIDGGIKAEN
VARARQAGVDCFVVGSAIFNTKDRPQAIQRLRS*
>FG1_v1_70125|ID:100159606| putative ApbA domain-containing protein [Uncultured magnetotactic Bdellovibrionota FG-1]
VKILLVGAGAVGQVYGYTLQKAGASVSYFVREKHAEETRRGFELYPLNRPKPRVQPVHFA
GFDVLTDLEQVRCQVWDYVIFCMSSAGLRPLQKEQEWLADFSQVIGKTPVVSLQPSLNDR
EYLERFLPTDQLIFGTISLISYHAPLASETVPTPGTAFWFPPLSKTPFSPKGRAEPVAKL
LSRGGMCSTVRNDVTREVAFGAATLMVLLAVLEAEEWSFKKLRHSPKFDKMLQAAQQAME
IVAAKQGARVPFQFRFGLRTFVHALLQLAPHLTPLPLEAFFKAHFIKVKTQTLLAIQDLI
KEGKFYQKPTNLLEQLTAELTP*
>FG1_v1_70126|ID:100159607| anaerobic magnesium-protoporphyrin IX monomethyl ester cyclase [Uncultured magnetotactic Bdellovibrionota FG-1]
MPKILLATLNARYPHCAFGLRYLYANLGPYQQEAKILEFTIAQNPRDVVEAILAQDPMIV
GLSVSIWNTRQTRDVVALIKRIRPGIKVVLGGPEVSHETAEQELCGLADLTIQGEGDLLF
AEICSKYLENLIWPELKTLAAPLPDLSQVKLPYVFYTDEDIRHRILYVEASRGCPYRCEY
CLSSLDQAVRNFDIDLFLSEMSKLLERGARRFKFGDRTFNLKISTSVQILRFFLDRISLG
LFLHFEMVPDRLPLELRELIAQFPQGSLQFEVGIQTWTPDVTRRISRTLNDEKIRENFEF
LTTQTQVHLHADLIAGLPGETLETFAASFDALRALKPDEIQVGILKRLRGTPIIRHDQEW
EMIYQDYPPYTVLSTKTMNYATIQKMARFAHYWDLIANSGDFEKTLQLLFEGVPSHFREF
DRLTDYLHLRHPQGHGIALQKLVESLWLYLENRGHTDEQLEQTLIHDYCNTKTKRDRPPF
LKRPSTKIQPEDQK*
>FG1_v1_70127|ID:100159608|hutH| Histidine ammonia-lyase [Uncultured magnetotactic Bdellovibrionota FG-1]
MAHLLLGQKPLTLENVREVATENRKVSLSPAAVKKIERAHKFLASKIKQGDVLYGVNTGF
GLMSNVRIPDSDIETLQYNLLRSHACGTGDYLKDEYVRAMMLLRANALAIGHSGVSLKLV
EQILALLNRGIHPLIPEQGSVGASGDLAPLSHLALVLIGEGRARVAKSNGRVVIGSEALK
LAGLKPLRLGPKEGLALINGTQFMSAIGTLTLLDAEHLADVAEAAGAMTVEALRGTETAF
ESEIHAVRPHPGQVLAAKHMRSLLLSGGGKSEIAQSHEGCGKVQDPYSLRCIPQVHGASR
DTLAFVRQILEREINSVTDNPLVFPAEKKILSGGNFHGQIIAIGMDALSIAVAELGSISE
QRIEKLINPVISDLPAFLTSQGGLNSGFMIVQVAAASIVSENKTLCHPASVDSIPTSADK
EDHVSMGAWAAVKASRVLVNARRVLAMELLAAAQGLGFLRPLRTSAVLEQVLRQIRKHVP
FADGDRSFHDDIQFLEAMIKSRDLAPFLAECFED*
>FG1_v1_70128|ID:100159609| exported protein of unknown function [Uncultured magnetotactic Bdellovibrionota FG-1]
MSLVNRPHHLCLLLLWACSLIGLLSACHSDPPAPPVYYDHGQTLPKPPALPPVSSDNEES
QSFDQTPKAPAAPSLLAMAGGEIEIRVIQSNNLAAATLLHATYAPFDATPGPPSKVEKAW
SFNGSFAFPFYMSREKQNLAMTSFQVLSAEGLLLRTYKGAEFEGLRTKARKGLRITLKLG
ARGTLPSTTIGRSITLPAAAPADIEYVALSSVFSHPEAILNSTDIDNTLEQLRNLATATE
NYHKDLLALVEQATVIDLSHLQMLLDAVYFNARTSERIELVATVVAIQPTALKPTQKKNV
DNNLKLARTFAPIANQMLVTALPKITDLNAQAARRLLQMSLPATAPTSEALDFYLTRYPP
ENSNERLELLKIAHEKHDERSASHLALDEFQSAANLSAAVLFHFAKPFPPGRGLDDLLVG
AVPLLKELSVSDARKLIALLTDPMVILTTAPILINRARPVTGLQWVDLVQAIPLGPTRDQ
VIQSTLPSVQNLTQAEAKEIFKSLYLAESQIGAAAQIYEKLPDFGTAPLMELVAEALGDP
LRDGLRLEGVKYLGRKNSLTVAQGLEFTQQFSSRSARDACLLEVVNLATDLSSNNLPLIV
AMAQSTGIDLMRQTEFLKRGKFRLSDPKINPQNIPPKMAPNPGI*
>FG1_v1_70129|ID:100159610| protein of unknown function [Uncultured magnetotactic Bdellovibrionota FG-1]
MKTLNWKNRLFTSTICTTIALGLGACGFSGDVGVQGKLLQADGITPLPNAQIAFQGRLDD
QVINETTTTTVGTDGAFYEEFYVNITSTQLQPTGTLKITGSIGLLIENQLSSYSPDVRDA
LTKNILTSCVKQFESRDYPITTETMEKQSNGVYVIKQNFTVNVTKADLDAITTCQEQALN
KAMGK*
>FG1_v1_70130|ID:100159611| protein of unknown function [Uncultured magnetotactic Bdellovibrionota FG-1]
MVGLPGKSYPRYLGESGTIKVLRFNKLXX
>FG1_v1_80001|ID:100159612| protein of unknown function [Uncultured magnetotactic Bdellovibrionota FG-1]
MISRVTANLKTWIDGTFHGVDKQHLQTYLNEFMFRFNRRFYRAVSFRTLLGLGTLRPGLT
YREVYSVARSAKSSKTSIK*
>FG1_v1_80002|ID:100159613| protein of unknown function [Uncultured magnetotactic Bdellovibrionota FG-1]
VRPYAEQETEELGDDVTARMNPKTNEIENVEVLFFSTRLLRGENLFELPVFSSMKKAV*
>FG1_v1_80003|ID:100159614| NAD-dependent epimerase/dehydratase [Uncultured magnetotactic Bdellovibrionota FG-1]
MLLPFYSMITEHTQVYPYYHGKSVLITGGLGFLGSNLAIRLTELGARVTILDCKLPESGA
NDFNVEPVHEQVRVVLADVGDRSVTDSLVVGKDLIFNLAGTLSHTDSMRDPYQDLHCNCI
GHIRLLDSVRTHAPQARILYAATRAQYGRPQYNPVDEKHPMISADANGINKAAGEAYHFL
YGHAYGLFTTSLRITNTYGPRHQMRHHRQGVLNWFVRRVLDGDPILVYGDGMQIRDMNHV
DDVVAAMLVTLACDRSRGEAFNLGGNQVRLKELAELLVRLNGSGKVEIIPYPKDSKEVEI
GDYIADTSKIEKLIGWKAKVPVAEGFAQTLEYYRQNRGEYWG*
>FG1_v1_80004|ID:100159615| 1,2-diacylglycerol 3-glucosyltransferase [Uncultured magnetotactic Bdellovibrionota FG-1]
MQTTPQQPKRRLAILTHEYYPVLCGGTVFAEKMAIEWSALGYDVEILTCRIGKSFPPEET
VGPFRVRRFWTGRKSIHDAKLIELLTFFALGLPQILVYLARHPKDLLFSIFAIPSGLIGN
LASRLLRVPHFTFVDAADTPGIQSAQQGLMRFMRPVFRWATTHATGVIILQGIEEIARPQ
ISNPRLTIIPNGTSIPDEIAQPGSKNARVEFLSIGRIVLRKGFKEILEALAEVAKRRQDF
HLTIIGYGTREDEIREILKSYQLESFVTLVGRVEYAQLKSYYLQSDCYLFYGAPEGSSLA
MIEALSYGLPMIVSDDPGTRAYVIQGENGALVEHLQPKKLAAAIETLLENRTQIPFYGKR
SREIAVQYSWTNIARKYDQFFGEKTHL*
>FG1_v1_80005|ID:100159616| DAO domain-containing protein [Uncultured magnetotactic Bdellovibrionota FG-1]
MTPHAPRHFDFVIIGGGIVGLTLARELIKRGQKTIAILEKESKLGVHSSGRNSGVLHAGI
YYVSDSLKAQVCSKGSAKMQEYAKERGIPCKKLGKVIVAQREDLIPQIDVLFERSKANGI
RIEKIDEKQLRELEPEARTHGVALFSPDTAVIDSKAVLAALETEITSAGVELIKDAEVIG
IDSKSRQIFTKKGPIAYGYFFNCAGLHADKVAHWVNVGKKYRILPFKGIYRKLSPASAAK
FRSSIYPVPDLNVPFLGVHITRSVHDEVMVGPTAIPAFGRENYTGFRGTTPHELPIMAWD
LMSMMAKNPGGFRKMVFDELGKYRSSGYLKCLRELSPSITSSDILHSGKVGLRAQLMDEE
KMKLEMDFIIENGPDSTHVLNAISPAFTSSMAFAEVILEKAGKAQ*
>FG1_v1_80006|ID:100159617|rfbC| dTDP-4-dehydrorhamnose 3,5-epimerase [Uncultured magnetotactic Bdellovibrionota FG-1]
VKITDLELNGLKYIELKPHGDHRGFFVERYNEKVFAEHGIPTHFAQDNHSRSAPGILRGM
HFQPTPSQGKLVGCVAGKIWDVAVDIRVDSKTFGRWVAVELVAEKFNLLWIPPGFAHGFC
VLGDEPADVLYKVTTLYNPPGESGISWQDPEIGIQWPLKNPKVSERDANLQSLAQYRSNP
PKWVD*
>FG1_v1_80007|ID:100159618| protein of unknown function [Uncultured magnetotactic Bdellovibrionota FG-1]
MKSNHCLFCKAPIESFMTFGQQPVANGFLTPEHFKKEYFFEMAVAFCAQCGCFQLTDQPE
PEQMFNENYAFFSGTSKHMAIHFAEFAAHVQRDYLKSADPFVVEIGSNDGIMLKNFAAKK
IRHLGVEPSKNVAEAAIKAGVNTINRFFNAETARMIVEKNGQADAFLAANCMCHIPYLHS
VVEGIDVLLKPDGVAMFEDPYLGDVIQKTSYDQIYDEHTFLFSVQSINSLFNQYGMEVID
VEPQVTHGGSMRYVIARKGARPKTAALKSK*
>FG1_v1_80008|ID:100159619| protein of unknown function [Uncultured magnetotactic Bdellovibrionota FG-1]
LADPATYLKFKAHCEQSRTQLVDLLSSLKKQGKRIMGYAAKHGFKLIEDCAQSTGGFYQG
KRLGSMGDVGCFSFYPTKNLGAIGDGGAIVTQDSSIAHQVEILRQYGWEDRYISKIAGMN
SRLDELQAAILRVKLPHLDSDNQKRVRIARAYDESLLNIAGGTSILAPHLKAAGEHVYHL
YVVRSSRRDALQAFLKDRGIHTMIHYPMPIHLQPAYRNRIKTIGSLPETCKAVGEILSLP
MYPELNDSQVKEVVTALRAFG*
>FG1_v1_80009|ID:100159620| Epimerase domain-containing protein [Uncultured magnetotactic Bdellovibrionota FG-1]
MTSKRILITGASGYLGTSAIRALGSTPDKIIRLSRNNPQADVCLDLTKANIEEIQTLLRD
VDAVLHLGSQTSVYQANETPLEDFEANVLPLHKMLEAARKNSIKKEGSPFFILAGSATQY
GIPTRNPVDETHADAPVSVYCLHKLMAEQYLELYCRQGWARGCAFRLANVYGPGPKSSSA
DRGVLNQMIQKALRQEPLTLYGTGEQLRDYIYVDDVVRAFWMAAAQPDAVNGRHFILASG
VGTSLADAFQMVSHEVSQFLGRPVEVLRVPPPSHSSTVDLRHFIGNIEALKKALPWKPEV
SLTQGIQQTLRFFATGSGEKP*
>FG1_v1_80010|ID:100159621| Nucleoside-diphosphate sugar epimerase [Uncultured magnetotactic Bdellovibrionota FG-1]
MKIIVTGALGHIGSKLIRELPKRFSQAEIVMVDNMLVQRYCSLFNLPPEGKYRFIEGDVL
KMDLDQLIQCASAVVHLAAITNAAASFDHPELVEKVNYEATVLMGKACARHKVPLLYLST
TSVYGTQAKVVDENCRPDELQPQSPYADSKIRGERELTELGKTQGLRFVTCRFGTIFGTS
IGMRFHTAVNKFCWQAVTGQPITVWKTAYDQKRPYLDLEDGVAAIGFILENDLFDREIYN
VLTVNLTVRGVVEAIQKHIPSLHVEFVEQRIMNQLSYEVSFEKFRAKGFTPRGDAKRAIG
ETIALIRGANGG*
>FG1_v1_80011|ID:100159622|rffG| dTDP-glucose 4,6-dehydratase 2 [Uncultured magnetotactic Bdellovibrionota FG-1]
MSSQKTLIVTGACGFIGSNFVRQAVRNGQRIIVLDALTYAGHRENIKGIQGAGSVELAEG
DICDPLLIQSLFEKNTVHALVNFAAESHVDRSISGPQAFIQTNIFGTFNLLSAALKYWKG
LPAGAQKDQFRYLQVSTDEVYGSLGATGKFHEKLPYEPNSPYSASKAGADHLVRAWHHTY
GLPTLTTNCSNNYGPYQFPEKLIPHMINCAMTDQPLPVYGDGGNIRDWIHVEDHCSGIKL
ALEKGTPGETYCFGGNSERNNLDVVKNICKELDTLCPRKDGKRYETRIQFVTDRMGHDRR
YAIDDSKAQKELGFTRKYRDFEEGLRSTIQWYLDHQPWCKAVLKERTPS*
>FG1_v1_80012|ID:100159623|rfbA| dTDP-glucose pyrophosphorylase [Uncultured magnetotactic Bdellovibrionota FG-1]
MKGIILAGGSGTRLYPLTRTISKQLLPVYDKPTIYYPLSTLMLAGIKDILIISTPRDLPM
IEGLLGDGSDWGIRLSYLAQPKPEGIAQAFVLGADFVGKDPVCLILGDNIFYGHDMVPML
EQAAHLKEGARVFAYHVHDPERYGVVEFDGTGKAISLEEKPKQPKSSWAVTGLYFYAGDV
VAAAKNLKPSARGELEITDLNRVYLDRGTLQVSKMGRGVAWLDSGTYDSLLSASQFVQTL
QQRQGLQVACLEEIAYHKGFITATQLEKRVEQYSNSPYGTYLRRVLAEKTSD*
>FG1_v1_80013|ID:100159624|rfbD| dTDP-4-dehydrorhamnose reductase [Uncultured magnetotactic Bdellovibrionota FG-1]
VTKEAPHKIVVLGSSGQVGRALMEILGPDRAIGLSHAEASLEETDKLPGILHRLTPSAVI
NAAAYTQVDHAETQRELAFKINAEAPGVIAQWCAQQNIPFVHYSTDYVFDGSGDQPRSED
APIAPLNVYGQSKAEGERRIVEAKGRFLCLRTSWAYDAHGKNFVNTMLRLGAERETLKVV
ADQIGAPTYAPHLAQGTLQALENALAKPNFPSGIYHLCQSGQTSWFGFAEAIFESARKQG
IALKVSQILPISTAEYPVPAKRPLNSRLSMKKIQQALEIQMPDWRDGLDACMLLKSRF*
>FG1_v1_80014|ID:100159625| competence protein ComEC [Uncultured magnetotactic Bdellovibrionota FG-1]
MRPFWKKTLHFSGLIVALFCAATQPSAFTEEPRTFAWSMIDVNPGMQGDAHLLTFENQSV
LIDAGEYRVGQQVLLPFFKKKQVTQLSTVLITHPHFDHYGGLIALLEAGFPIGVIYIYPI
PEALCLKEPWGCKFEDLEKIRSLARLRQIPVKPMSEFKNFVWSGHARLDNLFYFPKNRSP
IPDDDINDASLIARLTVYGKRVLFTGDLNGRLGEWLAQKHPKDLKADILKFPHHGTEGAA
PDIFFNAVQPKFGMIPSPKNLWCSDRSSRMRNWIRHAKIPGYVNGLHGSVDVKILPDGSF
QFATEKPFNRKSPCGNE*
>FG1_v1_80015|ID:100159626| Glycosyl transferase [Uncultured magnetotactic Bdellovibrionota FG-1]
MMPKLSIIVPVYNEEHHLIEVIDVLMQSPCPIDREWIFVDDCSRDGSLPILHDLSKKYGF
RVIEQNPNQGKGAAVIRGIQEAKGDLIMIQDADFEYDPNDVQALLQPILENRADVVYGSR
FKKTVTQVHRTYHYFVNRLLTILSNLLSGIYLTDMETCYKIFRADLLQPMQLKSRRFGIE
VELTAYIAKTRARIHELPISYYPRTVLQGKKINWKDGVAALGHLIRFNWFTPPEQAFHRL
PERYSARK*
>FG1_v1_80016|ID:100159627| Glycosyltransferase [Uncultured magnetotactic Bdellovibrionota FG-1]
MTDRPLVFIPTYNESENVEPLFLEIQNLGLELDVLFVDDNSSDGTGQILDQLAQKHSNVK
VVHRSGKLGIGSAHKAGIRWAYDHGYQHLVTMDCDFTHPPRYIPEILKKATGGVSSAFPV
EAMGTSSRLPADEAAGRRVDQSALPVRCGSEATENEVCGQYRRCTNGGYDIVVGSRYLQE
NSLKEWNFYRKVLTYTGHFLTGLLLGMKYDATGGFRYYRLSTIPRYAYDVVTSDGYSFFF
ESLYVFHFNKYKIAEIPIPLPKRTYGHSKMVFTEIKNSVRLLFTIYFKTLFNREKFEIYE
PFSTDPSQKPNPDEQGWDSYWANQKSHAGGLLYDAIAAFYRKFIIRRSLNWFTEKYFSPG
AAILHAGCGSGQVDADIRNHFKITGLDISLNALHFYKRTNKDLCKTLHGSIFEIPMPSRS
LDGIYNLGVMEHFTESEICKILGEFHRVLKPKGRMVILWPPEFGLSVLFFKSLKWVFTHI
LRKKDVKFHPDEITRVRSKKQVIQLFESAGFSVLEYYFGPKDVFTYSVICLEKQEQAVVS
SKSENGSACTLKSKNAGSVETRI*
>FG1_v1_80017|ID:100159628| Methyltransferase [Uncultured magnetotactic Bdellovibrionota FG-1]
MYTEIEKCRICGNTDLVTIMNLGNSSLTGVFPRTPTEAVGSFPLELVKCTETPQGNTCGL
VQLRHTGELGEMYGMNYGYLSSLNHSMVTHLNNKIKKILARVQPKAGDLVIDIGSNDSTT
LQAYPKDLTLLGVDPTGVKFKHLYPSHIGLIPDFFSAKAVQAKMGAKKAKIITSISMFYD
LEDPTAFVEQVYECLDSDGVWILEQSYLPTMLETNSYDTICHEHLEYYALKQIKWLADKV
GFCIIDLEKNDINGGSFSLMLRKKQNANDTHAPVVDQWMAQEHEMGLHTLKPYIEFGHRV
EKHCADLVSFLTTAKKNGQKVLGYGASTKGNVLLQYCKITRDELPYIAEVNPDKYGRYTP
GTQIPIISEPEAKDMQPDYFLVLPWHFREGILKRETAYLKSGGKFVFPLPNLSIVSGE*
>FG1_v1_80018|ID:100159629| membrane protein of unknown function [Uncultured magnetotactic Bdellovibrionota FG-1]
MSAPKICLAAFLILSAVIRVVFIEGALPYSRHVDEQAIIPHAARILKTGDLEPSIYVYPS
LPIYLTSIFQGLGYLNEKAHGRMSQLAEFDGRVYPYFVQPSVMLFPKLLFAGFSVLVLWL
GGILAAQITGWSWALIVAPLFISVSDLFFYHSWLYINLDIAASLGVLGALIYLVHAWPKD
SWTHKAIIPGILCGLTAACKYPHGLIVLPFLIAIMAISRSKFFKYAAGLFASLLLTFVVS
MPYSVLRWRHFLEELEWQKNIYKNGHFGFTVPSGLPHLMIQLRQFVEEYGMGLCLLSLVG
VAWLVYRHRKLGLALISYPVGYLIYFCTNKANITRTLLPVYVMLAVFATVGAGGLTDWLK
ARFLALKRPVAVRAAPWAVSLLILATLPWAQIKKTYAVQEDSRNRATTWIQTHLPKGSEL
IIPSEMQMDLRPWTKDYKTQEIPFNTKEFDPKLVEKMAQSKTRDIYFLVPEFSFDERWPA
LAKQTEAMNRRFDTSKAIKKFEGEYGVLIMYQPPVAWGNPRFAIHKGLEPAQP*
>FG1_v1_80019|ID:100159630| putative F5/8 type C domain-containing protein [Uncultured magnetotactic Bdellovibrionota FG-1]
MIPPFFWPLLLWPLGLALSLWPVVSSIPSITSITLIGKYLPADPGDTRFCMYALEHGYRW
LARMPGHLSFWDPPFFFPAKNIMAYSETLITSAPLYWLWRVLLHAPDPAYGFWLLSVMSL
NYWFFYLWVRRDFDLKPWAAALGAFLFAFGSPRVSQLGHPQLMPQFFSVLAIHALIRIFS
TPSTHLNFRRGFGWIGVFFLSCVAQLWTSFYLGWFLAMTLFGLTCWAFCKALWRSRIIET
IKSYRKAFIFWGAISILTLIPYAQHYGAVSRQVGMGDFGRVGPWIPKLSSWLYMGRGSWL
YNWMHELEPWGLILKNGIAHEHAIGVGFLSLILSLAGLYLEKGRTSIRILGVAAAGLFVA
STRFFPHVALWGILYEVLPAAGAIRAVARVGLITLIPLSLGLALWFNRRKTVWVPVLLGA
FCILEQAHSIAYYDNSQSIAEIAEFSKLIDPARCRYFFLSPRFMPDALDIPGTASRFWRN
QPGARRISWRYQLDAMWVGLATGVPTLNGYSGNFPPGWGDSMFQNGILTPADITRLDGDL
THWLQHEGLSREGLCWISPEMREQ*
>FG1_v1_80020|ID:100159631| Methyltransf_12 domain-containing protein [Uncultured magnetotactic Bdellovibrionota FG-1]
VSGPEAQDRLPEDHFELEALAQAHHYQRWIYRTIEPFLGSRILEFGAGIGNMSQWLPVRE
KLILTETDPALLKVLMNQMGLRHGEKRGPLQIASLDLAQDDLTPYVNENLDTIISFNVLE
HIQEDHQVFLRLSELLRKSRASGPRRLVSFVPAHAWAFGSLDRRFGHHRRYSAPDFRRMV
TQVAPDARLTLRYFNLLGLAGWLFHGRLLRRRQIGLQSIAAFERLCPYVSRADDWIHRAT
RVPLGQSLLAVMEWR*
>FG1_v1_80021|ID:100159632| ribosomal protein L11 methyltransferase [Uncultured magnetotactic Bdellovibrionota FG-1]
VRATEAVGITQLLQREMSQATYVLRLAIPQKIQVEESSLDREEFYAWLWQEFGSHGLQGV
HEGTLLCEDAAQAGLEAEAWTVDSGEAPRERDWMAAQEIAEAELYFGTQEQAMAAQARLQ
KMPELVTQGIHEQKAEDWDAQWKASFLANPGGVQVQPFWRILPPWVSASQAGVTPGDVVL
RINPGAGFGTGTHETTQMCLQALGECSLRRPLKGTRVLDFGSGSGILSVGAALLGAQVQG
VEVDLLAIDNAIENAQLNDVAGRITYSQTLEASDGVSHGHFQVVIANILKPVLLEFASEL
VARVQRPGGTLILSGLIEKDVDEVATRYAGLLGGQTPLKRELGEWRALVWECL*
>FG1_v1_80022|ID:100159633| ribonuclease G [Uncultured magnetotactic Bdellovibrionota FG-1]
MSTELIINASLPETRIALMENGEIQDLLIERATGKGIVGNIYKGRVTRVLPGMQAAFVDI
GLEKAAFLYVDDVHVHSEIWEAEEGETSEVGEVVQSIEESESESGPVPNPEPLISPVAVG
GEDVDDEMDDIATQVDVEPGDEEDSDEGSGEPVGMCPPPGDGSDDSSGHSSDAPGGSDEK
PEGTLAPETAASPSEGSEGGAEGGDEAGRPRRHRRGRRGGRFRKRAPRDAQLEKPAQTQI
TPVSAASETLPDSMHEQVADDGEGDSDRSALSDQVGINDALSSSAGAESIGQEGRPTEVN
SGNPVRPVSVIQAARRPEFKEPRSKDRRIKSKPSGKPPRGQANIQDLLKEGQEVIVQVAK
DPIATKGARLTCHISLPGRHLVCMPTIDHVGVSRRIERDDERRKLREYVERSRPKGLGFI
VRTASGRGQSEKRIKQDVEYLSRLWGEIREKASQVTAPALVYEDLNSVLRAIRDWVTEDI
DKIVVDSRYHYNEIQRFVSHFMPLLKQKVELYHGDVPIFDAYNISIELARALERKVWLKS
GGYLVVDQAEALVAIDVNTGRFVGKKNLEDTILKTNLEAVLEIAYQLRLRNCGGIIILDL
IDMEKEENKQRVYRALEEALKKDRARPTILKISELGLVEMTRKRTRDTMVRALCDSCSHC
EGKGFVKGKLTLAYEIFREIERIGIEREFGKVLIQAHPDVIDILAIDERETVDQLERRYR
KQIYLQAMPDFHLERFEVIGDKQDKGDRVLPQTDRENGRDRDRGRNRNRGSDRNRSPGVV
QPRSPAVDGMAYAGPGSSESVGPVALVVPRITPITPVNGVNPVASATPSSSVSPVLEGET
PQTEGRGPMDDDYSEEDRLAFLRAQATQDAALARLGAGGGTPAEVNRRPVSGRNPPAGAG
DEDPDGRRGRRGRRGGGRQRRDVEPRSPSGPKAGGRPKILPLGVSPINPSALPVIVEGSQ
TSNLPVVIPNPPENPSSGGGSNSEGNGGGGDHSTPPA*
>FG1_v1_80023|ID:100159634| PTS system fructose-specific transporter subunit IIBC [Uncultured magnetotactic Bdellovibrionota FG-1]
MPQRLGILLAAFGLLGVPLSAPRMARANSGNLILETMGVSIAVGTVLGASTLPFYDQPGK
HLMNTAYGASIGAVVGIGILVYGLMGRPVQDGFDDYVEFRQPGSTTQLRRSSASNVHHLN
LETGFRGAVSLAAVLPPVEPTRFWMPVVSLNW*
>FG1_v1_80024|ID:100159635|deoB| phosphopentomutase [Uncultured magnetotactic Bdellovibrionota FG-1]
MTLSRSAAFDRVVWIVLDGVGAGELPDACDYGDSGSNSLGNVAKALKTKTGRLLQIPHME
AMGIGNITSIEGVPPRWDGKGEGAFGRALELSTGKDTTSGHWEMAGLVVKKAFTTYPNGF
SAEIIDRWCRENNLPGVLANRSASGTEIIKELGTEHVQTGKPILYTSADSVWQVAAHEES
FGLERLYSICKSARKLCNELQISRVIARPFVGNPSQGIPYKRTYHRKDYSQLPFAPTYLD
HLHHQGIPTLGIGKISNIYAGQGIAKNIDTEGNTDGLRVLLEQLDSQTRGLLFCNLIDFD
MLYGHRRDIEGYALALEEFDRTIPEIKKRMNSRDLLLIVSDHGNDPTFIGTDHTREYIPL
LAYTPAAPGGPIDLGTRQSFGDVGATVIHALLGQSATLKGLAGSSFLPEMEIA*
>FG1_v1_80025|ID:100159636|deoA| thymidine phosphorylase [Uncultured magnetotactic Bdellovibrionota FG-1]
MKLSPAWVIQKKRDGQELDPVEIQEFIHGVTTGEIPDYQATAFLMAVFFKGMTAAETSAL
TQAMLKSGEHYSLSAVKGPKVDKHSTGGVGDKVSIILAPLAAACGIKVPMMAGRGLGHSG
GTLDKMEAISGFEVQVPFPRFVEILQSVGCAIIGQSAKIAPADKKLYALRDVTATVECIP
LIVASILSKKIAEGTDALILDVKVGNGAFMKTRDQARKLAQALTRCAKKLGLPCRAILTN
MDQPLGRSVGNALEVAECIAVLRNEKYGQLCCSDLKELTIQLCAQMLVLGKVSKNIAEAR
KLTITRLADGSAWKCFEAMVKAQGGDLSQIQNPKLLPTAPLQLEWKAKKRGYISKMNTET
IGRILIELGGGRKKATDHVDHAVGLVLSRKLGARVAIGDTIAIIHAPESISKDRLAEIET
LFQSSIEITAVRKPVPKLIIEII*
>FG1_v1_80026|ID:100159637|punA| Purine nucleoside phosphorylase 1 [Uncultured magnetotactic Bdellovibrionota FG-1]
VIESNSTVYQKLREATALIQSRTSLKPKVAVILGSGLGSLAHQAKDAVAISYTDIPHFHG
TTIEGHAGRMMIGNFHGVPTVFLQGRFHYYEGYPMEEVVFPTRVVCALGIETLILTNAAG
GVNTRFRPADLMIIEDHINLMGDNPLKGPHLSELGPRFPDLTEAYFKVGVATLKEVAAEI
GIPIHCGVYAGLVGPTYETPAEIRMLRTLGADAIGMSTVPETIAANHLGVRVAGVSCITN
LAAGLSPNKLTHAEVIENSKIGAEQMGKLLEKAIPRLIHTPGQSSEKAKT*
>FG1_v1_80027|ID:100159638|cdd| Cytidine deaminase [Uncultured magnetotactic Bdellovibrionota FG-1]
MTTVPSDLYQAACAARQNAYSPYSHHKVGAAIRTIDGKLFSGCNVENSSYGGTVCAERTA
IFKAVSEVGPGMRIAEVVVVTDATPPWTPCGFCRQVLVEFASAETLVHSTNLSGQANTLR
LGELLPEAFTSAHLQK*
>FG1_v1_80028|ID:100159639|dadD| 5'-deoxyadenosine deaminase [Uncultured magnetotactic Bdellovibrionota FG-1]
MANPTGNETWIFNGTVCTQDEKRRVLRAHLRILDGKIDAITPKKPRRISPGAEVIDATGL
TLLPGFVQAHIHLCQTLFRNQADDLELLDWLSKRIWPLEAAHTEETLHTSALLGIHELLA
SGTTCILDMGTVRHTEAIFEAVRESGIRASVGKCLMDHPQTTPPSLREATRDALDEASAL
FDRWNGRENDRIRVSYAPRFVISCTEGLLTEVTLRAKEQKALIHTHASENLKEIQMVKQL
VHCENIEYLHQLGMTSPRLVLAHCVWLKPNEKEILQRSGTHIVHCPSSNMKLASGFAHIP
DLRARGINVALGADGAPCNNNLDIFREMRLAALIHKPSAGPKAMRAQEVLDMATRDGAKA
LGWQNSIGSIEVGKRADLVALDLNTLTNTIPARSTLDPEAIASSIVYSSNPFHVRLTLVD
GKVLFQKGRVTTISARKLLEKVHRAQEQMAQKMDLPFSRKKPRLKC*
>FG1_v1_80029|ID:100159640| large subunit ribosomal protein L21 [Uncultured magnetotactic Bdellovibrionota FG-1]
MYAVIESGGKQYRVQPGDIVQVEKLEGDVGSAIKFEQVLFASKVLSDTAAEAKVWLGKPY
LSGAQVQAEVVGQGRDEKILIIKMKRRKQYRRTQGHRQFQTQLLITSVDTGAGEKVGLSD
ADKKAKLGKFHTQLTPKGLASTPKTLGSRVRMARARTEAYKAGTEDKAKAATGTKKASST
KK*
>FG1_v1_80030|ID:100159641|rpmA| 50S ribosomal subunit protein L27 [Uncultured magnetotactic Bdellovibrionota FG-1]
MAHKKAGGSSKNGRESNPKMLGVKRYGGQKVNAGEILCRQRGTRFHPGRNVGLGRDFTLY
ALIEGVVTFERYDRKRKQISVHAAPAA*
>FG1_v1_80031|ID:100159642|obgE| GTPase ObgE [Uncultured magnetotactic Bdellovibrionota FG-1]
MYGYLVMRFIDEAVIHVAGGHGGPGCVSFRRETFAPRGGPNGGDGGAGADVVLIASSQLS
TLQDFRFKRIYDAPAGMHGSGSNKAGRDGEDIEIRVPVGTIIKDPNTQEILVDMTEEGQR
WPAAKGGRGGKGNAHFVTSTFQAPRFAQPGEEGTSREIKLELRLLADVGIIGFPNAGKST
LISRMSAARPKIADYAFTTLTPNLGVVSMPDLNTFVVADVPGLIEGAHRGAGLGHKFLKH
IERTALFVHLLDGTQILEDATAEGEGSFDRAVEQLVERYLTIRKELGLFNESLLHKPEIV
VINKLDILESDPLLVERAQKTLHDRIASIRGTPPAPGEPFVVSAVSGSGIQKLTHVIYAQ
VQENRMRARGNQATQIRLPDDEGIRV*
>FG1_v1_80032|ID:100159643|nadD| putative nicotinate-nucleotide adenylyltransferase [Uncultured magnetotactic Bdellovibrionota FG-1]
LNCPQAPRWNEVTALFGGTFDPPHLGHRMAVAGLFREPGVGRVWIMPSPSPPHKPTVAST
EERVQLTRLAFGPSQTVPLKEDLRIELCELERASRHPGRPTYTFDTLMELRSKISPLAFV
IGSDQFHQFPSWHRFPEVLSLSHWIILERKGAAQAQTLRLLAEWQASGLLQNEGAGWRIR
KNGTFLQIFPTPAPELSSTLIRQTIAKTGQPPENSLLPEVQTYLMQRGIYGTRHPSGV*
>FG1_v1_80033|ID:100159644| ribosome-associated protein [Uncultured magnetotactic Bdellovibrionota FG-1]
MPNENTDSQSTMSTALDASRERALYCARAAIDKKGENIKILDLSDLSGFTDYFVICSGLS
ERQVKAIADSVEHTLEAGGHELLSSEGYSDGRWILMDFGDVVVHVFLDALREYYDLEHLW
TDAPRVKIPSEFYGPSASRLN*
>FG1_v1_80034|ID:100159645|rlmH| Ribosomal RNA large subunit methyltransferase H [Uncultured magnetotactic Bdellovibrionota FG-1]
MLIPREPMKLFLVAFGKLKTPGLPEAADYYRKLIRTWVNYEEIELKPLSVPDKSAATRKL
IQEKEASILEQKLETLLSARGAFYLLDEGGKARSTQDWAELVRQWESTDLPEIALCLGSS
LGFSESLRQRARGILSLGPQTLPHELARVVLLEQTYRAWSVTRGHPYHVQG*
>FG1_v1_80035|ID:100159646|gpmI| 2,3-bisphosphoglycerate-independent phosphoglycerate mutase [Uncultured magnetotactic Bdellovibrionota FG-1]
VTPCERALLIVLDGFGIGKDSPFNAIKNARMPFYRDLWAKYPHSQLITHGHDVGLPDGVM
GNSEVGHMTMGAGRIIYQDLTRISKSIRDGDFFKNKILTSGMQAGAKATGRVHLMGLLSD
GGVHSHLDHLLALLDMAVQLKIPQVSVHCFMDGRDTPPDSGRGYLETLLRHPTFAPGSTT
QATIATLMGRYYAMDRDKRWERVSQAYLALTGQTACWTRGSVEPPVLEAWRKSHENGKSD
EFIEPVLLDSTAAMKDGDSVIFFNYRSDRAREITHAITEPDFHDFDRGRGFRPSAFAGMT
IYDKNLTHAQAAFLPQSQKNIMGEWLENHQLKQFRLAETEKYAHVTFFFNAGREKPFEGE
DRELIASPKDVATYDLKPEMSAFQVAAAATQRLNLAQHHFILMNFANADMVGHTGNYAAA
VKAVETLDQCLAQVIGAAQNNGYHVLLTSDHGNAEEMCDQQGRIHTQHTLNPVPALWIAP
GTAIAPQSARFALHDGTLEDVMPTLLGLMKLPLPPEVTGKCLLPSQPI*
>FG1_v1_80036|ID:100159647|pfkA| ATP-dependent 6-phosphofructokinase [Uncultured magnetotactic Bdellovibrionota FG-1]
MLNIPHLTLPKGQTKSIAVLTSGGDAPGMNAAIRAVVRFGISHGCQVFGVHKGFSGLLEG
QIDPLGPSSVANIIQRGGTILKTDRCEAFHKKSVRREAANILRRKEIDGLVVIGGDGSFT
GAHLMEKETGFATIGVPGTIDNDIAGTEDTIGFDTAVNAAIEAIDRIRDTASSHDRIFLV
EVMGRSSGFIALEVGIGGGAETIIVPERKESFQTIVKTIQRGIARGKTSSIIVVAEGEKP
GLSARIGDDLSQRGFSSKVCILGHTQRGGSPTAHDRLLASVLGSSAVAYLLAGKSNAMVG
VQKGRVALVPFRKVIGQKKELSQGLLNLAQILAS*
>FG1_v1_80037|ID:100159648| FAD-dependent oxidoreductase [Uncultured magnetotactic Bdellovibrionota FG-1]
MTKSTIKTVVVGDGWSALAAVGFGLQRVAEQGSGKVIWISGTGSHFAAPLPGMESGPGVE
LWKLLANRFGVDPGEAISGSFLREFRNKAFREPLWMKAPTAEARQDALNECLWSAERKMA
PLWETRFASLTFNEIEGLIRTRMADGSFAQLQRIEGVPLSGFRVEEGQARAVILASGEEI
SFDQAIFADRWSDLPRLSGLPKNLAFIRRRHPISLLQATFTHSVPVGSEVMEGFFGSLHK
ESGEEFERHLWGHFSSDGKQSYWTLGLAEDEVEDNHQIAKKLRKMKSALDKMFCGSSWLP
GEKTEFMATVCAEQVRFKDSLWFADGEVPSHPVHIPGVQGLFFVTDGYGPAASIEQVAGI
LRPHAEAERVDCAPDSVVS*
>FG1_v1_80038|ID:100159649|ask| Aspartokinase [Uncultured magnetotactic Bdellovibrionota FG-1]
MASLIVQKYGGTSVGTPERIQKVADRIVRTRELGYRLCVVVSAMGHTTDELIELAHRVSV
EPPHREMDMLLTAGERISMALLSMALSDRGVPALSFTGSQSGIITTGSHRRARIQKILGD
RVREALSENKVAIVAGFQGVSPSKEITTLGRGGSDTTAVALAAALGAERCEIYTDVDGIY
SADPRLVPGARLWKTISHALMVELATRGAGVLHPRSVELAKQFRVPLWVLNSLNQNEGTA
VIEKGMEDFTITGVTAAKDKQLIGVELARATVLGALWARVAAAHLSIVAPMFTGGNVQFF
ADRDGQMEWKKLLDQLCAEGYVARYQIHSNLVPVSVVGDRFSQDGAALGTVIETLARAKI
SVTIGSASALAMTVAVESTEVSDAVQALHQEFFG*
>FG1_v1_80039|ID:100159650| membrane-bound lytic murein transglycosylase D [Uncultured magnetotactic Bdellovibrionota FG-1]
MERLIVDSGKWASLGAIFGVFALVLSGCATVRTSSPSGTLTGPLSSQSEPRPEPKTLGEV
LQPDSSRPVSVETPEIVIQGVKLKNTKFDIPITINSRVEYWVDYFTGRGRKHFERYLERS
EFFIPYIAPLLKQNGMPEDLVYLAMIESGFNNFARSRAKAVGPWQFISATGKRYGLMVNW
WVDERRDIRKSTLAAVGYLHDLYVMMGSWELAAASYNAGETKVARAVQRFGSKDFWVISK
QRFLRPETRDYVPKIIAAALLAKNRTQFGFAAGNLKPGAGEAVAGDGEVVHVVKTDQPLE
DTQNIHNPNVIEAANAAGDDEWEDGDESPTEVAQGMTPATLTSALVETVLAKPIPTPHVN
KDGQVGGESIAEFEVQSPADMLKIARAAGISYLTVKALNPELLRWCTPPNVSTYRVKLPS
SVREHFLQAYNHEAFPRQITFMTYKVRRGETLARIASQYGIKVDPIADLNGVSPRMRLKR
GVQVLLPIPNDRSRSLASLDVRDPPEAKRHRRSHRRKYSRITYKKRQSARTHGRVTVGET
*
>FG1_v1_80040|ID:100159651| protein of unknown function [Uncultured magnetotactic Bdellovibrionota FG-1]
MYRRYSFLISFLALLSGLTWWSGQISLSSPLAAAPALLDDVQRRDLLKSLDRAQQIFHDR
TGRFARDWRELVELVQSSEEGDVAPVQSVQSVQSVQLDELTSPVDKKIPGRTPGSVIEPI
EIEAISSK*
>FG1_v1_80041|ID:100159652| Neutral metalloproteinase [Uncultured magnetotactic Bdellovibrionota FG-1]
MLISHTRASSYLKTAVLTTLTLTIITLPSIGFAADSFSHLPQVISTENSFDSSEQVYQSV
RQDPVVREFLTDNSPNALSLSSKARGYGVETTKFQHYYKGLLVMGSMTFHHASSEGAQVT
PFLRRFDLDVSPSITAENAVAIAKAVAGDRELSRTPELKILPSSQDDSARLIYWVDMANQ
GFNAGADVLIDAHTGQLVASLSKMETIAPVQIMTAKQQGIAFLPITQKNDQTGKYEPKGC
KVTDMAKANDPGKMLTPTQCKTALNTDTPLTQNQCQVVLLDSATSGDPLGVDPTSCSQVV
KNSVPSGKADAAAKNALKNSVAVLNYYKDVHGRNGIDDQGAEVVSIVHVGLSYANAAWIS
GMDFMMYGDGDGELMDDMTKGLDVAGHEITHGITSKTAKLERMDQSGALNEANSDFFGKM
IAQDGTWMLGASLSKDLSKFPGIRDISNPGVLKDRTHDGNGDLVEIPYPSKVSEALKKRD
DSTVCDRNNDYCWVHFNSTVASHAAYLVHQAIGKSKAEAIYYLTLTQFLPSNANFKTAAQ
AVTNACTELSKQGRVTSDDCDQVRKALTDTEML*
>FG1_v1_80042|ID:100159653| Type I restriction endonuclease subunit R [Uncultured magnetotactic Bdellovibrionota FG-1]
MATKKETVRLLVKSIVTRLENNKSIAFPVRLRQVVQDEIHGLVGPFILTDEDLRERTLAK
IGARADILAEASFTDSDQYKAAKAVIRGTFGDDVLNGFYFQKSLKFIAETLVKYFMRSSH
IDDVYETDEDLEHQIVEIVQKFKAEDAH*
>FG1_v1_80043|ID:100159654|murJ| putative lipid II flippase MurJ [Uncultured magnetotactic Bdellovibrionota FG-1]
LKTLDVSSDRVLRNASAVGVATLCSRILGLVREQVFAFLFGAGNFTDAFNVAFRIPNLLR
NLFAEGAMNAALVPTFTLARQEEGEQSAWRVAGLVFRVLMVLAGSLTVLGVVFAPQLVSL
YASAFRDVPGKFELTIRMTRWLFPYFPMVTLAAAYMGVLNACGIFFIPAFSAALFNLVSI
ASGVTAASFLWKWGGTWQIHPIEGMALGVLVGGSVQAFCQLPALYRAGYRWIPRRGPSGK
EDVWYRNVHLRRMLWMMVPSLLGLAATQFSVFVNTVLATTQGTGAVSWLHYSFRLMQFPI
GVFGVSLASATLPVISSQWIKGDVVGVQRTLEQGLRRVFAINLPASAGLAFLGGPIIALI
FQYGRFTAHDTQATALALAMYAIGLTAYSAVKLLVPACYAMGNARLPVLASLISVGVAVG
LNWVWVGPLGYWSLALGTSVAAVLNALLLIGSLKWLLGEAGGAALPLGSLGVVFVKHGAV
ALLMGVLVYLSYWGFDFLLPDLVFAGFFGKLGFVLARALKLSVVILEGLFLVYGLSWVFR
ATETMDGVNLFVKKIKNKVRHGQT*
>FG1_v1_80044|ID:100159655| Polyhydroxyalkanoic acid synthase [Uncultured magnetotactic Bdellovibrionota FG-1]
MPSYTRKVQVPGKSSQELYDKVSKDIGRLMEKTSIGKFDITHDSSAKSVHLKSSMFTATL
VCGEGHLELNGKLSLLAAPFRSKIDEAIDKWIAKAFQLQV*
>FG1_v1_80045|ID:100159656| ATP-grasp domain-containing protein [Uncultured magnetotactic Bdellovibrionota FG-1]
MVTQFSASNQKTSIPRGVPRGLALVLGECGAAKLIADQLSSLGFEPETSGEPLPSLSDPE
ALVKVRKILTQFAKKTQGRAGAIVHPGVSVWAERSEIATLGDELGLGVICPPARVLSLFS
NKINFLGEADQVGIPHLVVRFDPISSVREIERFVFEQALAQKPFPCVLKAVKGGGSLGVF
VVHEAEDLKRKIPLWIEQLRHHLGEVSLFAERYLEGARHVVVPFVRYQDGRVRVFPITDA
SLQSRFRKVIEFCPADTISEVAQDRLIQATRRLADHVGYVGVGTFEFLVEDSRIFLVDGI
ARLNTAFSLWERVAGTQAVAWQLSAMQGGADEDEPTVLPTPELAAGVALRIYAEDSLRQL
PQAGFVREVETKHVAHFSLSIPFDAQSGGRILPSDYGMVGLLWAGASDAKKARNLVRGLL
NELWIAGSLQTNERFLAELLDHPWVREGIFHAGFVDEEFLPLVRPPAEVLKLFAGVFFDS
IQLEPLAENQIARWAVGDQWASPAALMWRLKGPEHWSYDGLPGLSGEVDLDGRSLRVCAF
PIARNKWQVRIGLWTLVVRRVLQIPVGKPRAAPQLFALVHGRVHAILFREGVEVPAHEPV
LIIEALGMLVPHALPVAAKIGRWKICAEDQVGAGQELAELVLLKTDRP*
>FG1_v1_80046|ID:100159657| Methyltransferase [Uncultured magnetotactic Bdellovibrionota FG-1]
MDKGHGVWSCVTPMRVPVPLSEAFGAPFEDLLTQFLLQKEYISEEAVLKSPRFLMRSIVP
HIKKLSTLFNRIDPEAGVAHQAEGLEPYWKESSHPANLRLAYFIYFMPSNLYRIASIWTE
LKRLGFQWGAKGNLRAIELGAGPASGACGIAAGEHYAPVGLPLTGNWALLEQDKATLELG
SEWAQAYFPNQGFPDWGTRTFHRKIDFARGLLPPSAPKFNLWVMSYFLNEAQETPKELAE
ILIKSWENHLDDEGVVILAEPALKLQSRKLLELRKELLLARERLNAPWLQILLPCLGHQS
CGALAEAEDWCHEEVTWWRPPYFRGIDKMAGLDRKTLPFSYLVIVRSKRSLEQILPALGA
SKATKRERLVSPAHGEGKDQEFFVCGQDGKRRARYRARPDEAETLAAELTRGDILTGVKS
RGDVHSSRIEKIESVL*
>FG1_v1_80047|ID:100159658|pcrA| ATP-dependent DNA helicase PcrA [Uncultured magnetotactic Bdellovibrionota FG-1]
MSLNLNQLNPNQREAVLHAEGPLLVLAGAGSGKTSTMAYRIAHLISARHLPATAILGLSF
TNKAAGELKERVVKLVSSVAGKGATRGLTVSTFHSLCVRVLRAHAEKIGFQNNFTIVDTS
DQKDILKGIMKNVRIDDRKFDLDTILFEIGQAKNGFVQDDQAEEYFLESKRLSPDYAIAT
AHCYTKYREQLRLLNSMDFDDLLFNAVRLLEVSAEAREHYNARFRHILVDEYQDTNASQF
RLLRLLTERYQNLCVVGDDDQSIYGWRGADSAHILSFPKQFPGARVILLDQNYRSTTMIL
DAANAVIKGNSKRYDKTLWSDRGEGHPLLEVVLENDREEAEFVAEKILEVRGQDELKPRP
WKDFAVLYRSNAQSRLFEETLRRHRIPYKIVGGMSFLDRKEVKDVLSYWRLISNSGDDAS
LRRIINYPVRGIGKTAIEKLGGLAFEQGKPFFEFLSEAPRLGVRGAEGCIALRDLILRLK
QELENTELHPEMIAHWAKRSLEAIGIKKAMEADEEDPAAFGRKWENVEELCHSIGQLQLS
EFDASETVSPARVLQDFLSRMTLDVQEAEEDKNDREKKKDKDEVTLLTLHGAKGLEYPVV
FLVGVEEGFLPHKRTIEEATDYSEERRLAYVGITRARDHLILTRAKNRIRYGKPVPRCVS
RFIAEIPRHLIVSKDESFSPDLSSREAQDQHEAKVKDFLADIRARLQP*
>FG1_v1_80048|ID:100159659| putative CYTH domain-containing protein [Uncultured magnetotactic Bdellovibrionota FG-1]
MIRLTTDLGWICCLLIFISHSANAQCHLTEDEHSRIRFKLEVLFNESELLLRNHRADLSD
IRHQEREFKTLRVFERIPFEDDAHDTHDTHDTRHIQDLKAELAQSAQARGLRLIALKPEV
KRTARFSKTPAWLYSDQLSEFRLSNSQIADETHFHLVVTGGKSKVLQWIQHWPEELLRLT
QLVDSPNSIRSLGPSRFQISAKTFHFRKTSFPKLILRPPLELLPPSSRHSPDCLAQKAPV
LWTLIDRIQDLRPKTKDLYSTREQLMLNSARMSFFTAQAIGHNKRLPIAE*
>FG1_v1_80049|ID:100159660| Response regulator [Uncultured magnetotactic Bdellovibrionota FG-1]
MLREEVGILVVDDVNTMRVQIKELLNSFGFRKISLASNGQEAQKILTSQPIHLVLADWHM
TPTDGMELLKFVRTHEQLKTMAYIMVTAEGTKEQVVLAIKSGVDDYLIKPLTAVQIQNKV
YGVLLRKQVLA*
>FG1_v1_80050|ID:100159661| HPt domain-containing protein [Uncultured magnetotactic Bdellovibrionota FG-1]
MTSKIQDFIDELTGFAKTAEETLTTIEGDLEGKKGLFSVFTERMIAIRGTAQQLSLPHIA
HIAGLGEEISIKATTAETRAQIRKCVGALWDALSTVKYLLEHHEQETGEEQQFLINRLED
TLRRLGGARPSVDQDEIEAMLKQR*
>FG1_v1_80051|ID:100159662| exported protein of unknown function [Uncultured magnetotactic Bdellovibrionota FG-1]
MQSFKGMSLKVFSLIMVSFAGLSSTAVRAEPLTKIEINATGGAQVVNPTVVPPAAVGEVR
TSRAEAGVHVGLRIIGLGTTTTISGSGGLDGGVIDVQKNDGVTRVSGQAVTAGINGAALM
AIHPQLQSGGCTVQFTPIDVKMNGGSSFEPSLGAFNPRGSYFIQAGGVCQLSEDSRVLFG
PVVGLTAAIDPILGTTTAVETGLSAKYVSKKGEFDASATGKILGQKNDAQGLALGLNVDG
KFNVLGPLQIGAHMGVEVLTDRKDKDGNQAITYVADKDVVAVNAGVTAGFAW*
>FG1_v1_80052|ID:100159663| CopG family transcriptional regulator [Uncultured magnetotactic Bdellovibrionota FG-1]
MKKKKNSENTTADNLERKFDHGDDVLDYFEDQPTAKRVNLDIPAWAVQIIDGEAHRRGMA
RQQLIKHWIIDKVDQIKKVG*
>FG1_v1_80053|ID:100159664| putative AAA_14 domain-containing protein [Uncultured magnetotactic Bdellovibrionota FG-1]
MAHSRSRSVSELYHKLIKASPILGIFGHRQVGKTTWMTQALPHYLTFDSHFERTRAESDP
EAFLDTLKGHPFGIDECQGVPALFPALKERVRVKQQPGQFVLSGSVRFTSRKAIRESLAG
RMMFFELYPLVLSEMDQRPLPDFFLQLLKQNSFESSRIEELSKGEISKRLKSVDSYLLKG
GLPGICFLREERLRLERLNDLHHLILDRDLRMVHETRISIEKLYAYLKMIAHFGLSGYSY
TKVKNELSLTPVTQKSLLYALESIFLIRRIPFYGGSKGEMIILEDQYEEWVLGDGSLSPD
EQLLTLLYRNLRAQFHYRMGEPIRFSSYWTKNNARVHLVLKTANSVLGILAIEAEEPTLS
QIRAAESLLRVESQSKVAIFSKSLKKTKVLNSRIAVIPLPMGI*
>FG1_v1_80054|ID:100159665| Cytochrom_C_asm domain-containing protein [Uncultured magnetotactic Bdellovibrionota FG-1]
MKIKPYILGFVLAGLLGAAPVFAADEAPAPVQRADWSFARAREIPLQSGGRVKPLDSFAR
EIMLFETGSRSFDGWDPVDMAFSMIANPEAWQNYRFIQVSREDVRRQVGLDEKRTRFSPK
ELMGNTVLGQYAQTASAQDQQVSAPMGNKPKVDPRDQEFKRVFERLDMFNRVISGEAWTV
IPALPGAISAKPGELAPWGALSDPDKMGSPVRDLFVQIIRAYESSNQAQFESAVVRARAS
IESQIVGWTETAHTRIDVESIYNHIRPFLWSWIFYLIAVFVWMGARFSETKMPTGRASLG
WTAAALSVTGVAFAVHVAGIAMRCFVAGRPPVTNMYESVIWVAFGQLVFAGILYAIHRQA
ILLLVASVLATLSLIAADAAPAVMDPSLNPLVPVLRSNYWLTIHVLTITLGYAAFALTLG
LANVALYYFLRSNRPGGKLKITSMNQLTYRAMQFGVVLLAAGTILGGVWADYSWGRFWGW
DPKEVWALIALLCYITILHGRYSGWVGQFGFAAWSVVAFLSVMMAWYGVNFVLGVGLHSY
GFVSGGGFKTILGFVAVQMAYVIWVGVVYKRREAKA*
>FG1_v1_80055|ID:100159666| cytochrome c biogenesis protein [Uncultured magnetotactic Bdellovibrionota FG-1]
MKSKYKGFLGFFASLKLTVIVILGLSVALAIGTILESLYDTPTAQYYVYRSLWFHLLLAS
LGINIFSVMVDRWPWQRRHAPFLLAHIGILTLLVGSWLTDRYGLDGNLRIAEGETASMVE
QDNNSLVITEAGAVHKVRVGWIPPDIEFHPISARAQGVPYDLTIDKFISHADPIYAFISS
EFPMGNHPSVTAARIQVVGGAMGVKQDFWLWMGDSSFKNVQMGPARFAIGEELPAVAGRP
GLSLLPGRDGGVEFFAVSSDGKVIKGKIQPSAVRGHVIEPGWKGNIKVTILDWIQNAVPM
ISYQPSRVQFGPMTNMSAIHVVSGKGGQGNKDAEAWLGLGDRAMLRTDNGNFEVGYLPHR
VVLPFSIRLDRFTIDRYEGTMDPSSYASRVTVITDPKAGAAGESATISMNEPLTIKGITL
YQASYEDAQPRPTVSIFSVNRDPGRFWKYLGSILIVLGSIVLFAVKYRKHKGSVTKTAQE
IQRSSTSEPMPSEVL*
>FG1_v1_80056|ID:100159667| Methyltransf_25 domain-containing protein [Uncultured magnetotactic Bdellovibrionota FG-1]
MTNSQTLSYQDQLTHSCLAHLAEQERSQPNRIPGVRTVVVVLSAAGIVFDIESLRQKILR
SYLDSAVFFVTTQGQSIGAVHPPQVDLVIDLTGPGQRQSLLYAKRLARMARLTVGRNAGL
LRKKIYDRVFDEKARNSELPKDGLERERVVQKAVLELAGVFFAPTGDTPLDRGKITPLEL
APYTRL*
>FG1_v1_80057|ID:100159668| Acyl-CoA dehydrogenase [Uncultured magnetotactic Bdellovibrionota FG-1]
MMTQLTDLPHSPEILEIRALARQILSKELKPRVEHSETTGEFCREALIQLGQAGLAAPML
PEPWGSGELADEEGATHGLLTQLIVAEEMGYISSGFGLSELASVCLFGANVGRQGSREQM
ERYLPGIASGEKIGCWALTEPAVGSDAVSVKTRCERQGDHYVLNGSKTFITNAPIADYFM
VIAREYGADGKPVEGFQGGTAFILDRGLEGLKTGNPFHKMGHWSSPTGEVFMDNVRVPAS
QVLGKPGKAFLGMKVSLDVERTIFSGLGVGLMQFCQDTLIRYGATRKQFGVSILEHQMIQ
DKVARIAASLDMVRHYQYMVVTKLARGQSANKEAAILKFMGGRMANEVAAEAVQALGGYG
YMREYGVERAMRDAKLYEIGGGTSEIQKLIIAKQVIKETLQ*
>FG1_v1_80058|ID:100159669| Methylmalonyl-CoA carboxyltransferase 12S subunit [Uncultured magnetotactic Bdellovibrionota FG-1]
METTHDLNQQLLALRQQARQMGGPEAIQKQHEAGKLTARERIQLLFDEGSFVEYGVLGTH
HSALPDMKDKITPADGVVTGVGMIQGRPAAVAAYDFTVMAGTMGEVGERKVKRMRETSLR
ERMPMIWLLDSAGARIQEAAGAQFAATGSLFFDQVQMSGVVPQVAAVMGPTAAGTAYIPA
LADFVPMVKGTSSMALAGPPLVKAAINEDVTTEDLGGTSVHCRISGVADLETANDPECIT
AIRKYLAFFPSHSKQKPPRIEGAIARHSKFSKGIRQKDAEGATKAFDRLAMSDAILGILP
EDSRKAYDMKDIIRQIVDKQDDAQNNSETSTFFEIKPDFARNIITGLARIDSWSVGILAN
QPQFMGGAIDVDASDKAARFLWLCDAYNIPVVFLHDCPGFMVGSRMEKMGIIRHGAKMLF
ALSEMTVPKFSIVIRRSYGAGYYVMCGKGYEPDLIVGWPTAEVSLMSPEGAVNIIFRKEI
AAAPNPEQARAARTEQYRHMIGGHISASQGHLDDIIDPRETRKILATALLHTRAKKVTRP
AKKHGVLPV*
>FG1_v1_80059|ID:100159670| AAA_14 domain-containing protein [Uncultured magnetotactic Bdellovibrionota FG-1]
MDLFWEKDGWELEDKHLRKLAAMPFERSFPFIPEKHGMYIVRGPRQIGKSSWLKTVLSHY
TQKKTSCFYLSCERVADYQELAEILKSVRNRHVVLLDEVNFVPHWDRAVKYEMDLGRIPI
LMLTGSHAYDLKLGADRMPGRFEAGGEFLLLPMGFEEFYAMRKVAGWAKADRLAELRDYF
RIGGVPAAVAEVGAAAVDGLSTAPQSKSTYYKWLVGDIVKFGKNEDYLKEVLIQLAVCTQ
SPVSYQTLAKKTQIASHETVHEYLSILEACFAVKTLYAVDMDTGAYRFRKDKKFYFTDPM
LYWLGIELSGQSSPENAEDRLAEMVAHEALSRKFPRFGYLSSPSGEVDFILPKKWAIELK
WAPAVSNLSKSYRDLRISEKFVWTQNNYLQEWPHLNAPGITK*
>FG1_v1_80060|ID:100159671| Methyltransf_11 domain-containing protein [Uncultured magnetotactic Bdellovibrionota FG-1]
MMTQKHSEHFFTDARNFWWNADFLKWMAQRWNLSGVRQILDVGCGVGHWTKAVLQNLPSD
ARVTGVDREAGWVSQARAEFVVQKDRVSFIEASAEHLPFPDHSFDLVTCQTLLIHVLDPR
QVILEMLRVLKPGGLIVAAEPSNLAQTKTSVQTTVEEAMELHRILLVCERGKIALGEGDN
SVGDLLPGIFSELGIQNIQVYLSDRASALYPPYIAPGQSEAIADELRDVEAGYFLFGRED
TRRFFLAGGGSEDEFGRLYATGLRYQAQVKEAIKQGTFHCGRGHVTYLVSGRKG*
>FG1_v1_80061|ID:100159672| exported protein of unknown function [Uncultured magnetotactic Bdellovibrionota FG-1]
MKVFRFFGLVWVGLSLAVGSSGFAGEGAGSSGGTDNRPVDSGAAWFLGSKPIRYCWLRSS
DFGATDEQVTTSLSESFLQWKNYLQKVGTSAFSGNWFLVPEERRIQVNTERMSQCDGTED
LKFYFGSEDDLTRLVKKQYNHPTALAYRQSYDPIAGWGKGLIWVAAQNSLAKGFPDWAPN
KISEHPGFAKLQVSHLTVQILHEIGHVLGCDHVVGTIMQEDIANWLKAGTVIWGSSENWI
DGQRLLYLDGNRAVDVSGNFGLQTSWPGYVPYPPVAEGENEFFVRFIGRKPVGTVRSQLH
LNYSVRPMERWLTVEDDLGKTRLLFEGSGKSSWYEFPVSIFRIVFVDAQGELRAAQNNVS
GGISFESIIDQAGRKYPARIEFNMSSIRFMDLFTSPVNVFIDDEGGPNALFTSDVPGVHS
YWTSSGPGAPVISGGRQAK*
>FG1_v1_80062|ID:100159673| DUF4423 domain-containing protein [Uncultured magnetotactic Bdellovibrionota FG-1]
MEKSLFDFRDYKTFLSQALATTGEKRGARSRLAQFLNCQTAYISQVLNGTVHFSLEHAVQ
ISEFLGHTSEEAHFFILLVHLGRAGSKNLRAYYENQILQIATQREQIRERIHVRDTLSNE
DRAIYYSSWHVAAIHVMLSISAFQTPRAIAQHLGLSHEIVEKHLKFLESIGLALREGERF
RIGNARIHLAAESPWISKHHANWRMRSLQSLDLPSKNDLHYSSVITLSESDVAKIREILL
AALEKAEPIVRKSAEETTYSLCLDFFKI*
>FG1_v1_80063|ID:100159674| toxin ParE1/3/4 [Uncultured magnetotactic Bdellovibrionota FG-1]
MKVVWTEPARDRLVEIEDFIAQDSPDRAVSFVLELIEQADKLVDFPDSGRFVPEDEKQVA
RELIYEGYRIIYCVRERSVYVLSVFEGSRLFRPTDLK*
>FG1_v1_80064|ID:100159675| Antitoxin [Uncultured magnetotactic Bdellovibrionota FG-1]
MKAVRIARDIVPIAEFKAQSASWLDRVRASGQPVVITQNGRPAGVLISPEEFDRIQHQSA
DFVRSEIRAGEAAIIADKVYTAEEVKAHLETRRKIRKSKK*
>FG1_v1_80065|ID:100159676| protein of unknown function [Uncultured magnetotactic Bdellovibrionota FG-1]
VLITVLLSLFLFSRVEAAPRCDLAHVLERLQILEKSQIFRTKAEIRRVRDYKNHPERQKG
NPPVILDLAQSAGEDFKKQILLLRKGDSVQVGARIIRLGEFLGAGSQTHIFACADNPKQV
IRIPYSAEGIGPARMQLRAYRQAAAQVPEEVRRVKIFESDPEGKFLIVSRIWGSEDGREF
LGARPAIPSSGWLAREKALKDLTVKMMVLFLADEPYALRLQIIEKDWRDQARQFVWDEKL
KRWILADWESF*
>FG1_v1_80066|ID:100159677| 3-keto-5-aminohexanoate cleavage enzyme [Uncultured magnetotactic Bdellovibrionota FG-1]
MPTPQSQVVVTAALTGVLATRKQCPSIPYTAAEIADEAIRSYEAGATIVHIHAREDDGSA
CWRPEVFQQIANLIRPRCPVILNFSTGGIGSSIQNRSRHLPLVKPEMAALNMGSMNYSLY
SARQKKFIMRGVFLNPFEDIEFLLKLMADNGVIPELECFDAGHICNADPFIDMGLLKPPF
HFSLIMGVTGGISATPQNLRNQVGLLPGGANWQLVGISKEQWELVDLSLDLGGHIRVGLE
DNFYLPNGEMAKSNAELVEMAVKRVLGRGQKVATIEETRKMLKG*
>FG1_v1_80067|ID:100159678| putative N6-adenine-specific DNA methylase [Uncultured magnetotactic Bdellovibrionota FG-1]
MAANLSFFATTAKGMESLLEQELLALGAGSVKVTRAGVAFQGPLEVAYRACLGSRIANRV
LLPLKTFSAPTPEKLYGGVKSIRWSEHITPRQTLSVDFSSSKSDIEHTHFGALKTKDAIC
DQLRSVLGERPSVDSVDPDLRINVYVLENEATVSLDLSGQSLHRRGYREESVEAPLKENL
AAAILMLAGWPDALKKGREAGQSSAMPALIDPMCGSGTIPIEAALMAVNRAPGLSRKRFG
FMGWQGHVPALWARLVAEAQAAEIKDPKLLPRIAGYDRDSEAVRIAISHVEGAGLHGKVH
IEKRELLDLAPLPGQEHGLVVMNPPYGERLGETEELKPVYKEMGDIFKKRFAGWEGYILT
SNPDLAKAVGLKASRRFVLFNGAIECRLLKYEMYSGSKKVKESAL*
>FG1_v1_80068|ID:100159679|crcB| putative fluoride ion transporter CrcB [Uncultured magnetotactic Bdellovibrionota FG-1]
MGFFGLVGIFSRFGVDTLVLKAGAPAPWGTLTINSLGSFIAGVFFAIGAEKGLISPDLLT
PLMVGLLGGFTTFSAFSLQSALLLQEKTPWLGLLYLSLTPLLGALLSFAGLFVGRRI*
>FG1_v1_80069|ID:100159680| protein of unknown function [Uncultured magnetotactic Bdellovibrionota FG-1]
MQIKMSGLSWIVGVLFGVLFPLVTFADSRPFQVADNGEYIQIRGTASFEARQTVIPLVYC
DDDAKDNAFVCPHTQTYWALNIESGGVHYEVDQVFAKGSMAAPQFVELQSVMVRSGARLL
VEGRVNALSRGYGILSDLRKVELVMDQPMGLTRKSFGGAESLSFYGWTCHSLGAAHPLYV
DVIQVSRKGGYEMRIQGWDSQFPGTVSMLAIFEGVQLANRTGILQFQGLASGSIAVLAID
ERGGRINDLDSTLYFNDQVSRLVCSLTR*
>FG1_v1_80070|ID:100159681| 23S rRNA (cytosine1962-C5)-methyltransferase [Uncultured magnetotactic Bdellovibrionota FG-1]
MPQSPSVVWRLRPGADRRFRSGHPWVYSNELAASPKGVEPGALVELRDAKDAFLARGYGN
AASLIAFRALSRDPGVTAPDSVESILRTLHSAQHVREVSGISRWSHRLCFGESDRIPGLV
IDRYVLAEQAQVYVVQAHTAGAQRLIPKVWEALEWMTNADSQSGGPRWNRTALVLRNDVG
VRKLEGLEVEDPVLVRAIPGMDLSEAKIQVASVWTDSRGERAIELGCDLVGGQKTGFFLD
QFANIQLAALKLRHPLARAATEGGGRPLRILDLCCYVGQWGAQLSSAFRASGLASHVTAV
DASEKALYFAKRNIEMQDSQCETLRGDVLKDLASLPSGAFDLVISDPPALIKGRKDLGPG
THAYLQLHTQAFRLVRKGGSVVSCSCSALLEEEEFARTLSKAALRNHLNVRWVGRGMQSP
DHPVLAEFPEGRYLKCWIGVTD*
>FG1_v1_80071|ID:100159682| NFACT-R_1 domain-containing protein [Uncultured magnetotactic Bdellovibrionota FG-1]
MNLMTPPSNWPVLNWKEAATLVQTIRPLIEGLFVDRIVVAQRPEFPDGFLRNEWTIRLTS
RQAESALFFCLRPRHPYFALCPARGPKAALQATHSPFTLNLSKAIKGAKILKIEAISQER
IMVLWFSSEGHSPEVEKLGLVLCLIPAMPEALLVRARRESPEKWEILARSRTLSPSAAQK
ASAFFSPPTGSQAPPNPTVREELFQTPGTFFQVIDKLLTQEAFELRLKTAEKELRDRIKG
ATERLKQSRLAFHEATRESDWLQYGETLKNTLPHTPECLEQGSKHFRQVLDFATGEEIQI
PCDPRLDAREQVERFFYLARRKKRRIEEARSRIDQFEQNIHKWETALTRAPGLGDWANLE
KLERQANIFIQKPAPDGKSPPSGKRKLSSWMGKTFTSGDGLVILAGRSKDENLDLTFKQA
KGNDIWLHVRGRPGAHVVIVLSPGKSPPLETLLDAATLAIYYSGGEHWGKTEVDYTFKKY
VRRIKDSTEASYINNKTLIIEPDPKRIKRLLDAAE*
>FG1_v1_80072|ID:100159683| conserved protein of unknown function [Uncultured magnetotactic Bdellovibrionota FG-1]
MTLPEWIKNTEKGIVLMLLIQPKASRSEVVGPHGVPPRLKIRIAAPPVDGEANEEVIRFL
KKALRIPASQIAILRGQSSKQKDVLCVGKSAEEIVTQLHPKVV*
>FG1_v1_80073|ID:100159684| poly(A) polymerase [Uncultured magnetotactic Bdellovibrionota FG-1]
MDEPLKWIRTERPFSLPVWVREAIQRLNDAGYVAFVVGGSVRDFLLGRESKDHDIATSAN
PDDICRLFPQAVTVGKAFGVIKVPVQVQGDRSPVLLEIATFREDLDYQDHRHPVGVRFSG
PEEDAKRRDFTINAMFFDPKMSRILDTVGGIEDLRAGVIRAIGDPSVRFREDALRLLRAV
RFSSCLGLTIEPHTQEAISARARLLVKVSEERVHAELTLIWNGPRPSEALQALSTLGLLC
WVLPEVEALKGVTSQEQPWGRTLRVLEVLAHRYPQRSDSLSWAAVLLEVPRSGSGAADVA
RTICERMKMSRHEIERVCFLIEEEGKFKEAFKMREATLQRFIRQSGFDELLALHRVVATV
TDGNLAFFEFCSSRWQEIQKEGSETLKLLAGDDLIQLGLKPGPGFSEILRVIEDLSLENK
LHSKEEALEYVVKHFVK*
>FG1_v1_80074|ID:100159685| DNA segregation ATPase FtsK/SpoIIIE, S-DNA-T family [Uncultured magnetotactic Bdellovibrionota FG-1]
MYMENRRVNTAKFVKDPLIEVVSLFVFALSVFALFSLATYNPGDPSIFSNVRGGAVNACG
RVGAYLSSLFLEGFGLGAFLLPAAFFFMSVSIHKREGSTRLIGTLGGMTVAVMSVTVFLT
LQWKYWPYSGTLLLTGGAFGAWVAEGLRHQFNSLGSTIVSLLVFCLALVLSTPLSVARMG
AHILRTFAVIGSRLTRVVGTYLLYLLGLVVMRAAHAMGDLLERLIQGAIRRARERAPSFK
AVAAPAQEIETDLRVDAAPTVEPAVSSQRELYIGPQEPTVLDLVDAKMPEIIPPEAPYVD
PALGPLGAAAQAERDGHGNIDGAIAHKVAQKLARVKRHFKNRQWKVPPIDFLKNPPKIES
NIDKAKIMANAQLLTQKLKDFGIDGEITAVRPGPVITLYEFKPAAGVKVSRIASLVNDLS
MALSAQSVRILAPIPGKSVVGIEIPSDVRETVYTKEFLQHADFFNEKYSLPVVMGKDIGG
TPYLSDLAKMPHLLVAGQTGSGKSVFMNGLICSMLFRYTPDELRMILIDPKFIEFSAYQH
IPHLLLPVVDDPKHAATALRWAVQEMERRYRILAKVGARNLATFNQKVDELGTEKISEVL
SADDESADANGAGDFAGAMAARPVGIGCDWEAAFELDEFGIPRVGKLPYVVVIIDELADL
MMIAKKEVEVSIARIAQKARAAGIHLVIATQRPSTDVVTGLIKANLPSRVSFRLASQIDS
RTILDHPGSERLLGQGDMLFIPPGAAHSIRLHGAFLSDDEISKITTFLKEQGKPVYRDEI
LQATDDDEAEGSGDSGENEDDELFREAIELVKHSGHASASYLQRHLKVGYNRAARMIETM
EGRGIVGPAEGAKPRQVLIR*
>FG1_v1_80075|ID:100159686| glucokinase [Uncultured magnetotactic Bdellovibrionota FG-1]
MSQKASDRKFRKKSSTKHQKKSAKKTTPAPKRRRSPSLVLAYDLGGTKVAAGIVDDHGNV
LEEIRQPVVIEKGKNAVIQQLADLGHALIQRHRHVTKVGVASAGPLDPLRGLLLDPTNFS
SREEGTWGVTPLAALLKKKLGVPVFLENDAAAAILAEHWIGRAQGYDNAMILTLGTGLGT
GIICNGELVRAGHHFHPEAGHIILKVNDPSAPCGCGNLGCAEAYLSGRNFGRRAAVRLKR
PDLDAKQVTELARMGDRKALEAFAEYAEMMAIAIQNYVVIYCPEVIVLTGSFAAANDLFL
EATQKHLEHLLARRRQGTDLMPQIVISALDNQAGLVGGAYIAFHAR*
>FG1_v1_80076|ID:100159687| Nudix hydrolase domain-containing protein [Uncultured magnetotactic Bdellovibrionota FG-1]
MDRMDVLFGQQLAEALKLDLPYPDRHPLISTRAAAVLLLFGRWRQNSGDVGILITRRTET
VGNHKGQMAFPGGVCESDELGGGEGAVKAALRETQEELGILSADVAVLGRLPALVTITRF
EVTPVVGWSRIPIEDVQLKLNADEIAEARWISWAVLLSKQTHHVEFVPYEGKQYAIQVFQ
VDEYRIWGATGSMIKNLLDRFRALS*
>FG1_v1_80077|ID:100159688|zraR| Transcriptional regulatory protein ZraR [Uncultured magnetotactic Bdellovibrionota FG-1]
MNSILIQTMLVVDDDEVTRKLLKEVLEREGYSVQLAASGEEAVRVLRQSGFPIIVSDIRM
VELDGMAVLREAKRRDSATAVILMTGFGSMEGAIEAIQEGAFDYISKPFKIDHLKSVVAR
AAKHWESTHGKHRGNASVSGKFDVAAKGLIGSSPRIVEVYKTLARAAMSSSTVLVMGESG
TGKELVARAIHDNGPRRGRKFVAVNCGALAENLLESELFGHVKGSFTGAVSDKRGLFEEA
NGGTLFLDEIGDISLGLQIKLLRVLQESEFKLVGSSETKKADVRVIAATHRDLELMVRTG
KFREDLYYRLKVIQIELPPLRERMEDLQDLVGHFLARFAEKNGKSVSHVSDEAFRLLEVY
PWPGNIRELEHSIERAVAMSNTSVLFPEDFSPEIVRYGTSGIPLSENGAGGSSQGATSLE
DMEKAHIMRILQEVGFNKSKASEVLGIDRATLYRKAQRYGIDLRGK*
>FG1_v1_80078|ID:100159689| Histidine kinase [Uncultured magnetotactic Bdellovibrionota FG-1]
VQLLHNLKRRLDLQAKVSLVLVAVILPTFLIVTVAQNKLTQPILEDEIRQIGVTSGKTLA
AEIVSGRLLQMPNPTPAIESRMQEILYSQPNIVRVDVVVKDPVTGIVKVVASNVEEDPTA
SQPAFSLVEAVTSEYKEDENGANNWEISVPIEHRSRDPRGPRRLLGTVHLIVSAKVVENI
IGTLWKTTATAAAMSVVCLILVLSYFLRKTIANDRLLRRAESQNIQLTEQLHDAQRQIMN
TEKLAVMGQLTASFAHEIGTPLNAIGGHLQLLQEEIGRGERLEIINGQVAKIEKIVKGFL
QSTAKPVSQKQLVDLNQLVEKTLGIARPRLEALGVELRRDFDRKMGPVRAVPLDLEQILL
NLVNNSLDSLRSKVQARERGRLMLEISTQTESEAGKEWARVTVYDTGEGIKKTDLKNIFK
PFFTTKGPGEGTGLGLTICQQLAHKYGGLLEIDSKEGGWTRVVLKIPYQV*
>FG1_v1_80079|ID:100159690| Histone [Uncultured magnetotactic Bdellovibrionota FG-1]
MKRTLVVIVAALFAMSAFAAETTTTTTTAAPVAAAPKTVVVQKAKKAKKKTSKKVKKAKA
AAEPAAPAAPVAAPAAPAGQ*
>FG1_v1_80080|ID:100159691| elongation factor P--(R)-beta-lysine ligase [Uncultured magnetotactic Bdellovibrionota FG-1]
MLLSSSRPLANRIQDPRRVRAVNIRSQVEAKIRSFFTANDFIETRTPLLVRCPGMEPHLR
PFQVVRPAKNPDAPAIPSNRETLFLPTSPEFAMKRLLVGGLPRIFQICPAFRDEPESSTH
RPEFTLLEWYRAHTGYEQIMQDTEQMIEALARSIHGDAIIHYQGRKISVKTPWPRLKVRE
LFQQHAAVNLVCAADTTVLAAHCRRLGLTPTPTDTWDDLYFRIWLNLIEPKLPSDQAVFV
MRYPPSQAALAVIDKDPDGSRWAKRFEVYAAGLELGNAFEELTDPVEQRKRFEKDMELRT
QTYGEDFPKSPIDEEFLNALQEGMPPSGGIAMGVDRLVMLLADEPNIDYTFWL*
>FG1_v1_80081|ID:100159692| ABC transporter ATP-binding protein [Uncultured magnetotactic Bdellovibrionota FG-1]
VSSNPSEFIEQDEVHDLSDQPHLKSNSFWRLARVIGRHRLLLGIGVVLMFLGTFATLLEP
RIFGYAIDEAIVPKRGELLMRLSGLFFLMVLVRILAMIGQTFVFEVLGQRVTQELRVQLF
STLMRLPLGLYDKYPAGRLLTRVTNDIGSIGEMFSAGFVSMLSNALMVVGILIWLVVLDV
KLGMIAASVFPFLVIFGVYFTQLLRRSYRESRSKLSALNAFLAENLSGMRVVHLFNRQNL
HLERFRRINQWYTDALISTIRVYAFFQPAITIASGISVALLMLFGAQSVSNGVIKVGVLV
AFFSYSISLFQPVREIADKWNVFLSGMISVERIFAILDWPTEVAWSNPIDPGTPPENSEE
TLPYENLRGHIIFEGVWFAYDDKRGETRGEAHSELRWVLKDFNLEILPGVRVGVVGHTGA
GKTTLISLLMRFYEPQRGRILLDGKDLRDYDKRRLRASIGMIQQDAFVFSGTLKDNITFW
RDDSGAGVMAARKALARLGYEKWWNTSTGLVQERGTNLSMGEKQVLAFSRALAANPRIWI
LDEATANMDSQTEESLQISLDEESRGRTSILIAHRLATVKTADLILVLHKGTLQEKGSHD
ELLQAGGLYARLYRYQEAVQGET*
>FG1_v1_80082|ID:100159693| ABC transporter ATP-binding protein [Uncultured magnetotactic Bdellovibrionota FG-1]
MRRGSSPNSFIGRFLENSSLIRHYLWKYRTYVCLGLGTLVVLDGLEILPPLFLKQAVDLS
TAGTANFGELRRIAALYLAVALIQGVCRYGWRMYLIRASMFAGQDMRQSFTEHLFGLSTS
FFDRRPIGELMSLATNDIEAVRMELGAGILVFADSLFYLLTVPVAMYWLSPQLTLLTFVT
LPLVPWLVYRNEREVHTRFEKVQKCFAELSAMAQESLSGVRVLKGFSREEAQVARFKRKG
DEFVKLNLSLAKVQTSFGPTLDFVMSVGMVLLLFVGGRWMITPGARAVITLGTFVAFQRY
IQKIVWPMAALGMSVGYYQRAVSSSNRLKEVQAIHTDVPESSQPLLPALVEGRTLGRFEF
RNLVFCFPGTDRAVLNGISLTIEAGERVAFVGAVGAGKSALLSLLPRMYPVERGMLWIDG
VDINDWPLEELRRQVGFVSQDVFLFSETVTENVAFGLLNWAKSPGLQSRSIEDAARLAGV
HDEVLGLSQSYQTRLGERGVNLSGGQKQRLTIARAIAKHPSILVMDDALSSVDVQTEEQI
LQGLRSRSGRNTEIIAAHRISTIKDADRIVVLADGKIRQVGTHAELSMDRRGLYRQFYEQ
QRLQEDLESYVERLDVSLEESVT*
>FG1_v1_80083|ID:100159694| Pseudouridine synthase [Uncultured magnetotactic Bdellovibrionota FG-1]
LLKKYTLKTTLDQRNQRLDHVLAEWLPVALGQPVSKGKVRKLIVAGAVYLNGRRVRIASK
PLMPNAKIDVQIDLKKLFEDDGRAQDRPFEMTQSDVLFEDEFIIVVNKPPGLPTQPTLDE
ARVNLFSSVKKFLAARSGVVDPYLALHHRLDRDTSGVILLVKSKAANSGASEMFSKHLAR
KTYQALSWIEPGVQVRDQWVEQNYLGRLSTPGKQSQFGAVRSGGDPAETHFRVIEKLGNR
ALWVEAKPITGRTHQIRVHLSEVGLPIVADSLYGHRRPREKTRMMLHAVSLTFPHPIHQT
EVSVSCPLPEDFLQCVGDLRQIRS*
>FG1_v1_80084|ID:100159695| Histidine kinase domain-containing protein [Uncultured magnetotactic Bdellovibrionota FG-1]
VIFKGIESKSLGRLIFLRSLLIGLLVLIAFSLVSAHVIFKTINKSFEDNLKSSQLLFSET
ISQDILIGANAEVYRKCKTFFSNQPVLSMRITDSKGQPICDFGSEVIDGIVIKTPLFFDE
KQKDIAAQVVIRYSTAISSETKSKSIGLLVAAIFFFALIQFLLARLIGISISRPITKLSE
GLATGKIDTITSQVNEIRGSDVKEVQMLLSSIGVMASKIDEFQAQLIAATLQEALARTAA
QVAHDIRSPLAALDNVLGGLQVLPEDDRILVRTAINRIKDIANNLIEKNREHRATSVTAN
AESSAVVTNEASSVQLLSSLIDPLISEKRMQFRSKIGVEIDGRLDASSYGLFARIQPTEF
KRALSNLVNNAVEVLGDKGVVILSLVGNEGQVEIRITDNGKGIPPEVLAKLGQRGETHGK
QGGSGLGLFHARTSVESWGGTLTLESEVGKGTTVLISLPQARAPSWFVSELKLELNTPVV
VLDDDSSIHGIWQGRFDSLRVQEKGIEVLHFSTPDELIQWVNSSPSARSAVYLADYELLG
HKQTGLDLIESLKIGPQSILVTSRFEEPHIRQSCERLRVRLIPKGLAGFVPISFAEPLER
PDYVLIDDDSLVHMTWKYAAKKDGKNVRHFTAPDEFFAFAPRLHKNTPIYVDSMLGGGVK
GEEIAIKMVNIGFTEIWLCTGLPPQNYKQMTYLKGCVSKDPPWFPDSHTW*
>FG1_v1_80085|ID:100159696| SBP_bac_5 domain-containing protein [Uncultured magnetotactic Bdellovibrionota FG-1]
MLNLSLVNVPEYLDPTEAWNYQQFLLIQAVFDTLTRVNENGQIVASLAKKWSVDSTGRVY
SMELRSDAHFHNGKVVESDDVAFSIGKHFWPSSKSVVKGYLNGILVGTDRVKNGEIPAGV
KIIGKHSLSFNLVKPYSPFLSVLAMPGFSVFPKGFDIHKKANGSGPMKAEYLSDSKTWLL
HRFDGYIGVPPKTAAFCIQRKAGIDEVLNAFTAGALDLAIGVPFGELDVSKVPSSVTVLR
TNSLAFSHLYLNPRNQLLKDDDFRRDLASVIYSITEKAELISPFQKVSPYFMPKGILPSY
YYERTLDKMPVEAFKRKWGARALNVHLKFVLPQTYFSGPLLKAFSGAFSLIGINADIEVK
AGADLKASLDHFDFDLLSIPYMGNFPDPDGFLDLLHDGIGFKKGFEPSRKLFEKIEKARF
ISEAKIRLKAYADALLEFERLKYVIPLFQVNLPILFTNGIHVPDTSYRYEAELKNIFWQV
EDRK*
>FG1_v1_80086|ID:100159697| protein of unknown function [Uncultured magnetotactic Bdellovibrionota FG-1]
VGFLQVIDVLNQEEKAVTKFITNVSEIWKWPIRVILRDTSSYRLALLGEQKQWHPTVLPS
EQQQLNRQDIPYFFRTMGSNKLRYFSSALVDLESSASEVELESYLFPRLEIMRIHENLGC
DFGWKNRRSLREAGLMQLARCFLPADLKQGSEAIGELRISVTPEEICCQLRNGQERTFLC
KR*
>FG1_v1_80087|ID:100159698| protein of unknown function [Uncultured magnetotactic Bdellovibrionota FG-1]
MSLVAHCDVSHLNAGRLLGDPHNFGRRVRELDDGTLEKPRTIGWEWLFLSKESPLRIFLS
DVFSRNSTGCPFDLFEDVEFFSSDPGLAQGRVERIHWDPGRFELSSLVCQQVGSVIALIS
WFGIGDIHAQNMALGTSKSGGPICMPLDIECIFDDYQLPSQTFLLHPKHNATVQSGLSSL
LPFLNNSLNPLKSVAGI*
>FG1_v1_80088|ID:100159699| protein of unknown function [Uncultured magnetotactic Bdellovibrionota FG-1]
MADTGGFMENVEIIDLDGIETQAETLGMTFTA*
>FG1_v1_80089|ID:100159700| membrane protein of unknown function [Uncultured magnetotactic Bdellovibrionota FG-1]
VSKPIPSNSFTRSRAVFYCAGLFTSSFGSLTYAAALPALFFKLGVSPFYIGTLIGVMRLV
NFMMNLSLGHIGDIISPKKVMIFCEIGAAVASSLIFWSWWKYGLSGLTPFFLANLLRVAF
TSLQSGSIQKHGKLFDTSLGMQGRFAVILNGATHGTLFFGGILAAVFFDRLTIPLIVVLD
AATFILNGLLLFAFQKDPEIAPTKIGKTPKRSFGTNLLLYYENFPVLMTADILLSLALCG
SNTLSLRLLISKPEWIPLMPAIFGAAAFLTSFGWDRKFTSRSNILWTTYAFSLILQGVFS
QFPEVVLGISFIRNCTYWLIFHAISRELMKSAPTASYSAITAGRTTVVIGVLASGEVWVG
ATQAIPIAIEMTWRSAVALFVPCQNLFRKPPNPMA*
>FG1_v1_80090|ID:100159701| BrnT family toxin [Uncultured magnetotactic Bdellovibrionota FG-1]
MRPFSWDEDKNKELQTGRSVSFEQVRDEIKAGRFRIEKNTSGNHPGQSIYLVIINSYVHV
VPFRETEEAILLITIFPSRYWQEKTRGVLL*
>FG1_v1_80091|ID:100159702| protein of unknown function [Uncultured magnetotactic Bdellovibrionota FG-1]
MSTTKSVKLDEFEETLERSFHKDKWTTIKNSKEREKAMNAAKLAKTERTNIRLSESDLLG
IKQKAIEKGLGYQTLISSLVHQYVTGRLLEVDSSGLSEMVFATVNAIFEKNGSKHPRTTK
TKRRAP*
>FG1_v1_80092|ID:100159703| protein of unknown function [Uncultured magnetotactic Bdellovibrionota FG-1]
MTKTAYSVDIRYSQSNRNHWSNRYLVYNRYMRATTERRPLDERTQAEIRKALSRVGVQGK
WTKSPSHVGAASWVVTTAAGEKIAIAAKSLQPMRYANLEAQVALGLIQLHHARRQEPGCM
PLLVLVVPDINERLKAEFYVILEAHSELLAPDWLLLSETGRYYAMIGGKSAIGQLSEPKA
NASRSFLDHYVEAFSKHPSKQRISAVTFTGNHQWILKYLLLNGIESKYWGASTFTGQWNS
NTLKVQAGYNTAAQTHNVLVELEEAGYLVRTRGRIVFRDLRRLFESWIQAYHTQKHVLMP
LGPLYPGEDFDQWRDKKGGWWARFEQAAGKANVPILVGGHMGCFALGVGWSNNPSILLHA
TIAHPPSLELFLRAMELKETDNTNSPIQLQLHRFQKPVLDVVELEEKPQNRTVDIIQCIL
DVSLFGGRGEEQAEHIFEKILFPHFRRMEWSL*
>FG1_v1_80093|ID:100159704| protein of unknown function [Uncultured magnetotactic Bdellovibrionota FG-1]
MVTLDATFFKTLGSLAKAIEPYLKDVDLATEQKIRSGYSRTNLAALLNKAGFKVDQVSTR
RREGPSG*
>FG1_v1_80094|ID:100159705| protein of unknown function [Uncultured magnetotactic Bdellovibrionota FG-1]
MFRRQKRAARRKDAFYIYEFCLKFRDSLETVNDCIERLVSISHYKKVKSFRNDFSSYFES
QTGEGIANIMREVETLPFDGVKTIKPDQATVHAIIQRLADTWGPTAAP*
>FG1_v1_80095|ID:100159706| pilus assembly protein CpaF [Uncultured magnetotactic Bdellovibrionota FG-1]
MGSDSRSLIPTPHEGLPVKVRGSARAGCAFRAESKEGRPRHLLLGAHPAISAHTRNQFLP
LSSREMPQGSDKPTPERNQDDEKTDPHLVLPNLAQLRPRPPIAETPAPPTPPKTAPKMPE
MGAIEPLMKDPLISEIMINDLRNVMIEKEGKLMFSGFAYPSLDELNRLVRNILDITGRIL
SPDQPYVDVMLPDGSRVNIIAPPLTVNGPSITIRKFPARRMSIDDLMGQNTLDRRMAYFL
NICVVGRINILVSGGTGSGKTTLLNVLSSFIPKNERLITIEDTPELQMNHVNSVRLQSKP
QSPASPAISARELVANALRMRPDRILVGECRRAEAFDMLQAMNTGHDGSMTTIHANSPRD
ALSRVETLCLMAEVELPLLAIRKQIASALDLVIQIKRFRTGKRKIIAISEVTGIEADTIT
LQDIFSFESDLRTAGASPDQGQFRSTGLVPTFVEKLRTNGIDFPAGFF*
>FG1_v1_80096|ID:100159707| Lipoprotein [Uncultured magnetotactic Bdellovibrionota FG-1]
MGGPVVRAPRFGFALPKTVKYSQLVVRDSKDGGLSALVSKKQIRFWITLVFLGGLIFALS
GCDVIPPEYEKQWIRLQKEWNAFVTVLSGGSSPLAKSSPSPAASSVGGDGILGSPNAKMA
KANAELLQEVYRIVFMHDPKDRSEFGSLVDSLNQGASFEGIYNGFVHSTEYRKVEMTNTG
SSPEALKLFGEELALLEMELPKPIEFDSSQGEVNRAAEVNGSATPVDAKALADRYTKQFV
GASIYTLKRILGDEALRVMSVKREYPEKMAHWYSQWVIHMVSRGVDFGVSLRNSPDEQFH
YKWALSASEDRVKWEVLNRLHRLINAHATQ*
>FG1_v1_80097|ID:100159708| general nucleoside transport system permease protein [Uncultured magnetotactic Bdellovibrionota FG-1]
MSGAIVILLMAMGASTLRMSTPLIFAALGGVLSERAGVINIALEGMMLIGAFAAGSVAWA
SHSPWLGGLAAMGAGMGLAALYGLFVIRWRADQIVAGTAINLLAAGLTPFLTKILFGSTT
GTPSLPIDLRFQSAPIWIALGLAVIVSGWMVYLPSGLWVRFAGEHPEALDSAGIGVNRVR
WAALLASGCLAGLGGASLSLFLASSFSRNMTAGRGFMALAALIFGKWRPLPALGACLLFG
FSDQLQIRLQGVVLWGSEPVPVQFIQILPYLVTVLVLAGWVGQSCAPRALGLPYQKR*
>FG1_v1_80098|ID:100159709| general nucleoside transport system permease protein [Uncultured magnetotactic Bdellovibrionota FG-1]
MSGQWKANLVSFLRPVIAVLAGLAVGLLITRIAGESPWRVLQIMGKSAFGSAYDVGMTLF
YATPLIFTGLSVSMAFRVGLFNIGAEGQLTLGALAAAAVGACFPSVAWPWAPLLAGAAAF
GAGAAWGAIPGWLRARRGSHEVINTIMLNFVAAGLASWVTLYLLKDPESQNPETRAVGVG
YVMTHLQFFGDAPLSTAFFLALLVALGIWILFSKTVIGFELKAVGQSEDAAQTAGIDSGK
MRILAMTLAGGLAGLVGVGEVMGNAGRFKLGFSPDYGFIGIAVALLGRNRPLGVVAAALL
FGALHKGTADLDLETENITRDLSLILQALIILSVSAEGLWSRRRQS*
>FG1_v1_80099|ID:100159710|nupA| Nucleoside import ATP-binding protein NupA [Uncultured magnetotactic Bdellovibrionota FG-1]
MTNFPAVELKGLTKRFGTLVANSEVSLRVTRGTVHAIVGENGAGKSTAMKMLYGLYRPDA
GEIWIEGKLWGKKGSKWRSPAEAIASGIGMVHQHFMLAGPYTALENIVIGAETAKFPWGW
LPEAFRPIDFAGARSKLDSLSRRYGLEVKWDQPIEDMAVGGQQRIEILKLLYRDAKVLIL
DEPTAVLTPQEILDLFRQLRMLAAEGKTVLIITHKLREVMALADEVTVFRAGKVVGGVLV
KNTDPAQLADMMVGRKVALQVEAPSQPKLGERVLEVKSLSLSLSVAEKFGHREAVHRLSD
VSFEVRAGEIVGIAGIEGNGQSELLQVLQHPGVYRSGLRGEVQIFGQKIIGGAQKWNSAR
IKALGVGVVPEDRLREGLLLERPVRENFLLGLQRRPKFNRRGFISQKTLDSEVAVAFENY
DVRPRDPLAIAGRLSGGNQQKLIIAREFERVPRLLLAAQPTRGVDVGAIEFIHKRIFRAR
AEGAGVLLVSSELDEIFTLADRILVFYSGKIVASFKRGEASEQMLGLAMGGAQSLGSPS*
>FG1_v1_80100|ID:100159711| basic membrane protein A and related proteins [Uncultured magnetotactic Bdellovibrionota FG-1]
MIQKMTFTLMATLIVLASVGNVSAKELRIALVLDKGGKDDKSFNTAAYQGAMKAKQDLHA
MVKYVEATDENAFDSLLRAFAQKDFDIIFAIGITQRDALKKVAAQFPQKHFAIVDAEVAA
PNVRSLLFEEHQGSYLVGAAAALASKTGKVGFIGGMDIPLIRRFQWGYEAGAKKINPAIK
VTSNFIGISGDAWNNPAKAKELAVTQYDSGVDVIFSPSGASTSGVFDAAEEKRKFAIGVD
SNQNWVKPGFILTSMLKRVDVAVYKTCQEAAEGKFEAGIYHYGLASQGIDYAVDQYNEKI
LPESSRKKLDALKADILSGKIQVPDFYKKK*
>FG1_v1_80101|ID:100159712| HTH cro/C1-type domain-containing protein [Uncultured magnetotactic Bdellovibrionota FG-1]
VIKIKGKYLSWGKFLKSKREVRFRSAREFCAQVSIGISYPQYSRYEAGEQLPVLEHALSI
CATLGVAPMEGLLEWCKAQLAFENTVTRDGIDHILAEVRGNKTQNRSATASVRSEQKVPL
NDVIVFNRSHLKIFLSDPAYRDIFSYINSFGPDWISPEELGRALGLEEARVQKMLDQLYD
LGVVVSGDGLYRASKRNFYFPDDQDFFELRNANFLHNTTNLMNKLSYEDLLDRRAYRSLI
TRELTEDQVRVLLEGIDQLLGGVVAMPETDDPRTIYSLCVLFGQRFSRDRNCFQPRTSEL
KGSSI*
>FG1_v1_80102|ID:100159713| Sigma-54 factor interaction domain-containing protein [Uncultured magnetotactic Bdellovibrionota FG-1]
MIHFIPPSQRRLAMLAAQADTAPVLISGASGTGKGAICRWIHANSPRATRPLIQANPQKS
LLQQIRPAQGGTFVIDEISEYPLAEQKLLLGFIKTKSVPHPENESMPILLNVRIMATTSH
ALENRAQGGLFNSELLSKLTTFRIEMPPLSKRAEEFDDIVMGIVGEITRELHKEHLKEIA
PSTWEHLRDYTWPGNLRELRNVLRLAVLTAKGDQIEAVDLPDFGPERVDFRATREQFEKI
YIMELLKTFDWQIDKTCRMTRMDKDTLLTKMSQYGIPADGSLSH*
>FG1_v1_80103|ID:100159714| exported protein of unknown function [Uncultured magnetotactic Bdellovibrionota FG-1]
MEILKNLGKITFRLALVSCFLLSSLATAFGNKPAQDSVWVTQPDGALSCAPETAQTLEQG
AEVLQKHKVKVLEFRKGGDGKMRIQVCGAPTGSSNAYLIPRENLEQAKALGYVPLDHL*
>FG1_v1_80104|ID:100159715| SprT-like protein [Uncultured magnetotactic Bdellovibrionota FG-1]
MGLLLVFEQINQKHFEGFMDPPVLRWNFRLRSSAGRFIPGSRKHLLDVPPVIEIASYLRE
EPEAEVLIADTLGHEMIHYWLWERRRPYGHTDEFWVKMCEMGVSRYNTVPRARPYRYLYR
CAGCEKIYPARKRLGPLACAQCCKKHTKGRYDVRFQLYLDRSLSAAESLLGYPDKHHGNS
EKLG*
>FG1_v1_80105|ID:100159716| exported protein of unknown function [Uncultured magnetotactic Bdellovibrionota FG-1]
MFFKNPKMKRSMASVLTLSVALQTGAPLAFADAPQTGAPRASSLTYTFSSEIPNHGAIDL
FHNAYLSRDRVSNSLYLLRNTAIEDLLNTRLALKTLLGGQARTQQISKKNDLNFEVPGGV
IELYLLGNLDLLGSTKNRDSARPSYAMASTGGLTERSSIESDTAPEIARAIHPLGDQTGS
YDDALRARLLLGLAYISAQITKFDRQIKFIEEDFWNNPTITVEFYDQELEKRYRQAKLDP
DLNALEHSVKEQWLSRHGMTDILATLAGHREYLLDRYHLLASEVDGAPLYQQIYKAMQKV
GFPAADQAQPLPSPHLPSGTDPIQMPSSFEQALNSALNNLSSSGQNQILSELNAAVNAKI
DKALITSLEANTDRLNALTQIMDYDGSRSSPLLELARYPDLWAAATQKYQYLSGIIHLKG
ARDEIDRFLTRKDTQTKQIRYATYGAGIGLGVASMILSAGTTATAASGAQAAAALLGIPL
RTWLVGSAGILGSGAFAAQSTYDYVASEEAAKMSKGLFLGTAAIGTHQGMKDALLMAEGD
FRTMIGGLIILGAETKVLTLLSKGRALVQSGGKTLVRLSSEELSGLRSSIAALAERSEKI
APMGRALITVLKSLLGMVAGTDRIVGLEEAITSVAAQMRLAPAVVQARLEENLLIGPLLK
SWSARQLSSKILIERELVEAAAMGRPAKDLPTFAKTMFNQQMNNLVTSVVSEYKARGDRF
SDEIGDFGIDLAQGAVVTAALVWFGSPTLPEAEQAVFGGAKIRTQGSFWNSGLGDFLKRG
SRNFLVGMSVNGSSSLIQEGVKLVKNEPSNDHSPGASARAQHALANTLYGGLFTGVWGTS
RYKVFSAVENLLAGIVKNQSTAQILIQSAWTGNNLIGGWSYVTFGKALGVFHSDGSVDAL
DPNAPEGSHELDPSITGIEIQELGGGFIKVDGDESAAGHLFDFLRGTDTAR*
>FG1_v1_80106|ID:100159717|mutS2| Endonuclease MutS2 [Uncultured magnetotactic Bdellovibrionota FG-1]
LRRPNITPNINKAAQSLEWGRFLEYAEPEARTDRAKAFLRQMTDPGHWAQSLATARLMQH
ETQECSPLLDRDALWGPLTDLSDPEVALERLARGSVLEIVELALIRKWLYAMDSWCQTPR
DEIRGELFKKALSQLPDPFEPLRILDRILTPEGELSEKASPRLAQLYTEIRALKREVGVI
LDHLLKTFAQKGVLQENFSDVRDGRFVLPIKISSQSEVDGIIYEASASRQTVFIEPREVA
GVNNRLKQKQNELIQEIFIVLSETSKKIQPFSAEIQAAVQIISHWDVVQAKARLGLHYSG
KMIQVTESRTFLMQQTAHPLLFWSLNHDRIIRNEIDFGEPIRTLLLTGPNTGGKTVLLKT
LGLAGICARTGFPFPGADHPTIPFFESFFADLGDPQSIEHHLSSFSGHIARFKEILENVT
DRSLVLIDELNSATDPEEGAALGRAFLETVISRGALIVTTTHDPHLKASAVSDTRILNAS
MQFDESSRIPTFKMILGVPGRSRALETAERLGIPQEVLRLARTYLTREHLEFEAMLAKLE
SDSRETERARKDSVRLRDEAEKLKKEWTERTQAAVNEMLERTRQKLRRILEQAQDQVRTS
VRKLDEAKHRKDLDQTRSAINEAFSLSNDRLETALDEEAPELAQALALQNKEIKKPTSSQ
SLLPLLHIGTQVRIPKWKTTGTVLEIQGAKAKVSMGTIQMVMSTSDIEPLAPSEVAALPK
QRRSGSRAQVHVVAVPDSQVDLRGIRFDEAMSQLSSYLDQAYQSGALAEVTIVHGLGTGA
LREGTRKLLAELAYIKNYRDGGVGMGGSGATIVEFERD*
>FG1_v1_80107|ID:100159718| protein of unknown function [Uncultured magnetotactic Bdellovibrionota FG-1]
MSGTAIALLRSTREGLKSMASWIAFSKTSLRLGISVFTLFASIGLLRASDACAGRLKLRP
SLRPAWVDDYRVRTGGGRGKVCALNASYLLELNRKSPFDEDWMAPYYDPAQARTWRQNIE
NLTREYEMRMHAGLLDPEGQRGYFASIGGFGNGVWDEMQKRQMSYAERKANAIIERHATI
EKAMAPGVIAAGVYVGRPVPLRLTDDTLLRFTTNVRDRYGAVEMESPLGFGVFEYRPMVA
ANRDLGPNSAVDFGAMMNMGWVVDYSQERYQLTLKRPLPFFGLSTQLLYGASSNSVAGSL
SKQVLDNLTCVVDSVHRLAPIDSIQADEQRLRLRYDFRF*
>FG1_v1_80108|ID:100159719| putative Beta-lactamase domain-containing protein [Uncultured magnetotactic Bdellovibrionota FG-1]
MQSQVSERELKNVIRLLKRIEPLRDHGDSQWLFYFPVHSRKWQKLLIVLYDSNYYFSFAH
SDFSLCYPGEKDRIDWDAPELRWIIDHVPGCIEDMSKKGDFAYRKVVRTLPKRYRWGIVP
RKAALLNCDDLYRAEKELGKRNTDELVHWIEKQGSEKVKFEQPMTLKLYLEYCRIAYLAN
ADQLKLTGKETGLGLYKRFADNRHDGLLEIDPDSADAFHAWYHGGRGGGHPWEVYRGGNT
THIDLGVTTTDYEWREKKETRNYTIFLHGLSTGRLVETAHIALAFIRKGMPFTFLGAEEM
RRKLLALDNLGIVPEWYSLHRANQDFIEGLHVYDCLHWTDLSAEERRKLLAYVTWLPLEV
ILPRV*
>FG1_v1_80109|ID:100159720| exported protein of unknown function [Uncultured magnetotactic Bdellovibrionota FG-1]
MLFRKIVKMSPFVILTLLNLYALNAHADGGMSGGGGDVIVDPKTGKLVLADPYLDLSGEM
SHELGCSDQDRYRPTGAVREELKKMSRLLAAYGAVSAPRTWIAPDLGKCAANEFPKGCRI
DFESEQLRSAFVESEVLGVNPVYCLVSRLPARTGTLPLDPSLSRESILVGYTTQRFTFLQ
ESIFNTLSPREQAKLLIHERMHALSSSPSYATIANVTIGLETAMNLAEIQLSTYPRSPSL
QEIVALKRLREGIVTSGLVAPVSIHSHIHDYGGGLVADGAKVAPGAFVSVGSAIGANISA
DAGSQFFFSDVCQEAGYQSLEYGTIQFDSGSYVKNSSLMHCIALLPRLSAIGRVSKNAQI
LSSMLFFESESGVFPRSFVMEQSAILSGVRANPQYLVLHSGAAVKNSRIYGYESFQSRIL
ESGGRHDHPGLYLELGGRSQLLNAYLLQVAAEGTTHFLSFPVIHAGPYILKIKDSAVVDL
SEDVYATGWENMPGVALGPLYPTAYIHSIEEIRNTRDMKKLIDGNAAPIFLE*
>FG1_v1_80110|ID:100159721| HTH cro/C1-type domain-containing protein [Uncultured magnetotactic Bdellovibrionota FG-1]
MAHPNSVFDYSDYKAFIRDLDETRPRGFRKSLAAAIPCQTAYVSQVLNGHAHFNWEQAEA
AARFLELSKPELRYFLLLVESARAGTQSLKRVIEEQLEELRERHLLLKERIGVQATLSAE
NQTRYYSAWYYAAVHMAVTIPSLRSRATIAKSLHLSPEVLAPVLDFLASVGLIVKQGERY
YPGTTLIHLEKNSPAIFQHHANWRLKALSMMSADVAQRNVHYSTVVTLSAEDAKKIRVLF
TQAISDASVIIKPSPEEQMFGINLDLYRLDEGS*
>FG1_v1_80111|ID:100159722| putative HTH_7 domain-containing protein [Uncultured magnetotactic Bdellovibrionota FG-1]
MKPKDERALLADLRSIGIFFGEKPSHNANPEETLISSLDLAAEDAKILYLLANWIDSYAD
LIHTERLVFLIKNRSLPLRSLMLLGGFCRHGARTARKLQLVCNTIHKRVRKIDKIPLAEH
IELPVVIGQCEANPDFKEFGLTVAPIIDQRDKILPLDLTAKMNLHIRMRLLFGASWRAEI
ATYLLLNGETTFYRLRKDLGCTNETALRIGKQLRLIQALGKPLW*
>FG1_v1_80112|ID:100159723| DUF6036 domain-containing protein [Uncultured magnetotactic Bdellovibrionota FG-1]
MKAIEVKKAIKELDRALEQEECSIEIYICGGAALTLLGLGNRKTGDIDMIAKVIDPALDR
AIKRVAKKLGYPVGWLNNKVNPIIDRLPSNWKTTVTKVFEGRNLTVYSLGRQNLINSKLH
ACVERRAFDYQDLLILKPDAVELAAGRRYCLKQKNANPIWIEAFTNMLKKELKL*
>FG1_v1_80113|ID:100159724| exported protein of unknown function [Uncultured magnetotactic Bdellovibrionota FG-1]
MLVWAKFGLLFFSGLLGCCTNAVAFAGASIDFSAVSSDLQHRGFTCNLPVATQSLSCIGR
IDGYSGEVAVLIPPRYRVAAFPEMILHLHGHNVEAAPLKKKLAQYDLAHVLAASQRNALM
VVPHSTGLCAEYDRELADGPHFHAFVARMGTLFQAVGLAQNSVPGRITLSGHSGSYRALS
MIIQNGEYTEQIQELYLLDGLYGRSEVFAVFAQSPNHRFWSVYQPGSEELNRANQKTMEA
LRGAGIPFFQGSNVPLNAPMVRGDRVGFAFSDVDHEQVVNKYLPILLEASSE*
>FG1_v1_80114|ID:100159725| diacylglycerol kinase (CTP) [Uncultured magnetotactic Bdellovibrionota FG-1]
MDRTAPASRNSSVTVSFFPALFPVRLQVRTDLHLARKIWHMFMGMVIAFVYLSGIQVGMA
MVILGSCLGINLFLETVRLQVPGINDRVVKVMGPVMRACEVNRVSGVPYYIAASMLAIAI
FPKPVAVLSILYLACGDPIASFFGILYGKKSIRFANGKSLIGTLAGILTCTVVTFVFLKT
VPVSGASLAVLTLTGGLAGGLAELVPLEMDDNFTIPVISGFVLWLAFILLGI*
>FG1_v1_80115|ID:100159726| flagellar biosynthesis protein FlhG [Uncultured magnetotactic Bdellovibrionota FG-1]
MEGSVNYESGSPAEEELENRDGDQNPFDAISVSTTTRVKQVWAIGGGKGGVGKSLVASSL
AISLSRTGNKVTAVDLDLGGANLHTTLGVDLPRQTLSDFFANRVPSLDKCTIPTGIPNLD
LISGAQDSVGVANLNFQDKVRLLQKMREVDSDYLVIDLGAGTSSNTIDFFLYADVGILTM
LPEPTSIENGYRFIKSAYYRRLKHSRFLKEIRPLVEMAMDAQNPMGIKSPSDLFREVNKQ
SPEAGLRLKQEIEKFKPKLIINQTRTQTDIDIGFSVKAVCKKYFGIELDYIGYLDYDSAV
WQAVRRKRPLMLEFPNSRLVSSIDRVVHYLLKRHGHYRNDIF*
>FG1_v1_80116|ID:100159727| cytoskeleton protein RodZ [Uncultured magnetotactic Bdellovibrionota FG-1]
MSFTNDTSLYDILDIKPDASPQEVREAYLRTKAAYNKDSVALYTLISTEERENMLAQIQE
AYETLSNADRRREYDRHHGILDQEKDFQPPVRPTLNRKIISIDRVPPMEHSANSESLLIA
PTTDFTDDTKPTPSPDAPPAPAPPLATVTSITPQIQPRNPEQALTQEIAQEIEWKGSFLR
RVREGRKMSIEELSGITKVSKNYLQAIEEENFPKLPAPVFLRGFVTQLAKTLRIPHEQVV
AAYMARFQQSRAEKTPR*
>FG1_v1_80117|ID:100159728| Pseudouridine synthase [Uncultured magnetotactic Bdellovibrionota FG-1]
VTSTWSWAADDQASALRADLAILKALEQRLGAWSGPEIYPSRNQLQRLMNEEQVFADGTP
IKAKVKLLAGTLIQVHFPEPRPVGLIPEARPLDILFQDAHIVVLNKPPGLTVHPSETQNE
GTLVHALLFHIKDLSGIGGEMRPGIVHRIDKNTSGALVITKTDTAHRALAETFARHDIER
VYWAYCFGSPTTGAGRIENLIGRNPHDRKKMAITVSEGRRAVTHYRRIEEYGLPKFQPFA
SWLEARLETGRTHQVRVHLTGLGHSLLGDPTYGVPTEKHPKWLAMPPLIREKVLKLPGQA
LHARVLGFTHPITGEKLRFEAEPPAALQALMDALKPYA*
>FG1_v1_80118|ID:100159729| polyphenol oxidase [Uncultured magnetotactic Bdellovibrionota FG-1]
MSMTCPPRPQSKLLATIPALVHSFGSFADPTPEREMSDWKEKKANWKQVHGIATCEIKEP
GQKGGEVDAFFSFSAELPVAVTHADCVPILLARRDGGAVAAVHAGWRGTRARILRALWKR
LSDRGQVPSDWVAAVGPAIGPCCYEVSQELAGDFRHEFSLKTSGRMLDLPAINAAELRAI
GLAEVDLLRACTRCAVDSAGKFLFHSYRREGKSTAQYSVVRRRV*
>FG1_v1_80119|ID:100159730| oligopeptide transport system substrate-binding protein [Uncultured magnetotactic Bdellovibrionota FG-1]
MGVWSLLARPKGRFWGPIGLLLLLFLLASCRTKTRAPLKEIIRIQLPAEPASLDPALAED
GASLRVLMNTMEGLVGYDGAGNLQNKLAQSYRVSSDGRRYEFIIRPSARWSDGQSVVAAD
FVTAIRRALHPRSGSKLAGMFFPIRGARSFFEGKTPASSLGVRDEKGKLIIELERVTHYF
VEVLTLPVALPEREDILNSHGQKWPDTAPCTGPYRIQRHEIDQRIVFEPNPFYWDTFRKR
GWVEFLIIADETTGLHLFEQGKLDILTQVPTADLARLRKQGVIRTDPFFATYYLAFNWRK
PPFNDRVWRQAVSGAIRRVELVKALDSGGVVATSWLPPGLEGHIENQDLAQLFAPAIAAV
RSQVHGTVNLRGAFDTSQRNSLLMEKIQQDLRATLGIKLSLNNLDWKTYLKTVQTDPPHL
FRLGILSPFRDPIQILQSFVTGDPNNYLNWSNQRYDQLIMEISTLPSGPRKVQKLIEAQK
LLVQDEAIVVPIYYYVQNHAISSRVVRFRVNPFGVIRFDELEVRPNVHDVPTASTK*
>FG1_v1_80120|ID:100159731| cytochrome c-type biogenesis protein [Uncultured magnetotactic Bdellovibrionota FG-1]
MTDFLSKLLSPETGTLTLGQTFIALGLAYVGGILASLTPCVYPMIPITVSVVGGFGRAKK
YRLSEVWLRGLAYVGGMTVIYSFLGVLAGLTGRVFGSFTNTPGWYLSLGIIMTLAALMML
DIIPFDPQVGWEGIKRRFGKPTPHHHHPHNDAHEKEATLIGAFTLGASSGFIAAPCTTPV
LTSILAYIAKTQSIGLGLGLMFFFSLGLGTILLIIAGFAGAMTVLPRSGQWMKTIKMFSG
FLLLGFAEYLIYIAGTHGGL*
>FG1_v1_80121|ID:100159732| Thioredoxin domain-containing protein [Uncultured magnetotactic Bdellovibrionota FG-1]
MTHSVSRPAPRRFWVLAALALAGVGFSVSLTQHFYEMRNGSAAFRSFCNIGSTINCDVVA
ASRYAEVFGGLPLASFATGWFLALFAIVLKARNPFWRRECVRAALGIAVSGMLFSLGYLL
IMVNILKTLCLFCLVIDGINLIILGLVLSLKPEGFSHHKPDRAKWKLLLGTVGASLVIAV
LGLRTLDAGALPTSTVDDYANAALGNPILPVNAGPEFPSFGPAQAPITIVEFSDFQCPFC
HNGALILHSVMERFPNQVRVVFRHWPLDHTCNRKVERPMHAYACEAARAAACAQKQSKFQ
AVYETYFENQAGLGLGRAIQLAEQAGVNGSELITCMNSPETANIVSRDLEEGIQLGVGTT
PTFFINGHKMEGAMPPSVWFKIINTLLKQPSLH*
>FG1_v1_80122|ID:100159733| TatD DNase family protein [Uncultured magnetotactic Bdellovibrionota FG-1]
MELPTELPELIDTHCHLNYDYAPKSADDLVREAQDTGITTLITIGTNLEALPSMVAISER
HARVFHTVGVHPHDAVTLGPNDLEKLAIAAKHPKCVAIGEIGLDYHYDHSPRDIQRQQFE
IQLELALQMDLPVVIHAREAEADLLEALKRYASRLKPASIPGIIHCFSGTQVFGQACVEL
GFYISFSGIITFKTGEDLRKAAQTYPLDRLLVETDSPYLAPIPYRGKKCEPTMVRLTAQK
LAEVRGLPLSEIATITTTNARRVFKLDQS*
>FG1_v1_80123|ID:100159734| 3'-5' exoribonuclease [Uncultured magnetotactic Bdellovibrionota FG-1]
MNGMMEKNQFICDLKEKDAISAPFLIKYSAVAVGKNGKPYMNLVLMDKSGELEARLWEDV
SKHSGQAVRDTFVRVEGRCQVYQGRRQIVINQLLILREDQVQVADFVAESKLDAEALYAQ
LLEYVASMQDPFYKALAESVLRDDADIADRVKRAPAAKSLHHAYKTGLLEHVVSITGTLD
HLAGHYGIIVDRDLLFLGGFLHDIGKLWELNYDRVTDYSDEGKLIGHLVMGVELVDRKIR
ELDLQEGRLPAKFPQEKALLVKHVILAHHGILEYGSPKRPKCIEALIVHMIDDLDSKVNS
IASWIEQDQTPGRWTGLSRQYERFFWKPDWALKTGQV*
>FG1_v1_80124|ID:100159735| Cyclic nucleotide-binding protein [Uncultured magnetotactic Bdellovibrionota FG-1]
MTNQKVTVIGEVFGGLASMLVAFPSAIAFGLLVYSPLGPAFAAQGAVVGILGAIAIGLIA
PVLGGAPRLISAPCAPAAAVLGAPAFTLAVLLSIDTLKTCVIVDALTRSRHNSNRELIGQ
GVGNMASALIGGMAGAGMMGATLVNLSSGGRTRLSGILTGVFSLATFVVLGRLVAWVPLP
ALAGILLVVATRMVERKSFKLLRKRSTILDFTVIAAVVVAAVTLNLIAAAGVGLALAILL
FLREQIRGSVVRRKTTGDKMFSKKRRLPAEVAWLEVKGVQTAIFELQGSLFFGTTDQLFS
EIEPHLSHCKFVILDMHRVQSVDFTAIHMLEQIEGQISENGGSLLFADLPLSLPTGQDLG
AYFDQVGLVRPKSHVRIFSDLRDALEWAEDRLLEHDGMKTLQEESPLGLGDIDLLSGLPS
SGLALLEKCVQKRSLSPGDKIFSQGDTGDEMFLIRKGSVRIMLSLGHGKSFHLASFGRGD
FFGDMSFLDQQPRSADAIAPGGCELFVLSRASFDRVASENPQVEGMVFLRLSRALALRLR
QTDTELRALEKA*
>FG1_v1_80125|ID:100159736| membrane protein of unknown function [Uncultured magnetotactic Bdellovibrionota FG-1]
MWIPIKIIRARFSPMRQFRAVFIFWIILTVLIQPWRNSLSQDDAVYAVQALSFAQGSFHF
HPDPMAAALPQSVLGGLAIRAFPFFKPLVVLNSLTWLLNLAVMCVLQAATGASALLICGL
FSIPFWTQYSASFLYDLYAVLLLSLLLWTLQKQARLATIAVACLSFLLFLQLQSLLVVSL
LLSAAYFYSKKYRQGLALLLGVIIGVEVFSSIPHGLYQQAAPYFLFHPSRSWKVMAYCFL
QLLVGLGFFLLPATQGFSQWPVRLGILVGALQLAFIGFLLFVQAPVLAAGVFFSDYLPKI
LALSITSLGVLGWAGAVSLRPTRWSPQQIALAAAALIIVVLNAYRGANDIRYMMLLVPLI
LIIFREKLSQRPLATSNRIIFALSFFLSIVLNRYSLDTTEARWHLAALLESQGTPQKQIS
AGYGRDLFMFEEECTMAAYQKIGRPPLDSPVFFERVFSKIPRVYADEWIPQFVIKPYIAF
GKTLALKVNRAQGQEGTASVVYPYSSLGVKHALAAFENKDFRNAWCFR*
>FG1_v1_80126|ID:100159737|dinB| DNA polymerase IV [Uncultured magnetotactic Bdellovibrionota FG-1]
MVLSMIGGRKIIHVDMDAFFASVEQRDHPELRGRPVIVGGDPHGRGVVAACSYEARKFGV
HSAMSSAKAYRLCPQAVVVHPHFSVYQEASEQIHKIFEEVTDQIEPLSLDEAYLDVTVNK
LSEPLARKIAAHLRARIQEVTGLTASAGVGPNKFIAKIASDLRKPDGLVVVPPERVMEFI
ERLPVERLWGVGPATAKTLHELGLFLVSDIRKRPLAEMERSLGKFGTFLHQLSHGQDDRE
VESEWEPKSSGTETTFEKDVRDTHFLLETLNDQAEDIVVHLRKLDRRAKTVALKLRYSDF
TTITRSRTLWHYTDDPMLIADTAQQLLTQSTEAGHRPVRLIGITMSNLIHPNEPEQLWLD
LRYTSGLAVG*
>FG1_v1_80127|ID:100159738| Cofac_haem_bdg domain-containing protein [Uncultured magnetotactic Bdellovibrionota FG-1]
MTIRLLGVCVMVMLSFSHRGFAFEGAGQWAGKVIEVRTGHEMTISDLPLVARSAQTWILA
EKHYNFGVQQAQAEVIRAVVGAKAAQKNFTTAWEFLSFSERESVDDSFQRYQAGQFTVGE
LLKRLQHGLGSETYAPIMEVTRELGGALAAVNLTREEKAPVVTGGIEALDPRLLPPDFVM
GSVGYHDRFKEVMEQGGHATPAQIENYFAAQCLTDDVIAYHLVNDVKTALKFLVVGSFHA
EYSDGVVARLRDRQKGEVAITVRLIDTSDYLESELPGLLRDSRYGDLAEYVIFVNEPSVE
KPLSNR*
>FG1_v1_80128|ID:100159739| PDZ domain-containing protein [Uncultured magnetotactic Bdellovibrionota FG-1]
MKNFAKNRTIPFLFFFALSTLSQAQTRVHHQIQVQLDPAAHHLEVDDQITLPAEWTNGDA
LRFTLHDGLNPKTSDSTIQLTAEDRVGDQDPLARYYHLTLPRGTQSFTLHYSGEIYHPLS
TPGEEYDRGFQDTPGLIAAEGVFLSSATSWYPRFDSELVTFSIQTNLPVEWKAVSQGNRI
ENHWESPEPQTEIYLIAGKWTEYEQNANGLKALAFLRTPDPTLAQQYLDATLQYVKMYNG
LIGNYPYQKFALVENFWETGFGMPSFTLLGPKIIRFPFIINSSYPHEILHNWWGNGVFVD
YQGGNWCEGLTAYLADHLLKEQVQGGTEYRRSTLQKYTDFVSANNDFPLMDFKERFSSST
EAVGYGKALMFFHMLRTQFGDETFQKAVRALYTTHKFNRVSYDDIRKIFEGVTQTPLQPT
FDQWVHRTGAPELAVSNAQARPVDAGYEITATLRQVQPDAAYELKIPVAIHLEGHSRAFQ
ADITMNTHEEKVRFIVPARPLLFDVDPEFDVFRRLNHFEIPPALSQTFGASKVLVVVPSD
APLALKTAYEALAQSWSHSADAKEYEVKLDRELITLPSDRAVWILGFENRFASQIAGGLE
EYNSAVTDTTLRVNDQVFPRLSHSFVASIRAPGHPDQTWSWVAGASPSAIAGLDHKLPHY
GKYSFLVFKGDEPQNQAKGIWPTLHSPMSVGVLQSDGTLTSGPRAALKPRSALAPLAPEF
SATSMKETVTYLTQDRLKGRELGTPELDEISVTLAEKFEKAGLTPAGNPGFFQIWNEQLP
TPKGQALLKNIVGVIPGANPALTGQSLVISAHYDHLGLGWPIAHEGDAGKIHPGADDNAS
GVAILLEVARVFAQAAKNGLPPERTLVFVAFTGEESGLLGSKHFAQLGAAPFAPVSGFFS
MINLDTVGRLGPNKLTVFGVGTAQEWNEILSTASMRTGLSMDPVMANIGASDQNRFWAIG
VPALQFFSGAHADYHRPTDTIDKLDWKGMTQIAAATYEITRILSNRSAPLTATLSPAPGP
SEPDHPRKVFLGTVPDFAFSGPGIKVNSVVAGSPADQAGLKSEDIIIQIDQVKIANLKTY
SDFLKTLNPGDSIEIIFLREGDQHLTHATLSPLYQSQTASN*
>FG1_v1_80129|ID:100159740| protein of unknown function [Uncultured magnetotactic Bdellovibrionota FG-1]
MSSQKLIYKIKISLFILLGLFFVLLFSACESLMPESESDVFLQAKGNFGKHEALLLLAQK
GPSVSVEVRELGSDAVLAQGTFAGGLSALSSSADVSGMEANLQNGTLRVIRSVKSLVSLD
FVDARELGGAIGGILSFDGTHWLEYNSGLLKRGLEGRVTFKVLGVDGKSTQTFNGLALVS
FKQSAVGTVGKLSGSFGFTGWSIGAPEAKMTMVLPHGAAEVALQKGKEIFRFDPSKDLTV
LKGSAYELVADRPEYVEFKDNLRAHLRVANVDLGNQKYAHGDADIQYGLTVAISPTQIII
KGETQMDAALRTDEGKYAEFHGANPQFEAVCDW*
>FG1_v1_80130|ID:100159741| exported protein of unknown function [Uncultured magnetotactic Bdellovibrionota FG-1]
VGRLRAFAITATLGTALLLSNSNMNAACLSNILKGLQQWPGSKIIAFQAEDKILQEQLKI
LKSPTSEFLLTHTQVGHTILSHLSDNKITPHPKKDLGFDSAAYFSYFSLKKNIRGHEKTE
DIQPLLIRLKEAEDGLAHVRNVNGRTSADPRKLNDEERAMLEEYAKTNLIITEGKPFELA
KPTKDAEIIFAERFKPFEDPPPHLTGKEAAEWQAKSYFDKMKACLRSMPSQAKKEKTLRT
ALQQFVVNEAFTVVGYVTGSGRRKVDWINLPTDLAVGGAASFIEPYLSTGTGTLGVRYVK
MVAFGANKSELEGIIYYLNPKSDPHGRPKHEVARERATYSATWAVGNSAIKIGLFTFILG
LQCMNQSVKMDMVASGLQISHRIASSWGYFYLRNHILSSSPDSRATPIATPSSSDAGSMK
*
>FG1_v1_80131|ID:100159742|uhpC| putative hexose phosphate transport protein [Uncultured magnetotactic Bdellovibrionota FG-1]
MNWSFLKAQPAAPRIKDSAQIQRLYTHWRIRTMYAMFIGYAIFYFTRKNLSAATPALIQD
LGYSKTQIGAIWSILYLTYGVSKMANGVLGDRANPRYFMAIGLFFSALTNILFGFSSSLV
MLGLVWGLNGWFQGMGWPPCARLLTQWYSPNERGTKWAIWNTAHQVGGGVILILGGVLTQ
QFGWRSSFFVPAAIALVAAVFLWERLRDTPESLGLPSIEEYRNDYPPVTLNLDNQHPIKD
ILFNHVLKNKQIWFLAIANFFVYLVRYGAMDWAPTFLVEVKHSSVANASIKAASFEFLGI
GGAVLAGWLSDKYFKNSRGIINVVYMVLLAFAVLEFWLIPPGYPWMDALALGAVGFLVYG
PQMMVGVCAADAGGKHAAATATGFTGLFGYLGSIASGVGTGWIVDHFGWGGGFIFFTISA
LVGAVCFVATFEKRMVVTS*
>FG1_v1_80132|ID:100159743| GCV_T domain-containing protein [Uncultured magnetotactic Bdellovibrionota FG-1]
MIFTFNPTPAHSHWITLSGPDSEDFLHRLTTVNVKSLPTGSGHPGFFLTAQGKIRAIFDL
WHFGPQDFAFEINPGKGGHWRTELLAAIDQYTFAERFTLTEAASLECRWFFAESAYASEL
LQTLGTPHLAAHHTTALDEEIRLCHHGERHYGHTWVSAWGRPARLAQWFERALGSSPTTP
LKFEQLEAWRIQALQPELDHEITFDTIPLEVGLIHGLDEAKGCYPGQEVIERILSLGSPA
RRLALIHGQGTPPKPGDPIFNLAEPPIEVGQVTSVLVSIASPTQAENFTALGFVRKIHAK
PDLEVQFTPSESRGRIDRLAPYGR*
>FG1_v1_80133|ID:100159744| Omp85 domain-containing protein [Uncultured magnetotactic Bdellovibrionota FG-1]
MAAKKLLILFTFCFFWNMSSARAILGDQLGLSPFWHWQTLESEHFRVTFPAELSPVAQRM
AGHLEQAHSILAPRLHWQPWHKTQILVIDNADLANGLTTAVARLGIVLYVTPPDSWFSTA
YYDDWLRLLAIHEYTHFLNMDATDDFYIPLRYLVGDVLLPNSAWPSWMLEGLAVYMETRF
THAGRGRSPLYEMILRTAVEANQLDSPQFMTLDRLNGGNPWNPAGETPYLFGYQLMNQIE
QEHEDALGSLSIRSAGRIPFFINGNLENITGKDWPQYWKEWVEQTQKRMTTQLEQIRAQP
VTPVEIISPDTSLEGLGATPSPDGKWLAYTNDSADRRSGLYLMDLTHTAERPKRIADKFF
GATAAFTPDSKNLIYSSIHRSDTYYLWSDLAVYDLNQDSTYWLSDHLRARDPDVSHDGQW
VTFTLTEVLTTSLALAPLQRDKNGRLQLGAPQRLATTQPYDRVSSPRFSRDGRTIYYSLH
QNGQASEELMSWNISENRATVLVSNGKFNRNPAVSPQGEVYFVSDLNGVDNLYRLVPSAP
PQVVTNVTTGLAFPIFGPTLYATYYTWQGWKIGRISLDPKESRVSSSAPLIQSPPMPVLD
SLSDDMIPSTSYPVHDYSLFPSLLPRQWLIAPLFFPGGIFVLGEIAGFDATDRHSYIAGL
GYNSNLHRWDWQTTYSNRSWGPTLSLNASQRTSNFETNDSEITQYTRRDSASAALSFPFR
WTYSSLTPVFGLSAERSYDFLSPETTTPDVLVSQSRYVPIADFSLFYSAAEFSRLAISPE
HGRNSAAGIRLYEDSGRAIWKGSLKDEEYFEILPHTVLIPSAKALWTSSFDSNYGPANSV
VQGRTAGLSSVFPNSTFDEIGLRGYPFQIFYSQAVAVGSLDLRFPLSWIYRGWSTHPFFA
KNLYGFTFAEAAYFPTSRLDIPVLPSAGVGIRLNTEVLLRVPLIFSLEYHQGFRTSLGGK
SDFFATVNLGQIQL*
>FG1_v1_80134|ID:100159745| Response regulatory domain-containing protein [Uncultured magnetotactic Bdellovibrionota FG-1]
MVDFASQARVLIADPSVGSRTRLMSMLKELGFLETNIISSGDYHEALACIQKQQPQILLC
EFKLGVYSGLDLIQEQRKINPDSRKSVFALITGNTSQSAVAAAAEEDVDTFIIKPYSSAT
LKRSLTLAIQAKLFPSDYSQMIDQAKTMIARQDYDAAIVHLNEAMKVFAKPALACFYKGQ
AEALKKAVKSATEDYQLGLEFNKIHYKCLNGLFELHYKNQDYPEAYDVAKKLVQYFPANP
TRLASVLRLAIMTQNYDDIEGYYRVFQLIGGRHDELVRSICSALIVTGKYFLLSCHGSRG
LVALEKAAKTAAERTKFLRYVIEVLVDFELYDDAQRTLGRFPLESQQGYDYLTSQALIKA
EFALG*
>FG1_v1_80135|ID:100159746| protein of unknown function [Uncultured magnetotactic Bdellovibrionota FG-1]
MENADSPSGKVMVWFFGTPTRSVGYDALFANVQQIKNIFARQCLFVNQIQDKTRGMNQGL
MVVLLSHKAELSSLMSVIPLFKKDIDQGSLRIVVYSLLKADSSFNLDSVLSKLGISEVIQ
EGLPQKTLILKVQQHLQQIASPPPAQISIPPTKGGRSKTQVQMSSALELEQDFWLATDAS
DFKCVRGVWLCEMLGPGPSVGSWVEVPSQSQKGRSVFEWVSKFPAGQDPFLPGRGTWFFV
GRKPEFIWKNECWRFVSPSPALFYKAPGESASFRFRSRQDDILDLAENSKSAERKLQAIR
SSFAKDPVHPAQPHEWLTGEKTFDQTRLAISVTRVESPNGASLVDAVMLERENGLIWLEI
PSAGIQPDELLSFRLSLIEKDSLRVLELKGRVRQIHSSLASTDSGRELVLVEMEKDSYPQ
LDEIDATIEQKQLEITRFLMEATGHG*
>FG1_v1_80136|ID:100159747|fabI| Enoyl-[acyl-carrier-protein] reductase [NADH] 1 [Uncultured magnetotactic Bdellovibrionota FG-1]
MPNTLSSSPLEGKKALILGVANERSLAWAIARHLHQGGAKLAFNFLGEALERRVRPLAES
VGADLIEPCNVADDGELDALFGKIQKKWGSLDILIHSVAFANREDLDGRFVQTSREGFRV
ALDISAYSLIAAARRAEPLMEGGGTILTLSYYGSQKVVPNYNIMGVAKAALEASVRYLAW
DLGSKKIRVNSVSAGPVKTLAAAGVRDFRTLLASAEQKTPLKENISADDVGALAAFLCGP
GGKHITGSNLMVDSGAHIMA*
>FG1_v1_80137|ID:100159748| adenosine deaminase [Uncultured magnetotactic Bdellovibrionota FG-1]
MTSNPQTIPQTELHRHLDVSIRSSTLLRLAQARGLEGQSTSLEQFRKKILITQPMRDLNT
VLAQFSLFSKVLDRPEVLEQVAFECVEDCFREGTRQVELRFSPTFVTEFSKLPWPEVLDS
FERGLELGMKKYPEIRAGLICIASREFGIDEVAKTVEFFLDHSSRFIGLDMAGNEADFPC
RLFESIFKKPRAKHANITIHAGEASGPDNMWAAIELLGARRIGHGLACIQDPQLIEYLRK
HRIYLEMCPTSNWLTQASPDLKRHPLPTLLRAGVAVSINTDDPGIFDVTLPGEINVCKNH
MDMTSSEIAQCLRHAAEASFFDCGSYN*
>FG1_v1_80138|ID:100159749| protein of unknown function [Uncultured magnetotactic Bdellovibrionota FG-1]
MNREHTIEISLEEIRHLLSHLHGEVTALGASYESVLSVLKKVEGVANTDDLTGLLRRRAF
FQTWQALLQKCQSLNESCGVLMIDIDHFKKVNDTHGHDAGDEVIKRVAGLLKQFESPDCV
VSRLGGEEFAVALRGSDAEILGVAESIRRTAEKSDAPIQCTLSVGMSSVLVAGYDASVQL
KKADEALYDAKQGGRNRVSAAA*
>FG1_v1_80139|ID:100159750| Sigma-54-dependent Fis family transcriptional regulator [Uncultured magnetotactic Bdellovibrionota FG-1]
MKARVMVVDDEDTIRKLLKGRLEREGYDVVVAGGADEAESKFSSGGEVGVLVTDLKMPGK
DGFGLMAWAKEKYPLLRVIVITGHGEKDVAVQALRSGASDYLEKPFDLDEFSHAVKRGLR
EYQLERENADLVGRLEARVERVEGKAEDKYWFVSKAQSMAKVNEWMTVLRREAMRGDAEE
PTVLILGESGTGKEGIARMVHAGSRRGKGPWVAVNCANFSEQLLESELFGHERGAFTGAN
VMKRGLFEIAKSGTLLLDEIGEMDVKLQAKLLRVLQEKTFRRVGGTVDLETEVRVVAATN
RDLSERVQAGGFRDDLYHRLSRVVIEVPSLRERSEDIVLMAMQFAERAFQARGKTFSGFS
PDAETALRAYSWPGNVRELLNVVERVALIWTGNGTLSAKALSLPAQPAGISIGPRLESVT
SPYQTPGAAGVESYTELKKKWSDSFEREYLAAVLNRNGGNVSAAAREAKLDRSNFLRLLR
RHHLRSEEYRKVA*
>FG1_v1_80140|ID:100159751| two-component system, NtrC family, sensor kinase [Uncultured magnetotactic Bdellovibrionota FG-1]
MSTARQLSYETLFDHASDAIITVFENGRMDAVNQAVEEMTGYLKAELVGADISILTPAAE
KLGGQLHGRPLTQVLLQTPGTYEDVAVIRKDGYVRFVDLSVRLVPNGAAPLALALFRDVT
EKKRMERELITKHTELRNAYLQLERKNAELQALQETLVQSGKMAALGELAAGIAHELNQP
LQAIRGYAQELQGGAGQQDEALREIISGVDKMAQIIEHMRAFIRKSNENYELTDVHQAID
EALKMLARQFTVRGIEVVRDFQANIPPVYANPLQLEQVFINLATNARDAIDATGRGRGSV
SIRTRFTEKFVEVAFKDDGVGMSERTKSKVFNPFFTTKEVGKGMGLGLSLSYGILSKLQA
SVVVESEVGKGAAFLIRIPLDFRELV*
>FG1_v1_80141|ID:100159752| HDOD domain-containing protein [Uncultured magnetotactic Bdellovibrionota FG-1]
VSEKTIMGQRAPKKKTDSEYSELLAKLSDIPTLPTVAIKVNELIDNPASSGADIAEVMRN
DQVLTAKVLRLVNSAYYAIPGGVADVQRALAFLGFNTLAQLVLGLSVFSVFSSEETEVFS
IVEFWRHALGTAVCSEILAKKLSFKKPEEAFTCGLLHDVGKLALYQVDRHRLIEVVSKAR
SSQKSYLEVERKMDLPGHSLMGELLAAKWGLPQTIRLAIRYHHFDVSKMDSILSSAKPFV
HVVRLANQICLKNNIGHSGDCSGGQITPDLLHNIRLSAEVIPQIEQELMAGMERAGAFLN
VYR*
>FG1_v1_80142|ID:100159753| exported protein of unknown function [Uncultured magnetotactic Bdellovibrionota FG-1]
MKKIHLLLCALSIVGTSALAADKTAQAPATAKRPEPTAEQRQKMATLHEKMAACLRTDRK
LSDCRQEMMKSCKEQMGKDGCPMMGRDGMHHHGMGMGHDKMTPPPEAAKK*
>FG1_v1_80143|ID:100159754| HTH cro/C1-type domain-containing protein [Uncultured magnetotactic Bdellovibrionota FG-1]
VKLNLTLTLTEGLDLFKDLDKYYGALTVGEFLHTWQVSEEMTLKYFGKLVGLSVANLCDI
EKGRKGVSPEKAEQIALTVGVPPALLVRLSIEESLRSAGLKYRVEVEPAA*
>FG1_v1_80144|ID:100159755| exported protein of unknown function [Uncultured magnetotactic Bdellovibrionota FG-1]
MKGKMKMKTVINENKKLSLNLATSLSLAASLLIAAQSPVFAREGGGSGVGGGGDASEPRV
DEIRADILKWISAGGGQGLKFPQRLSYESYRSSMTEVLAPHAVVIGFVTTDQESKTFDPN
LKVSVDGQPKTCRGFVAYGDPLPHLLCNTERFAAASQAEQYRLVHHEFAGLAGAEQNVGA
SSDYGVSNQITDYLVPETVLRLAVKEVASTSIQPATLVSEYDLVASQGAYCNSEMHISLN
IDEDEFVFFSHRYGIYKPVEISRPSQQTQNGITNCTTQAIIEVQGNRTVLMQKERCAEAL
FGVIPLPSLLGKAIYDRIDLISISPGKLQVVDYNINHRANKYVVNSNCLYQRRKK*
>FG1_v1_80145|ID:100159756| protein of unknown function [Uncultured magnetotactic Bdellovibrionota FG-1]
MSKQVIKFVEINVVSFVLSLAASLLYIGMFQK*
>FG1_v1_80146|ID:100159757| putative DUF4423 domain-containing protein [Uncultured magnetotactic Bdellovibrionota FG-1]
MNEQQTITSNRLSVADPAVATPRKPSEILREVFLERKSKNSAYSTRAFARDLGMSQALVS
LVFNGKRPLTLKQATQISVLLNFSKAKAEQFIESALMALPENSKALKRIQRARRQGLAAQ
VASEPLFINLEIERFKAISQWYHLAILDLSTTQGFVSDPVWISRRLGIGPIEARDAMDRL
VSLGLARLENGIFCKAQAKIYFPTTRSEVAVRSFHRQMIGKALDQLGKTDEASFQARRIS
GLTIAIPRSRVEEAKRRIQEFEKELAAFATEGDCDEVYQLNVQIFPLTQAVSKESV*
>FG1_v1_80147|ID:100159758| protein of unknown function [Uncultured magnetotactic Bdellovibrionota FG-1]
MVDRNVVVVYRNEAARVTFISSKSGDDRMIEIAPTLSQFLSMFFGDSRQ*
>FG1_v1_80148|ID:100159759| ATP-dependent DNA helicase RecG [Uncultured magnetotactic Bdellovibrionota FG-1]
MSAVGHSGGAETQYVERKSLRLVTGDRANLRDLAATCVCFANGAGGRILGGIEDGMDHPP
SEQQIDQALPDRLRKRIGELTVNVQILPEIIVDENGGSYICLTVSRSPGVASTSDGRYFL
RIGDTCSPIVGDAVLRLADERPATPWEMMTALGVVRDSADPTKVNELVSKIRASDRVKAS
VKQKSNDELLDHYGLMTSGLLTNLGLLLLGRASDRAKLGVAPIVQAIKYDEQGVKVHKIV
WDDNTLSPLELLDAVWSSIPDFRESYELPEGMLRTTIPAFDEVVVRELLVNAFVHRPYTQ
RGDIFLNLHPDRLEVVNPGRLPLGVTSRNILHSSRRRNDALARVFHDLKLMEREGSGFDL
MYERLLTSGRSAPTAREGTDSVHVTIPRRVMRPEVIAFISEVDRQYQLTQRERIALALLA
QGDGLSAVEFARSLELGDDSVSLRGWIDRLVDLGLVQRTGRTSAMRYFVPPDLLRRAGLD
RRTTLTRIQPHRLRALIIEDLERYPESSISEIQRRIGQEISLRTLRRSLKSMEEAGDLMK
AGERRWSRYRLQKSIDRQGSDGQ*
>FG1_v1_80149|ID:100159760| protein of unknown function [Uncultured magnetotactic Bdellovibrionota FG-1]
MTHIERWLSVEEIAAHLGVSKETIYRWLDAGKIPAHRMGRLWKFKASEVDGWVCSGGAGV
PDILGSSSPVGTEEVGGAAQ*
>FG1_v1_80150|ID:100159761| protein of unknown function [Uncultured magnetotactic Bdellovibrionota FG-1]
VDREGLGPDGDRNLLLNYVRVVLTVRAKALLHVPSQMMFFTNLQYCEHSIVARRKR*
>FG1_v1_80151|ID:100159762| Restriction endonuclease [Uncultured magnetotactic Bdellovibrionota FG-1]
MKQRFCPHCEDDTNVIEKKVSIPVGAESFSIHTLVCKKCGHYALTPDLRKEMDQWGRSLT
KNIVEPQPVFSEATHRFAEEMATQYGLKRVPFFRVLTAFYLNRVVNRDDFQELKKFCDAH
APRKLLDEGTRSKVSVPIRYLMYRKLQTFSEVWEISHARAIEEAVLFGLTVLSCKEANFE
KLKTIADSLQQYITDIAEAA*
>FG1_v1_80152|ID:100159763| protein of unknown function [Uncultured magnetotactic Bdellovibrionota FG-1]
MTTQGKIIQNQLAEDSEELLKSAILSNLDMTFEERISAHENARQLMLDLEEAGRAWRAAE
SKKST*
>FG1_v1_80153|ID:100159764| Nucleotidyltransferase [Uncultured magnetotactic Bdellovibrionota FG-1]
VQQNLKSLLERLLSFKVDFVLIGGFAAVIHGSTLVTRDLDICAAITETEIAKLRDALKDL
HPRHRINPNAKHSFLEYPADIRGTNNIYLETDLGVLDILSKIPPAGDFNEIKSRAFEISL
YGHICKVISIDDLIEIKKAMNRPKDQQAVRELTLIRQKQKT*
>FG1_v1_80154|ID:100159765| Rrf2 family transcriptional regulator [Uncultured magnetotactic Bdellovibrionota FG-1]
MIKLNRTTEYGLMALRHMNRKRAAAGVGELSEVTSAREISDSYGLPFEITAKTLQRLKDT
GLIQSAQGARGGYTLSRSLADINVAEFLALMEGPQSVVACAGSISPDPVHSTCAYKGRCE
IKHMMNDLNSRLSGFLAGISLIELAHSPLIAPPIEERN*
>FG1_v1_80155|ID:100159766|iscS| cysteine desulfurase IscS [Uncultured magnetotactic Bdellovibrionota FG-1]
MKLPIYLDNHATTPMDPEVLKAMLPYFTDIFGNASSRNHEYGWTAEAAVERGREQIAKLI
GASEKEIIFTSGATESDNLALFGVAEMYREKGNHIITTTIEHKAILDSAHHLETKGFDVT
YLPVDSFGRVSAEDVRKAITPRTILVSIMFANNEVGSINPIAEIGKVCKEKGVLFHTDAV
QAAGKVPVDVNAMGIDLLSLSAHKMYGPKGIGALYVRRKNPRVRLTPMIYGGGHERGMRS
GTLNVPGIVGFGKAAEIAMRVMTQESQRIQELRDRMWNALGTQLDEIYLNGHPTERLAGN
LNVSFAYVEGESLMMGMKELAVSSGSACTSASLEPSYVLKALGVGEDLAHTSIRFGLGRF
TTAEEIDFAVKKVVSTVRKLRDLSPLYEMVKDGVDLKNVQWTAH*
>FG1_v1_80156|ID:100159767|iscU| scaffold protein for iron-sulfur cluster assembly [Uncultured magnetotactic Bdellovibrionota FG-1]
MAYTEKVVKHFENPVNVGSLDKSKTNVGTGLVGAPECGDVMKLQVEIDEVTGIIKDAKFK
TFGCGSAIASSSLATEWIKGKTIDQALAIKNTDFVQELSLPPIKIHCSVLAEDAIKAAIG
DYLKKKKEAR*
>FG1_v1_80157|ID:100159768| iron-sulfur cluster assembly protein [Uncultured magnetotactic Bdellovibrionota FG-1]
MINITEKAVKEIKRIQANDPAGSEAALRVQVVGGGCSGMSYKLDFDKAPARTNDKTFEKE
GIKIIVDAKSFLFLNGIELDFSDGLNGTGFTFNNPNAKRTCGCGTSFSA*
>FG1_v1_80158|ID:100159769| molecular chaperone HscB [Uncultured magnetotactic Bdellovibrionota FG-1]
MQNEPVAVEPVFQHKAGQTPDFFELFSLKRRFQIDRQALERRFYELSRNSHPDRFTTASP
DRKCQAMEQMTLLNDAYRTLKDPSALRRYYLQLEGFDTPSEQPHAPGCVTGISVQTTRAV
PGESIPIDLAESWFDLQDALLEDPGASSSKIAEFEGHLATLSKKAIELLNEIEQTIDGTA
DTQGCAPRELFEKLAQEVRAQSYFKSMKRDVERIKKRLSSP*
>FG1_v1_80159|ID:100159770|dnaK| Chaperone protein DnaK [Uncultured magnetotactic Bdellovibrionota FG-1]
MNHIQTTTPIVGIDLGTTNSLVAIVRDGIPVVLDTRQGGHLVPSVVSLIGETPLVGNEAK
RLKVRDAAHTVFSVKRLLGRGFDDLKEVAGQLPYEIVPSEGIARIRVGQREFTAIDISAM
ILRELKAGAEKALGQPVTKAVLTVPAYFNDSQRQATRTAGRLAGLDILRIVNEPTAAALA
YGLDRKKQGLIAVYDLGGGTFDVSILKLQDGVFEVLATNGNTALGGDDLDLALAHVVATA
IKDQWGIDPWADIGLKASLLESAENCKIALSTQKEATFFLKYEKRKIEKKFTRSEFEALV
RPILERTCEPCLMALRDAGIELSELSDLVMVGGPTRLNIVQQVAREIFQREPNTSVHPDE
VVAAGAAIQADILAGHNQDLLLLDVVPLSLGLETYGGLMATLISRNTRVPTVAREVFTTF
VDNQTGVDIHVLQGEREKVADNRSLARFKLMGIQPQPAGLPRIQVTLLIDADGILQVAAR
DLKTDREASIEVRPSFGLTDAEVEKMLAASAQHAAEDLAYRRLVEARTNAEPVLRASEKA
WTENQQLLPPQEAAEIRSCLDELHQAMGQTDPEAVQKANFRLSRSTNRLANLILKNAINQ
AKTQEPQE*
>FG1_v1_80160|ID:100159771|fdx| reduced ferredoxin [Uncultured magnetotactic Bdellovibrionota FG-1]
MPKVTFMPMNQSFEASAGDSLLDVALQHDVPMQHACGGFCACTTCHVVVQSGEDQLSDIE
ADEEERLDRAMGITLHSRLGCQAKIKGDVVVEIQNIGS*
>FG1_v1_80161|ID:100159772| oligopeptide transport system substrate-binding protein [Uncultured magnetotactic Bdellovibrionota FG-1]
MFRKIGIAGLALALCATFVGYREHRAKAANTLSPDSSKIFTLRIQGEPETLDWNKAHTPI
ETYILMNLMEGLITYDSSLKPIPSLAQSWTISPDGRTYTFKLRAGVKWSDGVLLRAQDFV
YSWKRLLSPMTAASYAYFLFDIEGAEYFNKGAIHDFNQVGVKAIDDLTLQVKLTRPVAHW
IHIPTFWVTFPLREDVIEKFGAAWDTPGRMVNLGPYSLVTHDYDSKIVLKANPLYWGTRG
NIDQVVCQIVKDDSTALSLYESGKLDFLTDISTLDLRRLAGRPELKTFPYLKTGYLGFVT
TKYPLTNLKVRKAIAMAIDKAKLGDILHGGQKLAGSLVPPQMLGHQPSFGLPFDVIRAKA
ELRTSGLDLSKPLAIELLLPNWDKQLTLAQFMQNELKKNLGIKVTLQPFDNKTFRAQLDL
RTFPLFEASWSADYPDPDNFLSVFLGSSGNNRTNWKSEKFDELVISARNHMDIKERAKLY
LAAQKMLIEDEAIIVPLYYEPNMALVRARVKNLELNPLNYLLLRKVLLAN*
>FG1_v1_80162|ID:100159773| phosphatidylserine decarboxylase [Uncultured magnetotactic Bdellovibrionota FG-1]
MSVMMQIRYWNRAKKCEETEQVYGETFVRLLYGNTLGKFFADRVLAGYWLSRLYGVLQSS
SLSRRKIASFVEHFKIPMELYEDTRFKTFNEFFIRRFRPGVRPFISDPKRLGAFAEARYL
GWDKISLEQTYPVKGQYLTARTLLERADLAQEFEGGPLLIARLCPVDYHRFHYPTDGRTL
EQYRLPGKLHSVNPMALHAHGAVLCTNERVVSILDTKEFGKLAYIEVGAMCVGRIMQTHE
SNQPFTRGDEKGYFLFGASTVILLGQTGRWRVDSDILANTAQGRETYLELGVGVATS*
>FG1_v1_80163|ID:100159774|proC| Pyrroline-5-carboxylate reductase [Uncultured magnetotactic Bdellovibrionota FG-1]
MKIGIIGMGKMGEAVAQGLLKQRIPGLSIRGSTRTPESAQGVVERLKVHCTTDSVQAVHD
ADVVLLCVKPHQAEKVAREIAPALTKGQLLLSICASITTEQLVQWSGGKAAIIRAMPNTP
CLIGKGMTVFCAGPGALKEHFKLAEQIFGPLGLTATVEESLMDGVTGLSGCGPAYVYLII
EALSEAGVKIGLKRETATLLAAQTLAGASQMVLDRGVHPAALKDEVTTPAGCTIDGLMAL
EEGKLRVTLIKAVLAATKRSKSLRGV*
>FG1_v1_80164|ID:100159775|kdsC| 3-deoxy-D-manno-octulosonate 8-phosphate phosphatase KdsC [Uncultured magnetotactic Bdellovibrionota FG-1]
MIPPSSVAASKLLETTDIQNRLKKIRLLILDVDGVMTDGRIFWLDGHGWTRHFHIKDGYG
LKILMKCGIDVAIISGGDSKDVRTRMEFLKIKHVFLGDEDKLKALDKIIVTTGLALEQMA
FMGDDLFDIPVIEKVGFSATVPHAVDPVKRRAHYVTESLGGWGAVREVADAIRKAQGLGP
YLE*
>FG1_v1_80165|ID:100159776| protein of unknown function [Uncultured magnetotactic Bdellovibrionota FG-1]
MLRPEFLKRIFGLLLILLICGGALFGLFGTEHWGLPSPMISSTPSVVAESQKTLPPSEEA
GSLPTASPIEEDQDSIVAFAHSQAGIMQEALESETAATAVFTKLETCVNSASGQITNQER
LICLANAKRLAEDYSEKLGARFNRLGSQHPQLIGTLEATGL*
>FG1_v1_80166|ID:100159777| protein of unknown function [Uncultured magnetotactic Bdellovibrionota FG-1]
MIFVFMVFLAGFNSVFGDSQDCAKPLGGMVEVTKINDLQTKILEKPLIVLSGQPAKSKDY
KKAIDEWPNDLPIWPYLKTRSAREELVRFILVRDDTSQRKYESFDSLCTGFAAQVYSRYS
NRGMLDPGARKRLATAKVDATRKELKFQIPLVMATYPGHFFNAVLMNEAAPKDFQSYLVI
EPQTDEVIQNKSLEFLQYVKRFGIRMVDLTDYTDQSASVMQYRTAEVATFFVRGDDKIVS
MQGASLSGLAQDFMIGYSDKAEYDEYLKGDSYVEFIRRRVKTWEIQDAALVTLGSILGGR
EIRMTPDGPPVKLTMEKYLQILGRPELKL*
>FG1_v1_80167|ID:100159778|kdsA| 2-dehydro-3-deoxyphosphooctonate aldolase [Uncultured magnetotactic Bdellovibrionota FG-1]
MRPMTLIAGPCVIEDEGLCLEVAQELKRQLAGLPLQLYFKASFDKANRTSIHGFRGPGME
AGLKILAKVKEKTGLPLLTDMHTPDQAEAIGEICDFIQIPAFLCRQTDMIVAGAEVALKR
GARLNVKKGQFLAPWDAKNIVEKVHEVQKSLVESGQVSAPSNDWFCITERGVSFGYNTLV
VDMTSFQTIQRFGVPAIYDATHSIQSPGAGAGGKSTGGKRENLEVLARAAFAAGADGLFM
EAHPRPDQAKSDGPNAFYLEHVGAFVKQIFEIRQLVQGMPKLLRCSAPFG*
>FG1_v1_80168|ID:100159779|pyrG| CTP synthetase [Uncultured magnetotactic Bdellovibrionota FG-1]
MAKQKKFIFVTGGVLSSIGKGIAAASIGMLMENRNIKVTMVKMDPYLNVDPGTMSPFQHG
EVFVLDDGAETDLDLGHYSRFVQDARFTRKNSFTTGRIYDTVIRRERAGGYLGKTVQVIP
HITDEIKRHIFDAVQEADLAIVEVGGTVGDIESLPFLEAIRQLKVEQGGDNVMFVHVTLV
PYISAAAELKTKPTQHSVRELREIGIQPDILLCRSDRALPKDVKDKIGLFCNLPGEQVFS
AVDVASIYEVPLYFHKEGLDEKIVEKLGIWTGRPDLSKWEAMVAKLRKPKGEVTIGVVGK
YTDWRESYKSLNEALIHGGAANEVKVNMLYIDSEELENGKNLDLLRSVDGILVPGGFGDR
GVEGKIRAIEYARKENVPYFGICLGMQLAVIEFARHVAGIKNASSAEFTPGGVANVVDLM
ESQKDVKDMGGTMRLGAYGCQITPKFQGKPTQAFKAYGKEQISERHRHRFEVSNQFRPQL
EEKGLVVSGKHLLQAASSGAAEVELVEMVELPQHPYFLGCQFHPEFLSRPLHPHPLFVSF
IKAAKEAARVTQRTLPGMGSRGLGSSDTEGKSAFKTKALDGAV*
>FG1_v1_80169|ID:100159780|kdsB| 3-deoxy-manno-octulosonate cytidylyltransferase [Uncultured magnetotactic Bdellovibrionota FG-1]
MSSVLAVIPARYASVRLPGKPLALIHGKPMIQWVYERAKAARGLDRVVVATDDERVATVV
RSFGGEAVMTSSDLQSGTDRVGAVADQIPADIYVNIQGDEPMMDPLAIEKAVDLVKSGRF
PMGTAMTPLRDRRELHDSSVVKVISDSLGRSIYFSRLPIPYSRGAEPSAGEKFACMRHVG
LYVYDRATLMKFRSLAPSAFEKGEILEQLRALEAGIPIGIAEVNFISVGVDTPEDLEKVR
KLLA*
>FG1_v1_80170|ID:100159781| DsbD_2 domain-containing protein [Uncultured magnetotactic Bdellovibrionota FG-1]
LSVLSISHANDWMNAIPFAVVGASLLGSGHCVGMCGGLAISVGRSSGAVVQYHLGRLIGY
LSLGALAGSLGQAVLSGNEMSVVSWVATVFLAAGFISLGVHVWRGKGAHLFALPNRVISV
LFKKAGGQPLSVGLLSALLPCGWLHGFVLGAVATRSALAGVVFLFAFWLGTVPALSFAPW
LVDRVLRPVAQRVPRLCALLLISAGVLALGVRASSLMMAKSGEGAPCPHCHH*
>FG1_v1_80171|ID:100159782|ccoG| Cytochrome c oxidase accessory protein CcoG [Uncultured magnetotactic Bdellovibrionota FG-1]
MNINELPSDHLATTDQEGHRVYLYPQDVAGKFRSLRSGVSTGLILLFLALPWLKVAGKPA
ILLDIAGRRFSILGLMFWAHDAPMLFFIFGGIVFSWAFVTAVWGRVWCGWACPQTVFVDS
VFRKIERWIEGDWRDRKKLDQGNWTLHKILLKGLKWLIFGAISLVISHSFLAYFVGPQQI
GQMLRSSPSEYPASFLVMGFVTSFSLFDFGWFREQFCVVVCPYARFQSVLMDDESMVVYY
DTSRGEPRKSSVTDLKNQGDCISCYRCVGVCPTGIDIRRGTQLECIACTACMDACDAVMT
RFNKPRGLIRYDALAGKTKKAFSVFRPRPMFYLVIITILVAGLVVTLRGRQDISADFIRG
IEAPYQEIVGPGGSAWVVNHFRVDLRNQSFASMQPRIALPETLRSQGAEMIMAPSPPRLD
AGANYRMDIFVRFPKILLKMGKLAVPIQVAFDRKDGSGAEIIREVKLVGPFN*
>FG1_v1_80172|ID:100159783| cytochrome c oxidase cbb3-type subunit III [Uncultured magnetotactic Bdellovibrionota FG-1]
MTDYDGIEEHDNFLPRWWLGILYGSIIFAAGYFAYYSLGTGPSLVQEYAADMRSIEQKKA
AVGSSAKAMTEDELKTYIKQPEHRALGQQIFQGKCLPCHGPQGQGNIGPNLTDDYWIHGG
QLTDIVKTITTGVADKGMPPWGPLLKPDEIYSVAGYIRSLRGTNPPNPKAPQGEKVIIE*
>FG1_v1_80173|ID:100159784| cytochrome c oxidase cbb3-type subunit IV [Uncultured magnetotactic Bdellovibrionota FG-1]
MMAEVVSKFPFPWLTCLGLFLFLTVFLGAVGWVFRKGSSAFYAEMSAAPLREQGVDES*
>FG1_v1_80174|ID:100159785| cytochrome c oxidase cbb3-type subunit I/II [Uncultured magnetotactic Bdellovibrionota FG-1]
MNISAKALGSQSEVMEKFSYDDEIVKKFILATLVFGLVAFLVGIVIALELADWRVNLGIP
WTTFGRLRPLHTNAAIFAFAGNAIFAGIYYSTQRLLKTRMFSDLLSKLHFWGWQLIIVSA
AITLPLGLTVGKEYAELEWPISLMVTVIWLVFAVNFFGTIAKRREKHMYVAIWFYIATIV
TVALLHVINTINLPVSFWKSYPIYAGAQDALVQWWYGHNAVAFFLTTPFLGLMYYFLPKA
ANRPIYSYRLSIVHFWSLVFIYIWAGPHHLLYTALPEWAQTLGMVFSVMLWAPSWGGMIN
GLLTLRGAWDKVRADPILKMFVTAITFYGMTTFEGPLLAIKSVNGLAHYTDWIIGHVHGG
TLGWNGFLSFAMIYYLVPKLWKTELFSRRLANIHFWIGTIGILMYYLSMWAAGITQGLML
RAMDSSGHLVYPDFIETVTKIVPLYWVRACGGMMYFTGFLTMLYNIFKTIRLAPKSTGPD
VVSALAFRTPKLAELGDGVHRKLEGLPYVFTVLATVAVAIGSLIEIVPTFLIGELVEAHP
NIKPYSALQLHGRDIYVREGCYLCHSQMIRPLVAETLRFGAYSRSEESVYDHPFQWGSKR
TGPDLARVGGKYPDLWHYRHMMDPRDVTAGSIMPVYPWLFSDKTDFAIFPKKLQVMKQLG
VPYTDAELEHAVADGQAEAQQIANGLKIQGAPAGIEDKEIIPLISYLQRLGADFKKGGIK
*
>FG1_v1_80175|ID:100159786| Cytochrome oxidase maturation protein, cbb3-type [Uncultured magnetotactic Bdellovibrionota FG-1]
MNVVHILLPIALLLGGSFVAGFIWMASSGQFEDLETPAHRVLLEEEE*
>FG1_v1_80176|ID:100159787| Heavy metal translocating P-type ATPase [Uncultured magnetotactic Bdellovibrionota FG-1]
MISSESVGSTSAVLESRRCLHCSTGVPSRMRSQFCCAGCETVYKILQGAGLSRYYDIRSQ
TGSSFRPIGELEPSVYDYLDQVETRALYEKDGAMRFYLEGVHCAACVWLVEKLPRLVPGV
ESVRLDLSSAVATVRLGTGGGFYGAAAEEFLKLGYRAHPIKTSEAEVLRKKEDRRLLIQL
GIAGAAAGNLMILAISLYAGADGRLAQEFRWASFLLCLPVIFYCAQPFYRSSWAALRMRQ
LSIDVPIAVGVGVSYAVSVVNLFRGDKRIYFDSVASLVFLLLASRYFLRRVQLSSLNASS
LAHFLIPSLARLRSSQGGGRVRVEDLVEGDTVEVWAGECIPVDGEVLEGRSAINASLLTG
EARPERVDVGMGIFAGTLNLQSPLVIRVSRSGRETRVGKIFESMEASLQKRAPIVAFSDR
VSQGFIALTLLLLPLVFVAGWSGGWEEALSRALAVALVTCPCAFALATPLTFAVSLGRCA
RGGVLIKGADVLERLSRIKTVFLDKTGTLTEGRFSVLTWQSERPEAEIAEVIVALESRSV
HPIAQALMRHFKPLLGADLPEVSNFIERMGEGVSGVVSGQSYRLGAADVRGGAVGLGAHS
NDPETRVSLWGGLDLLGTASLGDPLRQDTGRAIDEMRSLGLKLAILSGDSAQAVAQVARR
LGVDSSFAFSGATPERKKAVVGGESQSLMVGDGANDAVALASAFVSMAVHGGLEASIRAA
DVYLSRPGLIRVPQVVRIARETMKVVRRNFFISLIYNMGVISAAATGKVSPLFAAVLMPI
SAFAVFASATWGTRSLREALKEESP*
>FG1_v1_80177|ID:100159788|zraR| Transcriptional regulatory protein ZraR [Uncultured magnetotactic Bdellovibrionota FG-1]
MNAKKGRIVIIDDDHEMRSLLEDFLSSAGYQVTSFPLATEALQALSPDGRLSASALEGEI
DVIISDIKMPQMDGLEFTSRVRSLRPEIPTILITAFGSIETAIEAMKRGAFHYVVKPFKL
SEMGVNVERALEHRRLQRDNMVLRKEIKKTYSLGRTGDVIGRSPAMRQVFDLVARVSQAT
ANILITGESGTGKEIIARAIHNTGPRATKPFVAINCTAIPETLLESELFGHAKGSFTGAI
QRKRGLFEEAHGGTLFLDEIGDMDVSLQSKLLRVIQEKKVRAVGDNVSHDVDVRIIAATH
KDIKSAMKDGRFRDDLYYRLSVIPIVIPPLRHRPEDIPALAEHFLRKSAAANNVAVHGFT
KRAMAKLLGRRWEGNVRELENLIERTTVLCPNPLIDESDIPAPDTSNAEQFFVGSTQDSP
SIDQLEERYIRLVLEKTGGRKDKASQILGVNRRTLYRKLKQYGLSDGTGEEHFEEDSHNH
DPQDHHEH*
>FG1_v1_80178|ID:100159789| Universal stress protein [Uncultured magnetotactic Bdellovibrionota FG-1]
MAERKGLRRIVWALDAFEGESVTRSSLIHLLKQISKKTGARVAPVYVLGPAEFNLPINFT
DPWLKEYGPLAEKALKVVLAGAEFSELSKPVVLFGRTASHRHSVRALLQYAVKTKADLIA
VGTHARKGLSRLFLGSFTETLLLDAKIPLLTVGPEVELNPIDSILFSTDFSPGSDKVFAL
VLRLAKQLGARLVLFHAVRQPIDPVLQGGVYMGGPGWMPVGDFLQREEKEKRDRAAQWVD
RAKTEDVDAEAVFSSEVSSVASEILEMARNKKMGMIALAAQSGRLTSAFLGSIARQVVRE
AHCPVWVVRNSK*
>FG1_v1_80179|ID:100159790| putative Cytochrome c domain-containing protein [Uncultured magnetotactic Bdellovibrionota FG-1]
MKVWRGGWFLGGLLIMQGAQASQKPHQNVVMIDLYQALAELVTDLSSDQRFLNPAHQARI
EKNTKKIVLFAHNLKNSESGAADQDPTIQIVGELFADEAKRAYQSLKWGHKIYARELLRG
MTHYCIACHTRTDRGARFSELSIKPTINNLRPAELGEFYAATRQFDRALTELQKVIESGE
THNIRPNEWNNAVRQALAIAVRVKRSPELALKLVEQALQVKSSPFFFKQDAQAWRLSIQE
WTQEPKRQPLDEEGLHTEAIRLLTKAHETQKYPADRTADIFYLRASSVVHDLLQKGPQSK
YAAEAYLMAGICYDVLRPFGLGELHEIYFEACIRRASHSPLAETCYHHLQESVFEGFTGS
AGTDIPEDVRQKLKLLEALATPLPITNTEKP*
>FG1_v1_80180|ID:100159791| Metallophos domain-containing protein [Uncultured magnetotactic Bdellovibrionota FG-1]
VSEGQLRYKLIVSDFHLGKGRYFRDGTQNILEDFIYDREFSEFLSFHRLGDYASAEVELI
LNGDILNLLQIDTFGVHTHLITERSVVRGVEKIVAGHSEFFLALRRFAAAPGHSISYVIG
NHDAGMLFMGARRAFSEACGAEVVFHEVAYAFDGVHVEHGQQYERFAAIDMRRPFITRGL
PEPVLNLPWGSLYVAVVMPRLKQDRPHLDKVRPFNAFMRWMVIHDMIWGLQATLRTLKFI
IDTILLRRRYQIRQAVRTTLGLLKEISFYPSYDKIAIKILEENESVNTVVFGHTHILRYR
QYREGKEYFNEGSWNECTNLELGDYGQKTRLTYAFVEYPHSAAPPEGGVVLPSPRPKVRM
KQWNGYWRPEMDIIV*
>FG1_v1_80181|ID:100159792| Diguanylate cyclase [Uncultured magnetotactic Bdellovibrionota FG-1]
MPNPSETYHILLVEEDPNQTELYSDLIREVAECRLDVLSRLDAVSEWVARANYQLVVADV
SSLSGASALDLLEQVKQMSPVTSVILISENATIEQAVATIRMGADDYLKKPFGIEAFQLG
VKRGLDRKTVFGSDAGVSQFLNLLNSCQMISASLEQPRILANVQSYLARELKCGHAAIYI
LKDRGQSERIDFYSRDGIRDRAMEEVLEIALHASSPLPRMAESGDYYRFVERGPLTPGMF
VFRFKCAGPGDYFCVCLSPVRPLPMEAFEGRLRLLRAQIEVTGRNIEEYQGVQQLVYLDD
ATGLYNTRYLHFILDREITQNETTGKPFAVLFIDADKFKNVNDNHGHLVGTKLLNELGEQ
LKRLVREKDTVFRYGGDEFVAVLSNCDLSTARAVAERIRANVEGHAFIADEDLNLHFTVS
IGVALFPEHASSKKELIEAADRAMYDVKKSTRNSVTVARVKKDG*
>FG1_v1_80182|ID:100159793| Response regulatory domain-containing protein [Uncultured magnetotactic Bdellovibrionota FG-1]
MSSVMKVLLLNPHVDAKNSLVQILQAHGYAVILPANAEEAGLMLSLHGNSIDLAVVHRED
SINKDNENGLKFVTQLKADPLQSDLPFIITSQVWGDAEFVRHQATAQGANAYLKWPFDAN
MLNQTIRAVFGTEAPPQVEFSSPSIPTAVGHTHELVLEEVSSVLGGQAVQPETDTSIRLE
APEFDLPTAESLAPESSAPEPLSLDAPSLVLEPSQVELPSLPMLEFGDIELPSEPEPPQP
PLGDLGQQGNDADAAEQMPYLYESSQGHPHAAAVFAQPLGDAVVPGGAAHSPDIETLKKY
LLLREQDVGVLSNQLQATQDQMRSIEQAFREERAKNIELTHISQGQKQKLEQFESEKNHA
LDGLQGELAELRFQLKAKTDKARIMDSQVREATDEMEHLKERVRSDIRKIRVREKDLENR
LEIAKKDAEALLSARENKIIELKRKLDLLEFNMDLLQDQHAREKENSQKLRERLSKAAQV
VRVAGGLLDNPAEAAQLAAALAEDEASGKDAA*
>FG1_v1_80183|ID:100159794| putative HAD-superfamily hydrolase, subfamily IIA [Uncultured magnetotactic Bdellovibrionota FG-1]
MMNPLPPIVSFKKITERYRAIFFDAFGVLRSPHGFIPGTEDVLLRMCDEKKPFWLLTNSA
SASPTELAAKYQHPTAGSLMRVSQVVSSGMLLTATLQSGSLLPSGRGTGVIIYVGQEKCE
YYLREAGFIPIRVDKMEAVPAEAIVAFAVMDSIFEWNEPINRAVNFLRRRPEILLFCPNP
DLVFFGGADEVAVGPAALAQLIEFIIGRSFRYFGKPERDFFDFALAKARSEIPDLRLSEI
LMVGDNLMTDVKGAQGAAIDSLLVLSGNTRAENLEADIRGTGFSPTYVTDSIHT*
>FG1_v1_80184|ID:100159795| adenosine deaminase [Uncultured magnetotactic Bdellovibrionota FG-1]
MFNDEFIKEIPKTDLHVHLDGSLRLSTLIELAKKDGIKLPSYTEEGLKELVFKDVYKDLG
EYLHGFMYTCAVLRNLENLERCAYELAIDNQQEGVRYIEPRFSPQLLMDGKSLTMETVLT
AVNKGLARAEREFNSRPEITSGEEPHFKYGIIACAMRMFGRSNFSPYYTNLYSVHQYSDP
MEVIRLGALELAKGVVKTRNDLGIPVVAFDLAGQEAGYPAEDFQQAYNYVHKNFMHKTVH
AGEAYGAESIFQAMTDLNADRLGHCYYLFDVTKITDPQIKDKKAYVEALSSIIAEKRITV
EVCLTSNLQTNPELKTVKDHSLQHMIAKRMSVSLCTDNRLISNTSVSKEIRLALDHFSIT
PKILKDIVAYSFKRSFYPGSYVEKRAYSKKVMTYYETIARKHGVKP*
>FG1_v1_80185|ID:100159796| protein of unknown function [Uncultured magnetotactic Bdellovibrionota FG-1]
MTSLLKCTIFSFFVLGPLSLIGLSPVPSAQADEAGISAAPVADLECRLDSGDRAARIRHV
EQVIRKLDTDLVAANASLKTLQDALDSMNDAATEAKTCMGIALVAGTVAGVGAVYEVFFS
GEAVSFFGITSQSAIRTITAAGAASRTVSLPATVIFLLNDKPVYAAELPLLQREKVNELR
DQKFFSESVTRFLSSADCNGANCVTDQQQIENDLL*
>FG1_v1_80186|ID:100159797| carbonic anhydrase [Uncultured magnetotactic Bdellovibrionota FG-1]
MKKLIRGIVDFRKNVRPSCKDTFAQLALGQRPDTLFIACSDSRVVPNLFASSDPGDLFVI
RNVGNLIPPCGEQGHSGSDESEAAAIEFALLTLPVTEIIVCGHSECGAMESLVRGRAQIE
APNLKSWLRHGDRCLQKLNSGNPLGAHLERHNQLSQLNVLEQTEHLKTYPVVRKRLEEGT
LRLHGWWFDIREADVYEYEPDEGHFHLIDEGYARMLLERPSQ*
>FG1_v1_80187|ID:100159798| exported protein of unknown function [Uncultured magnetotactic Bdellovibrionota FG-1]
MKKFLITAALIMAGTAQAEGLDFYCMGRASDLPESNYAVTVKSGLIQFAHSGDGGFSFKW
ESKVLGTGTNPNVYFIWGDGITLMFDQEQGRPLITHGGMLNLNARDAAAPTRSGDSRFIP
GAELAEGKRWIHAVLSCFQGS*
>FG1_v1_80188|ID:100159799| conserved protein of unknown function [Uncultured magnetotactic Bdellovibrionota FG-1]
MEIGSSWSLDRMLNHGYLPRMYDHFNPKAAWRAYVQDYLKEEILEEGLVRSLPPFNRFLE
LAVLSDTEMVSWQSFARDVGVSAEGIKGYFDILSDTNVGRFLPCFQLRPKRRTRHQPKFY
FSDVGIVNSLAKRGTLTEGSELFGKAFENWVFHELRCYRAYANPEADLFYWALTTGIEVD
FIVSTGKAFSAIEVKASSRIHSDHLKSLRAFKEKYPDCKNLNLKGFCRRIRQAALHTRYQ
LDL*
>FG1_v1_80189|ID:100159800| exported protein of unknown function [Uncultured magnetotactic Bdellovibrionota FG-1]
MKRILVVALGFLGVSSAWAGGESSGGGADDYRVVPAFFRAWYPEGQPVVACFQKVPDFGL
EDGQLATIIRDAFKQWRDYIPLKRLNIVPSDETIRSNLDVRPVCQGDEDLTFYFGVENDE
VKRYQTQYSRPFGFAQLTQEGGQYVNPPRKAKGIVWIAPPGFIDPQRGIPKWSSATADAL
AGLVLHEVGHVFGNGHVDGTVMTAKIGPYLENDSWPGASSRTVGLYSTIDSEIELVPCME
CRLAYSAAETF*
>FG1_v1_80190|ID:100159801| exported protein of unknown function [Uncultured magnetotactic Bdellovibrionota FG-1]
MKKLIGFTCAIALVTIGSVYAEEVNFHAANPVLQSLVDAVTSADELVDFAYPRFDEAFCD
VKAEKLKYDLQGSIKNTPWLDGGHADATASSTYVADRTPGHSGLTMSAKGTVRTDVLAMI
RYAGYIALRRTSDHDIYPKFRERYLAHFKRLAVVTSLEQVQTLLISGQSLAKDMVVYEIQ
KREDYLHCVETGECPNYEGQIDYEKKMIAQWKNTLPSYDRVQIEVKKEGDKVRELIVSSP
EMSGFIPRDEIDEHDFYIVPGKGRITFSDYQVSAETEAFHKISLANMDRLKGTLMQNLIG
VQNGSAGEKDIAQAKFREALIAFKNAIRGEWK*
>FG1_v1_80191|ID:100159802| DUF4423 domain-containing protein [Uncultured magnetotactic Bdellovibrionota FG-1]
MPKSIFDYQNYKAYLVDWVEEKGRGERSKIASVLRCHLAYVSQVLNDDAQLSLEQADQLN
TYLAHSEDQAEFFLLLVSLERAGTASLRKLYETKIKRILHERTLLENRLKNKKVLPAESQ
AIYYTAWYYSAIHLLISIPGFQTKEEIARHLRLPMNQINQALEFLVATGLAEFNKARYQS
GQVTLHLTNDSPWLPRYHSNWRLQAIQSLDRPQENQLNYTSVVSMSEEDAPAIRKILIEA
IEQVRAVVRKSPEKGAYCYTVDFFTI*
>FG1_v1_80192|ID:100159803| GntR family transcriptional regulator [Uncultured magnetotactic Bdellovibrionota FG-1]
MTQLDPFTSRRITRFIEDCRARQGQLPTLKDLREGGFPESTIDLALKARLIESFYVTLTN
GNIVKGYKIVAPAVSK*
>FG1_v1_90001|ID:100159804| Toxin-antitoxin system toxin subunit [Uncultured magnetotactic Bdellovibrionota FG-1]
MPPGICGQNLTVQKLAQLHSFCVDGTVRACILAIYSCIVLTYMDALEGLLASRSRAEILR
LLFDGENKEFYLRDIERRTGLIIRAVQQETSNLLKLDLIKARRDGNRRYFIANRTHPLYL
ELCQIVLKTSGWISELKKALSRDGVRLAFIFGSIARGEERAESDIDLMVVGDIGLRALSG
LTGPVSRKSHRVINPHVYSSQEFGRRLKTKDHFVTSVIESKKLYLIGADDELERLGH*
>FG1_v1_90002|ID:100159805| HEPN domain-containing protein [Uncultured magnetotactic Bdellovibrionota FG-1]
MSLKDWVTERHLRPHTTTKKEISSLLAIVERDTRDAAVTGSSADARFVSAYNAALKLCTI
LLYASGYRTSGTGAHFHTIEAMPLILGDKVRKDADYLDSCRTNRNHAEYDFVDVVSEDEV
VELILFAKQLKVTVLNWLSENHDELLP*
>FG1_v1_90003|ID:100159806| exported protein of unknown function [Uncultured magnetotactic Bdellovibrionota FG-1]
MKIQMRITATITMLSQFWALALPALSWGIADVTGDPTKTNVSALTPTINCDDYCNKLVVG
EMDEDGKNGKNFNGENKDWSTKTDSEHYTLTTPGNKTGGIGGTGWTPEDDIWCVTHGTPS
GNSSVTPTSSPTPSTSAEAKGCNVVMVDKDTSCKDTSLGMFRCQMHGSQVIPQCLAYRAV
GDAIAAQAIVTVLDVAAAATCGTACGGAAVGVLEPVCQGAGAAAGVAEMVSVFAMSSGVV
QSIISGIGAAGGLGATAWGLSNAGDSGGWGVGTGADVDAAKKAEQTAQHKASELAQGNTT
TPAGPVGDADDVKNAQGEATKASGKVKDAKDAENSQRNAACMAAAFFTVLIGLRIANALT
YKAKLHKDACQAVTDLASKVTTTSPSTAGDGAGAQYGGYGGPTGNGNGSGSGANGGGGNT
GGGTTDGSGTTQTSCTGVNGCSNVPPTQARSTDGGNLIRSGLDKALGPKTAEIADLLKKG
LTPGQIIQGAMGGGNPEMAAAFGALATAAQEHASDLMGAVNLGMPSSAYSGGGGSGGGGS
RSSDSSNPFASLFGGGAKDAAGRTPGSEMFGAHKQNDIWHTGTPMNIFEIVSGKVSQVTS
RVGK*
>FG1_v1_90004|ID:100159807| protein of unknown function [Uncultured magnetotactic Bdellovibrionota FG-1]
VTFDLAFFCKAALWTSTFLYVTSPSMEKTSMEMILSELIRINSQVNELRGEFNELRAEYR
TKTRVHEENRFFSKNETEIHDLEPILKSFSEKIARYYGASPRFFEQRKQKISL*
>FG1_v1_90005|ID:100159808| protein of unknown function [Uncultured magnetotactic Bdellovibrionota FG-1]
MEKASIEMILAELLRMNSKIDGLQEQAKIYADKIDQQFNGLRTEFNGLRTEFNGLRTEFN
ELRTEFSELRIEFRIHANENKYEFQRVHKIMDGISEQTARNHEDITALRNPPKSTPSAF*
>FG1_v1_90006|ID:100159809| putative DUF2079 domain-containing protein [Uncultured magnetotactic Bdellovibrionota FG-1]
MLLCALLLALRNPIPLLRPEFWAEDAPEFFVGALSMGVKSLWTPVYGYHFFLSRVIALLA
NAFSVVWAPYFYAWLTFAIGAGVTGYFARDGFSWILPSARARVALCALLAIGPGTAEGFF
NLCNLSSVLTFLGLLLLLEKPFALSRFKLVFLIVLLFSAGQMFLLAPFVAYLGWRTQDRR
YFGLLLAFIPVILINAFGNHQVGTQTHLLNYARLWLLPQILLENSVVRLLMLPFLGDHFC
GLLMRNFWIFWGAVFLVLAVAVWFARSTRTWTNEYFFPLMLCFFCLVSQYGVVAISRGYA
IGQVLRNSGGPAWGLRYSYLPGVVALIFWAAVFYEIWRRAGGRWLRLGPGIGVLLLAAHC
VFSWPNIYRRVNVEWPKGAALLQQALDQRRDGTLVKPIQIEPFTWVHPMGWHPVHGRLSV
TVGRDGVF*
>FG1_v1_90007|ID:100159810| Methyltransf_25 domain-containing protein [Uncultured magnetotactic Bdellovibrionota FG-1]
MTQLAHTLSFSDKTLRQNAQKRQAGKTLVGIILKQAVSEKLKLRLMKGVNFRQSENTQAR
KAYQAMTISEFEGINARQQWANWRTVPRNLNGRVPNRPIFAVDLCCGVGQSTEVLSCFLP
PHSRILGIEANPEFVARARVRLDRYHHFDGTPAQVAFVARSVLEPFVDEQERPLAPESVD
LINCCGAVGVHFRPETTEKLAEQVAYVLRPGGIAMLDSGPHGTNAKQLTSILKKHGFERI
NAVKSCFIDYSVHVCFRKLSH*
>FG1_v1_90008|ID:100159811| putative CMP/dCMP-type deaminase domain-containing protein [Uncultured magnetotactic Bdellovibrionota FG-1]
MIQEIAWLEDGDWRYFATCPWPRPVADSAVVRLIEGIWEQKPEHARRILRRKIFTTAPHL
GEIDFGAVKVAAKRIAWGLAPPSPWPGHWIELKPSLDTSGWVDLATIPSFAADRTPADYM
QLARDLAARVQIQSAKYLSDRRIAALLVSPEGKLLSAAFNSSAQNRIRHAEVNLIRGYCG
ATQRSLAAGTQLYTTLKCCKMCAGMIWDAASNPMHLTVFYDEEDSGPMGRSTVLTPQSFE
RRRATRGQEPFWVQKVLERRISDLGLPAGPCWR*
>FG1_v1_90009|ID:100159812|pepA| putative cytosol aminopeptidase [Uncultured magnetotactic Bdellovibrionota FG-1]
MFKTPTFKVVSASLLSEPLSGSFLFLTHPKRGLPAAIAKKIVPARLAKHGALLGVRGAKL
ALYQGDATVLVMGIGEVESFSTQEAAEWAENAGHALLATKVERVQLVLPDEMRDPEVVFN
FLKGLCMANYRLDEFKTKKSEGPTELKEVSVSGAAALALAQQTFERVSAITEGIAFARDL
VELPSATASPKGIVDRFKKAVGSRRLSLEVWDEKKIAVKKMGLLQAVSQGSGTPPRFLIA
RYTGAKRSGTKTLFLVGKGVTFDTGGVNLKTVAWRELIGMKKDMGGAAGVLGAMLAIARL
KPSINVVGVTPLTTNQLSAGALHPGDIFRSFSGKTVEIQNTDAEGRLVLADAVHYAVTQK
ADWIVDAATLTGACCVALGAHLSGLFSNHSGFSDQVRRAAEASGEPTWALPMSPRYGDEL
KSQLADLSNMGKSRDGGATTGAKFIEKFVAGTPWVHLDIAGTVDLGEPAASAAQVPAAGR
MVHTFVTLAEELSR*
>FG1_v1_90010|ID:100159813| thymus-specific serine protease [Uncultured magnetotactic Bdellovibrionota FG-1]
MTRNLLLPLVFIFVAALSTLEAQARSRTRMFDPLMDTVADGMTEVASELARFSWSTFRAD
FLPNPNPLSAVSENYFEQKLNPSNPTDLRTFKQRYYVYSGYASGPSAPVVLYIGGEAPLV
PRSFMGGRFADQVAQKLHAHLVGIEHRYYGDSQPFAMLTPENLQYLSSDNALMDLASIQK
FLMTAKGLQGKWIAMGGSYPGALSAFYRLKYPELIAGSLASSAPVQAKNAFEEYDSHVTE
VLGPVCSDALRKVVTAAESALAVGGADALAFKDRFSAASVKNDGDFLYLLADVTADAVQY
GYPAKLCDQLVPALNPVQAYADYVRSFLKQREQTADDFSPAVAGRLGADESDGMRQWTYQ
SCREFGYWQDGHHDRARSVRSANLNADYDRGLCKRFFGLNSIADEAATNAKYYQPLLDPA
QTSRILFTNGSVDPWSELSITHQRGNDVNANTFSAMIDGKAHCSDLYGPNSDDPLSLTRA
RQQFLDVAAQWVQ*
>FG1_v1_90011|ID:100159814| DUF1566 domain-containing protein [Uncultured magnetotactic Bdellovibrionota FG-1]
MKFLFALRKRWFDLCPGEVLPLLFGQQILLLTALITSTVGCGALEQGGKSSAGAPIDMHY
ATSPAKYTVDTAITANKVVSEKSPLGFTISPTLPVGLSFSGLTGTITGTPTAITAEADYT
IKANNSYGSAFTKLTLAIVDKVPTISYGGSKTLSYTVGTPIATITPTLGGGATVACISVP
EIPQGLSLSAECALSGIPTAAALQTIYQITAINSGGSAALPLDITVIDLPPAFTYDSMTF
SLQRGTAISSGSPVNTGGVITSCASDSPLPAGIGLGDDCTISGVPTALADSATYTITATN
SGGTAGRSITLDVHDILPAISYSPASQTYIVKKAITALAVINSGGAIDTCVISPALPDGL
TLGNDCGLTGTATAGSATTPYTVSATNTMGTATTTLTIAVNDVAPTITYNGGPYTYTHGT
VIPTLTPLRGGGTSVACASSPALPAGLTLSPTCVLTGTPTVAIAKTRFNITATNTGGTGT
AAIYITVNPIAPNLTFAGSPYTFPKAVAIVPLTPTNSGDDATSCISAPALPTGLSVTGTC
VIYGTPAAVTPTATYTLTASNSAGQSTTSLGITITDTPPNISFSGSPFTFTHGLAITTVT
PTNTGGAITSCTSAPALPTGLSVSGTTCAISGTPTVVTAIQAYKITATNAGGNSDATIQI
TVNDTPPLISYTGSPFSYVKSTLITPLNVINTGGTIVSCGASPALPAGLSLSATCDMTGT
PTAVTPTGSYSITATNSGGSSTAAISITVTDIPPAFSYVGSPFTFTKNLAVGLPLTPTST
GGTIVSCAASPGLPAGLALSPLCVISGTPTAVAGTATYTITANNSGGSASTSIDMTVNDI
APTLAIAGSPFTYTNGSVIGTITPVLGGGAVTSCTSSPALPAGISINNTTCVISGTPTVV
ASVATYAITASNSGGSDSKNISITVKDVIPNIAYAGGPYTYINGTVITTLTPSNTGGAVT
SCTTDVLLPTGLSLSTTCVITGTPTVVASVATYNITATNSGGSAAPVPISITVNDIAPNI
NYLPTNYSFSYTINVAISTLKPNNTGGAITTCTVAPALPHGLAIADPDCAITGTPDTLVP
AANYIVTAHNSGGSSPQTIQIAILDVAPTISYAGSPFTYTKGSLIATLTPTLGGGPVTSC
TSAPPLPLGLSINNTTCVISGTPTAVTPTANYTLTASNSGGSATASISITVNDAAPAFSY
AGSPFTHTKDSAIATLTPTSTGGAITSCSSAPGLPAGLAVSTSCVVSGTPTAVTASATYT
ITATNSGGSASVPIVIAVNDIAPTMAALGGPFTYTKSSAIGAIIPTLGGGAVTSCTSAPA
LPTGLSINATTCVISGTPTAIASVTVYAITATNSGGSVSKNVTITVKDIVPNLTYVDAPF
IFTNGTPISTQTPTNSGGAVISCVSDVVLPAGLTLSSTCVITGTPSVVAAAATYTITPTN
SGGDGTPVAISITVKDTLPIISYAGAPFTFTKGSAITNKTPTNTGGAIVTCTDTTPLPAG
LSISNACVISGTPAGALGTAIYTITATNSGGNATTNISITINDPAPAINYIPTSYNFTYT
NGSAIVALTPNNTGGGITSCSTSPSLPTGLSIANGDCSITGTPTSVVNATNYTITATNSG
GSSSEVITITVNDTAPAINYAASPFTFTNGSAIADKTPANTGGTITTCSVSPGLPTGLAI
SPLCVITGTPTAISATATYTVTANNSGGNASTTISITVNDVAPTISIVGSPFTYTVGSAI
ATITPTLGGGTLTSCASSPALPAGLSINNSTCVITGTPTTPSGVTTYTITATNSGGHPTA
AVDMTVSNAKPNISYGGSPFTFERGTAISTQTPTNTGGVSTSCSSNPALPAGLTLSTTCA
ISGTPSVAASINTYTISATNAVGTGTFDISITINDLPPSIGYAPSSFTYTLRTTISTLTP
SNTGGAIGLCAILPALPAGLSLSTTNCVITGTPSVTHADTLYTITATNPSGTATATIHIQ
IKNLPVVAFYGLTALNQAWNGSAPGSRNVWKATQDGIDLTAITSNTNGCLDSINPSWNAT
GSQLTFGSLRDLTGITDGTSTPSFNLWTSSGLGASPTHLQANTLSTSSYSSDDPPVFSPD
GIYVAFSSKTAINGTDNGTASSSYNIFITKADGSVLPTALTQNTIFGFDSTSPVFSADGT
MIFFASKTALDKSWNATAATAGKNIWRINTDGTGLVALTSDNNAMIDHIEPALSRDGNTL
VWSSKAHILGINANSYNIWKMDIGGTNQAYLTSNTAPSFDSHNPKFAPDGSEIVFTSQMN
ISGNTSSSANVWVMSANGASPVALTQNLAGSKDCLMPQFSPDGTKIAFASLMDVGITPSS
SYNIFVINSNGTGQPTAITQNTNGGYGSFLAPFGAWFAE*
>FG1_v1_90012|ID:100159815| Carb-bd_dom_fam9 domain-containing protein [Uncultured magnetotactic Bdellovibrionota FG-1]
VDVEFSLEAGGFLTALFSVQSARSSYLNTALSADKSQWGLWDWDVVELFVSCAGRLDHLP
YYEFQVSPLGQFFELEIFEPRKKVNRDFSSGFAHSVRSQGPGKWEASLRIPLAQLGWDGR
TESIVGNAFAILGAPSEVPSDRTYRSLFLGHQEKPDFHVPAAFRRLL*
>FG1_v1_90013|ID:100159816| 23S rRNA (cytidine2498-2'-O)-methyltransferase [Uncultured magnetotactic Bdellovibrionota FG-1]
MPSLPRSPFIFAVCQVGAEAALKKEWARLRPDLRFAYSRPGFVTFKASASGKSPTEFSAS
LTIESVFARAYGLSFGKVNATEMPQIVAFARQLTSITGKRLRLHAWERDQYFPGDEPLGF
VRDVWNETQCSALRAIAEFDAYSKLFAADSTAESDDLVLDLVAVEPDEFWYGFHLHAPSH
SPVPGGKYKIELPPNAPSRAFIKIEEALRWSKIPLQAGDTAVEIGSAPGGASFALLKRGL
QVIGIDPGQMDPGVLKHPRFQHIKKPVSQVSREELPHSVQWLLLDMNSEPSLTLAAAERV
VSMLEDSLFGTVFTLKLNQWKVADQIPVMLERIKSWQTIKIRATQLASNRQEIVVVGFRR
LLQKSRGHH*
>FG1_v1_90014|ID:100159817|dtd| D-aminoacyl-tRNA deacylase [Uncultured magnetotactic Bdellovibrionota FG-1]
MRAVIQRVQEAQVGVDEKMVSKIGPGLLTLLGIQVGDDEATLRKLIQKICELRIFPDSAG
KMNLSLLDQKGEHLIVSQFTLVADCSSGRRPSFTTAEKPERANQLYEQALAWSAGLGVPT
VGGIFQADMKISLINDGPVTFVIDV*
>FG1_v1_90015|ID:100159818| GIY-YIG domain-containing protein [Uncultured magnetotactic Bdellovibrionota FG-1]
MKTFDRKFGKDFLASVPTNPGIYRVFSEEGALIYVGKAKNLRRRIGQYRNAKRRKKHLKM
RKIVADSARIEFEVCPTELAACLLEARVIQDLRPRWNTAGAFYFLYPLIGIKREQGVTYF
CFTTHPEAFSDFELHGAYRSRGITGGAFWALMDLLKWVGHKTPPNRKRVIPKYSYVMGYR
QLPESWMPIWSAFFRGDSREAMELLVLALVENAGARRSSKKVQKSLNGLKMFWRHEASLL
RNVRKTLNFETYPVGQKERDFLFLKRRYPASPSEEICVQ*
>FG1_v1_90016|ID:100159819| GH26 domain-containing protein [Uncultured magnetotactic Bdellovibrionota FG-1]
MSFWVKIVAACFLFQGFVGTVQAAPDDGFILTQWGRWTIPQAVRAIDDAARIGARNITVL
VHLCQDTRTSSDLRWCEAAPGEPLLSSFQGERLRQLLPEVRTRGLHFNFIPMVQAGGLDS
RQWIFPDNGPAWFRNYGDRMEELAWLAQKEGASSFIVASELTLLFLDAKGWRDVIHRIRP
IYGGHLTISPVFAQYPLIRFWKELDSIGVSAYFPLAINDGLTPIFLLEAAWRAQKAPLLA
FASLYDLPVIFVEVGYPTTDVAATRPWDYNWSKRKYDEKLPTKCWEAFRRVWGDEPRLRA
FQIWGVSGQPGEEPKAYSPMGKAAEPVVEQIFRQRARL*
>FG1_v1_90017|ID:100159820|recX| Regulatory protein RecX [Uncultured magnetotactic Bdellovibrionota FG-1]
MTPELDEILQRARQLALSRLAVREYSEKEMLDYLKRKSIPAEQASETVTTLVSERLLDNQ
RFVKTLARSQALRERGPGYILNQLRQKGIHIEMPQMREIFTEVSGQTELAVARKIVERRY
ANAPHDPTSLKRAYEALLRRGFSAEVARQALWNRPPSMED*
>FG1_v1_90018|ID:100159821| Gliding motility lipoprotein GldH [Uncultured magnetotactic Bdellovibrionota FG-1]
MFGKVGSVSIPVMALLFFSLAASGCKPATPLIDHVSVKSAPNLESIKISLFFSNTIKSEL
AGGFMVKDYGFLFVNPYTPSEPFELGFSLNIGLFKDPEYISLRPTTVLPNGIALGLEYPL
VEVKNTHPASSKFDLYAYVDISHSAWLGTAAIFEFINDQYFPNGLSVSQTFMPDAQGRPS
VIASVFGPTTQADGTMKRAGGITVLANVKQLFTHPNEAEFILYPHSKMVIEGPNAEVYQG
NPRKLLRLQNRLIRGLNQEGDLILH*
>FG1_v1_90019|ID:100159822|lpxC| UDP-3-O-acyl-N-acetylglucosamine deacetylase [Uncultured magnetotactic Bdellovibrionota FG-1]
MNFKGTQQRTLKDSITLKGVGIHSGRPAHLTMKPARPNTGIRFVRTDLDGRPEISAHYKN
VINTQMATTIGRGRICVGTVEHVLAALQGLGVDNAILEVDGPEVPIMDGSSGPFAEAITQ
IGTFAQFQRRAVLALRRKVEVKLGEKWAVAEPSSRMEIHGSIEWDHPAIGYQEFHYIEGK
TNFIELARARTFGFLDEVENLKRMGLARGGSLDNAIVLDRVNVLNPDGLRCADELVRHKV
LDALGDFRLAGIQIHGYFRLHRAGHDLHAQLLAAIFKDPNNYEIMDQVDATEEDYSPVHA
AMARTLAAV*
>FG1_v1_90020|ID:100159823|ruvB| Holliday junction branch migration complex subunit RuvB [Uncultured magnetotactic Bdellovibrionota FG-1]
MKEESLERLVSPQGSHEGEQVLEKSLRPAILGEYIGQRKVKDNLSLFMEAAKSRGDALDH
VLLAGPPGLGKTTLAHIIAHEMGTQIHTVTGPNVEKKGDLAAILTNLQPRDVLFIDEIHR
LQKTIEEVLYGAMEDYKLDLIIGQGPGARTLRIDLPVFTLVGATTRTGLLSSPLRDRFGV
QMRLDFYPVEELEKIVRRSAQLLDIGMDESGANEIAKRARGTPRIANRLLKRVRDFAQVR
MSKPSGRTVIDRPVAQAALALFEVDERGLDWMDRKLLLTIIEKFEGGPVGIETLSSALGE
ERDTLEDVYEPYLIQEGLIQRTPRGRVATATAYRHLGRTQALL*
>FG1_v1_90021|ID:100159824|ruvA| Holliday junction ATP-dependent DNA helicase RuvA [Uncultured magnetotactic Bdellovibrionota FG-1]
MIGYLSGKILEHTPGRVLVGVGASEQNGIVGYTVMVPESGGHVGLLPGNTVEFFIHTHVR
EDALDLYGFRTAAEKDLFLTLLEVNGIGPKMSLTILTGAEPGALVRAITGGDKVFLSHIP
GIGKKTAERMVLELGDKIRKKIDTGIYAAFASTKNTMATGATAAGPVSYAVPALVRDAAS
ALISLGYREQDALQTLQKVVNEADDPPQKVEDLIRIALRHLV*
>FG1_v1_90022|ID:100159825| crossover junction endodeoxyribonuclease RuvC [Uncultured magnetotactic Bdellovibrionota FG-1]
MRILGIDPGSRLLGYGCVDILGNQLRHVTHGTLRLANTGGKAVIPLEERLFLIYEGLSSV
ILEVQPTVLAIEKVFFAKNAASALKLGQARGVAIVTGRIHGLSIVEYSPSEIKQAVVGSG
GADKTQVARMVSLLTGQKDFATMDASDALAIAICHAYAAKTIGVKSAGFGDALHAASGRR
SKKASSLAESLGITPESVAGRRRVRLER*
>FG1_v1_90023|ID:100159826| N-acetyltransferase domain-containing protein [Uncultured magnetotactic Bdellovibrionota FG-1]
MYKIKMLTLKIVETAAEWKKFIALPWDIYAKDSHWVPPLKIAVRDLLDVQKNPFFKHAFM
HAIMAYRGDQVVGRVVGIVDENHNRFHNEKTAFFGFLEMTDDPVLCRALMDDVAAWAKKK
GMKTLRGPMNPSINHECGLLVDGFNDSPTVMMTYNPPYYGPLLEAWGLVKSKDLLAYEIN
GRKARFSERLLAQAERLKAKGAVKIRIAELKNFDRELEIIQDIYNDAWEGNWGFVPMNTE
EFRHLAQDLKMILDPRLVFIAEVRGQPAGFALALPDVNQVFKKVKDGQLFPTGLAQLLWN
LKGPGRKKTINRCRIVTLGIKRQFRELGIGPLLYTEYFKRGPELGYPRGEASWILEDNGP
MNKALQLMCGERTKVYRIYDRAL*
>FG1_v1_90024|ID:100159827| conserved protein of unknown function [Uncultured magnetotactic Bdellovibrionota FG-1]
VLPRVSSALAQHISPISTASTSHQQASNQNAHSKPKQQESPSEEKAPQEEPRQQQGQPPE
SPQTPQAHSGAPPGATIIPFPSKKGEVQYDASGFPIVNAQVEERPRIPPGITLALIEFVH
LLQKQRTTLLGWLGATVYKTAPRLQKKGGRVRKGMMLDEDAH*
>FG1_v1_90025|ID:100159828|srrA| Transcriptional regulatory protein SrrA [Uncultured magnetotactic Bdellovibrionota FG-1]
MKKVLIIDDDIENGQLVADMLRDKFEALIATSGREGVSLAIRQQPDLLLLDVNMPEMDGF
EVCKKLREHPNTRQLPIIMLTTASSLDSRVRGLDIGADDYITKPFQVRELVARVQARLRV
HEAVRQAESVLELGNLKLEAKSFQVWVDSNAIKLTRIEFELLRYFIEHPNEVVDRHKLLG
DLWPDAIVTNRTVDTHVANLRKKIRGFDHPLETIYGSGYILKTTA*
>FG1_v1_90026|ID:100159829|hitA| Protein HitA [Uncultured magnetotactic Bdellovibrionota FG-1]
MTDASKEACIFCKIISGQIPAPRIFEDESFICIRDIHPQAKIHLLVLPKQHIESLDAAFP
QSGAAQTDLVGRLFEVGTHIARANRLLPGGFRSVINTGVHGGQTIFHLHLHLLSE*
>FG1_v1_90027|ID:100159830|murA| UDP-N-acetylglucosamine 1-carboxyvinyltransferase [Uncultured magnetotactic Bdellovibrionota FG-1]
MDKMRIRGGKALHGTVQVSGSKNAALPILIASLLTEKPCRFRQVPNLQDVRTVLKLLQNM
GVELEDYLDQNQVTLSGHAIQNTEAPYDLVRTMRASVVVLGPLLARFGKAKVSLPGGCAI
GARPINFHLTALEKLGATIELENGYVIASAKKLKGARIAFEFPSVGATENIMMAATLAEG
ETVLENCAREPEIVDLARALRAMGAEIAGEGSEVIRIQGKTSLQGCDYQIMGDRIEAGTF
LAAACATQGTVRVEGLDPIFLESVLVKFEDSGARVTRGQDFIEIAAADRPRSTDVTTLPY
PGFPTDMQAQFMALMAVAEGTSLMTETIFENRFMHVSELCRLGADITIRGNTAVIRGQKR
LLGAPIMATDLRASASLILGGLCAEGETLINRIYHLDRGYERMEAKLSALGAEIERIR*
>FG1_v1_90028|ID:100159831| PrmC_N domain-containing protein [Uncultured magnetotactic Bdellovibrionota FG-1]
LANYRERPHSFQQALKAAREVLGANAQLVAKGSIEAEAEILVQTAVFQATGKALSRLDFF
SRLEDRFPEAAADKLLLMAGMRAEGKPLQHVTGVQVFLEHEYEVGPDVLIPRPETEFLVV
QTIERLAARGLEPQLGLEIGIGSGAISIELLCAFPSLEMIATELTVEARQRAQSNAHRIL
GLAGCRLKILRSESPLEVCEPFRKGGPELRADFLISNPPYLGKSDPIEEEVLQHEPGAAL
FAPSEDLVYFYRAIAQGGKELLLEGACAFMEIPPERADQIVEIFKAERWSSVTILPDLTG
RSRVLIATWAEKG*
>FG1_v1_90029|ID:100159832|prfA| peptide chain release factor RF1 [Uncultured magnetotactic Bdellovibrionota FG-1]
MFDKLESVEQHFLEIESRLGDPGIANQPSEFRRLSQEHASIGEVVAEYRRYKKIQAEIAS
NRELMYGRDSEISDMAKEELNVLQPALDQSKRTLQILLLPTDPNDHKNVVLEIRAGTGGE
EAALFAFELFRLYQRYCERQGWRVDVLSTNPTGLGGMREIIAEIQAQGAFSRLKFEGGVH
RVQRVPATEAQGRIHTSTVTVAVMPEAEEVDVNINPGDLRIDVFRSGGAGGQGVNTTDSA
VRITHIPSGLVVVCQDERSQHKNKDKAMKILRSRLLDLELAKAAKTVSDARRAMVGTGDR
SERIRTYNFPQGRLTDHRIGLTLHQLPDIMEGRIDEVISSLQSFYQMEALKAQGIGG*
>FG1_v1_90030|ID:100159833| DUF1385 domain-containing protein [Uncultured magnetotactic Bdellovibrionota FG-1]
MMLLMKNSAPTQFTSIGGQAVIEGVMMRSPHFIAIAVRKPNQKIVIRNEPHLSVAHRFSI
LKKPVFRGVVMLFESMLQGIDALSFSANIAADEQDLGEEISSWAMVASIVSAVVLGLGLF
VALPHFLTAVIATRSGSGVTAQSPLFHIFDGLLKMAILLTYVYLISLMKDIHRVFQYHGA
EHKSIYAFEAKEELTVENARKYTTLHPRCGTSFLLFLVLISIAVFSIIFPVFRLTELAAN
PVLNHALMILIKIVLMLPVAGLSYEFIKMCACRMENPIFRAIIWPGMFLQKLTTREPTDD
QLEVALASLQAVLRLEKGVPISEQAMEITQLSDLGLIHANVAEFPEA*
>FG1_v1_90031|ID:100159834|rpmE| 50S ribosomal protein L31 [Uncultured magnetotactic Bdellovibrionota FG-1]
MKQGIHPVYSETTVQCACGHVMETRATKEKIKIEICSNCHPFFTGKHKLMDTEGRVERFL
NKYKKK*
>FG1_v1_90032|ID:100159835| protein of unknown function [Uncultured magnetotactic Bdellovibrionota FG-1]
VSLITLFAGIVSRWNCLTLELSHAGIVSYRERSAAPAAPAAPAAPAAWRIPH*
>FG1_v1_90033|ID:100159836| RHH_1 domain-containing protein [Uncultured magnetotactic Bdellovibrionota FG-1]
MRTTRVIAFSVPPDFENEIQKHAKAEHRTISEYIREAVRQYMSLREFEQTRKTVTKRMKR
KGLKASDVEAALSEVRKRD*
>FG1_v1_90034|ID:100159837| putative toxin-antitoxin system toxin component, PIN family [Uncultured magnetotactic Bdellovibrionota FG-1]
MLRAVVDTNITVSGLLFGGLPLKVIHAAIARRFVWVTSPVLMDETERVLRSDKFGLSTDE
IKALISPIFGVAEIVIPIHTLDVIERCPADNRVLECAVEGKCSAIVSGDRRDLLSLKTYR
HVEIITARQFLDRV*
>FG1_v1_90035|ID:100159838| protein of unknown function [Uncultured magnetotactic Bdellovibrionota FG-1]
MQKLVYSGKTFVVSYENFNEKPKMVFLKQFRKMPPFSINEGKLRDSMSAIARLLKGA*
>FG1_v1_90036|ID:100159839| protein of unknown function [Uncultured magnetotactic Bdellovibrionota FG-1]
VRKNRGISVEKNGKAWIVGNFFPAHHSHFVFFSRHYPLNPLKTLHDYVISADEQSMGRWQ
ARSQLFEKLWTHLXX
>FG1_v1_100001|ID:100159840| protein of unknown function [Uncultured magnetotactic Bdellovibrionota FG-1]
MKVAVVGATGAVGKHLLAVLESRKFPVTELVPFASSRSEGKEIHWNGRDFRCQVLRKGCF
EGVNIAFFDASDAVSKEWVPQAAESGAWVVDNSATFRLEDDVLXX
>FG1_v1_100002|ID:100159841| CDP-diacylglycerol---serine O-phosphatidyltransferase [Uncultured magnetotactic Bdellovibrionota FG-1]
MRKIYLVPNFVTTANMFCGFYSVVASIQGDFTSASWAILAAAIFDMLDGRVARLAKATSE
FGVQYDSLSDLISFGMAPGVLLYQWALQPFGRVGWAAAFLFLACGALRLARFNVLAGVLS
KAYFQGLPIPMGAGMVATFIIFSQTLGWTVEQIQVPVLILTFGLAGLMVSTIKFPSFKEL
NWRSRASFGYLMMGVLAMILIAAKPEVTLFVLLSSYVGLSLLWNGYRLAIHKPIVLQKGE
VPPPNVEGTVK*
>FG1_v1_100003|ID:100159842| DMT family transporter [Uncultured magnetotactic Bdellovibrionota FG-1]
MPNSDSTFNCSLSGHNCVLVRLNCMLSIGNMDTSTWLGPLCAFAASITWAVGSAQYSRLS
RGHSPFAVNLARATVALPLFLVCSMWMAGGPVELWVRVWQMAPTQVFWLAVSIFASYGMG
DVLFMWSTRSLGVPAALAIGSTYPLLTAGVGTWIQGEPITFHQIVGLFLTVGGVIAVILS
GSEPTPASSSGLHAAPKHLTRRGLGVALAFGTMLMWALNSVATSYAGKTVDPFLANLVRM
PFGIVMSIGMGRVLARGTEVAIPFRLIKKSLWVFVLEAFGGSVLFIYGLSHSPLAIGSTL
ASLAPVLSVPVAWALKLERFSIQRTLAVIAVVAGLALLVGGGWFFA*
>FG1_v1_100004|ID:100159843| AAA_14 domain-containing protein [Uncultured magnetotactic Bdellovibrionota FG-1]
MPHQRPRFSEAKIKKMATFWPVIGVLGMGQVGKSTLLRDRLGIENYLTLDDEEIRAEAQL
SPRVFLGKNQSTPTVLDEVQKAPHLFDALKALVDRKKVPGRWYLSGSVAFSQKLGIRESL
TGRIGLLHLYPLCLAETNQQPLKILKKENDFLHPSSPRFRAEDVAEQMSLGGLPVPAFVR
DPKMRTEYWNNWLDTTIARDASRAYGKGFDPDYCFSLIRMLAKALPKGEYPSLNEITGDK
RKAKRYIQALENIFFLRRFTIHEPGVGNDHWIFGDAGLAFHLSPQKEGPEVSLSIARHYL
LNEIFCLNEYQGFVVQKTFYKSIHGPVIDFVWNGIPIKIIHESIAPSQMEYHSRSLVGAM
KALKVKRAVLLAPVNTVHLPKQGVCLLPWGFWS*
>FG1_v1_100005|ID:100159844|vapC| Ribonuclease VapC [Uncultured magnetotactic Bdellovibrionota FG-1]
VIVDTNVWIDYFLGKSGEDLELFRTALNEGRVVMAPAVLSELLISTEMTGEVEKALSEMP
IAMPAPDFWKETGKLRRRLAQQGTNATLADCLVVQSCLEHGFPLLTRDKGIKKFGAKVGL
LLV*
>FG1_v1_100006|ID:100159845| CopG family transcriptional regulator [Uncultured magnetotactic Bdellovibrionota FG-1]
MKNHSLKKVTMELPANLVKAALAETKQSLTETVRQALEILVARRASKTLAGLRGKLDLKI
NLSELRQDRKL*
>FG1_v1_100007|ID:100159846| protein of unknown function [Uncultured magnetotactic Bdellovibrionota FG-1]
LGRVIPFSQFDKYLKAKSAEADYCPGTILDTNILISLTYEVKKDHDEVFNFFASITDMPP
LPMWAGQKTS*
>FG1_v1_100008|ID:100159847| putative Transcription termination factor Rho [Uncultured magnetotactic Bdellovibrionota FG-1]
MEKKKRKPLHELYESMKELRKRPPNPAAVDKFNELMRKDEELEKAEKAKRDSERKKIARD
PEVGA*
>FG1_v1_100009|ID:100159848| formylglycine-generating enzyme [Uncultured magnetotactic Bdellovibrionota FG-1]
MKQYNGKKVGLVLSLGLTSLMLGSALTPQAHAAQPATLSSLDEGTETQLTLGQIADLLPW
ATDSQKKLKDLLEVIKSMSLLEKRDALYRGIYEVFPQGGQSRRTEILMRFVLNRGIKIAR
EIYQNSAPGESGVTDAQVRILKSSVEMAIGYYESDVAYLKSLQNGGTPMQIAFARFGYDY
ARALMVQDRAITNAKAQYNAAMMALEWLKVDLNRDEKLRTSLASVIQQLDTFTRSVPEQA
GNDDGQTVSLMPRIRKAYQTAMKNLEGAITPAQPPLDASHSTSEPFEMKFKEIQPGSFMM
GSPEGELGRDDGEDLHRVQLTNRFEMQQTTVTQRQYFEVMGSMPSRFKEANYCPKSFITI
HGTGLCPNNPVEQVSWDDAQSFIQKLNATLKDGYVYRLPTEAEWEFAARAGTSTAYSFGN
DSSQLALYGWFEGNSGGQTHEVAQLRPNGFGLYDMNGNVWHWVQDWHGDYNSTAQMNPTG
ASSGSSRVVRGGSWFFVAQFLRSAFRNYVGPDYRSPGVGFRLVRTR*
>FG1_v1_100010|ID:100159849| putative Phytase-like domain-containing protein [Uncultured magnetotactic Bdellovibrionota FG-1]
MKKLTMTGLVISVLASVQGLLASPGFADARVQGQNPQAIPTDSYEGKDADGNKEILMVRP
LSGRNASMLGLLVWDDLKIGRIYVIDPIQPGISYMMTPLQANDDGSTGMNEDPSLTLTLD
GNMDDGRPGFTIASSGVNNLVGFQGSIRFKAGDTSHVKWTHFQWGRYKNVDNSDDKATIS
PVDPRTGQATAVFGGALNGSYVMRQRFSGFFVFHKTVVSGTGTETDVKAAAVGMFILGRL
VVVDPNNGKVLARYKFY*
>FG1_v1_100011|ID:100159850| putative Tetratricopeptide repeat protein [Uncultured magnetotactic Bdellovibrionota FG-1]
MKPRNGSISYLVYLSMLASLLGAGSKAMALTMKEGGSNNGGTDRASTLPEVVSQWCRGSQ
VILDQARDEAAMQDLLQDSAGAVSLLMQGLEQALRAQLINPVEPKDSLTRQAIERGLRLG
RALRAQADAQGDNLEGVKSFLLSYYSFVKYVSNEIDLPIFIPFHGCRARTEAGCNQFDEG
AYERRFVEYARRQIQLYSDNFVLNAPASGGVETFPVHNGAQALKVLEFITQWAAEDLSQS
LRSARYACAITDLMQINGKLAAFNGGNHAVYGGDVRYALNLASDKVNEVLALISNGCGK*
>FG1_v1_100012|ID:100159851| DUF4423 domain-containing protein [Uncultured magnetotactic Bdellovibrionota FG-1]
MTQQVGIHSAVLKTGSKGDSSLLSVFEYTDYRTYLRDAYEQKRKRNPSFTESAFVRKTGL
SSNSRGYFKLVVQGKRNLSATTIRGFSEALELSSKESLYFESLVQFNQASKPRDKSYYFQ
RLEASAEGRVSKQFELLCSQYNYYSNWYVPAVRELVGLARFQEDATWITSMLRGKITKVQ
AAEAMVHLERLGMIRRNAETGQWEQSEPLVKYTGNVFSYAVQKFQAEMLARAQESLTEDP
YSERRASSITISCDHDRLPEFIQMIDEFRDAVNLKFGVGSKMPDTVFQLGFQVFQLTPIQ
PLKPSQKQERVK*
>FG1_v1_100013|ID:100159852| putative DUF4157 domain-containing protein [Uncultured magnetotactic Bdellovibrionota FG-1]
MLKLKVFLKIQLNQSGAVLTLGSVFLCLFSLQSLADTRLAQTTRFDILAEEVQKGTELAS
TLQGEAVGRFLENRVIPSLPTEIASALPDQKIQIRFRRGLEADGLFLAPPNGTNGTQDSA
TLRIEIRAELLANRDLSPLIAHEFFHALHFRLHPDEEPWVREGLAQTFEYLILHEFNGAN
VAAAFAYPTTPLQGNYSTSKIVPAQYGHDLFYFYYLWSQCGGEPLFWNIVHGQPERFGAE
GITAALNSMNSPKPQCQDFSASAESFEIARIQNESGSNNEDPERYHLWSTTLPQGQPLDS
INKTTLKELQPLSPLVLRVSVSVKLGAFKSIKTYWLHRRFPYEVQAFSPNKSDDSWWQVL
LKL*
>FG1_v1_100014|ID:100159853| Nucleotidyl transferase AbiEii/AbiGii toxin family protein [Uncultured magnetotactic Bdellovibrionota FG-1]
MVRKKFLHEHEEFEELIRIVSDELTIVPQLVEKDYWIMHCLWGMQAQGLEFEMKGGTSLS
KGFQIINRFSEDIDIRISPPAGMEVKTGKSHDKPAHIKTRENYFKWLQKTIKIPGIASVD
RDTGYDDEILRNAGLRLIYKSHFPILSGVKDGVLLEVGFDDTAPNRPVTISSWGFDRALG
QKVAVRDNRAVDVKCYAPEYTFVEKLQTISTKFRKQQETGSVPTNFMRHYYDVYQLLGQT
VVQKFIGTEIYEARKRQRFRTGDNLKISENEAFILSDPRIRALYQAEYKKTYSLYYKGQV
EFLVLLKRIEGFLPKL*
>FG1_v1_100015|ID:100159854| Transcriptional regulator, AbiEi antitoxin, Type IV TA system [Uncultured magnetotactic Bdellovibrionota FG-1]
MRIKKLEKLKANLRPGRSYRRADLAPFSKSVDRHLQELVRGGTLKKLRAGIYYCPKQSVF
GEVPADDYEAVRTFLKDDRFLLTSPNVYNALGVGTSQLYNKVVVYNHKRHGEFVLGGRTY
SFRVKHHFPRRSVTQEFLLVDLVNNILELAEDREQVLARVRERVRLMDAVRLKRAVLEFA
NIAAKKFFDEVFAHGA*
>FG1_v1_100016|ID:100159855| Tetratricopeptide repeat protein [Uncultured magnetotactic Bdellovibrionota FG-1]
MNSKLVSVLFALLFSMSAAAQPNGNRFPQPIPQPAPPPYGESDPGSDPGSMMPMPIFQND
PSYLWCGNVLAVLQEARDQADMALSMGNAQSAQQILMSGLRQAAAPGFQIQPLTARAIAR
GPQLASAVTAVVAGAPNGLQTATHFLLGYYDFIIHVANDLDLSYYIPYQYCHRRHCGDYA
VDEGAFEERFVEYAKAQVQLVLDNLAESYGYQVFPIGNPRAYLKALELTTGYAVNDLQQS
LWSARYACGIQSLARLRQRLASFNAGSPIPYQGNPVIAVSSSYQETQDILGSINVGYGCS
GR*
>FG1_v1_100017|ID:100159856| exported protein of unknown function [Uncultured magnetotactic Bdellovibrionota FG-1]
MKFYRLALVLLFCQAAVAAPLDLRSFAGNFDSLTLTQSMKQDSSRSEGLRGTAVATYESQ
VQLSSLAGSFEHLTVNVPSGYSSPQQEIFEFVRNEQGQLIFLDTRVTESGTKQPAPMPLQ
QNGTTFSGSQDYSFFGKMEKSAMMLDLLDSRHMKITKSFTCCKMSLGHLGCAMTGMCSDV
YTLSR*
>FG1_v1_100018|ID:100159857| exported protein of unknown function [Uncultured magnetotactic Bdellovibrionota FG-1]
MKLNTPLLVTGALLAAFSQYTCADAQPSNPCQDSIITVQLRGIRTRQDAALLDVRQVLMR
YFDTYQTFYDQGNHEYPIYKKTFLGGEKMDGNLFSGTLKSAVCPRSGYVDTVVGSIQTEL
EVVSNKYSGFFGGIELSIQVLSASRVYRAWACSPELHSYFVRYNPKYTGLIDWSKCLRPG
TAFGASQESWTEVNPFLSKTQWCSTPEDMEKERTRLEHDCTGVSSVELYTSPLTAAIIAE
HLGLVIVHNEPSTG*
>FG1_v1_100019|ID:100159858|ade| Adenine deaminase [Uncultured magnetotactic Bdellovibrionota FG-1]
MRPAHSLQLRRRIDAAQGRIPCDWVLKGFHYLDIFSCEWREGDISIIDGVIVGLEPGLQG
QRILEGRAGGQRRWLVPGFIDAHVHVESSLLVPHHFEEVVLPQGTTTAICDPHELSNVVG
VPALQYFLDQASGMSLDLRVMLSSCVPATQMETNGGGVLSASDLLPFLSHPKALGLAEMM
NVPGVLGADPAILEKLEKFSNVPMDGHCPLLSGAALSAYAAAGISSCHESSRFEEAAEKL
KKGISIWIREGSVAKDLHALAPLLTLATSTSIGFCTDDRNPLDIASEGHLDHLVRSAIAL
GVSAAVAFRAASWSVARHYGLKGKGAIAPGYVADLVVLRDPEQVAIESVFSAGKPVQELN
FSVTKKGSFANTVKAVAPEISDLEGPVGRVHVIGVEAGKILTRHHILAHDAVGVARLSVL
ERYGHGSKPANGYVTGFGASFKGAIASSVGHDSHNLIVVGSATSDMRAALAALIQSGGGF
CVVKDGAILAHLALPFGGLMTDQDPKKVTQSLMELRKAGQSIGCELPEPFLQLAFLSLPV
IPSLKLTDRGLVDVDQFKIIDVRV*
>FG1_v1_100020|ID:100159859| tRNA threonylcarbamoyladenosine biosynthesis protein TsaB [Uncultured magnetotactic Bdellovibrionota FG-1]
MKLLAWDTSSKAGTIVALEWDAASKEGWQAVRLVTELAFNVDSAHSERLLWGIDQVLEAA
RWTLEQVDVLGVGVGPGSFTGLRIGVTTARTLAHTLKKPLIGVSSLAALVRPAALAFSVG
KGARSRAVVVAATDACKGELFCLWGSARSILDCVSLSDGDVPGLWKRGVEEQVLSPDDLI
KGIKRKLTEGAGASGWVVVGEGRHRYLEAWKNLPQAKRLDLSLSFPDQIQGRYLGQLVWE
AFQAGHARPALDIYPRYLRASDAELKLKAGLLPAGPTRGARGEGSET*
>FG1_v1_100021|ID:100159860| regulator of sigma E protease [Uncultured magnetotactic Bdellovibrionota FG-1]
MISVLGFLIILGPLVVVHEFGHYFFARLFGVRAEIFSIGFGPRVWGKQIGETEWRVSAIP
LGGYVKLLGEDREAELNPTDTARALHRQPPWKRFFIFFGGPLFNFLFAIVIFMAILALGE
KQMASVVGRVVHHSVAEKAGFQSGDQILKIGDKPVRRFEEVLLALNENPGRQMQFEVQHP
HGKGTAVLSVTAGTENGLNVYGEQTRVGEIQGLLPFSRSTHVGVSKPQSVAGLAGLKTGD
QIVEWDGTALTNWEELEFRYGQLGSGQAVRLKAVDSHGVNPRLVTFTKPFNGAGEPGADW
GLNSSELFIDKTIADSPAEKAGLKSGDRLISIGGIPMRSFFELKEAVQSSGERIGKVTLS
WERGGKTTGVTVDPTATAGKDALLNKTTTYTVGIMPMLTTVEPATVVERVWNPFVLLYRG
IERVYTLTARNFVSIGKMLGGSVSSKTLGGPIMIGKIAGESLAHGLIAVLTTMAILSIGL
GVLNVLPVPVLDGGHLVLLLLESVRGRPLTLKQMEIIQSVGLCLILLLMVLVFKNDISRM
TS*
>FG1_v1_100022|ID:100159861| phosphatidate cytidylyltransferase [Uncultured magnetotactic Bdellovibrionota FG-1]
MNSELSKRVSTGVVGGAFLLALIIWGGWIGIFVLTVILSLGMLFEYAKMTLTLSDQVEKR
YALLCVSWFSSWVLFLVPRSEFETLIFCILGLFLYFLLTAWRHTGAAFTTHFNELALSVL
GLIYLSFLPFFLPRIHQAVNGIEWTIVFLLIVFAGDTGAYFTGKKYGHTKLYPVISPKKT
REGAMGGLAAGYVLALIAKLTFFREMPWAAVFVTPGLVGVMAQLGDLCESLIKRAYHTKD
SGSILPGHGGFLDRFDGVVFSLPVMYACIRFLN*
>FG1_v1_100023|ID:100159862|uppS| ditrans,polycis-undecaprenyl-diphosphate synthase [(2E,6E)-farnesyl-diphosphate specific] [Uncultured magnetotactic Bdellovibrionota FG-1]
MHVPRHIAIIMDGNGRWAQRRRHPRVYGHVRGTARVKTVVREADQLGVKALTLYAFSTEN
WMRPATELRVLWKLLKKFLTRELDELNRQNVRMHVIGETERLAPDVREVLDRSIARLSGN
TGLQLTFALSYGSRRELVRAARLFAEDCLSGKKVPSDLDEALLPRYLWTEKLGDLADIDL
LIRTSGEKRISNFLLWQAAYAEFFFTDLCWPDFGPESLQEAVESYSSRERRFGGVK*
>FG1_v1_100024|ID:100159863|frr| ribosome-recycling factor [Uncultured magnetotactic Bdellovibrionota FG-1]
MSKVIIDSIAQHMDKTIQSLKGELVKVRTGRASTALVDNVQVDYYGSNVPVNQVANVTTP
DARTIQIAPWEAGQVGAIEKAILAANIGLTPQNDGKVIRISVPAMTEDRRKELAKQVKKM
GEEGKVAIRNHRRDANEEVKKQEKAKVLSEDDAKKALDLVQKKTDEKTGEVDKIVAAKEK
EILTM*
>FG1_v1_100025|ID:100159864|pyrH| UMP kinase [Uncultured magnetotactic Bdellovibrionota FG-1]
MVAATGSSNRRSEPYKRILLKISGEALAGQAGYGIDTDVLKVLALEIKEIHAKGVQIAVV
IGGGNIFRGIKGATQGMDRASADYMGMLATVLNCLALQDALEHEQVHTRVQSAIEMQELA
EPYIRRRAIRHLEKNRVVIFGAGTGNPYFTTDTTAALRAMEVGSEVVLKATKVDGVYDAD
PKLKPDAKRFEEMTYLDVLQRGLKVMDSTAISLCMDNQLPIIVFDLHEAGNLKRIVEGQP
VGTLVH*
>FG1_v1_100026|ID:100159865|tsf| Elongation factor Ts [Uncultured magnetotactic Bdellovibrionota FG-1]
MEISASMVKELREKTGAGMMDCKKALSEASGDFEKAIDYLRKKGIAAASKKAGRATKEGS
VSSYIHGEGRVGVLLEVNCETDFVARTEQFKSFVRDVAMHVAAAAPQWVRSDEVPADVIA
KEKEIAVAQMQASGKPAAVLEKIAEGKIKKFYEDNCLMNQLFVKDPNKTIEQLLKETIAA
LGENMSIRRFSRFVLGEGMKEVATD*
>FG1_v1_100027|ID:100159866|rpsB| 30S ribosomal protein S2 [Uncultured magnetotactic Bdellovibrionota FG-1]
VFRIPLFYFVLKNDQEFLSMPAVTMRELLEAGVHFGHQTRRWNPRMKPYVFGARNGIYII
DLQKTVDSARAACTFAASVTAEGKKVLFVGTKKQAKEVVEEEAKRAGMYHVTNRWLGGML
TNYQTVKASIDRLKKIEALKVSAEWDEVPKKEQSRYDRELDKLQKSLGGIQDMKKLPGAI
FVIDTEKEHIAIKEAKKLGIPTIAVVDTNCDPSNISYVIPGNDDAIRSIRLFARLIADSC
LEGIKTFQEKLRAQEVSEAAAREEADTEKKVSRFEGDIDLQGVDEADLDAQEAAVEETAA
GVEAAAAPVAAVEKQSEVAPAKAAAKPRTKKA*
>FG1_v1_100028|ID:100159867| OMP_b-brl domain-containing protein [Uncultured magnetotactic Bdellovibrionota FG-1]
MRVHVAFIAAVAIILLSGCSTVAIPVLRHQTAEALGTQRFRVMGHIETARVFEPLATDQT
LGIDQGASLFQGTVLGVRGEAGVSPKFDVQLGALFSSSGGGWRLGAKYEIVRLGGRFASA
VSLGYGAASGSGTLTYLTAGQPVEMTQTISANCVDLAFPVSFKISPLMTAYSGLIFMRSY
VSGNLGSTLVSDYSHDYGTNLGMKFSEGRFEGDVEIAFLRVSDPFAVSGRFIPYFGGSFG
VTF*
>FG1_v1_100029|ID:100159868| Helicase [Uncultured magnetotactic Bdellovibrionota FG-1]
MLYYSQIKREFKKLTWKRGQTYFREERVSDVRLDGDLVMGKVKGSDEEAYETGLVMARGT
ILNSRCSCPAHRAYEDHCKHVAALAIWVVERGSLLRSGAGGHDYGMAEVMPSARPLVIIN
QERAKRDGRLRKLLQLNPILLESSFTVTRSQVGALVEGRDMDGRTYNVPITLIEAAALHQ
YMGPQDLPGRTRRVPVPAEAVTFVRGMFQGRSISALTCEPALRYIDPASKIVQVITMNYL
QRMRDPGVFKTSLGVELQILPHAGNDLPIVGTLQSGKVIFQGSEALDNLGRLLTDRKRNQ
IVLDASIQTEIDPTPLRLASFSVGKKGASSRSLSYEFKGDNFKLSSDEMQELQARGHLSN
EFVWKDGKIYRLATSLSTLAQHSNRSGTAQGEGGADSPHPASLPGSKGVAGAFGALYDDG
EYPLHPLAVYRLSLELGVETVNVDPDWEEYHQWWKEFSKAKIPSLPKVDYGFSLRDYQIN
GLSWMWTLYHRGLSSLLADDMGLGKTHQVLALLTSMYRRRTGKPKLPTLVVAPTSVVAAW
IQKMEKYETGLKWHVFHGKGRTLPKSGTDMILTTYGILQREPLLRERDWHAVILDEAQAI
KNSSTLSARSARALKSKFRIAMTGTPVENQASDLWSLMEFLIPGYFGSLARFKRLYGSGR
DILNDSQAQALKRLTSPFLLRRTKAQVLTELPEKTEELRFCQMTAIQKKIYRAYLTSAEA
SNVRQSLEGAGKVDYAGILALLTRLKQVCDHPQLPVLSAAANQRSESKAIAVQGPAPVGA
PIQVIRRRAVDVPKGGKKKGQAVASSRLLVAAEALQKSAGRGVIVKPQPLHKSINPFESG
KWEVFEEILNEALGSDLKIVVFTQYLGMIDLVGDFLQSKSVGYTELRGDTLDRAARLAKF
ANEPECKVFVCSLLAGGLGIDLTAGSVCIHMDRWWNPAKENQATDRLHRIGQTRGVQVFK
LQIPGTVEDRIAGIIENKLALSDALIEESPQGLKGFSRKQLLDLLNPNADLGEDADEVDQ
AEGPAREDLPSEERASAL*
>FG1_v1_100030|ID:100159869| Polyketide cyclase / dehydrase and lipid transport [Uncultured magnetotactic Bdellovibrionota FG-1]
MSQAIGKVSGWMILAFTLSFAAQADIYSRLSPEDQAKINQGEQVVQSEDMDGSVWPKITV
LQRAEAMPDQVAAILFDYPLHTAMFEGITKSQPKNPGAVVTEVDYTMTFPRVLGIALPDE
DYTVLDTLSAYPDGYEISWTLVKAMTIKDSTGSAKFERLGLGTLISYTNFISPPRPSLAK
LIVKMAFQRVSDTVSSLGKHAEAERTSNPALLNGQLAALHKALGH*
>FG1_v1_100031|ID:100159870| exported protein of unknown function [Uncultured magnetotactic Bdellovibrionota FG-1]
MHGPIVRKIPGYALILTLSTLSLTLSACSPSSWFSKGSDTGVQNNGVYRRVNSQCAQMDL
SRSQLDLVSTRKLVECLDHGSALGAVGTWIRSLKDEELLPLITSVNRTFLNQPDLLFALE
RSFSDMDEQGVLRPTLASVGQLLNQDEWIDRSIRILKKIYAPTGKLDPQLLQALAKLSTL
LTEEKVSDAIDLAILLTSAPSFSSLWHQLTLTEASQSRPLDPAISQGLVNALRAPTQWGK
ELMTLTIQGHGLKWVDRIIPSDPNEIKTAIPRLASIMDVTLAHQARIAHPMSLLFEALQK
PVSCLQGARAMKHVSMDMLRDLSAIPSSQAASFIQRDRLLEIYLTSPWCTFPTELSQHYP
ALMELASSAAIEPLADVLRVTYQIGPEGAHPIADFFIRALSDPAFRSLLPALSELTQRAG
WTDLLFLATTPQIRDHAKWVDLLKFFIEPMPTPLGAAPASIPSIYDAFVGGFSNINTPGL
AQDLSRELDGWLKSFAGTEMGLDTTFKDLRSAYLINNIHPVIGLLQSTLANAPSDPALIE
TLLKIAAHPEFRSMVRELGQMAAAHDGRLQDLIQTSLNLFHRYAAKGFVAVETRPAHAIE
PKMRILSHHHWTSDDVAPLRGANGVSSFNACKSIDLATPWNSPSSTDASRIGQLHAAAGC
INGDGNYADFSEALDFLAQTQTDDPTVVRSFYSLMIESYNNISLSTPDLHALTDWGMAAI
NDGRVLRGLKALPFWASQNLNQDIITPLIALAGPVITDFNVRNGIKRLGLYGAQVLQKPV
FQPLLVYLDDLWRLPPRELPSEIRTLNRIPYDKDRILRWISNKECSTLPPDGMPSEIIEA
AKTRRLRETLDEYEHAAINHGPLIHGKLRREWTTRELKTELEPIFGKLGNSKDNGPLIQA
LLRFAARFNDRTQYPKDFLENWLKRLASDRRLLSYIYPGQTRPQVRLVNGLDRLGLVLLN
SDIYAPDPINMNFGMQFLANIAEAWGDVPFENRPPAIQALYPKTGHKKCPTLAEAVQDIL
ETAQTFYELVGFPALPKCTEVPNPNDPPDVQKDETSNPTSDVAGTDDPDVAKLQISMYNI
SETVGILREITADGSIRVLRDLFFDLYYTGPADHRDSNAGLNNNLSVAVRLVRTGLLRQI
GIALENSNSRDPAVHSIFQVMMEGSASPFTESVLRQLLANDSEHELIWNVLGEVLALHTT
DDIAHAKNTGLYLIGAIDSLGKAKTGADGPNELLNPGLRALEPILTQYRDFIAHHTDLVG
DVLKSENLGHFLQNLSFDRDEIRPDLLDLAIEMVSDSNRGLDLMAILSSIQSSPQPRQDW
DQLKTRWDALDAVPGYVDLDITGLARSGLFFLEGRKPNGDSAPFEEAEISRRVLLQVASA
LERNDMELVDQLLVLAGRHPESVTALIRSLARMVEHGEVPHLLDLLQKTLEKPQ*
>FG1_v1_100032|ID:100159871| protein of unknown function [Uncultured magnetotactic Bdellovibrionota FG-1]
VKALPEKWVRLEVREDEGMIEIALIDSGGGIPPSVANKIMEPFFTTKPQGEGTGIGLSIS
HSILKEHHGKLELDRTHPHTCFRMSLPIVQPAHVEATYLSFSSKDKKAA*
>FG1_v1_100033|ID:100159872| protein of unknown function [Uncultured magnetotactic Bdellovibrionota FG-1]
MTSDHLKNLQNSSNLLGDEIYRMIVESVAEGIWIVDPDGNTLFGNPAFSAMVGLTEVEIL
KKPIFDLIWFDDVTPVELFMERQPAQAVDRFEAKLRHKNGSARWTLISATPIFGKGGVFS
GTLFLVADISDLKAVERTARENRAKVETSARLSSLGEMAAGVAHEINNPLAIIVGRVAQM
KRRILSGKMEQPALISGLDTLEATSNRIAKVIQAMLRMARSDKASSIQSSSLRVIIDDVL
SLSQEKFKGAGVTLEVNEFPQLNFECRPLQIS*
>FG1_v1_100034|ID:100159873| protein of unknown function [Uncultured magnetotactic Bdellovibrionota FG-1]
MKIALPTTDDSINLQWLNTPFPKEAERLIQTGLRQRLFDTLKDHKTRRPFETLNQVI*
>FG1_v1_100035|ID:100159874| TolC family protein [Uncultured magnetotactic Bdellovibrionota FG-1]
MPASGKVLMSFILGLIFLLVASSYGAEAVPSLTLSSALEAARDHSPDLKKREIQADSSSW
GKLEALSEHLPHLSAHGTHFLGAKYSNLGVLFGGNAVHFPSAFPQTDFELEASVLLFDGL
AAINRYRASSLENEAAQFEWSHAKFGLEEGIRIKFYQALAALELAKVADQNIETLEQHLT
LARANQRAGFSTNIDVLRIESQLEEARAEKLLAADNIATARQALFETMGVEVDDRPLAGT
LPQPNPKIVPETLSLDMSQGEDVQAQSLRERAQDRLSSAAGGFWFPRVSLFGVEQFYKYG
EFDPAILPNSSFENAYSFGLRLSWNLFDGGAAMAKQHRSEDAAKIASEDYRKTLISSPNE
FAAWKRRFSYNAVLYEARKRSVAKSTESVRLATLATRAGTKTHSETLDAELELFRARAGV
IRAQLDASEALAKLELALGHRL*
>FG1_v1_100036|ID:100159875| MFS transporter, DHA2 family, multidrug resistance protein [Uncultured magnetotactic Bdellovibrionota FG-1]
MTSGGRDLKYPWKVLGIVMIGTLMGALDQSIVNVSLPAIMADFGSSLNDIEWIVTGYMLA
FATLMPLTAWFRDRVGHKALFIASMVVFTLGSLLCGMAWNLPSLVVARVIQAFGGGAITP
TGMAMISEEFPPHERAKALGYWGMGVIVGPAFGPTLGGWLTEVFGWRSIFLINLPIGIVG
IALAAAILKHDRPHAETHKPFDFWGFGFLSLFLVSFLLGLSKGEHEGWSSAYIITCGILS
VIGFSGFLLVESIIPYRIVDIGLFKYPVFSACLAVTVVRSVALYGGVFMLPLYLQQLRGL
SETDSGVLLLWGSLLVGIMMPISPKLMDWVGAKIVTIIGLLGVALFMYQLRNIDVNTSTS
DIIIATLVRGVGIGLMFTPVTAVALNSVPKCSTGMASSMLNLIQQVGGSVGIAILATVLS
HRIKFHLGVFGSAVSTSSPAFRAAFRRVSEHAHLLGYTHADSARIALMSIGKSVATSAQS
AGFGDSFLFGTVIVLCGISAAFLLPNKVAKISQEKQLAAME*
>FG1_v1_100037|ID:100159876|emrK| putative multidrug resistance protein EmrK [Uncultured magnetotactic Bdellovibrionota FG-1]
MTQQIHHQSVAKVRWWVHPRAKKVLGVGAVIGVFGVLTWFFFFRSFVSTDDARVAATLVR
LAPEGVSGKVVKLSVTEGDRIKAGQVLLELDHSVAEANLMKAKAKASQAERELKRAEQLA
EQNGIPPREVDNTRVAGQMALADLQLAQIAYDRTFLKSPVDGIIVQKVTEIGNILEPNQS
ALTVADIDHAWISANIEETAVALVTVGQPVIIHVDEGGVLSGKVSEIRAATASQFALIQS
[truncated: 1,489,164 more chars]
